# Supplementary material for: SETD7 Expression Is Associated with Breast Cancer Survival Outcomes for Specific Molecular Subtypes: A Systematic Analysis of Publicly Available Datasets
Source: Cancers (Basel). 2022 Dec 7;14(24):6029. doi: 10.3390/cancers14246029 (PMC9775934; doi:10.3390/cancers14246029)
Supplement: Supplementary file 1 [file cancers-14-06029-s001.zip]

Archive with 7 entries (7 files):
- Supplementary Tables.pdf
- SupplementaryFigures.pdf
- SupplementaryFile1.xlsx
- SupplementaryFile2.xlsx
- SupplementaryFile3.xlsx
- SupplementaryFile4.xlsx
- SupplementaryFile5.xlsx
