# Supplementary material for: SETD7 Expression Is Associated with Breast Cancer Survival Outcomes for Specific Molecular Subtypes: A Systematic Analysis of Publicly Available Datasets
Source: Cancers (Basel). 2022 Dec 7;14(24):6029. doi: 10.3390/cancers14246029 (PMC9775934; doi:10.3390/cancers14246029)
Supplement: Supplementary file 1 [file cancers-14-06029-s001.zip › SupplementaryFile1.xlsx]

## Sheet: SETD7_mut_cBioPortal
Study of Origin	Sample ID	Cancer Type	Cancer Type Detailed	Protein Change	Annotation	Functional Impact	Mutation Type	Variant Type	Copy #	COSMIC	MS	VS	Center	Chromosome	Start Pos	End Pos	Ref	Var	HGVSg	HGVSc	Allele Freq (T)	Allele Freq (N)	Variant Reads	Ref Reads	Variant Reads (Normal)	Ref Reads (Normal)	# Mut in Sample	Exon	gnomAD	ClinVar	dbSNP	SIGNAL	Diagnosis Age	Angiolymphatic Invasion	Neoplasm American Joint Committee on Cancer Clinical Distant Metastasis M Stage	Neoplasm American Joint Committee on Cancer Clinical Regional Lymph Node N Stage	ER Status	Estimated Tumor Cellularity	Neoplasm Histologic Grade	Histological Type	IHC_BASAL	IHC_CK5/6	IHC_EGFR	IHC-HER2	Oncotree Code	PAM50 subtype	PR Status	Number of Samples Per Patient	Sex
Breast Cancer (SMC 2018)	brca_smc_2018_BB01_104	Breast Cancer	Breast Invasive Ductal Carcinoma	R323T	OncoKB: Unknown, level NA, resistance NA;CIViC: NA;MyCancerGenome: not present;CancerHotspot: no;3DHotspot: no	MutationAssessor: NA;SIFT: impact: deleterious, score: 0.01;Polyphen-2: impact: benign, score: 0.221	Missense_Mutation	SNP			NA	NA	NA	4	140432950	140432950	C	G	4:g.140432950C>G	ENST00000274031.3:c.968G>C							50	2022-08-08					45.29												IDC	Her2		1	Female
Breast Invasive Carcinoma (TCGA, PanCancer Atlas)	TCGA-D8-A1XG-01	Invasive Breast Carcinoma	Breast Invasive Ductal Carcinoma	T75S	OncoKB: Unknown, level NA, resistance NA;CIViC: NA;MyCancerGenome: not present;CancerHotspot: no;3DHotspot: no	MutationAssessor: NA;SIFT: impact: tolerated, score: 0.06;Polyphen-2: impact: benign, score: 0.255	Missense_Mutation	SNP	ShallowDel	1	.	.	.	4	140454468	140454468	T	A	4:g.140454468T>A	ENST00000274031.3:c.223A>T	0.59		26	18		97	21	2022-08-03					86												IDC			1	Female
Breast Invasive Carcinoma (TCGA, PanCancer Atlas)	TCGA-AO-A128-01	Invasive Breast Carcinoma	Breast Invasive Ductal Carcinoma	G43R	OncoKB: Unknown, level NA, resistance NA;CIViC: NA;MyCancerGenome: not present;CancerHotspot: no;3DHotspot: no	MutationAssessor: NA;SIFT: impact: tolerated, score: 0.05;Polyphen-2: impact: probably_damaging, score: 0.988	Missense_Mutation	SNP	Diploid	1	.	.	.	4	140468117	140468117	C	T	4:g.140468117C>T	ENST00000274031.3:c.127G>A	0.19		15	63		120	839	2022-08-02					61												IDC			1	Female
Breast Invasive Carcinoma (TCGA, PanCancer Atlas)	TCGA-AO-A03L-01	Invasive Breast Carcinoma	Breast Invasive Ductal Carcinoma	D125N	OncoKB: Unknown, level NA, resistance NA;CIViC: NA;MyCancerGenome: not present;CancerHotspot: no;3DHotspot: no	MutationAssessor: NA;SIFT: impact: deleterious, score: 0;Polyphen-2: impact: probably_damaging, score: 0.99	Missense_Mutation	SNP	Diploid	1	.	.	.	4	140450374	140450374	C	T	4:g.140450374C>T	ENST00000274031.3:c.373G>A	0.21		31	117		180	28	2022-08-04					34												IDC			1	Female
Breast Invasive Carcinoma (TCGA, PanCancer Atlas)	TCGA-AN-A046-01	Invasive Breast Carcinoma	Breast Invasive Ductal Carcinoma	D18N	OncoKB: Unknown, level NA, resistance NA;CIViC: NA;MyCancerGenome: not present;CancerHotspot: no;3DHotspot: no	MutationAssessor: NA;SIFT: impact: deleterious, score: 0.01;Polyphen-2: impact: benign, score: 0.333	Missense_Mutation	SNP	ShallowDel	1	.	.	.	4	140468192	140468192	C	T	4:g.140468192C>T	ENST00000274031.3:c.52G>A	0.25		45	134		217	5415	2022-08-02					68												IDC			1	Female
Breast Invasive Carcinoma (TCGA, PanCancer Atlas)	TCGA-PE-A5DE-01	Invasive Breast Carcinoma	Breast Invasive Lobular Carcinoma	S198L	OncoKB: Unknown, level NA, resistance NA;CIViC: NA;MyCancerGenome: not present;CancerHotspot: no;3DHotspot: no	MutationAssessor: NA;SIFT: impact: deleterious, score: 0.02;Polyphen-2: impact: benign, score: 0.072	Missense_Mutation	SNP	ShallowDel	1	.	.	.	4	140444559	140444559	G	A	4:g.140444559G>A	ENST00000274031.3:c.593C>T	0.27		6	16		18	392	2022-08-05					41												ILC			1	Female
Breast Invasive Carcinoma (TCGA, PanCancer Atlas)	TCGA-AC-A23H-01	Invasive Breast Carcinoma	Breast Invasive Ductal Carcinoma	E6K	OncoKB: Unknown, level NA, resistance NA;CIViC: NA;MyCancerGenome: not present;CancerHotspot: no;3DHotspot: no	MutationAssessor: NA;SIFT: impact: tolerated, score: 0.11;Polyphen-2: impact: benign, score: 0.001	Missense_Mutation	SNP	Diploid		.	.	.	4	140477276	140477276	C	T	4:g.140477276C>T	ENST00000274031.3:c.16G>A	0.29		4	10		21	4287	2022-08-01					90												IDC			1	Female
[truncated: 301 more columns]
