# Supplementary material for: SETD7 Expression Is Associated with Breast Cancer Survival Outcomes for Specific Molecular Subtypes: A Systematic Analysis of Publicly Available Datasets
Source: Cancers (Basel). 2022 Dec 7;14(24):6029. doi: 10.3390/cancers14246029 (PMC9775934; doi:10.3390/cancers14246029)
Supplement: Supplementary file 1 [file cancers-14-06029-s001.zip › SupplementaryFile2.xlsx]

## Sheet: TCGA PanCancer
Gene	Cytoband	Lower Quartile	Higher Quartile	Log Ratio	p-Value	q-Value	EnrichedinSETD7
ERBB2	17q12	15 (5.56%)	56 (20.66%)	-1.90	9.68e-8	2.206e-3	high
TP53	17p13.1	129 (47.78%)	77 (28.41%)	0.75	2.480e-6	0.0162	low
SPATA20	17q21.33	3 (1.11%)	27 (9.96%)	-3.16	2.564e-6	0.0162	high
CACNA1G-AS1	17q21.33	3 (1.11%)	26 (9.59%)	-3.11	4.842e-6	0.0162	high
CHAD	17q21.33	3 (1.11%)	26 (9.59%)	-3.11	4.842e-6	0.0162	high
RSAD1	17q21.33	3 (1.11%)	26 (9.59%)	-3.11	4.842e-6	0.0162	high
TUBAL3	10p15.1	17 (6.30%)	0 (0.00%)	>10	5.699e-6	0.0162	low
UCN3	10p15.1	17 (6.30%)	0 (0.00%)	>10	5.699e-6	0.0162	low
MIEN1	17q12	13 (4.81%)	44 (16.24%)	-1.75	9.421e-6	0.0215	high
PGAP3	17q12	13 (4.81%)	44 (16.24%)	-1.75	9.421e-6	0.0215	high
ACSF2	17q21.33	4 (1.48%)	27 (9.96%)	-2.75	1.076e-5	0.0216	high
EME1	17q21.33	5 (1.85%)	29 (10.70%)	-2.53	1.165e-5	0.0216	high
CCDC77	12p13.33	19 (7.04%)	1 (0.37%)	4.25	1.440e-5	0.0216	low
GRB7	17q12	13 (4.81%)	43 (15.87%)	-1.72	1.560e-5	0.0216	high
EPN3	17q21.33	4 (1.48%)	26 (9.59%)	-2.70	1.965e-5	0.0216	high
LRRC59	17q21.33	4 (1.48%)	26 (9.59%)	-2.70	1.965e-5	0.0216	high
MRPL27	17q21.33	4 (1.48%)	26 (9.59%)	-2.70	1.965e-5	0.0216	high
MYCBPAP	17q21.33	5 (1.85%)	28 (10.33%)	-2.48	2.090e-5	0.0216	high
XYLT2	17q21.33	5 (1.85%)	28 (10.33%)	-2.48	2.090e-5	0.0216	high
CDK12	17q12	14 (5.19%)	44 (16.24%)	-1.65	2.128e-5	0.0216	high
AKR1C1	10p15.1	15 (5.56%)	0 (0.00%)	>10	2.430e-5	0.0216	low
AKR1C6P	10p15.1	15 (5.56%)	0 (0.00%)	>10	2.430e-5	0.0216	low
AKR1E2	10p15.1	15 (5.56%)	0 (0.00%)	>10	2.430e-5	0.0216	low
SLC2A13	12q12	15 (5.56%)	0 (0.00%)	>10	2.430e-5	0.0216	low
WDR37	10p15.3	15 (5.56%)	0 (0.00%)	>10	2.430e-5	0.0216	low
PNMT	17q12	13 (4.81%)	42 (15.50%)	-1.69	2.565e-5	0.0216	high
TCAP	17q12	13 (4.81%)	42 (15.50%)	-1.69	2.565e-5	0.0216	high
NINJ2	12p13.33	18 (6.67%)	1 (0.37%)	4.18	2.841e-5	0.0231	low
IKZF3	17q12-q21.1	14 (5.19%)	43 (15.87%)	-1.61	3.459e-5	0.0254	high
COL1A1	17q21.33	7 (2.59%)	31 (11.44%)	-2.14	3.485e-5	0.0254	high
B4GALNT2	17q21.32	4 (1.48%)	25 (9.23%)	-2.64	3.566e-5	0.0254	high
GIP	17q21.32	4 (1.48%)	25 (9.23%)	-2.64	3.566e-5	0.0254	high
NEUROD2	17q12	13 (4.81%)	41 (15.13%)	-1.65	4.187e-5	0.0283	high
AKR1C3	10p15.1	14 (5.19%)	0 (0.00%)	>10	5.002e-5	0.0283	low
AKR1C8	10p15.1	14 (5.19%)	0 (0.00%)	>10	5.002e-5	0.0283	low
LINC00702	10p15.1	14 (5.19%)	0 (0.00%)	>10	5.002e-5	0.0283	low
LINC00703	10p15.1	14 (5.19%)	0 (0.00%)	>10	5.002e-5	0.0283	low
ASB13	10p15.1	17 (6.30%)	1 (0.37%)	4.09	5.580e-5	0.0283	low
FAM138D	12p13.33	17 (6.30%)	1 (0.37%)	4.09	5.580e-5	0.0283	low
LINC02649	10p15.1	17 (6.30%)	1 (0.37%)	4.09	5.580e-5	0.0283	low
RAD52	12p13.33	17 (6.30%)	1 (0.37%)	4.09	5.580e-5	0.0283	low
WASH8P	12p13.33	17 (6.30%)	1 (0.37%)	4.09	5.580e-5	0.0283	low
LINC01969	17q21.33	4 (1.48%)	24 (8.86%)	-2.58	6.427e-5	0.0283	high
NXPH3	17q21.33	4 (1.48%)	24 (8.86%)	-2.58	6.427e-5	0.0283	high
PHOSPHO1	17q21.32	4 (1.48%)	24 (8.86%)	-2.58	6.427e-5	0.0283	high
SNF8	17q21.32	4 (1.48%)	24 (8.86%)	-2.58	6.427e-5	0.0283	high
TMEM92	17q21.33	4 (1.48%)	24 (8.86%)	-2.58	6.427e-5	0.0283	high
ANKRD40	17q21.33	5 (1.85%)	26 (9.59%)	-2.37	6.590e-5	0.0283	high
IGF2BP1	17q21.32	5 (1.85%)	26 (9.59%)	-2.37	6.590e-5	0.0283	high
PCTP	17q22	5 (1.85%)	26 (9.59%)	-2.37	6.590e-5	0.0283	high
SAMD14	17q21.33	5 (1.85%)	26 (9.59%)	-2.37	6.590e-5	0.0283	high
SGCA	17q21.33	5 (1.85%)	26 (9.59%)	-2.37	6.590e-5	0.0283	high
TOB1	17q21.33	5 (1.85%)	26 (9.59%)	-2.37	6.590e-5	0.0283	high
ZPBP2	17q21.1	13 (4.81%)	40 (14.76%)	-1.62	6.784e-5	0.0286	high
RNU6-19P	15q22.31	19 (7.04%)	2 (0.74%)	3.25	8.217e-5	0.0334	low
PPP1R1B	17q12	14 (5.19%)	41 (15.13%)	-1.54	8.938e-5	0.0334	high
DIP2C-AS1	10p15.3	13 (4.81%)	0 (0.00%)	>10	1.028e-4	0.0334	low
GTPBP4	10p15.3	13 (4.81%)	0 (0.00%)	>10	1.028e-4	0.0334	low
IDI2-AS1	10p15.3	13 (4.81%)	0 (0.00%)	>10	1.028e-4	0.0334	low
KLF6	10p15.2	13 (4.81%)	0 (0.00%)	>10	1.028e-4	0.0334	low
LINC00200	10p15.3	13 (4.81%)	0 (0.00%)	>10	1.028e-4	0.0334	low
LINC00705	10p15.1	13 (4.81%)	0 (0.00%)	>10	1.028e-4	0.0334	low
MANCR	10p15.1	13 (4.81%)	0 (0.00%)	>10	1.028e-4	0.0334	low
PITRM1-AS1	10p15.2	13 (4.81%)	0 (0.00%)	>10	1.028e-4	0.0334	low
ATP5F1C	10p14	16 (5.93%)	1 (0.37%)	4.01	1.091e-4	0.0334	low
CALML3	10p15.1	16 (5.93%)	1 (0.37%)	4.01	1.091e-4	0.0334	low
CALML5	10p15.1	16 (5.93%)	1 (0.37%)	4.01	1.091e-4	0.0334	low
DHTKD1	10p14	16 (5.93%)	1 (0.37%)	4.01	1.091e-4	0.0334	low
GATA3-AS1	10p14	16 (5.93%)	1 (0.37%)	4.01	1.091e-4	0.0334	low
IL2RA	10p15.1	16 (5.93%)	1 (0.37%)	4.01	1.091e-4	0.0334	low
LINC00707	10p14	16 (5.93%)	1 (0.37%)	4.01	1.091e-4	0.0334	low
ITGA3	17q21.33	6 (2.22%)	27 (9.96%)	-2.16	1.108e-4	0.0334	high
MSI2	17q22	6 (2.22%)	27 (9.96%)	-2.16	1.108e-4	0.0334	high
GNGT2	17q21.32	4 (1.48%)	23 (8.49%)	-2.52	1.150e-4	0.0334	high
STARD3	17q11-q12	15 (5.56%)	42 (15.50%)	-1.48	1.152e-4	0.0334	high
ANKRD40CL	17q21.33	5 (1.85%)	25 (9.23%)	-2.32	1.157e-4	0.0334	high
PDK2	17q21.33	5 (1.85%)	25 (9.23%)	-2.32	1.157e-4	0.0334	high
TOB1-AS1	17q21.33	5 (1.85%)	25 (9.23%)	-2.32	1.157e-4	0.0334	high
WFIKKN2	17q21.33	5 (1.85%)	25 (9.23%)	-2.32	1.157e-4	0.0334	high
LRRC3C	17q21.1	12 (4.44%)	37 (13.65%)	-1.62	1.320e-4	0.0376	high
GSDMB	17q21.1	14 (5.19%)	40 (14.76%)	-1.51	1.420e-4	0.0399	high
RASA3	13q34	18 (6.67%)	2 (0.74%)	3.18	1.545e-4	0.0424	low
SLC6A13	12p13.33	18 (6.67%)	2 (0.74%)	3.18	1.545e-4	0.0424	low
CACNA1G	17q21.33	7 (2.59%)	28 (10.33%)	-1.99	1.733e-4	0.0451	high
ETV6	12p13.2	20 (7.41%)	3 (1.11%)	2.74	1.809e-4	0.0451	low
LUC7L3	17q21.33	6 (2.22%)	26 (9.59%)	-2.11	1.901e-4	0.0451	high
MBTD1	17q21.33	6 (2.22%)	26 (9.59%)	-2.11	1.901e-4	0.0451	high
TRIM25	17q22	3 (1.11%)	20 (7.38%)	-2.73	1.933e-4	0.0451	high
ABI3	17q21.32	5 (1.85%)	24 (8.86%)	-2.26	2.016e-4	0.0451	high
H1-9P	17q21.33	5 (1.85%)	24 (8.86%)	-2.26	2.016e-4	0.0451	high
LINC02075	17q21.33	5 (1.85%)	24 (8.86%)	-2.26	2.016e-4	0.0451	high
NGFR-AS1	17q21.33	5 (1.85%)	24 (8.86%)	-2.26	2.016e-4	0.0451	high
SPAG9	17q21.33	5 (1.85%)	24 (8.86%)	-2.26	2.016e-4	0.0451	high
UTP18	17q21.33	5 (1.85%)	24 (8.86%)	-2.26	2.016e-4	0.0451	high
SKAP1	17q21.32	4 (1.48%)	22 (8.12%)	-2.45	2.042e-4	0.0451	high
STXBP4	17q22	4 (1.48%)	22 (8.12%)	-2.45	2.042e-4	0.0451	high
UBE2Z	17q21.32	4 (1.48%)	22 (8.12%)	-2.45	2.042e-4	0.0451	high
ADARB2-AS1	10p15.3	12 (4.44%)	0 (0.00%)	>10	2.107e-4	0.0451	low
LINC00700	10p15.3	12 (4.44%)	0 (0.00%)	>10	2.107e-4	0.0451	low
LINC00701	10p15.3	12 (4.44%)	0 (0.00%)	>10	2.107e-4	0.0451	low
ADARB2	10p15.3	15 (5.56%)	1 (0.37%)	3.91	2.121e-4	0.0451	low
AKR1C4	10p15.1	15 (5.56%)	1 (0.37%)	3.91	2.121e-4	0.0451	low
IL15RA	10p15.1	15 (5.56%)	1 (0.37%)	3.91	2.121e-4	0.0451	low
LINC00706	10p14	15 (5.56%)	1 (0.37%)	3.91	2.121e-4	0.0451	low
LINC00708	10p14	15 (5.56%)	1 (0.37%)	3.91	2.121e-4	0.0451	low
PRKCQ-AS1	10p14	15 (5.56%)	1 (0.37%)	3.91	2.121e-4	0.0451	low
RBM17	10p15.1	15 (5.56%)	1 (0.37%)	3.91	2.121e-4	0.0451	low
SCRN2	17q21.32	1 (0.37%)	15 (5.54%)	-3.90	2.238e-4	0.0472	high
