# Supplementary material for: SETD7 Expression Is Associated with Breast Cancer Survival Outcomes for Specific Molecular Subtypes: A Systematic Analysis of Publicly Available Datasets
Source: Cancers (Basel). 2022 Dec 7;14(24):6029. doi: 10.3390/cancers14246029 (PMC9775934; doi:10.3390/cancers14246029)
Supplement: Supplementary file 1 [file cancers-14-06029-s001.zip › SupplementaryFile3.xlsx]

## Sheet: unique_LumB_vennAll
Esembl ID	baseMean	log2FoldChange	lfcSE	stat	pvalue	padj	HGNC
ENSG00000175575	1963.81475036988	-0.400833095630159	0.130144298119192	-3.07991284614758	0.00207061176367369	0.00546363731511014	PAAF1
ENSG00000111229	15480.9006805985	-0.401387625189899	0.107496412904623	-3.73396296996472	0.000188490219507435	0.00068276382977025	ARPC3
ENSG00000184857	980.110271403904	-0.40244055228061	0.112830850990147	-3.56675987771954	0.000361422373736751	0.00119960422255922	TMEM186
ENSG00000169062	1842.41269675895	-0.402829487751533	0.117223403281691	-3.43642546176145	0.000589444522358582	0.00183452384946735	UPF3A
ENSG00000134453	4750.45751494541	-0.402959423345662	0.0769045673851597	-5.23973330904428	1.60808822646686e-07	1.4526396979084e-06	RBM17
ENSG00000204304	3547.97151353134	-0.40379112078229	0.082878275044934	-4.87209851512193	1.10419082112939e-06	7.7019678152562e-06	PBX2
ENSG00000125450	3454.4313483604	-0.40453806328802	0.105953068872277	-3.81808726820057	0.000134490354748141	0.000507642984623238	NUP85
ENSG00000070501	2683.19053260813	-0.405220545542097	0.177628554378466	-2.28128043354285	0.0225318577910393	0.042883496802454	POLB
ENSG00000185252	1157.58435506223	-0.406311792329625	0.11314717049115	-3.59100267877582	0.000329408249971464	0.00110715671338595	ZNF74
ENSG00000078668	8939.50114902371	-0.406448059782312	0.163762625042193	-2.48193420005079	0.0130671402371252	0.0267896511950252	VDAC3
ENSG00000230487	526.305773366328	-0.407026279990409	0.178892549506545	-2.27525562754372	0.0228905995998403	0.0434927336463337	PSMG3-AS1
ENSG00000137207	9720.68585692331	-0.407443426196161	0.106019222002875	-3.84310899947097	0.00012148548015956	0.000465763300145404	YIPF3
ENSG00000144647	1690.24401075878	-0.408065991423119	0.127293108988538	-3.20571941926458	0.00134725286763551	0.00376973202007229	POMGNT2
ENSG00000120458	479.547584071739	-0.408077322556478	0.136094197942519	-2.99849169711728	0.00271319549038572	0.0069256764008904	MSANTD2
ENSG00000163528	1173.63812219788	-0.408617631267668	0.117134809288574	-3.48843895123434	0.000485849754721727	0.00155001641826853	CHCHD4
ENSG00000123080	1278.38837740963	-0.4096557765379	0.165357073985146	-2.47740097635436	0.0132343126981259	0.0270772265638728	CDKN2C
ENSG00000170312	4659.4385378929	-0.410378490289007	0.150676800136127	-2.72356786126501	0.00645809464745662	0.0146410158126848	CDK1
ENSG00000143575	6541.46681879377	-0.410454322392302	0.0978195545960156	-4.19603548684549	2.71627706183058e-05	0.000125632106582897	HAX1
ENSG00000089486	1382.38281843458	-0.411261470440243	0.172420617620435	-2.38522211621808	0.0170688122015433	0.033727382899998	CDIP1
ENSG00000113916	3511.00510846375	-0.411335183372271	0.182603641457346	-2.25261216090455	0.0242836136759481	0.0457239323898385	BCL6
ENSG00000119929	725.018348050151	-0.412695808721173	0.0972230038143221	-4.24483705018357	2.18752328932128e-05	0.000104137305646485	CUTC
ENSG00000188112	2842.76600221148	-0.412717164868195	0.165587892920341	-2.49243563396715	0.0126870323363637	0.0261311796214421	C6orf132
ENSG00000166484	992.38602736623	-0.416236479392937	0.120949557424757	-3.44140555993252	0.000578700443784798	0.00180607854432645	MAPK7
ENSG00000110442	2540.16156884227	-0.416951130860721	0.0992371966124019	-4.20156095792627	2.65080846967868e-05	0.000122911147047006	COMMD9
ENSG00000140995	1816.59560794792	-0.418621674054841	0.136266323774551	-3.07208459477808	0.00212569473559658	0.0055908369447736	DEF8
ENSG00000110171	2545.53158069095	-0.418714829899075	0.174571533768183	-2.39852867681792	0.0164610874963696	0.0326499802686192	TRIM3
ENSG00000130775	1012.13424139373	-0.418744505047077	0.185406469794382	-2.2585215365541	0.0239131634280246	0.0451542236910597	THEMIS2
ENSG00000168591	2919.47646111577	-0.419014783418227	0.116070129115132	-3.61001393392609	0.000306180556958713	0.00103646686803928	TMUB2
ENSG00000168256	3479.50260931046	-0.41905244188102	0.0964160360054235	-4.34629403201608	1.38456941234771e-05	6.97960343792505e-05	NKIRAS2
ENSG00000108219	7823.28201679471	-0.420222141452336	0.121280927389582	-3.46486583255161	0.000530496066981696	0.00167348123393191	TSPAN14
ENSG00000145982	1115.51005682016	-0.422590702050028	0.0932598656481219	-4.53132437102689	5.86150564486748e-06	3.28648557881191e-05	FARS2
ENSG00000275202	78.7430393924773	-0.422661696359987	0.173002506845341	-2.44309579131032	0.0145618715958281	0.0293685817162829	None
ENSG00000069509	1615.20067400611	-0.423980989117243	0.110879986329775	-3.82378284081184	0.000131419674547396	0.000496753230570742	FUNDC1
ENSG00000265458	68.2734348772951	-0.424153149252645	0.163420649428858	-2.5954685086311	0.00944620588213469	0.0202187767850167	NARF-AS2
ENSG00000141013	1484.30075832947	-0.42454276992625	0.144638968969785	-2.93518940953552	0.00333344140357572	0.00826106375951348	GAS8
ENSG00000196700	3354.78369480608	-0.424999974712223	0.166061229357051	-2.55929681092764	0.0104884149153792	0.0221163492610461	ZNF512B
ENSG00000274828	330.418610174387	-0.425025609407728	0.169454080746762	-2.50820521721694	0.012134616991968	0.0251384463562373	None
ENSG00000270055	135.176195698024	-0.425530802302822	0.16372394227098	-2.59907498195055	0.00934753526969206	0.0200358425872402	None
ENSG00000213780	173.894194234855	-0.425570733196853	0.0933386862296581	-4.55942493287021	5.12938877099224e-06	2.92194242488327e-05	GTF2H4
ENSG00000260274	127.608298228841	-0.426437714390796	0.148455057261997	-2.87250378839038	0.00407233196368054	0.00981949348434684	None
ENSG00000171962	428.688417785205	-0.42684676363331	0.190048372757296	-2.2459900994702	0.0247046420687057	0.0463972962055236	DRC3
ENSG00000137193	1360.78363480626	-0.429629735138191	0.163286225400464	-2.63114499759249	0.00850977206759429	0.0185370652630507	PIM1
ENSG00000090520	5326.47485261501	-0.429670106660809	0.0988009477603684	-4.34884600199311	1.36855767488814e-05	6.91317673949362e-05	DNAJB11
ENSG00000119403	1636.90207818925	-0.429690825503421	0.151819177873744	-2.83028028159104	0.00465072424745741	0.0110395293815558	PHF19
ENSG00000196189	2565.79354630675	-0.430223565908427	0.163718402913402	-2.62782655005492	0.00859323194339352	0.0186688474257157	SEMA4A
ENSG00000157349	873.511057326477	-0.430450391966043	0.0985787255325696	-4.3665647901263	1.26215860645013e-05	6.42673244495169e-05	DDX19B
ENSG00000088305	749.16932675097	-0.431558355439791	0.188165526865699	-2.29350382415059	0.0218190154490806	0.04168629908231	DNMT3B
ENSG00000139233	2121.36000117219	-0.432202041933317	0.125879284872352	-3.43346438908984	0.000595920477720101	0.00185231526570857	LLPH
ENSG00000181396	2648.80310010995	-0.432469891545859	0.141160026863016	-3.06368524543803	0.00218628801313109	0.00573050588885713	OGFOD3
ENSG00000160051	477.748828739884	-0.43273366343343	0.146431314562761	-2.9551989253498	0.00312467508071345	0.00781115393426045	IQCC
ENSG00000213185	65.8569974993877	-0.433732059640728	0.18884420889471	-2.29677183207961	0.0216317892318296	0.0414019884408311	FAM24B
ENSG00000110583	2105.87113836536	-0.434074900613065	0.121355792100824	-3.57687831045121	0.000347721946094587	0.0011607123538203	NAA40
ENSG00000124228	4978.45632539798	-0.43420912380963	0.102446546765754	-4.23839687639701	2.25121546787648e-05	0.000106796498415905	DDX27
ENSG00000136720	3963.72948544783	-0.434934623570331	0.130346452860084	-3.33675841595165	0.000847615901277622	0.00252473256651674	HS6ST1
ENSG00000111196	1423.60348724857	-0.435698999735706	0.111809379854001	-3.89680186317672	9.74712979230989e-05	0.000385095835260969	MAGOHB
ENSG00000111653	2033.61259604731	-0.436169213797578	0.11683513301159	-3.73320252696859	0.000189060452662631	0.000684659902070016	ING4
ENSG00000172361	197.110803898377	-0.438553428972716	0.191968645725315	-2.28450551034378	0.0223418391163646	0.0425661337884233	CFAP53
ENSG00000141560	3582.1548148869	-0.438639366473487	0.114432828465407	-3.83316022469973	0.000126507495468879	0.000481360033461148	FN3KRP
ENSG00000230565	57.7340458837677	-0.440228294016134	0.186019367650597	-2.36657236058894	0.017953664235864	0.035242645530199	ZNF32-AS2
ENSG00000213626	3163.34647674713	-0.440630144420044	0.156074056904037	-2.82321196206855	0.00475451266915588	0.0112439698170195	LBH
ENSG00000234420	1155.81412706688	-0.440908437957973	0.159973389586247	-2.75613612425375	0.0058488650041582	0.0134572631759979	ZNF37BP
ENSG00000100599	913.991751644532	-0.441448516689296	0.136290837907052	-3.23901828962528	0.00119941881915114	0.00341484338510851	RIN3
ENSG00000183010	8140.95481269816	-0.442663932029617	0.180624803639204	-2.45073723603228	0.0142563982481561	0.0288479164772562	PYCR1
ENSG00000251474	468.96737781914	-0.443684953004679	0.124893670977489	-3.55250149612986	0.000381586848656006	0.0012596756019021	RPL32P3
ENSG00000170860	3818.36780587027	-0.443815863212978	0.107875122540977	-4.11416323577656	3.88586394780254e-05	0.000171955648660848	LSM3
ENSG00000196470	1133.22928542007	-0.444806385742332	0.1678649426546	-2.64978725580343	0.00805424703588371	0.0176842987431541	SIAH1
ENSG00000256806	136.505992744392	-0.44626862744196	0.152849552128339	-2.91965937242167	0.00350414167838472	0.00863583855195049	C17orf100
ENSG00000124216	294.835949834888	-0.446826842383685	0.177341518047111	-2.5195839491178	0.0117493619247543	0.0244441516074572	SNAI1
ENSG00000131470	385.663349001958	-0.448715324723023	0.154814998308008	-2.898396987547	0.0037507549867381	0.00917404842980047	PSMC3IP
ENSG00000261188	332.909321083114	-0.449872025737405	0.178934541904731	-2.51417094177896	0.0119312586759719	0.0247732746118293	TFIP11-DT
ENSG00000198563	5036.07509901336	-0.450078970281859	0.127934067409075	-3.51805409924715	0.000434723727619018	0.00140777761229845	DDX39B
ENSG00000238058	44.370336111735	-0.451127760351954	0.147808099639446	-3.05211799253496	0.00227232759168262	0.00592116132063451	None
ENSG00000087157	1757.57304121682	-0.451145713234588	0.110022199096207	-4.10049714458164	4.12263523200695e-05	0.000181010032958865	PGS1
ENSG00000101160	14661.6728895374	-0.452727991334037	0.154405787717009	-2.93206620054803	0.00336714963162685	0.00833472051915212	CTSZ
ENSG00000172432	3287.92052907657	-0.453931584604496	0.0937293136851032	-4.84300553111423	1.27889727194184e-06	8.72512012941583e-06	GTPBP2
ENSG00000072071	5268.73660091178	-0.458278921842795	0.161662795976257	-2.83478285201811	0.00458568435835351	0.0109116918536822	ADGRL1
ENSG00000168496	3238.98692812654	-0.45918921019482	0.126547543990504	-3.62859045474067	0.000284972902756596	0.000974610920043236	FEN1
ENSG00000169105	1674.78554606409	-0.459484470931473	0.0998310242343449	-4.60262202512189	4.17204974732938e-06	2.42847619810606e-05	CHST14
ENSG00000125454	690.650987566816	-0.459725184299618	0.130857509551565	-3.51317387802235	0.000442787608118948	0.00142851716428851	SLC25A19
ENSG00000007866	2471.51763500584	-0.4601375879686	0.112931395967344	-4.07448773679956	4.61157430787404e-05	0.000199426059164978	TEAD3
ENSG00000118363	4015.52299251045	-0.462736094411247	0.168468353648746	-2.74672414366941	0.00601937393824277	0.0137765902740452	SPCS2
ENSG00000177406	747.238403749578	-0.464127622072211	0.163352719993454	-2.84126044605079	0.00449355976196167	0.0107168763944829	NINJ2-AS1
ENSG00000122378	8205.40759044331	-0.464524636721744	0.165461261731756	-2.8074525230856	0.00499350399699912	0.0117408318592682	PRXL2A
ENSG00000112167	2510.07262800504	-0.465161835854571	0.11714237130394	-3.97091018968409	7.15985680874459e-05	0.000293411774122566	SAYSD1
ENSG00000267080	847.586175274334	-0.465473567489	0.125977309477181	-3.69490005319818	0.00021997329853779	0.000776994750374611	ASB16-AS1
ENSG00000166896	516.193815625989	-0.466232016622397	0.115017858012597	-4.05356198314296	5.0443626498691e-05	0.000216098369491172	ATP23
ENSG00000179855	318.707580128388	-0.466616325222473	0.178773732748732	-2.61009443640307	0.00905172308754576	0.0195430681120013	GIPC3
ENSG00000031823	3900.93759667443	-0.467951662116108	0.091500486231347	-5.11419863860563	3.15075665442804e-07	2.57156569330172e-06	RANBP3
ENSG00000127837	7763.66274389666	-0.468515301822056	0.117280358364568	-3.99483177196364	6.4740205437408e-05	0.000269226532074745	AAMP
ENSG00000177427	1111.16272747051	-0.469704570319184	0.145024529259565	-3.23879396621592	0.00120036250780493	0.00341686538401426	MIEF2
ENSG00000158483	656.072092218936	-0.470350952658622	0.143581496869286	-3.27584656041592	0.00105345777754932	0.00305031680187115	FAM86C1P
ENSG00000278023	118.319598068124	-0.470987414337486	0.198935288206771	-2.36754081481988	0.0179067448184749	0.0351832902353049	RDM1
ENSG00000010318	329.232605338629	-0.473794760969963	0.15968612555702	-2.96703773929804	0.00300684049166304	0.00756049892697541	PHF7
ENSG00000235831	166.439467145883	-0.474473677383345	0.207478416027066	-2.28685800898658	0.022204112268164	0.0423533601319489	BHLHE40-AS1
ENSG00000112118	9777.75597208382	-0.477746835817395	0.106860253712567	-4.47076269444802	7.79411433728917e-06	4.22754148302037e-05	MCM3
ENSG00000101336	1104.90827198514	-0.47781523807032	0.205379028944466	-2.32650451473075	0.0199916519012683	0.038687891288437	HCK
ENSG00000182580	3774.53338896181	-0.47813507512996	0.215425292060502	-2.21949368412915	0.026453156430439	0.0492450694826415	EPHB3
ENSG00000133597	3111.61724185499	-0.478825707123342	0.109541102673454	-4.37119670550278	1.23567406403856e-05	6.31164197317286e-05	ADCK2
ENSG00000196812	576.704403129512	-0.48058240625267	0.108431724179383	-4.43211993436188	9.33110868783895e-06	4.95469682648168e-05	ZSCAN16
ENSG00000228889	99.0299130570192	-0.480996503595217	0.177277942949813	-2.71323378188896	0.00666300815094514	0.0150287394082816	UBAC2-AS1
ENSG00000172687	509.211376002887	-0.482800089072893	0.174091923692022	-2.77324805673922	0.00554997972187882	0.0128801900331187	ZNF738
ENSG00000154079	589.606936323992	-0.483140697286384	0.162460813829011	-2.97389066261165	0.00294049831968049	0.00741919207756906	SDHAF4
ENSG00000102302	1821.04680478944	-0.483602243032196	0.13856404821284	-3.49009897783416	0.000482841681096521	0.00154109163820425	FGD1
ENSG00000122952	4217.79365361346	-0.486603198467974	0.133938821917139	-3.63302582106485	0.000280116974613788	0.000959558007139085	ZWINT
ENSG00000262333	103.913509780598	-0.48939355643517	0.154049569330768	-3.1768576735477	0.00148880080110368	0.00411077564591534	HNRNPA1P16
ENSG00000221829	1700.62995852787	-0.490909284079741	0.134832156112871	-3.6408917444648	0.000271695366554666	0.000933769373922259	FANCG
ENSG00000226137	2328.6969840739	-0.493032577231532	0.137506525436661	-3.58552131010421	0.000336405530308385	0.00112679298020895	BAIAP2-DT
ENSG00000147536	750.871586434551	-0.493939431903606	0.211912788961254	-2.33086183389298	0.0197606463459592	0.0382965565655896	GINS4
ENSG00000139405	1796.7982765556	-0.494230529125884	0.105967221223421	-4.66399442601073	3.10129784540682e-06	1.87461349317156e-05	RITA1
ENSG00000129244	98.0746541796947	-0.494685427745868	0.209191352585169	-2.36475084477722	0.0180422043902149	0.0353916512740325	ATP1B2
ENSG00000181035	730.046534707365	-0.495712438819446	0.137643828070369	-3.60141421354554	0.000316490859120148	0.00106864956907343	SLC25A42
ENSG00000123992	6314.42006663075	-0.496074801834869	0.106193145300074	-4.67143901268855	2.99096908160838e-06	1.82222487678006e-05	DNPEP
ENSG00000070495	1759.42763752946	-0.496514413891808	0.117522594207939	-4.22484218662923	2.3910827797143e-05	0.000112692771009144	JMJD6
ENSG00000152240	1695.13772912286	-0.497208948770893	0.131425698328721	-3.78319426941355	0.000154828474060157	0.000575504162914994	HAUS1
ENSG00000125354	2793.93015407187	-0.497641655172939	0.151950393134462	-3.27502709869642	0.00105651838494757	0.00305857369838234	SEPTIN6
ENSG00000134253	958.437025491654	-0.497664854354858	0.177836137001936	-2.79844615804627	0.00513491296165505	0.0120250146072748	TRIM45
ENSG00000269837	439.059617656471	-0.498270364525046	0.176814611790985	-2.81803839330914	0.00483180318227827	0.0114009364349339	IPO5P1
ENSG00000176788	2960.16461221557	-0.498299727155189	0.218019414848173	-2.28557501405185	0.0222791332914772	0.0424662828954757	BASP1
ENSG00000100823	11221.0466198008	-0.501106502384439	0.124454793022947	-4.02641385046573	5.66339754437779e-05	0.00023911759857018	APEX1
ENSG00000184792	941.69815171883	-0.502057259470004	0.208021813711414	-2.4134837136191	0.0158008340312129	0.0314983524332883	OSBP2
ENSG00000183077	2157.23824825544	-0.504237786034476	0.121450847075986	-4.15178484279322	3.29892336447831e-05	0.000149093404928276	AFMID
ENSG00000112655	7067.20197851496	-0.505400937800308	0.202509838794791	-2.49568584325646	0.0125713883797875	0.0259075760526419	PTK7
ENSG00000172465	2648.42464603671	-0.5058465897222	0.219851155412657	-2.30085936447654	0.0213995816330944	0.0410163893707889	TCEAL1
ENSG00000279095	243.554679862449	-0.506327615954691	0.16727969591077	-3.02683247478387	0.00247130879061345	0.00638058095304114	None
ENSG00000163918	1762.28045073274	-0.506893693903428	0.120005212868507	-4.22393062590411	2.40077978762244e-05	0.000113040577258902	RFC4
ENSG00000183624	4254.93204833958	-0.508021580388726	0.0991759876632685	-5.12242521963692	3.01630733129912e-07	2.47563889434836e-06	HMCES
ENSG00000214174	1050.36748822199	-0.50846786416649	0.164078949220824	-3.09892199201113	0.00194226152103207	0.0051734719874014	AMZ2P1
ENSG00000132003	1140.55563860976	-0.508678301381073	0.149453602249286	-3.40358675686256	0.000665072888353598	0.0020386838391635	ZSWIM4
ENSG00000114026	1331.25317669387	-0.510276970064066	0.0952967081951293	-5.35461276395009	8.57398370635616e-08	8.44358530005491e-07	OGG1
ENSG00000162458	2540.95620213291	-0.510510864283925	0.180811588548306	-2.8234410658227	0.00475111599305424	0.0112395459816288	FBLIM1
ENSG00000204371	5865.34824381964	-0.510575192855772	0.102897941627041	-4.96195730237614	6.97863386272632e-07	5.16828582728426e-06	EHMT2
ENSG00000221164	15.1018943574106	-0.51531456301177	0.230021812623721	-2.24028563697453	0.025072385099118	0.0470095174299158	SNORA11F
ENSG00000188092	280.364786817916	-0.519753766618381	0.125927601342808	-4.12740146779637	3.66885551459392e-05	0.000163489742998074	GPR89B
ENSG00000152213	332.454770157114	-0.525630409764807	0.220432204297178	-2.38454454257588	0.0171002777338242	0.0337804352533456	ARL11
ENSG00000278709	247.206948701154	-0.526649735735055	0.219133644352458	-2.40332668810994	0.0162466661159991	0.0322684191017278	NKILA
ENSG00000141519	890.245390195871	-0.528517501108966	0.183512615331088	-2.88000636989141	0.00397667136420109	0.00962530743362865	CCDC40
ENSG00000066056	1167.4499545827	-0.528722617547319	0.161739783428075	-3.26897072780143	0.00107939467658087	0.00311125895156283	TIE1
ENSG00000130349	880.173162530028	-0.528998822224312	0.135450349880544	-3.90548140105097	9.40379912960565e-05	0.000372963673417401	MTRES1
ENSG00000180385	283.169509153404	-0.531304468646709	0.162643258386925	-3.26668608287929	0.00108814267922494	0.00313400511076121	EMC3-AS1
ENSG00000095539	600.117577311867	-0.533741056787475	0.204820137095281	-2.60590127688071	0.00916328684898482	0.0197358558961479	SEMA4G
ENSG00000184557	2255.32338115598	-0.537373328099838	0.175630708584436	-3.05967750418481	0.0022157544214723	0.00579748796778575	SOCS3
ENSG00000235314	441.361094674188	-0.539921492086053	0.222282348298455	-2.42898950914946	0.0151409704416281	0.0304107825202835	LINC00957
ENSG00000186185	1161.55555420882	-0.541825482761129	0.167034765962733	-3.24378867859171	0.00117951219570203	0.00336733934293864	KIF18B
ENSG00000261211	190.516022156497	-0.542753423312689	0.198227001941851	-2.73803981292067	0.00618065931102062	0.0141104162804174	None
ENSG00000234585	252.460514592497	-0.544865764125623	0.137159605082477	-3.97249440750419	7.11239065617178e-05	0.000291629937972591	CCT6P3
ENSG00000116771	193.810852981406	-0.54585301290572	0.217286764091814	-2.5121319063644	0.0120004224111492	0.0248956877749869	AGMAT
ENSG00000164867	537.443436544764	-0.546406348015481	0.148419008985711	-3.68151190167349	0.000231854963859138	0.000813855970524018	NOS3
ENSG00000257512	63.6583011621514	-0.550838187814652	0.226495912140694	-2.43200057170341	0.0150156836134835	0.0301798535915009	None
ENSG00000183765	1044.22179904974	-0.550887359808609	0.154317349291421	-3.5698342560841	0.000357207164247518	0.00118803855490868	CHEK2
ENSG00000213918	1752.67696373782	-0.552850952513156	0.160567382969751	-3.44310869547713	0.000575068132507589	0.00179627471742072	DNASE1
ENSG00000279382	267.589569990586	-0.559140762019104	0.208069537578689	-2.68727834225923	0.00720368961854372	0.0160772905105641	None
ENSG00000156398	2591.01052878814	-0.560722322760444	0.206700470384849	-2.7127288182579	0.0066731691966102	0.015049338576544	SFXN2
ENSG00000198794	2049.94558999893	-0.562697675380926	0.212287412101303	-2.65064079782746	0.00803392336186118	0.0176656521391303	SCAMP5
ENSG00000272986	45.2451487139864	-0.568080391784395	0.230976975233437	-2.45946762100536	0.013914324828264	0.0282494769057736	None
ENSG00000106610	429.536129976842	-0.573917801387034	0.132908288816028	-4.3181490522495	1.57343162714144e-05	7.83183620122033e-05	STAG3L4
ENSG00000203761	202.422501496829	-0.575559865985183	0.136965928402507	-4.20221198584338	2.6431943323747e-05	0.000122639523969472	MSTO2P
ENSG00000255150	78.9182068574788	-0.577176638243054	0.214176010097188	-2.69487062524483	0.00704159660727177	0.0157660227586926	EID3
ENSG00000232671	39.6065520560247	-0.583925790028728	0.170074504363933	-3.43335288385858	0.000596165632068677	0.00185259530030979	ZNF687-AS1
ENSG00000122359	10168.6268559982	-0.590687553588062	0.120252938164078	-4.91204258794996	9.01324686966943e-07	6.44892617939754e-06	ANXA11
ENSG00000225361	284.806463779752	-0.600555521151971	0.169114000789156	-3.55118747324012	0.000383497145183714	0.00126455548053593	PPP1R26-AS1
ENSG00000165905	857.351250461671	-0.603136784040309	0.26699938038925	-2.25894450826446	0.0238868369146917	0.0451248332283776	LARGE2
ENSG00000188707	642.071096024358	-0.613696540711628	0.15876566648429	-3.86542351568406	0.00011089659807125	0.00042956789567267	ZBED6CL
ENSG00000128602	979.901161950606	-0.614086851003018	0.22115519275706	-2.77672363622768	0.00549098456822119	0.0127730198968922	SMO
ENSG00000214870	117.596161521529	-0.61425746490133	0.220394049928464	-2.78708733335	0.0053184143769109	0.0124046381610022	None
ENSG00000132740	1527.38936700486	-0.623022047901322	0.183486011871173	-3.39547435549883	0.000685097914454735	0.00209348984759461	IGHMBP2
ENSG00000153487	1651.03230299199	-0.625416774364014	0.171853825847643	-3.63923684142172	0.000273447218913201	0.000939128514803046	ING1
ENSG00000281468	56.4464796435945	-0.627007911747246	0.181727231977808	-3.45026942260263	0.000560027340677962	0.00175641665312501	None
ENSG00000185088	4065.60677713246	-0.632603871689669	0.167441152332696	-3.77806687828284	0.000158050439950648	0.000585843500060227	RPS27L
ENSG00000125319	508.521093734641	-0.632701245412611	0.163933955081501	-3.8594886891984	0.000113624515777467	0.000438728539284289	HROB
ENSG00000109107	1426.37047736105	-0.641874011175308	0.285708891846213	-2.24660145166503	0.0246655093242197	0.0463475941770198	ALDOC
ENSG00000246695	267.565309425295	-0.646392048875482	0.221016930668107	-2.92462684610413	0.00344869493954177	0.00851640258947929	RASSF8-AS1
ENSG00000099284	1469.68878838653	-0.656323705271536	0.282781312945205	-2.32095854721034	0.0202890811988814	0.0391786020747707	MACROH2A2
ENSG00000150281	351.920912729396	-0.657397609278957	0.292343029026941	-2.24871997621114	0.0245303174284657	0.0461457037297991	CTF1
ENSG00000204209	5926.29292570003	-0.669143876127384	0.0915442403291221	-7.30951367034847	2.68110978376561e-13	1.79978718236816e-11	DAXX
ENSG00000147471	6097.30075432894	-0.67300570563982	0.217672449172446	-3.09182768971671	0.00198928284438171	0.00528229485938519	PLPBP
ENSG00000276390	26.9892686421343	-0.674571530865281	0.160058565203943	-4.21452941306677	2.50299532688418e-05	0.000117212267563594	None
ENSG00000196263	439.900330952052	-0.67758599459082	0.295196920699844	-2.29536945366645	0.0217119603830417	0.0415337030386185	ZNF471
ENSG00000176054	25.7949579727205	-0.68094612733085	0.193621819884611	-3.51688734119253	0.0004366390643521	0.00141282561578622	RPL23P2
ENSG00000100292	3479.24297552409	-0.683855601224497	0.19271145103849	-3.54859868232693	0.00038728684825994	0.00127504066084049	HMOX1
ENSG00000254911	19.4831573028203	-0.695984208508083	0.266986328216707	-2.60681591134947	0.00913884783506568	0.0197054179067265	SCARNA9
ENSG00000164743	78.9651271096141	-0.698850164240259	0.304559044532945	-2.29462948740195	0.0217543669001783	0.0415930761977017	C8orf48
ENSG00000277728	23.7514092874709	-0.704269726318565	0.166067115373765	-4.24087408716334	2.22651018309285e-05	0.000105753813759756	None
ENSG00000171533	340.274438890737	-0.711661105042678	0.288557567675216	-2.46627080612103	0.0136528070633858	0.0277815492554221	MAP6
ENSG00000042062	450.710695921751	-0.729266350826617	0.293883380019627	-2.48148211299976	0.0130837276766904	0.0268161443726452	RIPOR3
ENSG00000185437	566.618012717114	-0.730757885255698	0.206479198440419	-3.53913561644595	0.000401439560568209	0.00131689453695476	SH3BGR
ENSG00000212766	542.709764354099	-0.743365979717297	0.335649969772888	-2.21470593374486	0.0267802553192396	0.0497590472754891	EWSAT1
ENSG00000154917	537.102266105857	-0.74777200801791	0.25854357573385	-2.89224749017814	0.00382496510278699	0.00932132211726642	RAB6B
ENSG00000266680	114.847225714709	-0.755030899015724	0.266759413425233	-2.83038146366049	0.00464925353964812	0.0110395293815558	None
ENSG00000176463	1064.50847020999	-0.757548762854801	0.213224474966056	-3.55282273751829	0.00038112119005603	0.00125870627291355	SLCO3A1
ENSG00000136943	452.185168899639	-0.763466564403882	0.228688141401237	-3.33846153860846	0.000842436919884725	0.00251331916955769	CTSV
ENSG00000090534	210.365706650245	-0.768432962733418	0.340843401314715	-2.25450444329973	0.0241644514579431	0.0455288506032625	THPO
ENSG00000214121	44.7585701980105	-0.77079281086142	0.333543683117229	-2.31092012793572	0.0208372670638781	0.0400805160637213	PRDX1P1
ENSG00000109472	6917.40046297784	-0.772725062883107	0.254741263936979	-3.03337217905252	0.00241837137409505	0.00626157938579386	CPE
ENSG00000237686	150.314045348162	-0.772733435294848	0.3301669665339	-2.34043230734746	0.0192614297872302	0.037463020136407	SCIRT
ENSG00000125744	1280.74079130758	-0.773191668284843	0.187829020888783	-4.11646541426984	3.8472703084116e-05	0.000170402402219417	RTN2
ENSG00000168502	1006.16186378992	-0.773397659306594	0.260069960911599	-2.97380618890269	0.00294130790085734	0.00741919207756906	MTCL1
ENSG00000239415	135.758971975214	-0.780063004645217	0.194043229805307	-4.02004751945169	5.81864037043058e-05	0.000245247647410372	None
ENSG00000120093	2488.29415570781	-0.781015100562408	0.318502795976712	-2.45214519441617	0.0142007348378429	0.0287551617015349	HOXB3
ENSG00000165046	478.563917873732	-0.784221951731222	0.270278362642444	-2.9015343443111	0.00371340071841788	0.00909031550908786	LETM2
ENSG00000273148	77.2463484851944	-0.788205941126712	0.201578366549254	-3.91017128782081	9.22306948086e-05	0.000367066627095201	LINC00653
ENSG00000159263	581.766881199316	-0.79564573940531	0.330535037790292	-2.40714492697778	0.0160777881304598	0.0319764000409281	SIM2
ENSG00000132561	1623.89397891705	-0.796306751891099	0.287006297797916	-2.77452710271809	0.00552820275815409	0.0128330772783672	MATN2
ENSG00000117069	842.139149757005	-0.798323103103246	0.351047356875407	-2.27411797145815	0.0229588944397969	0.0435897752555012	ST6GALNAC5
ENSG00000129691	7722.3766231807	-0.80170566922534	0.227284044304332	-3.52732930144389	0.00041977433272181	0.00136875614640173	ASH2L
ENSG00000166582	666.729062103284	-0.805166728815156	0.275996244499909	-2.9173104520827	0.00353064166837876	0.00869236375757988	CENPV
ENSG00000258884	22.1919328283397	-0.808775487026143	0.280981637177049	-2.87839267772693	0.00399707258192991	0.00966988926499626	LINC02321
ENSG00000238072	28.060947009883	-0.812931740873858	0.3384248629064	-2.4021040708782	0.0163010701039473	0.032363296689888	CDC26P1
ENSG00000274051	11.5762594914209	-0.818608366012372	0.188173656594372	-4.35028144123791	1.35962912261014e-05	6.87720945108726e-05	None
ENSG00000256650	33.9231010545406	-0.819105033074374	0.324292888973443	-2.52581866863399	0.0115429042843769	0.0240728033771656	RERG-IT1
ENSG00000182742	568.713579745372	-0.83182639054173	0.346065208671185	-2.40366950996248	0.0162314399096289	0.0322425535004085	HOXB4
ENSG00000189120	766.236012048392	-0.845536007034443	0.243245303119605	-3.47606303673904	0.000508832670344988	0.0016138398998328	SP6
ENSG00000224652	191.149092884266	-0.848087560056701	0.358985725107261	-2.36245482965458	0.018154353667045	0.035571437698747	LINC00885
ENSG00000088899	597.865151813794	-0.851841094617616	0.256342317075836	-3.32306075849976	0.000890355193589967	0.00263807610913051	LZTS3
ENSG00000105290	1356.93230001303	-0.880956082530967	0.352704475132776	-2.49771733743761	0.0124995817374972	0.0257987813761882	APLP1
ENSG00000161653	372.937900977094	-0.886490635138022	0.263849465613183	-3.35983487053054	0.000779890718429294	0.00234930439964889	NAGS
ENSG00000183145	423.620257259961	-0.892743935668515	0.288732242238358	-3.09194404042873	0.00198850331230408	0.00528126269913935	RIPPLY3
ENSG00000235316	88.3593269852476	-0.895388171642176	0.235585183692153	-3.80069814921897	0.000144288983103402	0.000540723426052544	DUSP8P5
ENSG00000269981	34.6649078859429	-0.896604117459293	0.344455548124595	-2.60296030167288	0.00924226548392653	0.0198577761109647	None
ENSG00000104221	1117.31380691204	-0.908302898143917	0.237385154643348	-3.82628349067813	0.000130092464854714	0.000492567433553397	BRF2
ENSG00000269190	460.572167497503	-0.913047409379793	0.272672234303559	-3.3485162569333	0.000812455141560117	0.00243437111826182	FBXO17
ENSG00000153291	158.057474568858	-0.932746602298305	0.29806434085815	-3.12934650154008	0.00175195580385365	0.00473348102224666	SLC25A27
ENSG00000211689	151.671251075884	-0.940938467384949	0.408959403791339	-2.3008114220184	0.0214022925540074	0.0410163893707889	TRGC1
ENSG00000167771	243.335643598126	-0.963126877493083	0.269282064841392	-3.57664695589871	0.000348029699822592	0.00116147471543986	RCOR2
ENSG00000139344	141.49549634217	-0.987362770516381	0.316984353212759	-3.11486280161489	0.00184030486131846	0.00494147180560264	AMDHD1
ENSG00000257660	27.4507517888008	-0.994985639228958	0.227110369018631	-4.38106654279327	1.18099793839612e-05	6.07145537663775e-05	ADCY6-DT
ENSG00000264107	24.4105370041998	-1.00267601262625	0.183099329220755	-5.47613154506629	4.34724572483194e-08	4.72993263473536e-07	MIR4733HG
ENSG00000137819	799.85704093267	-1.00857551104202	0.262524160704442	-3.84183881718035	0.000122116020849074	0.000467690617405222	PAQR5
ENSG00000152049	6050.97098028538	-1.01940530470411	0.403448064412098	-2.5267324214074	0.0115129181581328	0.0240205366874986	KCNE4
ENSG00000196668	214.473423425084	-1.02140738030134	0.345765857130143	-2.9540434928394	0.00313639800016927	0.00783376827692048	LINC00173
ENSG00000231651	25.0357883102913	-1.02454548245611	0.278247052004589	-3.68214317123911	0.000231281456880009	0.00081241645369505	DLG3-AS1
ENSG00000108511	776.897237248876	-1.02738026131679	0.402132382010669	-2.55483096432042	0.010623937658504	0.0223634498985253	HOXB6
ENSG00000214578	125.683641002522	-1.0369041577171	0.296302518499568	-3.49947804348013	0.000466169995515111	0.00149570965015745	HMGN2P15
ENSG00000168077	2179.65352030033	-1.04013455217283	0.258919284055006	-4.01721546531025	5.88898749663036e-05	0.000247927051282189	SCARA3
ENSG00000249780	12.8023413664675	-1.04867482689867	0.349552657564486	-3.00004821649857	0.00269936871774354	0.00690001079746009	None
ENSG00000241294	153.680950672087	-1.05728228303351	0.424501352798654	-2.49064526193629	0.0127511359768852	0.0262447431625511	IGKV2-24
ENSG00000211949	2088.57085623279	-1.08557502083636	0.438081496432274	-2.47802071002144	0.0132113476586922	0.0270398407884338	IGHV3-23
ENSG00000069535	7388.372300048	-1.08868569286718	0.408408099698385	-2.66568095410249	0.00768325701776131	0.0170047650861015	MAOB
ENSG00000271367	87.9145220022621	-1.13250623616988	0.303991728886068	-3.72545082170419	0.00019496646206233	0.000702654447629207	None
ENSG00000124939	566.97462947818	-1.13574294039016	0.45948896612927	-2.47175236863171	0.0134452613985121	0.0274303576336018	SCGB2A1
ENSG00000211962	686.07084838015	-1.13983908284898	0.45912869386441	-2.48261347652909	0.0130422520003873	0.0267498690642843	IGHV1-46
ENSG00000019102	166.226408015816	-1.14072265118613	0.43242751434251	-2.63795113250496	0.00834086003910594	0.0182182544215235	VSIG2
ENSG00000211945	2262.02226522266	-1.16587586353979	0.50145967880286	-2.32496432479496	0.0200738678913965	0.0388213271736086	IGHV1-18
ENSG00000172031	241.798866091893	-1.20006378952417	0.317496035767979	-3.7797756643524	0.000156969721802399	0.000582575427049534	EPHX4
ENSG00000104833	172.777583313583	-1.20728711570436	0.463356136996776	-2.60552741036159	0.00917329333909783	0.0197530863337784	TUBB4A
ENSG00000166143	42.1500820204901	-1.20837840084718	0.302615150958206	-3.99311930358062	6.52097374884394e-05	0.000270794352555568	PPP1R14D
ENSG00000123407	463.251450846809	-1.26291410316862	0.52877901311929	-2.38835897763535	0.0169238020071746	0.0334543993749822	HOXC12
ENSG00000272138	41.4997353523949	-1.26365437036825	0.271797416639868	-4.64925085010131	3.33142840458633e-06	1.99721930654307e-05	LINC01607
ENSG00000239218	96.5889344771579	-1.2839436284202	0.413217615166585	-3.10718512787163	0.00188878076242867	0.00505309281122141	RPS20P22
ENSG00000165863	636.315391681327	-1.32268428109898	0.443405101384571	-2.98301547945386	0.00285423558337942	0.00723270710427262	C10orf82
ENSG00000128383	122.188552024953	-1.3234706608562	0.384260129313987	-3.44420500565324	0.000572741252369478	0.00179053524613863	APOBEC3A
ENSG00000079689	65.4038972963058	-1.32375205504461	0.508881914177532	-2.60129514955173	0.00928725127680832	0.0199310214378667	SCGN
ENSG00000225742	58.8102522260452	-1.34906581012837	0.39423541825178	-3.42198023736869	0.000621668320305013	0.00192051809148059	LINC02036
ENSG00000055118	522.892108181788	-1.3703179412504	0.388575365643288	-3.52651779399817	0.000421062869981339	0.00137112461933843	KCNH2
ENSG00000132677	174.741639677638	-1.37665174664184	0.3315164637906	-4.15258937942638	3.28734293141203e-05	0.000148615929744466	RHBG
ENSG00000253364	98.5285079691695	-1.41584035844481	0.510692778024644	-2.77239158133638	0.00556460526569568	0.0129012093564941	COPDA1
ENSG00000179593	951.796798146074	-1.42610861449746	0.399718073247543	-3.5677861721661	0.000360010100382193	0.00119590761413713	ALOX15B
ENSG00000150873	144.518867363751	-1.45070625565283	0.309396065574938	-4.68883226733036	2.74768487241063e-06	1.68947984969988e-05	C2orf50
ENSG00000183186	133.441309870285	-1.45224485361108	0.35390176136906	-4.1035253624992	4.06901822579578e-05	0.000178870569889743	C2CD4C
ENSG00000170091	180.023865322392	-1.48313145163597	0.539581517897747	-2.74866985328624	0.00598376230667638	0.0137127392873857	NSG2
ENSG00000173702	36.0348581331448	-1.50744831132713	0.502285262160522	-3.00117965803539	0.00268935841467933	0.00688163508312945	MUC13
ENSG00000090539	1662.26812889748	-1.52465113486659	0.304331620199035	-5.00983477783036	5.44767842796386e-07	4.1478317437473e-06	CHRD
ENSG00000165061	276.943621306102	-1.53509815778591	0.514692991401397	-2.982551119661	0.00285856906062879	0.00724243414702938	ZMAT4
ENSG00000233508	119.396384127878	-1.56048091003242	0.558827282044699	-2.79242077144616	0.00523152774343885	0.0122297407344224	None
ENSG00000174343	119.857845016276	-1.57380366574181	0.533386442002564	-2.9505880573812	0.00317169620237186	0.00790439411197374	CHRNA9
ENSG00000272128	19.4337188994493	-1.57679445609072	0.389826141623778	-4.04486587154662	5.23530888403954e-05	0.000223102825302955	None
ENSG00000268089	47.1106147093361	-1.57807711474324	0.550820655779867	-2.86495631233901	0.00417066777276019	0.0100252221068615	GABRQ
ENSG00000269416	193.289852729955	-1.58064889894643	0.481819196606131	-3.28058514496787	0.00103591991829409	0.00300667435230378	LINC01224
ENSG00000211951	191.819418423204	-1.58959973551514	0.500987322158466	-3.17293405483091	0.0015090679692984	0.00415732316692635	IGHV2-26
ENSG00000127831	33.9050843707865	-1.59804305249031	0.426476009179803	-3.74708780351716	0.000178899477936726	0.00065319734534083	VIL1
ENSG00000182993	390.486223411945	-1.59931236859608	0.240527791429847	-6.64917912017055	2.94732142936156e-11	9.41727113477664e-10	C12orf60
ENSG00000130700	116.192037489263	-1.61212747103522	0.70373308948234	-2.29082232330597	0.0219736919858721	0.0419411775820076	GATA5
ENSG00000233101	444.317920795959	-1.63126819886063	0.565079313376109	-2.88679511043237	0.00389187577781418	0.00945760712928141	HOXB-AS3
ENSG00000166159	183.980651709261	-1.64472363006634	0.49548200122952	-3.31944172741899	0.000901976275139769	0.00266980598915764	LRTM2
ENSG00000081051	95.4542561529068	-1.67077566515591	0.536369224470839	-3.11497302404744	0.00183961732987319	0.00494053220872899	AFP
ENSG00000237101	56.5360408609649	-1.76688807721812	0.307161360932628	-5.75231230859687	8.80309794351588e-09	1.23216805340778e-07	None
ENSG00000176887	475.54529136319	-1.8287107656666	0.391234535989292	-4.67420587255276	2.950932078054e-06	1.80008086828855e-05	SOX11
ENSG00000211599	61.9160106367064	-1.84349663491829	0.584483008201701	-3.15406369227096	0.00161013940794257	0.00439444797159504	IGKV5-2
ENSG00000211669	474.204771988646	-1.84488706042643	0.494712159139987	-3.72921309157552	0.000192078669943934	0.000694139218292759	IGLV3-10
ENSG00000132639	218.397742206151	-1.98100953588924	0.410498956361303	-4.82585766709148	1.3940204261637e-06	9.39230889340682e-06	SNAP25
ENSG00000130433	218.888019393916	-2.00113875811359	0.658710918574258	-3.037962028085	0.00238183965539579	0.00617901817356177	CACNG6
ENSG00000253802	740.523793762778	-2.09750385722758	0.756910655004568	-2.77113797164729	0.0055860751563058	0.0129430114192876	SIRLNT
ENSG00000145920	88.8995644311627	-2.23382023109359	0.669355645043499	-3.33726957804086	0.000846058428817297	0.00252111974084959	CPLX2
ENSG00000100095	1071.32198024038	-2.28627700868059	0.596544052496479	-3.83253675753324	0.000126828641669754	0.000482442154333206	SEZ6L
ENSG00000254080	21.2679288708562	-2.3289314182012	0.652667707325988	-3.56832641183207	0.000359268756879315	0.00119380994281832	None
ENSG00000228278	46.1672253003599	-2.34494083449383	0.49989943480207	-4.69082513650428	2.72105452490585e-06	1.67521716102113e-05	ORM2
ENSG00000141668	343.920244535862	-2.70083721579437	0.541285502053828	-4.98967218879212	6.04818414240444e-07	4.54688403310128e-06	CBLN2
ENSG00000094796	78.3791272756607	-2.89896319024835	0.566760077313017	-5.11497423035193	3.13783791748613e-07	2.5624508975721e-06	KRT31
ENSG00000125851	188.00372947845	-3.516671399835	0.668308635669531	-5.26204692284411	1.42460395543104e-07	1.30379326352582e-06	PCSK2
ENSG00000248431	87.2746185065717	-3.88499204053891	0.801325784861066	-4.84820545393094	1.24583337303504e-06	8.54335781677357e-06	None
ENSG00000179256	434.692051770209	-5.2802566309521	0.432407092549795	-12.2113090232072	2.70501642111254e-34	1.97926051532805e-30	SMCO3
ENSG00000105793	1730.66551223187	0.400104996830676	0.0981630692440138	4.07592182999184	4.58324147897346e-05	0.000198318024255759	GTPBP10
ENSG00000092978	2868.67535877689	0.401314362949129	0.152157292134032	2.63749674643013	0.00835204267412013	0.0182341925247015	GPATCH2
ENSG00000197329	1177.06839427797	0.402170533955757	0.163272202631113	2.4631904725656	0.0137706738734599	0.0279888946478073	PELI1
ENSG00000168092	6956.54241731387	0.402273991356068	0.0962896654529307	4.17774835402987	2.94409120634111e-05	0.00013467905818567	PAFAH1B2
ENSG00000184661	626.063090518426	0.402504334087497	0.168102414427308	2.39439948235574	0.0166476058408393	0.0329663144620897	CDCA2
ENSG00000197555	3464.07214270012	0.402539013631243	0.10436830854216	3.85690847398026	0.000114830133952859	0.000442799520491737	SIPA1L1
ENSG00000224043	52.7489748517868	0.402594553641866	0.133652076030132	3.01225813769703	0.00259311984256098	0.00666216920225375	CCNT2-AS1
ENSG00000133226	5345.2348041957	0.402852915357035	0.0765373909626032	5.26347854676511	1.41355008993137e-07	1.29610852230925e-06	SRRM1
ENSG00000135249	1415.8783657953	0.403184063948315	0.0956821380478605	4.21378610652117	2.51125120086575e-05	0.000117523665089445	RINT1
ENSG00000164975	2499.32466196045	0.403770121151144	0.118428775532478	3.40939201081593	0.000651078488807518	0.00199829752626032	SNAPC3
ENSG00000103064	826.215968886563	0.403882557571824	0.120619366809772	3.34840555255761	0.000812779786496836	0.00243484532151376	SLC7A6
ENSG00000213189	84.594527177231	0.404054356628504	0.128769164722361	3.1378191937463	0.00170209835631175	0.00461610588329619	BTF3L4P2
ENSG00000197965	11794.1838076325	0.404271487747182	0.1067304959311	3.78777859336621	0.000152000206131419	0.000566141770559223	MPZL1
ENSG00000011260	3939.86684256223	0.404280802210568	0.15265287736634	2.64836673363427	0.00808817313145414	0.0177428632234401	UTP18
ENSG00000198700	9971.79206408372	0.405094008822028	0.0922273248592143	4.39234261039672	1.12135803871365e-05	5.80883311098602e-05	IPO9
ENSG00000198833	5401.10088650367	0.405533543331037	0.109590115629957	3.70045729945542	0.000215211291885785	0.000762751766882193	UBE2J1
ENSG00000182700	739.966799567973	0.405659447026329	0.127954837481428	3.17033302539427	0.00152264316290206	0.00418920098625847	IGIP
ENSG00000113583	5983.66021291292	0.406052502483267	0.104313060055507	3.89263340819643	9.91619375123454e-05	0.000391352695133674	C5orf15
ENSG00000138663	2913.57256840562	0.408148502039532	0.0922737851713083	4.42323354657876	9.72345323592848e-06	5.1387870947843e-05	COPS4
ENSG00000163945	984.550742380018	0.408329093943876	0.155375067428073	2.6280219902907	0.0085882963628438	0.01866089517058	UVSSA
ENSG00000174574	3778.20440638408	0.409080031015093	0.124248703969435	3.29242895858073	0.000993259881148287	0.00290242913353116	AKIRIN1
ENSG00000162368	8922.81343213983	0.409723072787205	0.0961690930821127	4.26044438661149	2.0402084506414e-05	9.7889870382578e-05	CMPK1
ENSG00000178229	503.153444209843	0.410295444754555	0.108892539461294	3.76789306948245	0.000164631189933959	0.00060838707916504	ZNF543
ENSG00000169914	809.191160652396	0.410828188385614	0.117245941502153	3.50398643332203	0.000458348707884083	0.00147449439243255	OTUD3
ENSG00000141664	2349.53702841012	0.410854635351275	0.120035975794532	3.42276248959347	0.000619882151002288	0.00191673462086658	ZCCHC2
ENSG00000112237	4000.18154651573	0.410902362643749	0.131184089217732	3.13225761671261	0.00173467592942964	0.00469314985233377	CCNC
ENSG00000162604	1631.02954544817	0.411241290484947	0.12473240833051	3.2969882967004	0.000977275733556761	0.00286258068151914	TM2D1
ENSG00000119820	3996.07144974603	0.411292992636617	0.0903830302426404	4.55055546967686	5.35044792755191e-06	3.03600058052713e-05	YIPF4
ENSG00000234494	165.807842497222	0.412151617431436	0.183178243159931	2.25000311347888	0.0244487476693104	0.0460052685344848	SP2-AS1
ENSG00000162694	924.082447299033	0.412575520324667	0.116552025999625	3.53983997091562	0.000400369726347731	0.00131397411423474	EXTL2
ENSG00000261167	251.965594592916	0.413274157467679	0.137864627043628	2.99768088689564	0.00272042363355679	0.00693807588941619	None
ENSG00000215251	1601.7872027136	0.413654912218454	0.109836523590112	3.76609618274276	0.000165819933619078	0.00061216168228597	FASTKD5
ENSG00000138744	1918.64706333295	0.413772829311058	0.149048746109224	2.77609064223756	0.00550168679024608	0.0127938478449803	NAAA
ENSG00000167635	8857.97398476563	0.414004357903464	0.10147716007259	4.07977871678035	4.5078591638689e-05	0.000195518704813448	ZNF146
ENSG00000132256	1350.33819598522	0.414636619767504	0.14456953364834	2.86807745244646	0.00412974422278888	0.00994482095709931	TRIM5
ENSG00000134001	6002.32391161679	0.415765813190736	0.0972465517216833	4.27537846668995	1.90812869320508e-05	9.24009109740674e-05	EIF2S1
ENSG00000126070	1568.62059029616	0.415926445111765	0.0984032259327677	4.226756197972	2.37084302960658e-05	0.000111919086758912	AGO3
ENSG00000134324	1539.41793964167	0.416134533338841	0.129217171406254	3.22042750828007	0.00127999560281485	0.00361107665832228	LPIN1
ENSG00000083844	2755.01591773142	0.416465262731566	0.107000595003126	3.89217707358916	9.93486894309754e-05	0.00039198401756077	ZNF264
ENSG00000196458	1616.67816448874	0.41664633386779	0.150155029563831	2.77477441200644	0.00552400099185365	0.0128286633346726	ZNF605
ENSG00000114978	11043.1210858331	0.418052480881581	0.0930194299023995	4.4942490114186	6.98158939512567e-06	3.84092403038605e-05	MOB1A
ENSG00000197601	6801.84022277817	0.419749912324528	0.165144776321021	2.54170868540575	0.0110312072110615	0.0231353080728304	FAR1
ENSG00000120526	2597.53380994975	0.420599207475249	0.140581557474882	2.99185195433901	0.00277290699208913	0.00704858796634225	NUDCD1
ENSG00000134265	2690.86183465288	0.420955402629076	0.103789487025584	4.05585782041019	4.99506389083965e-05	0.000214300102546313	NAPG
ENSG00000119636	1018.51725331432	0.421311184332903	0.1589697369349	2.65026031027173	0.00804297746540951	0.017672606903866	BBOF1
ENSG00000139173	307.35741929146	0.422198168518332	0.170542366623327	2.4756204389425	0.0133004893160748	0.0271956630783064	TMEM117
ENSG00000119616	2768.09201483382	0.422451789906095	0.0935750682812793	4.51457634672772	6.34434640877062e-06	3.52613616961448e-05	FCF1
ENSG00000131844	16951.6002959866	0.422573805456781	0.149017891563601	2.83572530132348	0.00457217533040755	0.0108866276903977	MCCC2
ENSG00000204178	4201.56393480399	0.424288529170198	0.104911837014234	4.04423886994403	5.24933787879166e-05	0.000223538631362217	MACO1
ENSG00000147676	29047.5303501393	0.425185067356668	0.182260983421383	2.33283645997701	0.0196567302835413	0.0381204069665177	MAL2
ENSG00000147316	1168.29822040861	0.425422127769314	0.108038029844494	3.93770719793437	8.22638895034016e-05	0.000331639052064126	MCPH1
ENSG00000270194	156.024700094044	0.425441743346941	0.160335788632254	2.65344217268132	0.00796754214118708	0.0175571467691811	GOLGA4-AS1
ENSG00000142687	9206.65983903959	0.426141437406769	0.131115472529678	3.25012318672238	0.00115355028127987	0.00330030397189631	KIAA0319L
ENSG00000106392	1155.71589144355	0.426381517279588	0.160028233037198	2.66441432981689	0.00771225076476235	0.0170536533229876	C1GALT1
ENSG00000213625	6088.6283114001	0.426426331201102	0.115132740044774	3.70377992424457	0.000212410551705184	0.000753738121642499	LEPROT
ENSG00000147364	2224.22358537955	0.427103103871727	0.155952978356725	2.73866590027397	0.00616890276171218	0.0140857736019498	FBXO25
ENSG00000153814	794.929725539187	0.427551954033695	0.159085942344285	2.68755332956076	0.00719776076033386	0.0160689597203243	JAZF1
ENSG00000148498	2929.21729376417	0.427667622367316	0.149163564733431	2.86710513476665	0.00414245374636659	0.00996558739508938	PARD3
ENSG00000128590	2556.85206445313	0.428568607030713	0.131976253259221	3.24731606214748	0.00116498939076436	0.00333107751943056	DNAJB9
ENSG00000018189	1905.12550224623	0.428825059032433	0.0991571767777214	4.32470016763105	1.52739461379464e-05	7.6338431619777e-05	RUFY3
ENSG00000013392	709.397412318704	0.429574979678472	0.126853342339963	3.38639070720914	0.000708184787963209	0.00215728063843747	RWDD2A
ENSG00000162757	662.976717335909	0.429939182609834	0.128872063152796	3.33617055622118	0.000849410352995474	0.00252956269957993	C1orf74
ENSG00000165494	4353.55731653278	0.431659715371293	0.101251504266329	4.26324249204107	2.01481661942571e-05	9.69257935853906e-05	PCF11
ENSG00000219545	1203.60668122384	0.431920647952271	0.11386758218319	3.79318362321418	0.000148728090834534	0.000555500993592059	UMAD1
ENSG00000251615	768.299472347425	0.432034289976882	0.186172580568255	2.32061181436162	0.0203078039858535	0.039206385689839	None
ENSG00000117533	1737.19715594348	0.433203086805963	0.118259386808231	3.66316026573386	0.000249122560103516	0.0008649251588505	VAMP4
ENSG00000109689	1714.28142099163	0.433376901200576	0.0967467614775103	4.47949775870605	7.48188757616628e-06	4.07935703389036e-05	STIM2
ENSG00000186230	329.378959585127	0.435435518056161	0.122519355175521	3.55401411827836	0.000379398845822819	0.00125330083742012	ZNF749
ENSG00000135317	4694.68171787235	0.435488625608269	0.102685151826596	4.24100873263232	2.22517478159585e-05	0.00010572470049959	SNX14
ENSG00000080815	7141.8283091294	0.435872754594595	0.105403520586458	4.13527700184422	3.54526736068401e-05	0.000158416618492366	PSEN1
ENSG00000108829	17493.075779111	0.437145010569911	0.161501830313742	2.70674957504005	0.00679454895446189	0.0152877351475393	LRRC59
ENSG00000106701	618.411023590303	0.437257877722344	0.189894114580674	2.30264049356085	0.0212990788311818	0.0408506840911552	FSD1L
ENSG00000164924	99409.1882137127	0.437411679253164	0.151475990949433	2.88766342779157	0.00388114925201185	0.00943624159394276	YWHAZ
ENSG00000119684	1600.63135622027	0.43760088818849	0.0987983453635713	4.42923296516908	9.4568826071005e-06	5.01420362580829e-05	MLH3
ENSG00000213639	15921.8883636131	0.439649144148851	0.102948637150937	4.2705678901243	1.94975855771904e-05	9.39814451042832e-05	PPP1CB
ENSG00000117155	2282.4205328727	0.439951171686948	0.119367028868341	3.68570094990136	0.000228074039492379	0.000802509135352602	SSX2IP
ENSG00000104375	3085.93189807563	0.441621023850824	0.136518540254571	3.23487947517838	0.00121694088581373	0.00346001805381741	STK3
ENSG00000164305	2921.27698593013	0.442466106377801	0.0904033549744962	4.8943549329848	9.86286970384587e-07	6.98950291748574e-06	CASP3
ENSG00000066027	7733.19941701357	0.4430209186494	0.131670439230031	3.36461943348904	0.000766493022731627	0.00231496294198986	PPP2R5A
ENSG00000198466	3340.7152255179	0.443273348113451	0.148942884187773	2.97612974618254	0.00291911332762473	0.00737412470852067	ZNF587
ENSG00000085832	5069.18697251636	0.443359540925745	0.0914950543350905	4.84572137967141	1.26152453882342e-06	8.63073871021128e-06	EPS15
ENSG00000164983	2461.50187951424	0.443807838409945	0.160078150031141	2.77244482350407	0.00556369506666495	0.0129012093564941	TMEM65
ENSG00000162928	3303.66747131116	0.445522220991434	0.101519955260659	4.38851868923236	1.14125328813536e-05	5.89728129186894e-05	PEX13
ENSG00000205476	1985.34664042076	0.446763174524227	0.159506720489069	2.80090502239899	0.00509595147868865	0.0119452433027598	CCDC85C
ENSG00000128487	1913.83332135283	0.446777147062164	0.17617571370145	2.53597466799129	0.0112134845306812	0.0234794867108298	SPECC1
ENSG00000173041	1620.60017020501	0.447521530572863	0.15908474561921	2.813101462563	0.00490661663990608	0.0115569657022993	ZNF680
ENSG00000164040	7942.7529593536	0.448164196161544	0.124131940903897	3.6103857951316	0.00030574190199432	0.00103522142382806	PGRMC2
ENSG00000177565	15061.3292489573	0.448342820567823	0.138170729933368	3.24484658063277	0.00117513917647151	0.00335681958002813	TBL1XR1
ENSG00000266601	21.8438105438423	0.448424181233975	0.182675645340304	2.45475624513936	0.014098014733961	0.0285827580516466	None
ENSG00000085978	3439.31237351283	0.448770135484105	0.137113925780494	3.27297269719009	0.00106422757042753	0.00307420178950582	ATG16L1
ENSG00000116209	20973.5870677596	0.449013788193704	0.122998399055904	3.65056611825999	0.000261662938510427	0.000902681622386041	TMEM59
ENSG00000142867	1459.58082161095	0.44958730390783	0.107424866350818	4.18513254128342	2.84999758004724e-05	0.000130988896314106	BCL10
ENSG00000260920	309.28076859325	0.450168674647656	0.159333310828843	2.82532680897613	0.0047232414277202	0.0111898842566387	None
ENSG00000204138	3934.60475085984	0.453499846591126	0.0797475263559798	5.68669483949606	1.29521597083934e-08	1.72467611622047e-07	PHACTR4
ENSG00000148396	17943.1360626594	0.453690258516247	0.114651433794932	3.95712677547257	7.5856676932699e-05	0.000308872178695915	SEC16A
ENSG00000109332	17733.5972787895	0.454539703402919	0.0775055546511021	5.86460809743339	4.50194729957281e-09	6.97897211673183e-08	UBE2D3
ENSG00000198791	5250.20744070445	0.455552991438783	0.131865960406607	3.45466707279187	0.000550972725654961	0.00173024353374135	CNOT7
ENSG00000155324	1093.37582128278	0.456103699156566	0.12515295398237	3.64437022573847	0.000268047342566683	0.000922531705343566	GRAMD2B
ENSG00000132463	9164.72045152404	0.456244811864773	0.0954748917948062	4.77868896510854	1.76441891606585e-06	1.15527992920392e-05	GRSF1
ENSG00000123870	223.461755523264	0.456453987824542	0.150981487974229	3.02324472986023	0.0025007991342458	0.00645330533072705	ZNF137P
ENSG00000170027	18195.0766710832	0.45689424699364	0.108986438681593	4.19221191664469	2.7624776255385e-05	0.000127560484932987	YWHAG
ENSG00000056736	1480.37295117962	0.456957759445016	0.206528751680579	2.21256244337232	0.0269278267047384	0.0499697966012099	IL17RB
ENSG00000164056	1634.18254029951	0.457071066781873	0.180091653548302	2.53799139369489	0.0111490726141261	0.0233546419460522	SPRY1
ENSG00000163521	983.969042234166	0.45775896703531	0.149920935342213	3.05333585326437	0.00226312496063472	0.00590138465323031	GLB1L
ENSG00000175198	1225.95490533955	0.458302171826827	0.139304932337059	3.28992063768373	0.00100215643764865	0.00292375544428835	PCCA
ENSG00000106086	1288.9708861056	0.458481738088858	0.122968529366631	3.72844776180003	0.000192662834598468	0.000695983194646751	PLEKHA8
ENSG00000221914	3699.08007271516	0.4598475549251	0.132035547572899	3.48275569252448	0.000496281038752602	0.0015801951090308	PPP2R2A
ENSG00000213830	31.2004047666303	0.460648471517838	0.173898849571541	2.64894490476966	0.0080743493581434	0.0177204601840238	CFL1P5
ENSG00000234444	1445.76673944341	0.46142483153826	0.135496665214934	3.40543312122343	0.000660591916460367	0.00202537232463461	ZNF736
ENSG00000086062	19287.6110905992	0.462704335075034	0.16444974881928	2.81365182006763	0.00489822502696922	0.0115390574766046	B4GALT1
ENSG00000241975	19.3261688765212	0.464594165216543	0.192460819239583	2.4139675132433	0.0157798692520415	0.0314651323932928	ELOCP19
ENSG00000172985	323.804431827877	0.467206359002698	0.188803259098512	2.4745672359338	0.0133397708846769	0.02726074670107	SH3RF3
ENSG00000123091	6762.18466293256	0.469279332572419	0.118050381862748	3.97524620562455	7.03064842836288e-05	0.000288763707832339	RNF11
ENSG00000116688	7426.80616198152	0.469769625706993	0.106799260511001	4.39862245730252	1.08940151116315e-05	5.6673664110777e-05	MFN2
ENSG00000164237	7276.87386068154	0.470253198198283	0.155243450107425	3.02913390466958	0.00245255951252622	0.00633664475746975	CMBL
ENSG00000152061	3610.82315784583	0.470301236820907	0.113819862007733	4.131978624161	3.59653874022422e-05	0.000160609545085265	RABGAP1L
ENSG00000117758	3623.03516011612	0.470497009689081	0.0822949969196283	5.71720064767221	1.08293218565554e-08	1.48386044989543e-07	STX12
ENSG00000134444	2836.25482546917	0.470518451609055	0.114281358187925	4.11719338192788	3.83514258939589e-05	0.000169916671671872	RELCH
ENSG00000116128	4167.51411831999	0.47158581536133	0.119696414704746	3.93984913018979	8.15328674619798e-05	0.000329145374465824	BCL9
ENSG00000204611	863.917041961435	0.471620361391289	0.117964184673247	3.99799619433345	6.38809780292909e-05	0.000266107097204852	ZNF616
ENSG00000123552	705.167904212412	0.472055108522423	0.117923802278075	4.00305196578783	6.25305603972917e-05	0.000260927351255765	USP45
ENSG00000174032	1262.89130881165	0.472909637426142	0.154812241179945	3.05473025790292	0.00225263023101227	0.00588030517314192	SLC25A30
ENSG00000131269	1443.04354411862	0.473065438833181	0.100326514238737	4.71525839826821	2.41404188973675e-06	1.50777161819921e-05	ABCB7
ENSG00000101290	5825.31309416554	0.473915388313481	0.117843564076061	4.02156360450536	5.78130921400469e-05	0.000243744393655271	CDS2
ENSG00000117151	1791.19687826832	0.474815782448818	0.126608795210503	3.75025906896418	0.000176651965922513	0.000645796869675258	CTBS
ENSG00000177058	884.277099970757	0.475521082603343	0.130170174775923	3.65307247548767	0.000259121054704809	0.000894548244687731	SLC38A9
ENSG00000263465	2743.6424986212	0.475721549731272	0.149902951095372	3.173530249105	0.00150597208304955	0.00415035696108233	SRSF8
ENSG00000151338	1278.58873982989	0.476902810689095	0.17440185691155	2.7345053495099	0.00624740802148622	0.0142383692550116	MIPOL1
ENSG00000133056	2971.78979424989	0.479448613760957	0.138694039990302	3.45687971735831	0.000546468708426572	0.00171757368537682	PIK3C2B
ENSG00000158161	2379.90716430933	0.481039635573763	0.0992895349934184	4.84481708576488	1.26728375939902e-06	8.65799744866727e-06	EYA3
ENSG00000277443	14905.5648803221	0.481711737118086	0.180124620484865	2.67432478592542	0.00748798933954511	0.0166196603066304	MARCKS
ENSG00000105971	1047.88396461477	0.483214023622425	0.186894537868187	2.58549034730606	0.00972405955552345	0.0207225699046935	CAV2
ENSG00000166455	163.654260925455	0.485429038484654	0.13581332799593	3.5742371212581	0.000351250507061165	0.00117142204200845	C16orf46
ENSG00000181381	2925.15193935107	0.486610894090379	0.210504315118771	2.31164332102087	0.0207973472262268	0.0400160692847658	DDX60L
ENSG00000170348	26756.3228805757	0.487553131719737	0.100613737883417	4.84579086292046	1.2610830605893e-06	8.63073871021128e-06	TMED10
ENSG00000143493	3681.23676884775	0.488379125983625	0.114028847863861	4.28294361587079	1.8443692149633e-05	8.97887528003093e-05	INTS7
ENSG00000196663	1944.51322633049	0.489424407151729	0.119710407476574	4.08840315114208	4.3435281603953e-05	0.000189684246789689	TECPR2
ENSG00000248098	288.251813623142	0.489511658618118	0.123184116908754	3.97382122713689	7.07286584912599e-05	0.000290171905904429	BCKDHA
ENSG00000115310	22429.7190646352	0.490419984332594	0.100250667591995	4.89193734178938	9.98482346858557e-07	7.06224778343554e-06	RTN4
ENSG00000130940	2572.68874921546	0.490705317313475	0.129306622514758	3.79489702669692	0.000147704746212349	0.000552392347577694	CASZ1
ENSG00000185305	1452.26162509908	0.494078788777539	0.181667705911115	2.71968419648167	0.00653442900039696	0.0147820117470721	ARL15
ENSG00000151470	702.69036595752	0.494331618400807	0.154063649757175	3.20861941918122	0.0013337390857281	0.00373549048431484	C4orf33
ENSG00000071575	2904.09590602313	0.495315687364676	0.178429642842804	2.77597197121023	0.00550369529176677	0.012796485049208	TRIB2
ENSG00000126368	1741.91241172998	0.495363200456153	0.184438721123959	2.6857874389794	0.00723591057879738	0.0161245871546782	NR1D1
ENSG00000143479	596.437669616416	0.496837026859878	0.216831130694386	2.29135468356777	0.0219429082690296	0.0418933489378968	DYRK3
ENSG00000132122	974.227835668102	0.498287454413908	0.152174808476423	3.27444114701225	0.00105871189787415	0.00306189523982022	SPATA6
ENSG00000038210	1459.62408576928	0.502589386284862	0.118831380087027	4.22943321803373	2.34280810667819e-05	0.000110773698315711	PI4K2B
ENSG00000253930	57.5886346009486	0.502965693550051	0.182816649462297	2.7512028856747	0.0059376855872833	0.0136279941788431	TNFRSF10A-AS1
ENSG00000101935	1456.00418997763	0.502995423376804	0.182635765731312	2.75409047818594	0.00588554949560575	0.0135253032849709	AMMECR1
ENSG00000153250	2587.73941803483	0.503138968861787	0.169831581971096	2.96257600042504	0.0030507648520287	0.00765384756464736	RBMS1
ENSG00000179833	3567.60609831266	0.503553297367221	0.155492296578351	3.23844530210206	0.00120183063733546	0.00342014628376196	SERTAD2
ENSG00000112208	398.897813344462	0.504334970996075	0.179347413969686	2.81205599697868	0.00492259326954535	0.0115852733847743	BAG2
ENSG00000111615	3575.5383742516	0.505187540617176	0.112636807885609	4.4851017185273	7.28791589570066e-06	3.98845778674957e-05	KRR1
ENSG00000130038	924.063239057766	0.506430714069859	0.221835677968515	2.28290921779379	0.0224357164055985	0.0427338635792696	CRACR2A
ENSG00000196418	364.073793967534	0.508145944775028	0.130608661854892	3.89059911921909	9.99970191028612e-05	0.000393936077049175	ZNF124
ENSG00000085276	646.151066007616	0.50910371576854	0.185135469532318	2.74989831529645	0.00596137608111426	0.0136737895879351	MECOM
ENSG00000112584	3197.10943777154	0.509893342559681	0.0969147107549936	5.26125846723851	1.43072743977278e-07	1.30857908460218e-06	FAM120B
ENSG00000125834	4508.71144476265	0.510004997071478	0.119325065231855	4.27408102464064	1.91927237627283e-05	9.28373408746032e-05	STK35
ENSG00000104723	2855.2198502018	0.511230961298164	0.215263958797955	2.3749027201437	0.0175535757799893	0.034591843248635	TUSC3
ENSG00000119862	1342.93086393419	0.511866767085438	0.14092400280912	3.63221847862748	0.00028099505691628	0.000962115503723174	LGALSL
ENSG00000171681	7750.26797016664	0.512465988291226	0.101431195702345	5.05235085461362	4.36405103844716e-07	3.429834742032e-06	ATF7IP
ENSG00000163412	2195.93462158532	0.513050914781104	0.141583719514477	3.62365755427583	0.000290466128996671	0.000989681334513918	EIF4E3
ENSG00000131323	1939.57017815075	0.514292806500287	0.134477996439347	3.82436398606105	0.000131110100873142	0.000495779125627278	TRAF3
ENSG00000165338	1550.5647901803	0.518348156236851	0.176219016088396	2.94149954836222	0.00326627318953079	0.00811384176805186	HECTD2
ENSG00000213064	4727.23813851068	0.520930835156182	0.0971058483241089	5.3645670590043	8.11436099125246e-08	8.02877341081734e-07	SFT2D2
ENSG00000048342	835.327087285831	0.522603114652473	0.130489460404602	4.00494502032627	6.20319070467376e-05	0.00025929018215423	CC2D2A
ENSG00000155659	946.200259228493	0.522917988171598	0.224429615389098	2.32998656289191	0.0198068613205302	0.0383657986187476	VSIG4
ENSG00000113597	1771.24436662482	0.523122311482382	0.117736253902995	4.4431710211656	8.86426503743052e-06	4.74294897834582e-05	TRAPPC13
ENSG00000087008	2064.51924298373	0.523238823312701	0.152523143174667	3.43055363548007	0.000602350878212666	0.00186873070845117	ACOX3
ENSG00000144645	1731.81565515673	0.523414022549699	0.162986955365962	3.21138597487421	0.00132096381471235	0.00370609364733523	OSBPL10
ENSG00000182552	962.493694739856	0.523433415730896	0.103408627891134	5.06179635496135	4.15324522384764e-07	3.2853292219344e-06	RWDD4
ENSG00000117461	7696.92797667107	0.524035161251501	0.172853602516415	3.03167046345903	0.00243204554951572	0.00629220394932838	PIK3R3
ENSG00000104691	759.089753626793	0.530982358065068	0.164576806788368	3.22634986318495	0.00125379992318452	0.00354575126973889	UBXN8
ENSG00000143036	671.251413520299	0.535649349636788	0.183021478506364	2.92670212265912	0.00342576821204428	0.00846697667579206	SLC44A3
ENSG00000229204	71.7390517682457	0.537160306987088	0.138556723288704	3.87682599759403	0.000105827984655941	0.000412983127321345	PTGES3P3
ENSG00000184007	30418.8524997068	0.541086061624034	0.172850849567525	3.13036391188033	0.00174589872276817	0.00472002252152031	PTP4A2
ENSG00000005469	2136.9204761106	0.541942109952256	0.206831111380177	2.62021562585964	0.00878741851490306	0.019039840471882	CROT
ENSG00000168907	498.683579466828	0.542352944715286	0.217145032291239	2.49765301555631	0.0125018497250581	0.0257987813761882	PLA2G4F
ENSG00000180233	2200.07327245663	0.543031188818865	0.134417680849552	4.03987916907045	5.34787458680767e-05	0.000227238085665922	ZNRF2
ENSG00000133065	2764.17765962681	0.543414213719869	0.195418801471427	2.78076730400644	0.0054230593438896	0.0126310759889353	SLC41A1
ENSG00000175662	3962.46447202628	0.54493403041374	0.146851851007895	3.71077399892252	0.000206626514125713	0.00073678664905353	TOM1L2
ENSG00000121236	398.541487347712	0.546505243834272	0.221756913037353	2.46443385393906	0.0137229890277475	0.0278958496224554	TRIM6
ENSG00000119844	4730.18646205651	0.547551537581522	0.0889329404002805	6.1569035625836	7.41809884279692e-10	1.47532523552166e-08	AFTPH
ENSG00000151746	681.406852191904	0.548027425050575	0.150335528492686	3.64536201485623	0.000267015655764019	0.000919413436811919	BICD1
ENSG00000119661	1713.96870969187	0.550337740581531	0.119375003133411	4.61015896239588	4.02361190915545e-06	2.35431973924753e-05	DNAL1
ENSG00000149084	4784.53101160337	0.551492846297334	0.151409892639648	3.64238318040337	0.00027012557517411	0.000929028828930183	HSD17B12
ENSG00000204519	573.824023414999	0.554920323291635	0.128752438385373	4.30997913709942	1.63269948349409e-05	8.09562742287499e-05	ZNF551
ENSG00000185551	6340.96357415903	0.555684578760649	0.211871712425854	2.62274077269807	0.00872256113352056	0.0189161173129727	NR2F2
ENSG00000164038	390.926934138322	0.557930902608509	0.206614594758747	2.70034603925234	0.00692673886934888	0.0155397664593058	SLC9B2
ENSG00000154001	4551.81607150265	0.561886223872808	0.10113704350417	5.5556916081855	2.76514698869308e-08	3.23980472638387e-07	PPP2R5E
ENSG00000153982	714.396384567633	0.562534434662749	0.242695339254173	2.31786253659207	0.0204567930659449	0.0394523866271795	GDPD1
ENSG00000156172	542.817808509913	0.563611688900518	0.148243708475087	3.80192653501539	0.000143575304135361	0.000538738718132533	CFAP418
ENSG00000112378	12210.8518857867	0.564044253813729	0.208846941890132	2.70075419208415	0.00691824482783375	0.0155254707576321	PERP
ENSG00000148175	18509.4796617992	0.565499741952374	0.197588766700554	2.86200350047929	0.0042097225749384	0.0101148631502291	STOM
ENSG00000181061	3497.03998477099	0.566695863245144	0.176196403290676	3.21627373011838	0.00129866897609066	0.00365540426656849	HIGD1A
ENSG00000128039	3952.86544289796	0.567211614745725	0.169157682864263	3.35315313582813	0.000798964880853525	0.00239758233258735	SRD5A3
ENSG00000013016	1080.46995228949	0.567508042335346	0.1543441971522	3.6768991177279	0.000236086351628303	0.00082672593197621	EHD3
ENSG00000246451	105.066389034436	0.570109033097402	0.176564808020347	3.22889390864178	0.00124269986377676	0.00352094284733962	None
ENSG00000158158	4326.96951299442	0.571383866028039	0.139901199084644	4.08419563067746	4.42297577323e-05	0.000192464547919857	CNNM4
ENSG00000268225	167.580095901933	0.57164711642779	0.179024043237495	3.19313040913414	0.00140739371380728	0.00391108993692664	None
ENSG00000107679	2384.72594387328	0.572366111229253	0.121291416557163	4.71893335469045	2.37084468947402e-06	1.48506271227054e-05	PLEKHA1
ENSG00000125772	2663.55974997217	0.574023911877934	0.167338273110124	3.43032051908515	0.00060286865930846	0.00186994064440865	GPCPD1
ENSG00000124813	1297.93882560014	0.57501727285095	0.238410727860928	2.41187667186845	0.0158706488754838	0.0316116885318947	RUNX2
ENSG00000130939	4195.5905621631	0.576168922152861	0.105761519046991	5.447812468511	5.09930804809406e-08	5.37631656886228e-07	UBE4B
ENSG00000235109	873.021224609091	0.577257461932532	0.19982186182144	2.88886039130377	0.00386640690828049	0.00940821395007926	ZSCAN31
ENSG00000198482	805.766887228574	0.577383011047441	0.110353000007366	5.23214603145272	1.6755329522516e-07	1.50797965702644e-06	ZNF808
ENSG00000145439	2116.96370709597	0.577884103939072	0.132080301495182	4.37524821943377	1.21294374264977e-05	6.21288719983784e-05	CBR4
ENSG00000189337	1517.81971998547	0.58753543829095	0.204922011907279	2.86711726486851	0.0041422949709498	0.00996558739508938	KAZN
ENSG00000249348	184.867540176428	0.588704281895292	0.15147805074554	3.88639990413017	0.000101741850096234	0.000399294199640134	UGDH-AS1
ENSG00000263968	19.184229707556	0.588718119751965	0.256709878365472	2.29332086283731	0.0218295389747651	0.0416986651033432	RN7SL381P
ENSG00000153904	5246.54570090394	0.589356417976383	0.140261393748461	4.20184344548373	2.64750206070573e-05	0.000122800460083574	DDAH1
ENSG00000261609	879.071863530699	0.589396583469086	0.125350330597555	4.70199464699763	2.57632256041484e-06	1.59753831987757e-05	GAN
ENSG00000119778	1418.22245294338	0.590281188997905	0.106191095297603	5.55866937188687	2.71839085190944e-08	3.19269114982686e-07	ATAD2B
ENSG00000117479	4940.60849540356	0.592380397370397	0.172542942642849	3.43323458089259	0.000596425834484027	0.00185270551089774	SLC19A2
ENSG00000175879	742.423180337623	0.59323040103856	0.256436702759314	2.31335996234265	0.0207028564521736	0.0398586503514154	HOXD8
ENSG00000107554	2088.79115210372	0.593373407667853	0.214240420417056	2.76966132960694	0.00561146065361756	0.0129872078451747	DNMBP
ENSG00000105810	1199.51653669968	0.602492495361239	0.233484939632712	2.58043407985544	0.00986761934829471	0.0210070907103498	CDK6
ENSG00000133835	9893.6782776885	0.602729538368327	0.100602395519491	5.99120463539609	2.08292346065399e-09	3.62013086973997e-08	HSD17B4
ENSG00000164309	2072.4881891297	0.607647974180992	0.243290019342422	2.49762804007899	0.0125027304578329	0.0257987813761882	CMYA5
ENSG00000141682	1350.37231434929	0.611159993609033	0.241403522406004	2.53169459798169	0.0113512810992581	0.0237272743331729	PMAIP1
ENSG00000065989	1703.3460023699	0.617417311591998	0.234848172543287	2.6290062422274	0.00856347889996545	0.0186235622264964	PDE4A
ENSG00000207697	9.4537504893131	0.618001714694446	0.22704692217646	2.72191187958116	0.00649054471269455	0.0146995888162102	MIR573
ENSG00000172954	1632.48689475049	0.618376979057879	0.126956136009528	4.87079237360745	1.11151592873206e-06	7.74567814336428e-06	LCLAT1
ENSG00000224543	31.0958427127898	0.619608018684862	0.224734254611286	2.75706976560638	0.00583219065828965	0.0134258735399419	SNRPGP15
ENSG00000170340	2990.08212051447	0.620931998925929	0.118811347945321	5.22620111348028	1.73028154684977e-07	1.54962914055077e-06	B3GNT2
ENSG00000121989	818.362471602018	0.621818925013878	0.137404327261224	4.52546828333666	6.02619190018447e-06	3.36797676421035e-05	ACVR2A
ENSG00000164953	1193.89327151503	0.622966220381958	0.142311124493728	4.3774948908468	1.20051174400479e-05	6.15567234119343e-05	TMEM67
ENSG00000168491	241.266048205259	0.6266274599302	0.196433881047292	3.19001720369888	0.00142264324615862	0.00394821946980567	CCDC110
ENSG00000197128	759.008885563275	0.627888225761219	0.189646966337683	3.31082662637064	0.000930208219464096	0.00274448933137854	ZNF772
ENSG00000144642	592.040644227207	0.628172001271709	0.197538777511123	3.17999336224675	0.00147278425851765	0.00406962327023173	RBMS3
ENSG00000213462	1659.43990113939	0.631311402854076	0.228234730520482	2.76606194602544	0.00567377558726371	0.0131065559501211	ERV3-1
ENSG00000205413	3512.96985592019	0.631383508939182	0.224941083195064	2.80688391809539	0.00500232643285648	0.0117577971439804	SAMD9
ENSG00000171617	4835.02415252999	0.634008122163502	0.179294682451737	3.53612340028079	0.000406044976952907	0.00133021316156903	ENC1
ENSG00000119138	2449.60531394699	0.635046624207307	0.139806970887508	4.54231015932877	5.56410961233069e-06	3.14504364877742e-05	KLF9
ENSG00000150687	13887.894794779	0.635427376906071	0.232382335555119	2.73440481346463	0.0062493161113614	0.0142405001516136	PRSS23
ENSG00000104419	17504.5821957694	0.635491923127595	0.249383690245241	2.54824973719276	0.010826493581533	0.0227472946262963	NDRG1
ENSG00000104427	1199.55218005873	0.635598680068323	0.220435705536815	2.88337444480914	0.00393439454540028	0.00954191743079015	ZC2HC1A
ENSG00000156050	848.551541657894	0.635671948145426	0.170605980854559	3.72596520333794	0.000194569246369859	0.000701657553320973	FAM161B
ENSG00000008282	8882.27726300003	0.636201217659408	0.132147971679138	4.81430936529344	1.47709831530299e-06	9.88630595329815e-06	SYPL1
ENSG00000232713	47.729324827039	0.636467430152562	0.180793920344738	3.5204028373241	0.000430891829654093	0.00139660488043366	RPS12P3
ENSG00000170522	2154.03050869286	0.639312581846885	0.166590277518655	3.83763441282037	0.000124225240500671	0.000474402966985076	ELOVL6
ENSG00000138162	3580.79303552058	0.63961686038845	0.193172749151821	3.31111330763198	0.000929255734891448	0.00274223198717513	TACC2
ENSG00000169439	6887.70608793836	0.639663756414196	0.243876729362073	2.62289787995523	0.00871854006856111	0.0189101994017079	SDC2
ENSG00000173214	312.052228051377	0.64131321811974	0.159159550869891	4.02937313290107	5.59257881565855e-05	0.000236468646022384	MFSD4B
ENSG00000236675	211.911038828207	0.642358050930739	0.180118797168015	3.5663021352044	0.00036205393765338	0.00120115559365667	MTX1P1
ENSG00000100625	2302.48042630227	0.646362391655176	0.1860254296122	3.47459158139091	0.000511631683518255	0.00162151239431482	SIX4
ENSG00000050130	3776.20721491686	0.64725329893597	0.119283868464606	5.42615952406024	5.75795018595549e-08	5.92558671035673e-07	JKAMP
ENSG00000138193	904.896538268098	0.654161293288895	0.227842333327932	2.87111391344191	0.00409028097887364	0.00985526057316503	PLCE1
ENSG00000162433	2709.07685530974	0.654569437872448	0.24836670531675	2.63549591736804	0.00840144364565311	0.0183311057567448	AK4
ENSG00000158296	405.77550324205	0.654664828715863	0.283767704573926	2.30704487566277	0.0210523185141753	0.0404357040473081	SLC13A3
ENSG00000172260	735.144617356979	0.656129369959132	0.284501306404629	2.30624378584033	0.0210970142368416	0.0405162344280762	NEGR1
ENSG00000198740	7891.60078409897	0.656431648666892	0.180929574873018	3.62810584796652	0.000285508213110144	0.000976197941741552	ZNF652
ENSG00000182568	1056.60048654278	0.65705218602747	0.232446302255163	2.82668375299086	0.00470327511156214	0.0111498020383283	SATB1
ENSG00000171132	731.227630822719	0.663813433502582	0.185160298920827	3.58507432409376	0.000336982223908978	0.0011284663305913	PRKCE
ENSG00000260966	316.612651816814	0.665196173802448	0.186792883637064	3.56114302028183	0.00036924387627117	0.00122279132956603	None
ENSG00000134317	2036.73881573566	0.666373976387716	0.175833430770759	3.78980250494283	0.000150767106091774	0.000562264482810147	GRHL1
ENSG00000148842	860.441398657687	0.666895798542425	0.158343403482842	4.21170559602561	2.53449728336598e-05	0.000118460023138862	CNNM2
ENSG00000136436	11209.4267737079	0.667408997040195	0.134884206393228	4.94801441092738	7.49743593592027e-07	5.50238101736496e-06	CALCOCO2
ENSG00000185272	253.74250817272	0.66959385089837	0.236548086599626	2.83068808766863	0.00464479925094963	0.011031510574391	RBM11
ENSG00000185046	692.463442515166	0.672419421318667	0.196207387541401	3.42708513550125	0.000610097759493312	0.00189036007038432	ANKS1B
ENSG00000213096	1326.42261282158	0.675640462491591	0.140179602044234	4.81982009250097	1.43687738181274e-06	9.64553376396682e-06	ZNF254
ENSG00000123119	70.1810841855151	0.678137587716136	0.24034311468256	2.82153948371605	0.00477937537559424	0.0112936184799687	NECAB1
ENSG00000158006	1889.81036785363	0.679678663630727	0.107480282959116	6.32375208659683	2.55287188026465e-10	5.92995668187188e-09	PAFAH2
ENSG00000109680	428.865423530423	0.681544901830278	0.120632963657004	5.64974018020576	1.60690525011242e-08	2.06095104558678e-07	TBC1D19
ENSG00000141736	51579.3240473933	0.682654361374129	0.308454559326944	2.21314401337979	0.026887718522754	0.0499143565726224	ERBB2
ENSG00000205181	399.461865750786	0.683986996340405	0.27546593573759	2.48301843387261	0.013027434589719	0.0267232236874051	LINC00654
ENSG00000155792	2573.35432754238	0.684207290408613	0.174116330726021	3.92959860545901	8.50877793155073e-05	0.000342268983645721	DEPTOR
ENSG00000071205	770.165212981136	0.691546184207103	0.193723734110045	3.56975456509769	0.00035731584387403	0.00118812998392469	ARHGAP10
ENSG00000109323	3781.43074969808	0.695715377596686	0.131650767563541	5.28455238410137	1.26012488123102e-07	1.18058050652591e-06	MANBA
ENSG00000162543	1145.12692472902	0.696332395460204	0.257782534934249	2.70123961515784	0.00690815490284558	0.0155123429259233	UBXN10
ENSG00000066468	3649.31764676974	0.697110986758316	0.298531672446126	2.33513242010902	0.0195365041597868	0.0379274611136005	FGFR2
ENSG00000102098	304.065359407395	0.699399996630713	0.275160974231836	2.54178485369598	0.0110288037361599	0.0231353080728304	SCML2
ENSG00000220323	26.129771650407	0.701889838177689	0.224400099821944	3.12784993738693	0.00176090061186259	0.004754431652029	H2BC19P
ENSG00000173334	7476.56068063179	0.706711590149643	0.199252087012781	3.54682152013953	0.000389908644800267	0.00128280645413829	TRIB1
ENSG00000134744	1566.97619268575	0.711442412478698	0.200382943970369	3.55041401419823	0.000384625757334632	0.00126770570559347	TUT4
ENSG00000120324	173.628060197442	0.715941264523097	0.265514922063148	2.69642571859981	0.00700880277020066	0.0157022075534471	PCDHB10
ENSG00000163659	2637.88672780567	0.717979131946227	0.157569429774994	4.55658900950196	5.19910127119681e-06	2.95815116651221e-05	TIPARP
ENSG00000101333	1292.11115464332	0.720076863128343	0.289967373139095	2.48330305348846	0.0130170292549531	0.0267091296171289	PLCB4
ENSG00000260196	153.48912406495	0.721369711223777	0.258829302781373	2.78704807945606	0.00531905866203969	0.0124046381610022	None
ENSG00000163235	317.509058142989	0.73042088262704	0.248721988611283	2.93669605451967	0.00331729059527206	0.00822382357635293	TGFA
ENSG00000255690	2390.0688589656	0.731836393645484	0.201990086655364	3.62313025239771	0.000291059159351219	0.000991471074940814	TRIL
ENSG00000188153	2929.3066205084	0.732291543317933	0.27316405954154	2.68077559158756	0.00734517547323183	0.0163456961489165	COL4A5
ENSG00000129295	769.952030897867	0.740505625316857	0.242468676952027	3.05402592460785	0.002257925679798	0.00589097600252522	DNAAF11
ENSG00000227775	332.904196504906	0.743558852290422	0.213905225875994	3.4761135416181	0.0005087368534547	0.0016138398998328	None
ENSG00000141232	15383.6858703861	0.755654806493737	0.198181857467172	3.81293634115276	0.000137325492304482	0.000517010870693025	TOB1
ENSG00000016402	1260.63183607831	0.765911620810968	0.30431120348861	2.5168696125236	0.0118402637500668	0.0246122755281928	IL20RA
ENSG00000155158	1884.64147825419	0.772475768406218	0.234555231004628	3.29336406226207	0.00098996199169559	0.00289452623106359	TTC39B
ENSG00000047617	139.314190113341	0.778111516682539	0.301457514153089	2.58116477497187	0.009846757079087	0.020968778098859	ANO2
ENSG00000254343	287.766010655782	0.78855305333361	0.193048683180191	4.0847367635115	4.41268125286712e-05	0.000192073698555792	None
ENSG00000116141	568.601907796181	0.790694132120828	0.288215138711409	2.74341637866758	0.00608035322661648	0.0139009356535394	MARK1
ENSG00000120327	341.767805331203	0.790938182555059	0.215268607892024	3.67419193304665	0.000238603331007923	0.000834541382880006	PCDHB14
ENSG00000215883	309.961399398343	0.797445846690896	0.13967824021968	5.70916304097693	1.13533092486915e-08	1.54696766802003e-07	CYB5RL
ENSG00000164647	632.644468665314	0.797778557850419	0.275696067306211	2.89368856670827	0.00380745596363531	0.00929413020380971	STEAP1
ENSG00000111859	2905.76187226016	0.803661821695435	0.239424869217296	3.35663469013343	0.000788972815077893	0.00237324320161354	NEDD9
ENSG00000182704	9879.53669027771	0.804718402650046	0.248394859276425	3.23967414218714	0.00119666369398295	0.00340898900092399	TSKU
ENSG00000147642	3329.08045250271	0.814953520344136	0.2373195332992	3.43399259645722	0.000594760440559503	0.0018498882650686	SYBU
ENSG00000117472	7169.03728362124	0.817932889017119	0.298299963759315	2.74198118802681	0.00610698390487255	0.0139552783360251	TSPAN1
ENSG00000104332	716.180918281251	0.822662066709295	0.330736763883266	2.48736202486293	0.0128694363044177	0.0264510296178158	SFRP1
ENSG00000177181	558.467023934756	0.825919122548767	0.320133810880572	2.57991844184456	0.00988236515765849	0.0210262477053176	RIMKLA
ENSG00000252516	7.85377892879675	0.831631654098711	0.241153995309728	3.44855018068681	0.00056360473511939	0.0017657443146515	RNA5SP82
ENSG00000164938	9587.20480287807	0.832384088699974	0.173818330306689	4.78881650301954	1.67767798628863e-06	1.10590719150215e-05	TP53INP1
ENSG00000151882	1324.63350131495	0.835185282518911	0.373694199548421	2.23494312603237	0.0254210828096069	0.0475536400148009	CCL28
ENSG00000117174	2705.5841718323	0.846495521973517	0.183657748227917	4.60909234781113	4.04430677242437e-06	2.36536128949391e-05	ZNHIT6
ENSG00000060140	338.627685482961	0.847081954865796	0.286074545540871	2.96105322220909	0.00306588953769873	0.00768125791725444	STYK1
ENSG00000117643	1359.21560000025	0.847338145543548	0.212618384221062	3.98525343256565	6.74081416359052e-05	0.000278401163109203	MAN1C1
ENSG00000146350	424.560677742764	0.849820953890909	0.12950913326142	6.56186117913017	5.31402772464202e-11	1.5429659071907e-09	TBC1D32
ENSG00000273588	58.4209142003315	0.864175610591923	0.386071555615014	2.23838197355743	0.0251961565504888	0.0471827304862059	None
ENSG00000162482	2587.23432058414	0.864373737518353	0.347491399691181	2.48746800147149	0.0128656026813694	0.0264468646775052	AKR7A3
ENSG00000163362	655.050908312499	0.870507092933204	0.363173382639973	2.39694629216858	0.0165323467638448	0.0327646753171864	INAVA
ENSG00000119042	665.757726177673	0.876522553213954	0.282204389479502	3.10598483188236	0.00189646443406952	0.00507086799345394	SATB2
ENSG00000268355	58.9386886333392	0.87803841941164	0.278383497222821	3.15406059687816	0.00161015648651719	0.00439444797159504	None
ENSG00000225208	21.7757751904997	0.894122570458399	0.393557397194361	2.2718987797778	0.023092624630128	0.043819692535956	None
ENSG00000145284	1310.42406057278	0.907657089958405	0.303031203535883	2.9952594959447	0.00274211449889297	0.00698244363612315	SCD5
ENSG00000162415	687.655638296706	0.915911362432058	0.266743706993488	3.4336756160265	0.000595456333394757	0.00185165915488714	ZSWIM5
ENSG00000163531	2441.49931295865	0.929600108195807	0.361779754958432	2.56951942571418	0.0101839681914065	0.0215426699209372	NFASC
ENSG00000122025	432.898313009175	0.941954260351751	0.388273356397036	2.42600797822588	0.0152659346751633	0.0306113576372074	FLT3
ENSG00000159307	831.839843557868	0.946487024657177	0.384590788216491	2.46102364813893	0.0138541234041449	0.0281428708906519	SCUBE1
ENSG00000064886	555.162901961207	0.953911740761442	0.344448884987098	2.76938548022059	0.00561621440341882	0.0129918351817233	CHI3L2
ENSG00000157502	434.915301518804	0.955298702975414	0.339003433057536	2.81796173672755	0.00483295689123569	0.0114018202718593	PWWP3B
ENSG00000143369	11179.4058403819	0.963870312049081	0.330258950939688	2.9185289582813	0.00351687208069233	0.00866283555442714	ECM1
ENSG00000108306	3437.39655614182	0.969033364836539	0.207007621316648	4.68114825277019	2.85272537497128e-06	1.74380881943733e-05	FBXL20
ENSG00000018625	105.714970672088	0.971298692079286	0.352287407766018	2.75712009758919	0.00583129297402124	0.0134258735399419	ATP1A2
ENSG00000167588	315.320144971858	0.984120369453438	0.341960699220686	2.87787564973462	0.00400362921757904	0.00968415040827301	GPD1
ENSG00000280347	262.513282411797	0.991747713073971	0.13917304557433	7.1260042415634	1.03324534506664e-12	5.62068114142603e-11	None
ENSG00000166670	232.05628651829	0.993027416507417	0.410162898013699	2.42105617381865	0.0154754856613592	0.03095943365254	MMP10
ENSG00000135917	139.97700511717	0.996610717952182	0.437297019086695	2.27902472336452	0.0226655956736545	0.0431156021172832	SLC19A3
ENSG00000137941	730.322869966323	1.01552837773103	0.274733012327472	3.69641918576774	0.000218661820694534	0.000773295573717692	TTLL7
ENSG00000169862	1672.30746700117	1.02171322148644	0.294101827499042	3.47401180800134	0.000512738469152264	0.0016244673647054	CTNND2
ENSG00000235436	98.2603875734652	1.0324256922686	0.444735219055958	2.32143902266192	0.0202631615084614	0.0391408534206474	DPY19L2P4
ENSG00000115112	1567.56817225379	1.03884168642188	0.299375641071091	3.47002743010475	0.000520405215420744	0.00164599362978157	TFCP2L1
ENSG00000257800	99.0490443290017	1.0398587948956	0.195868350248074	5.30896795515242	1.10247712634283e-07	1.04900196793894e-06	FNBP1P1
ENSG00000170011	400.992179396589	1.04482182893207	0.270104334557011	3.86821570503726	0.00010963466148825	0.000426124218836461	MYRIP
ENSG00000111052	1184.59452818816	1.06345351724649	0.345850381049434	3.07489473922101	0.00210576857992401	0.00554740187193662	LIN7A
ENSG00000147041	1151.64396247953	1.08427807705546	0.384183605666271	2.82229137595563	0.00476818338406991	0.011268991544328	SYTL5
ENSG00000099194	91328.7761297045	1.10023113376247	0.267532340063348	4.11251639148355	3.91369673181905e-05	0.000173030326203746	SCD
ENSG00000111962	497.625218614727	1.10520186122501	0.271321522886491	4.07340283758978	4.6331185127297e-05	0.000200298541551806	UST
ENSG00000106078	2771.15919900763	1.11090203391078	0.258065804233946	4.30472389477725	1.67194125920952e-05	8.26594202272708e-05	COBL
ENSG00000144648	249.614072080954	1.12308337717136	0.368325532254229	3.04915972101595	0.00229482439871439	0.00597340096954578	ACKR2
ENSG00000157150	210.157534851362	1.16193124275048	0.412469671519904	2.81701012942089	0.00484729968836939	0.0114338142552543	TIMP4
ENSG00000173175	1724.49084897952	1.1846930951249	0.374057007126863	3.1671458428878	0.00153943092630112	0.00422585484439891	ADCY5
ENSG00000261578	436.193286099775	1.19920391943824	0.295913729773731	4.05254572119787	5.06633188667548e-05	0.000216785674940377	None
ENSG00000223808	900.333049964324	1.20559952056973	0.479995593136726	2.5116887275803	0.0120155018965145	0.0249199057190467	None
ENSG00000185352	1607.90074160431	1.20770303815039	0.44533184234077	2.71191709939809	0.00668953207004906	0.0150792686865524	HS6ST3
ENSG00000147852	963.050116908499	1.2150758707544	0.223477659387534	5.4371245612848	5.41472858260383e-08	5.65186434221287e-07	VLDLR
ENSG00000224769	110.275208136334	1.25135747415291	0.380983005741661	3.28454932449516	0.00102145616992337	0.00296940595761989	MUC20P1
ENSG00000100344	248.978041600604	1.27445655996622	0.413729958737603	3.08040675578562	0.00206718070414014	0.00545556761485785	PNPLA3
ENSG00000102683	23.6581306304423	1.27665950745289	0.363135879646214	3.51565234671023	0.000438674997662799	0.0014180627161028	SGCG
ENSG00000142224	84.2282662875561	1.27889305537022	0.508747379264984	2.51380765286283	0.0119435554384307	0.0247952887340041	IL19
ENSG00000277493	10.5045747308108	1.28601159474269	0.250802263929187	5.12759165166784	2.93472122464169e-07	2.41817063070982e-06	None
ENSG00000119938	1962.02904236237	1.29716575081829	0.343390145849852	3.77752759214436	0.00015839296144439	0.000586667324165327	PPP1R3C
ENSG00000132437	40.4715821720059	1.31723186335203	0.535805459314026	2.45841441227277	0.0139552035688572	0.0283206835427342	DDC
ENSG00000170369	137.630156848374	1.32340068175654	0.381034203886985	3.47318080176619	0.000514328749975657	0.00162880046032109	CST2
ENSG00000117983	7677.47733171222	1.32383924292798	0.570826542093685	2.31916203138064	0.02038625234159	0.0393422678051995	MUC5B
ENSG00000187372	258.260329860051	1.38408101761734	0.25388141039776	5.45168319117525	4.9895286557646e-08	5.2685634988536e-07	PCDHB13
ENSG00000187889	258.672757973046	1.38630407210639	0.351094667477001	3.9485193041196	7.86360757984936e-05	0.000318972616084013	FYB2
ENSG00000179023	1893.86693205084	1.39951940905269	0.450215068012185	3.10855746173029	0.00188003083461738	0.00503336466040811	KLHDC7A
ENSG00000150627	382.740767413712	1.42815655591687	0.414073192227715	3.4490437505345	0.000562575544293945	0.00176327490152015	WDR17
ENSG00000203685	381.712571799599	1.46650524804626	0.445635651805515	3.29081670666302	0.000998969809431649	0.00291620271119544	STUM
ENSG00000163536	2379.41980812216	1.46810076617929	0.319243649034738	4.59868432972191	4.2516743427311e-06	2.46705005279647e-05	SERPINI1
ENSG00000162989	8093.42819577398	1.47153646295161	0.53944618682439	2.72786516782006	0.00637456579934054	0.0144785652502793	KCNJ3
ENSG00000170044	169.296475323786	1.49300781445499	0.486241167270453	3.07050886463621	0.00213694342635443	0.00561638471646386	ZPLD1
ENSG00000156049	506.227983519985	1.51678027462051	0.319600187761317	4.74586790841709	2.07614172133026e-06	1.32789588942076e-05	GNA14
ENSG00000120322	202.273396122432	1.54282852455197	0.409250906525853	3.76988419561266	0.000163323312271294	0.000604067389750396	PCDHB8
ENSG00000168269	643.491173813788	1.58226738183288	0.591277613027712	2.67601435767318	0.00745034533751946	0.016547025902149	FOXI1
ENSG00000146938	398.801116009114	1.76638956625304	0.398420524625093	4.43348034822047	9.27239628136577e-06	4.93067758653731e-05	NLGN4X
ENSG00000087128	36.0114046114598	1.83032553494265	0.450865880523251	4.05957872176638	4.91613319583487e-05	0.000211223409242066	TMPRSS11E
ENSG00000147724	646.132999732005	2.14378491354913	0.522793118662378	4.10063720623223	4.12014061315373e-05	0.000180954795116722	FAM135B
ENSG00000256870	386.248971212631	2.20950542170462	0.826835444008619	2.67224323499318	0.00753460117982251	0.0167113297462144	SLC5A8
ENSG00000182459	71.3009262550375	2.26379861701315	0.41632330856953	5.43759758441455	5.40037742012711e-08	5.64090814890365e-07	TEX19
ENSG00000188211	294.7165029456	2.28947970458635	0.263646927546348	8.6838853989067	3.82474154058262e-18	1.74910211577769e-15	NCR3LG1
ENSG00000280109	97.7815359968148	2.34222003476876	0.499922302057525	4.68516812538451	2.79730217926945e-06	1.71566303819904e-05	PLAC4
ENSG00000104321	797.077426026837	2.66030577708547	0.496021303237725	5.36328935818001	8.17199371913056e-08	8.08033487065923e-07	TRPA1
ENSG00000204936	264.759477165253	2.82944394786941	0.470991708927833	6.00741774055931	1.88501388959138e-09	3.32753839086613e-08	CD177
ENSG00000213759	277.790898339351	2.86622075001754	0.600780718545786	4.77082679509978	1.8347125747912e-06	1.19595473583494e-05	UGT2B11
ENSG00000171246	191.137973323665	2.86637745956624	0.449349634118294	6.3789469088822	1.7830983278837e-10	4.39492338052261e-09	NPTX1
ENSG00000261776	48.774484311677	3.02540540093327	0.74778733505312	4.04580989689851	5.21425356684151e-05	0.000222399844643424	None

## Sheet: unique_LumA_vennAll
Ensembl ID	baseMean	log2FoldChange	lfcSE	stat	pvalue	padj	HGNC
ENSG00000141968	711.584386347021	-0.400030858512874	0.110013773709493	-3.63618886094401	0.000276701497115485	0.000466535905958508	VAV1
ENSG00000185019	1093.43906857051	-0.401589633017533	0.052214109319156	-7.69120910524084	1.45750996551344e-14	6.48321389197301e-14	UBOX5
ENSG00000089127	4093.77682370418	-0.401882554852177	0.147213579763296	-2.72992855345519	0.00633480529056321	0.00916761459659056	OAS1
ENSG00000169567	8989.37317151375	-0.402669864022947	0.0726723903727585	-5.54089196677765	3.00934837938557e-08	7.51316892402579e-08	HINT1
ENSG00000156427	108.180348803965	-0.403026038978674	0.128574305302034	-3.13457683502099	0.00172102176802694	0.00265667337749517	FGF18
ENSG00000271109	80.2797875650771	-0.40357865850689	0.109024903963822	-3.70171074528815	0.000214150676054716	0.000365149396475949	None
ENSG00000256667	176.250281086309	-0.40411399428499	0.104934442842592	-3.85110916242424	0.000117584068317607	0.000205982991184343	KLRA1P
ENSG00000121211	124.041573612945	-0.404195469020935	0.116599702006238	-3.46652231580585	0.000527237966631327	0.000860974751999258	MND1
ENSG00000162772	2458.2156252164	-0.405725947299309	0.172573062072781	-2.35103869877559	0.018721086697157	0.0255221460959887	ATF3
ENSG00000142871	12435.7383964328	-0.405737954057831	0.150997624161086	-2.68704859637384	0.00720864641054545	0.0103686104096803	CCN1
ENSG00000142733	1999.89354041185	-0.406240385022559	0.0840746395257547	-4.83190159736712	1.35235096846774e-06	2.87029981315302e-06	MAP3K6
ENSG00000099985	134.684512234422	-0.406494276872284	0.155847540243124	-2.60828163369244	0.00909980507986863	0.0129177016728516	OSM
ENSG00000153283	493.250840715127	-0.40730091667859	0.183089083215561	-2.22460514589531	0.0261077568901902	0.0348412308458631	CD96
ENSG00000161647	512.896121758331	-0.408612301525135	0.0971021929403096	-4.20806460855437	2.57567231278368e-05	4.80594795527069e-05	MPP3
ENSG00000099203	649.427995425034	-0.408754413357085	0.0734567725131381	-5.56455721334581	2.62818891756034e-08	6.58770846561654e-08	TMED1
ENSG00000248399	12.9015212841551	-0.409337898465736	0.163216637389754	-2.5079422356206	0.0121436517198723	0.0169485726185553	None
ENSG00000128951	2718.45628180238	-0.409664254134859	0.063305003974659	-6.47127759914284	9.71777122811825e-11	3.04123532816959e-10	DUT
ENSG00000101363	3393.59734659323	-0.409687161086909	0.0558623223013081	-7.33387271078981	2.23595476714221e-13	8.92785218713198e-13	MANBAL
ENSG00000163879	3416.73044413901	-0.409883003366786	0.10100117430465	-4.05820037428926	4.94523291306682e-05	8.9927946625596e-05	DNALI1
ENSG00000229512	20.4007503084753	-0.410598000493	0.187295426936571	-2.19224786856143	0.0283616137397678	0.0376583362031024	None
ENSG00000130714	2065.37305971688	-0.4113297664753	0.0490262780284914	-8.38998559581164	4.86201739018559e-17	2.73072457364702e-16	POMT1
ENSG00000083828	940.56812779778	-0.411598439427452	0.0960756833124429	-4.28410629242067	1.83475188389059e-05	3.4806797174034e-05	ZNF586
ENSG00000124507	256.008633965952	-0.411721631500163	0.118622789871681	-3.47084765031694	0.000518818266186804	0.000847959225356953	PACSIN1
ENSG00000105058	4433.34758937761	-0.412039555150818	0.0446802372447423	-9.22196435291545	2.91706441845368e-20	2.22418795582804e-19	FAM32A
ENSG00000135094	651.004365682514	-0.412169168488333	0.125093739347741	-3.29488246684006	0.00098462852736344	0.00156177105249063	SDS
ENSG00000152284	1347.30430555788	-0.412191381906157	0.117146808816135	-3.51858822337279	0.000433849535277797	0.000714968500610075	TCF7L1
ENSG00000077782	9191.14272111656	-0.412519500223544	0.147666767310141	-2.793583876304	0.00521275086298287	0.00762788599190194	FGFR1
ENSG00000078401	584.747962072822	-0.413816244222478	0.150930423651934	-2.74176825460183	0.00611094392743984	0.00886659495171161	EDN1
ENSG00000184584	2923.7852346673	-0.414024322885465	0.0758797708003878	-5.45632015645663	4.86103132476215e-08	1.18633995974675e-07	STING1
ENSG00000132005	1354.03426394195	-0.414293920044464	0.050787017298333	-8.15747689238806	3.42095488073453e-16	1.76266743462284e-15	RFX1
ENSG00000158164	42.3275405931966	-0.414490012576817	0.14835406711677	-2.79392416151672	0.00520726890656389	0.00762060281915423	TMSB15A
ENSG00000219626	444.269844622791	-0.414938426449068	0.0678929309371261	-6.11165876508309	9.8600841048752e-10	2.80229084584527e-09	FAM228B
ENSG00000144579	8299.34779696651	-0.415224015054987	0.0487821613613873	-8.51180028656233	1.71253359317306e-17	1.0040434817916e-16	CTDSP1
ENSG00000184068	190.256126108568	-0.415502977289681	0.0732191074870409	-5.67478888435264	1.38859798277961e-08	3.57802760642153e-08	SREBF2-AS1
ENSG00000244625	149.565578526386	-0.416529680241145	0.093703696691594	-4.44517873838068	8.78188233142112e-06	1.71869429034826e-05	MIATNB
ENSG00000175826	4907.79994242641	-0.416556533793594	0.052565203162577	-7.92456813122631	2.28940600369329e-15	1.09828924174635e-14	CTDNEP1
ENSG00000259494	657.50441456328	-0.416880030266711	0.0499376547462077	-8.34800978110348	6.94228269618111e-17	3.84333120147584e-16	MRPL46
ENSG00000140853	2011.87055726767	-0.417579519763674	0.11637742861031	-3.58814870503748	0.000333034334606621	0.000555560149122227	NLRC5
ENSG00000129354	6920.32477931033	-0.417908646393965	0.0730424949076214	-5.72144539863409	1.05621603093737e-08	2.74783619146329e-08	AP1M2
ENSG00000168003	9987.35551195039	-0.418612582642943	0.075955611027742	-5.51127924558528	3.56235022177137e-08	8.82955201084918e-08	SLC3A2
ENSG00000196262	20031.9493939516	-0.418622498975943	0.0589406835662282	-7.1024371223242	1.22575804518588e-12	4.57145978462728e-12	PPIA
ENSG00000128789	2957.92875159024	-0.418983618422357	0.04453496471064	-9.4079701453599	5.05810406562059e-21	4.11656048941639e-20	PSMG2
ENSG00000115685	3785.09217166677	-0.419178863160479	0.0572655417829575	-7.31991438672163	2.48129206889713e-13	9.85791220108946e-13	PPP1R7
ENSG00000127423	142.483685795164	-0.419649083680302	0.0979782068815726	-4.28308597428749	1.84318909166947e-05	3.49624647781555e-05	AUNIP
ENSG00000103275	7504.02974342754	-0.419881389206281	0.0510779945380077	-8.22039692442982	2.02830749595864e-16	1.0710513559457e-15	UBE2I
ENSG00000127452	914.513009284631	-0.420017131064101	0.0399281849417748	-10.5193144060165	7.0383856818645e-26	8.94431890901586e-25	FBXL12
ENSG00000069998	1719.08216844697	-0.420050609021522	0.0670015490838285	-6.26926712539107	3.62751362255926e-10	1.07592481649857e-09	HDHD5
ENSG00000150316	2460.24921860434	-0.420153281487838	0.0564010157447933	-7.44939210649987	9.3771290640827e-14	3.88137648471221e-13	CWC15
ENSG00000223891	724.368689912028	-0.421680337929953	0.0789697047803716	-5.33977351318103	9.3062769641372e-08	2.20907017810659e-07	OSER1-DT
ENSG00000151778	217.26247262927	-0.422179994908462	0.126174766533319	-3.34599386634867	0.000819882093251221	0.00130981586897499	SERP2
ENSG00000186517	1733.73759223879	-0.425200288735365	0.109846308600577	-3.8708655224954	0.000108449609687268	0.000190845524822088	ARHGAP30
ENSG00000168994	1448.06147974348	-0.425557770014257	0.0922474590564759	-4.61321942487024	3.964793520059e-06	8.03874399306081e-06	PXDC1
ENSG00000153404	853.141128975027	-0.426689690571678	0.173248366620206	-2.46287857655285	0.0137826583114391	0.0190878628133012	PLEKHG4B
ENSG00000100084	809.07501048948	-0.427186083473011	0.0539344052741462	-7.92047453386466	2.36605834656602e-15	1.13434051629429e-14	HIRA
ENSG00000170634	599.921030689907	-0.427929415923728	0.062656183336281	-6.82980343100369	8.50310631750469e-12	2.92085087771031e-11	ACYP2
ENSG00000279427	58.1413216066167	-0.428342396514944	0.163191587079636	-2.62478234436139	0.00867043728836226	0.0123488294096609	None
ENSG00000158856	1385.81743406019	-0.428973989121291	0.125916469821442	-3.40681397540451	0.000657259064990229	0.0010618127452282	DMTN
ENSG00000160654	258.241858085801	-0.429566983868471	0.187020018162947	-2.29690376510496	0.0216242601648727	0.0291900443230582	CD3G
ENSG00000222345	12.8201497736848	-0.429740388181959	0.150400559670211	-2.85730577814515	0.00427254021833066	0.00631511060075759	SNORD19C
ENSG00000100246	1741.79331291225	-0.43037869201738	0.07165609374845	-6.0061701594875	1.89956833559733e-09	5.27844343134786e-09	DNAL4
ENSG00000105520	2820.36838378901	-0.431271750135385	0.0687170570521563	-6.27605093460345	3.47280457712125e-10	1.03226876748965e-09	PLPPR2
ENSG00000166501	553.987720298586	-0.431396365618107	0.177611534743478	-2.42887583985559	0.015145718068954	0.0208855412574899	PRKCB
ENSG00000205464	535.564392689614	-0.431668191370678	0.0848498800365053	-5.08743431558135	3.6294002620827e-07	8.13798540868299e-07	ATP6AP1L
ENSG00000065357	1507.12510811337	-0.43227248135833	0.0881331767136136	-4.90476455606483	9.35394707648013e-07	2.01853257595227e-06	DGKA
ENSG00000150401	965.148978165289	-0.432521696703383	0.0736507571572179	-5.8726035331871	4.29003610449033e-09	1.15448618662193e-08	DCUN1D2
ENSG00000179262	4777.41581760696	-0.432705727933785	0.0528575989574398	-8.18625394396354	2.69482799871436e-16	1.4038584643406e-15	RAD23A
ENSG00000102393	3330.23527040693	-0.433200318388627	0.147900044773193	-2.92900735123472	0.0034004638002609	0.0050863768941384	GLA
ENSG00000184292	18846.0547087609	-0.433437910434716	0.104737391401233	-4.1383302050581	3.49842632649053e-05	6.44880857765905e-05	TACSTD2
ENSG00000270504	223.792405310189	-0.434462774241708	0.104047876599939	-4.1756044278751	2.97195876455577e-05	5.51132065698298e-05	None
ENSG00000105173	161.750870543512	-0.434996799019117	0.105897556201323	-4.10771329030616	3.99595707827818e-05	7.32389996488596e-05	CCNE1
ENSG00000150787	880.894620744818	-0.435458032179306	0.0585598149610482	-7.43612377308494	1.03682695570045e-13	4.27093493866566e-13	PTS
ENSG00000129993	861.300061206015	-0.435795518940062	0.136648963792634	-3.18916080184397	0.0014268648269248	0.00222351138440171	CBFA2T3
ENSG00000166920	2271.06131785166	-0.436209776441955	0.183466608084989	-2.37759765112072	0.0174258283064084	0.0238640901616335	C15orf48
ENSG00000134864	272.275123757934	-0.437062227405012	0.0786221381587348	-5.55902240311249	2.71289877232934e-08	6.79101853189455e-08	GGACT
ENSG00000223768	289.963047942356	-0.437244955734525	0.0806763227215804	-5.41974325284368	5.96846886422684e-08	1.44446897151703e-07	LINC00205
ENSG00000267249	66.6084520801143	-0.437699230283933	0.066664596029829	-6.56569238172665	5.17916379469516e-11	1.66008143967118e-10	None
ENSG00000187118	826.03732858251	-0.437922918055157	0.0538544990892078	-8.13159393293689	4.23682026912872e-16	2.16604387412923e-15	CMC1
ENSG00000272143	78.0024455561292	-0.438246058878117	0.136256600281818	-3.21632902899161	0.00129841873641075	0.00203237197134195	FGF14-AS2
ENSG00000260027	494.326384086382	-0.439005038671058	0.126605295660292	-3.46750928846608	0.000525305587126267	0.000858004808919751	HOXB7
ENSG00000250317	867.935252668186	-0.439225806106028	0.0679147154835105	-6.46731423343253	9.97600626682725e-11	3.11881893995218e-10	SMIM20
ENSG00000077152	819.125025216014	-0.439632823445202	0.103946577957518	-4.22941122337742	2.34303715373739e-05	4.39577878836502e-05	UBE2T
ENSG00000197406	58.2250053429857	-0.43997622758674	0.199123683961037	-2.2095625132811	0.0271355393743309	0.0361320548539667	DIO3
ENSG00000273080	32.0825941862452	-0.440414930697991	0.115946580809866	-3.79842965287783	0.000145615744716294	0.000252714208297724	None
ENSG00000020633	842.821515749447	-0.440662922614932	0.130130743502944	-3.3863091130726	0.00070839540436451	0.00114039725098006	RUNX3
ENSG00000100376	1175.59485042082	-0.441476572119792	0.0932063259140056	-4.73655159980353	2.17385411381088e-06	4.52110146799873e-06	FAM118A
ENSG00000261664	164.718364266101	-0.441758050675287	0.111906694602689	-3.94755695576296	7.89527389051382e-05	0.000140728090531805	TTC39A-AS1
ENSG00000204219	5182.41429476036	-0.442613317841487	0.0932605903814266	-4.74598451533754	2.07494586232691e-06	4.32373466991709e-06	TCEA3
ENSG00000162639	768.774635037779	-0.443029245343652	0.121601260083016	-3.64329485600068	0.000269170193884347	0.000454430345795461	HENMT1
ENSG00000043039	1260.36790246292	-0.443387715778875	0.178868663424943	-2.47884513300973	0.0131808522037792	0.0183047857345649	BARX2
ENSG00000234678	88.1220371243839	-0.444048455299237	0.0955193849050447	-4.64877842063852	3.33906677305223e-06	6.82783300457396e-06	ELF3-AS1
ENSG00000272732	81.4497433141416	-0.444918557605007	0.117743298949819	-3.77871659426348	0.000157638705988424	0.000272421193258613	None
ENSG00000265743	65.731133296888	-0.4451629064945	0.0962502164382016	-4.62505875797507	3.74492223568367e-06	7.62058107455403e-06	None
ENSG00000101210	6224.28033448855	-0.445565506373881	0.208036472039373	-2.141766306677	0.0322122919934216	0.0424316353044835	EEF1A2
ENSG00000275560	89.3898763558995	-0.44608135433029	0.169067158346706	-2.63848614179409	0.00832771040360956	0.0118898660831562	None
ENSG00000237493	31.0547854952161	-0.446544571084076	0.110633753923319	-4.03624170064391	5.43142619182701e-05	9.84963858474622e-05	None
ENSG00000139194	464.949592520134	-0.446793558137324	0.161533208398739	-2.76595483099939	0.00567563956116516	0.00827076548792572	RBP5
ENSG00000127252	83.2330768238623	-0.447805676698089	0.200305041127794	-2.23561860538692	0.0253767648039477	0.0339338368684852	PLAAT1
ENSG00000135929	3105.32085123646	-0.448073255617584	0.118793430021048	-3.77186899593854	0.000162029323829968	0.000279720606273417	CYP27A1
ENSG00000121966	4808.62026078705	-0.448233203045367	0.118347864637028	-3.78742112855262	0.000152218981300613	0.000263477408930905	CXCR4
ENSG00000085514	401.094174995017	-0.44880809358715	0.0930731507668544	-4.82210057239173	1.42054286180078e-06	3.00911120872828e-06	PILRA
ENSG00000145936	355.615367283516	-0.449104126383735	0.131554569518229	-3.41382384533213	0.000640579783809581	0.00103597568250383	KCNMB1
ENSG00000258818	212.683331029199	-0.450416424391363	0.109018644026375	-4.13155408796308	3.6031888250976e-05	6.62977960907964e-05	RNASE4
ENSG00000128335	2714.95770848291	-0.450766417150007	0.0703311804472439	-6.40919737566657	1.46287709363929e-10	4.52006866202872e-10	APOL2
ENSG00000143891	1090.02630862369	-0.45087137863607	0.0974275060759635	-4.62776270065384	3.69637203820994e-06	7.52888945775168e-06	GALM
ENSG00000267040	138.318997989199	-0.451354700579406	0.0915553543776741	-4.92985586312655	8.2290308215994e-07	1.78584890782268e-06	None
ENSG00000235082	17.3982649514951	-0.451566505434748	0.133270713572085	-3.38834011863004	0.000703170101718417	0.00113234762940191	SUMO1P3
ENSG00000163435	10295.3997290286	-0.452875134136605	0.0935790755223734	-4.83949143126905	1.30171803369672e-06	2.77140560636291e-06	ELF3
ENSG00000166246	315.489848804747	-0.453440947146091	0.111187056900215	-4.07818103822132	4.5389417903824e-05	8.28389799436692e-05	DNAAF8
ENSG00000072954	312.767245878921	-0.453470273928825	0.0895525243329589	-5.06373524706918	4.11120503197325e-07	9.17877290264716e-07	TMEM38A
ENSG00000231503	43.7600810651319	-0.453955780664254	0.084297050109079	-5.38519177215386	7.23674484790549e-08	1.73555420125225e-07	PTMAP4
ENSG00000255769	161.43048072035	-0.454624663003696	0.0984651517497286	-4.61711229734584	3.89116728835709e-06	7.90113685976153e-06	GOLGA2P10
ENSG00000136371	235.965093165919	-0.454683743240594	0.0733564516301267	-6.19827885805017	5.70839380733445e-10	1.66402049255316e-09	MTHFS
ENSG00000145214	1493.19137142647	-0.454939372619347	0.0621302776940822	-7.32234571458674	2.43673402230057e-13	9.69108891851203e-13	DGKQ
ENSG00000115468	17083.736881766	-0.455016369766191	0.105053600299942	-4.33127820909575	1.48246226830539e-05	2.83551664317831e-05	EFHD1
ENSG00000167535	2594.62745909114	-0.457224096444779	0.0835289120997965	-5.47384234932342	4.40380873460779e-08	1.08086978485407e-07	CACNB3
ENSG00000203709	1299.10359604535	-0.457319695127141	0.177497648752684	-2.57648311592198	0.00998110799610403	0.0140866399380371	MIR29B2CHG
ENSG00000272622	96.5703423744997	-0.457323662816416	0.155881628031471	-2.933788083892	0.0033485274633497	0.00501365854549147	None
ENSG00000272861	23.3250209288098	-0.457402854141849	0.109978278635241	-4.15902903571434	3.19603274899153e-05	5.90581473825278e-05	None
ENSG00000272360	26.1042053439696	-0.458789469469182	0.154317630169463	-2.97302044468519	0.00294884808639831	0.00443590669194452	None
ENSG00000074855	1083.03753101459	-0.459824433858648	0.0781274152594423	-5.88557079908098	3.96682527055237e-09	1.07132667458907e-08	ANO8
ENSG00000183562	13.456931838258	-0.459976360494137	0.198864501671664	-2.31301391966669	0.0207218738429668	0.0280521995523019	None
ENSG00000213801	136.460587620468	-0.460030553326091	0.0996148978950655	-4.61808989465299	3.87288481924725e-06	7.86824681956341e-06	ZNF321P
ENSG00000139835	1292.4659616605	-0.460251121575247	0.0812993440874667	-5.66119108021439	1.50325924987451e-08	3.86030020332633e-08	GRTP1
ENSG00000177679	386.898350052553	-0.460271317257045	0.135383144330032	-3.39976826166051	0.000674429861245446	0.00108815513681976	SRRM3
ENSG00000069424	1107.19265492604	-0.460823418249094	0.101640220869193	-4.53386872153844	5.79130312772009e-06	1.15558159290497e-05	KCNAB2
ENSG00000266903	88.5928560587849	-0.461256072491588	0.161222031821215	-2.86099900417514	0.00422308378511366	0.00624506767595857	CEACAM16-AS1
ENSG00000174500	243.586648508902	-0.461326760898807	0.152954522423549	-3.01610409152428	0.00256045345469645	0.00387753694508499	GCSAM
ENSG00000105227	494.976024316084	-0.461472739342047	0.0919808219305294	-5.01705387771578	5.24698571098553e-07	1.15809566197001e-06	PRX
ENSG00000149196	1197.06458793898	-0.461639083958907	0.0635340402346766	-7.26601176713686	3.70256348036311e-13	1.44737443974733e-12	HIKESHI
ENSG00000141934	4742.32081728826	-0.461648935622991	0.105715791593368	-4.36688718558441	1.26029780011391e-05	2.42533025982405e-05	PLPP2
ENSG00000154099	414.378413747355	-0.461700438460763	0.141266571490512	-3.26829223353645	0.00108198584520878	0.00170954895919591	DNAAF1
ENSG00000272221	132.71051398279	-0.462045188928617	0.107807313992295	-4.28584269302581	1.82047777335065e-05	3.45490294711186e-05	None
ENSG00000139192	1708.06324299682	-0.462077282806241	0.0763816230724539	-6.04958711558048	1.45217522661577e-09	4.07045848425886e-09	TAPBPL
ENSG00000135127	1533.46906305423	-0.46251166537739	0.108513712856005	-4.26224163936893	2.0238642433954e-05	3.82550124984854e-05	BICDL1
ENSG00000181031	816.433495801995	-0.462981215965179	0.104680402164643	-4.4228070048584	9.74267647796702e-06	1.89762852261474e-05	RPH3AL
ENSG00000253047	15.5962104835366	-0.463169801342583	0.124480076177249	-3.72083481603168	0.000198565292370993	0.000339610311422327	None
ENSG00000261437	144.983127763356	-0.46361659165043	0.101424761483218	-4.57103950623676	4.85310769172547e-06	9.75424239050907e-06	LINC02894
ENSG00000149418	7778.93085400288	-0.464259205111053	0.0834504792640181	-5.56328986011266	2.64735609853595e-08	6.63244855950834e-08	ST14
ENSG00000233799	17.087618095449	-0.464426201549586	0.153226313834181	-3.0309820156098	0.00243759766483436	0.00370299979331901	None
ENSG00000108679	36495.5589912273	-0.464500496399589	0.106900970974541	-4.34514759000845	1.39182051573114e-05	2.66890820856001e-05	LGALS3BP
ENSG00000125347	3794.27697540772	-0.465115380794274	0.0856758919094091	-5.42877780935239	5.67412704698281e-08	1.37565916216958e-07	IRF1
ENSG00000176490	568.338939852929	-0.465451224407101	0.144540402206715	-3.22021536747513	0.00128094324699152	0.00200543401429337	DIRAS1
ENSG00000228175	60.9469353442173	-0.465981222722733	0.0970402606969648	-4.80193704526298	1.5713810057573e-06	3.31513960926745e-06	GEMIN8P4
ENSG00000103248	837.48503959659	-0.466348939279367	0.0580333808788359	-8.03587404726646	9.29141526273525e-16	4.60665012221721e-15	MTHFSD
ENSG00000137563	1094.85209011978	-0.467066011732839	0.133626564858596	-3.49530807910155	0.000473514853282525	0.000777365565463929	GGH
ENSG00000187650	506.282256325552	-0.468505280522961	0.0556212976570493	-8.42312747558818	3.66565261179208e-17	2.08281360482593e-16	VMAC
ENSG00000204815	154.191541818575	-0.468517878006704	0.112849655450786	-4.15169967630985	3.30015150949218e-05	6.09522722520228e-05	ODAD4
ENSG00000066248	337.816133698514	-0.468630994946425	0.149870906010309	-3.12689772432676	0.0017666137259685	0.00272315370848953	NGEF
ENSG00000118680	23503.805751866	-0.469218230709083	0.0591622933051514	-7.9310351998851	2.17326602969205e-15	1.04523087767636e-14	MYL12B
ENSG00000221944	278.321805996895	-0.470228346098078	0.0729455976202604	-6.44628821256615	1.14622597952836e-10	3.56868913444827e-10	TIGD1
ENSG00000259051	13.305581190154	-0.470661909585671	0.147247895338491	-3.19639142212337	0.00139158190218702	0.00217166756019407	HNRNPUP1
ENSG00000261572	116.599737645845	-0.471539632322412	0.135752935031084	-3.4735133514015	0.000513691805078476	0.000840490428229084	None
ENSG00000103148	3383.34075060179	-0.47217462935999	0.0549393305607364	-8.59447365923019	8.36473131422736e-18	5.04927423634108e-17	NPRL3
ENSG00000126882	585.378710782386	-0.47297107515021	0.108863801325215	-4.34461289604686	1.39521476100804e-05	2.67473742818264e-05	FAM78A
ENSG00000241014	200.941669673062	-0.473007605173379	0.0919064521960051	-5.14662021948813	2.65221515389298e-07	6.0202213469136e-07	GPR199P
ENSG00000161714	2066.52198419568	-0.474012004911134	0.112697059784946	-4.20607250815299	2.59846896075767e-05	4.84608843737598e-05	PLCD3
ENSG00000275765	137.96640483052	-0.474639425116842	0.0937346154944955	-5.06365148683749	4.11301265385157e-07	9.18145084063244e-07	None
ENSG00000172794	320.73624101508	-0.475005743310825	0.111802581429401	-4.24861159051834	2.15099492338347e-05	4.05362256376485e-05	RAB37
ENSG00000159189	5526.78407082246	-0.47654181699009	0.112623057601789	-4.2312988755379	2.32345696037996e-05	4.36012799637741e-05	C1QC
ENSG00000151651	1292.43861658692	-0.476913841066942	0.127953867135144	-3.72723272648905	0.000193593683246308	0.000331670884699219	ADAM8
ENSG00000143158	4681.41020564331	-0.476972938830924	0.0885628476004953	-5.38570011866078	7.21631935620965e-08	1.73148082200726e-07	MPC2
ENSG00000253520	32.914395250398	-0.479092724808683	0.124339327320175	-3.85310693836244	0.000116628422059586	0.000204451844848301	None
ENSG00000151376	935.419286631619	-0.479546135290821	0.126539597599121	-3.78969227332324	0.00015083402322799	0.000261259895442057	ME3
ENSG00000137868	524.51537837706	-0.479591632565562	0.114162787536683	-4.20094535981315	2.65802741872352e-05	4.95471538961218e-05	STRA6
ENSG00000187778	3056.34699903525	-0.480343047054574	0.0506054898873567	-9.49191576099303	2.26826642276343e-21	1.91735824101117e-20	MCRS1
ENSG00000148344	4293.89549358341	-0.480558249367437	0.181623887898102	-2.64589782175045	0.00814744224532578	0.0116468076486775	PTGES
ENSG00000261105	30.4082622578159	-0.480725135058253	0.147124156624352	-3.26747929155969	0.00108509804552452	0.00171428685572245	LMO7-AS1
ENSG00000167470	8156.97304710502	-0.481253411814228	0.0597390351397389	-8.05592876899503	7.88775599128177e-16	3.93918134966526e-15	MIDN
ENSG00000266036	236.588120552825	-0.482899037654338	0.166728322736718	-2.89632277064819	0.00377563840881597	0.00562304558132531	SLC9A3R1-AS1
ENSG00000187045	762.567619664619	-0.483133770081298	0.212972763287484	-2.26852374277144	0.0232973035693987	0.0312945450651492	TMPRSS6
ENSG00000143110	844.552972738011	-0.483256246113941	0.102825806149021	-4.69975645426574	2.60471937175099e-06	5.37572773141828e-06	C1orf162
ENSG00000128272	14027.5582566628	-0.483947586472894	0.0673515337404187	-7.18539815794083	6.7011610448552e-13	2.5573161853938e-12	ATF4
ENSG00000183888	1960.51195395018	-0.485023747403558	0.18625077707474	-2.60414348343323	0.00921041889584895	0.0130612149230351	SRARP
ENSG00000141526	2189.90953801348	-0.485118461887591	0.133716043949607	-3.62797498010348	0.000285652934934509	0.000480662322637793	SLC16A3
ENSG00000254682	134.782115895999	-0.485246205209784	0.124645747495015	-3.89300248874668	9.90111362041911e-05	0.00017484748195984	None
ENSG00000128965	101.819190784033	-0.485380563350531	0.149719509657015	-3.24193262763461	0.00118722085108939	0.00186702845717672	CHAC1
ENSG00000126218	140.642812367315	-0.485632236438716	0.12346251788599	-3.93343862375435	8.37392283849606e-05	0.00014901121298064	F10
ENSG00000169919	6810.0535756385	-0.486795300628083	0.0704431615448463	-6.91046923437946	4.83053196426783e-12	1.70868184312445e-11	GUSB
ENSG00000106266	1896.18508818127	-0.488395879078188	0.0662019996613185	-7.37735841178156	1.61460929575507e-13	6.51932509708861e-13	SNX8
ENSG00000228078	11.1126084624157	-0.488780796786907	0.1745158410309	-2.80078183103367	0.00509789710836	0.00746778116096554	HLA-U
ENSG00000223573	825.000382097966	-0.488862769411345	0.212290806262565	-2.30279764827267	0.0212902309161842	0.0287648663094355	TINCR
ENSG00000183346	105.989497299677	-0.488877347771548	0.200578951683386	-2.43733125369626	0.0147961182677158	0.020420239280346	CABCOCO1
ENSG00000197905	791.931758965506	-0.490007471547638	0.0867254132643164	-5.6501024682837	1.60352223117663e-08	4.11287378934312e-08	TEAD4
ENSG00000124570	7434.40880164601	-0.492405078639826	0.074141330123557	-6.64143842333594	3.10636525530209e-11	1.01267104857041e-10	SERPINB6
ENSG00000231064	141.929052506787	-0.494312019890338	0.127435543562041	-3.87891796961407	0.000104922125917678	0.000184875039096544	THBS3-AS1
ENSG00000169245	1544.41611663798	-0.496065199053221	0.168599943353583	-2.94226195564542	0.00325824179194373	0.00488283465683685	CXCL10
ENSG00000103089	271.736269561141	-0.496447597680325	0.137631216121537	-3.60708574457361	0.000309655355534735	0.000518968350633648	FA2H
ENSG00000168026	484.772144577427	-0.496797291992548	0.0818014297696535	-6.07321037531362	1.25378026280611e-09	3.53668173161132e-09	TTC21A
ENSG00000154451	1002.07795723504	-0.497357348192763	0.180878220425616	-2.74968068030775	0.00596533652778655	0.00866532142403479	GBP5
ENSG00000262772	259.23208767669	-0.498936800895956	0.175650523510597	-2.84050847628618	0.0045041675947401	0.00664186542076492	LINC01977
ENSG00000110080	1889.26119988815	-0.499354625862744	0.0902062144660131	-5.53570093611328	3.09986117050752e-08	7.72764268347954e-08	ST3GAL4
ENSG00000241362	33.3586180111613	-0.500558082363441	0.165327254173493	-3.02768037167157	0.00246438594293208	0.00374030708559824	RPL36AP43
ENSG00000180921	8060.95060867029	-0.500986525343701	0.0841027521597222	-5.95683865840992	2.57163896471439e-09	7.06019884529789e-09	FAM83H
ENSG00000274712	133.493084538057	-0.502696940401639	0.103173414710115	-4.87234954677094	1.10278831671626e-06	2.36555771774159e-06	None
ENSG00000152154	144.464213447015	-0.502871096410596	0.1446855823038	-3.47561303900138	0.000509687140472058	0.00083429976793957	TMEM178A
ENSG00000261087	241.596789119249	-0.503337672835211	0.121354099916125	-4.14767752538312	3.35865018538104e-05	6.20023744787204e-05	ZNNT1
ENSG00000196517	1591.49441366155	-0.503413923854148	0.154445609833833	-3.25949001979253	0.00111612707357395	0.00176054439763305	SLC6A9
ENSG00000159247	173.969766037564	-0.503656614200678	0.175443426521795	-2.87076366544921	0.00409481543601478	0.00606608072196204	TUBBP5
ENSG00000127957	142.031335606075	-0.503705092480829	0.0793589001705393	-6.34717834292544	2.19299857185944e-10	6.65749033568508e-10	PMS2P3
ENSG00000224014	15.7521257819773	-0.503984470838113	0.15237314379295	-3.30756758240116	0.000941100011526301	0.00149492707007708	None
ENSG00000179178	1665.42668430589	-0.504470387157485	0.0882136049843146	-5.71873677815555	1.07318892347344e-08	2.79054997893189e-08	TMEM125
ENSG00000229539	33.2214095183196	-0.504633428028217	0.112930782652753	-4.46851970892558	7.87627566689022e-06	1.54848461704703e-05	PANK2-AS1
ENSG00000167984	459.48940242763	-0.504747051810688	0.120501943970263	-4.18870463977947	2.80551256036791e-05	5.21739629513111e-05	NLRC3
ENSG00000101224	2282.83202006672	-0.505001740331041	0.0904613473441321	-5.58251402568567	2.37066484940468e-08	5.96697686419847e-08	CDC25B
ENSG00000143318	122.887434082013	-0.505293073596464	0.196293815301473	-2.57416706084409	0.0100481742416671	0.0141799669589126	CASQ1
ENSG00000185745	5334.45376051877	-0.505354601458439	0.18590214912218	-2.71839031363917	0.00656004021249145	0.00947631107912959	IFIT1
ENSG00000280119	379.821132408998	-0.506414172082327	0.201616685835437	-2.51176716839633	0.012012831667049	0.0167861643537059	None
ENSG00000267454	108.266637855001	-0.506534405946069	0.105715681498795	-4.79147841422033	1.65556834638428e-06	3.48495751887389e-06	ZNF582-DT
ENSG00000276216	10.5614127382045	-0.506800493980343	0.17652165502527	-2.87103864909828	0.00409125499798023	0.00606140105049142	None
ENSG00000273350	47.9926606043544	-0.507252993713308	0.190272244655435	-2.66593267258656	0.00767750668907053	0.0110042075842493	None
ENSG00000180777	837.285058422683	-0.507348777819307	0.236274945144641	-2.14728132730587	0.0317708914699601	0.0418794332071936	ANKRD30B
ENSG00000160801	135.81366364542	-0.507692333423898	0.144489699757167	-3.51369221665724	0.000441924545776019	0.000727561054261783	PTH1R
ENSG00000196557	2988.23614483792	-0.509513621989126	0.214653097092371	-2.3736607059989	0.0176127266778716	0.0241091064154346	CACNA1H
ENSG00000185761	335.675700063447	-0.510219937203852	0.127587396421228	-3.99898384570344	6.36150214428728e-05	0.000114592050915529	ADAMTSL5
ENSG00000274987	26.4398472454539	-0.510817882422559	0.127660687348872	-4.00137186341941	6.2976295837249e-05	0.000113482112467767	None
ENSG00000259456	76.3026992571317	-0.511720024567754	0.0936160016396687	-5.4661597975246	4.59889783887728e-08	1.1260064981111e-07	ADNP-AS1
ENSG00000160959	2090.7811277283	-0.512711675647104	0.0689464895252235	-7.43637100565552	1.0348892559527e-13	4.2641165658073e-13	LRRC14
ENSG00000118418	2633.62224056405	-0.513063960841473	0.06887588225184	-7.4491090940293	9.3972642446414e-14	3.88792815295564e-13	HMGN3
ENSG00000157514	11311.7219227431	-0.513638440168494	0.0745358716374318	-6.89115762497565	5.53401765714658e-12	1.94295498999865e-11	TSC22D3
ENSG00000226471	98.122084791881	-0.514700816330806	0.117503398993287	-4.38030576766729	1.18512890528393e-05	2.28767307033262e-05	None
ENSG00000109846	1786.1500385381	-0.515657685802185	0.158197258963543	-3.25958672849712	0.00111574661696316	0.00176031212000135	CRYAB
ENSG00000068078	2016.06327683826	-0.516719021549001	0.183513780136269	-2.81569602656164	0.00486716939499248	0.0071450463201285	FGFR3
ENSG00000142002	4696.42732501578	-0.516947232711518	0.0603207126051691	-8.56997887434139	1.03504026525214e-17	6.19342167440014e-17	DPP9
ENSG00000160188	711.66609031449	-0.517070336882955	0.113021094622127	-4.57498963898482	4.76243554695027e-06	9.58135520419887e-06	RSPH1
ENSG00000196155	1007.49335671441	-0.517133076906046	0.111202295260209	-4.65038132257948	3.31321858197229e-06	6.77773183360917e-06	PLEKHG4
ENSG00000105219	518.906877360895	-0.51728708570911	0.178308549992076	-2.90107841565701	0.00371880804978462	0.00554059460451973	CCNP
ENSG00000162078	6408.28114831676	-0.517377673324098	0.106760979232992	-4.84613083395375	1.25892511602058e-06	2.68522075113913e-06	ZG16B
ENSG00000149451	376.210212982918	-0.518274102750345	0.156031591573516	-3.32159723248196	0.000895037910368942	0.00142385535646364	ADAM33
ENSG00000270060	47.9270208969951	-0.518768413129696	0.115146255435772	-4.50529990025653	6.62792694396545e-06	1.31400936405839e-05	None
ENSG00000100605	5753.3312970311	-0.518934885371888	0.0720976424769084	-7.19766787850371	6.12511137790147e-13	2.34935992053299e-12	ITPK1
ENSG00000276180	855.322105290134	-0.519070857581957	0.128155540619147	-4.05031928447426	5.11477969295006e-05	9.2910394687122e-05	H4C9
ENSG00000181588	1443.61421226814	-0.519111910182535	0.067604444753495	-7.6786653906465	1.6075451766834e-14	7.12121758579496e-14	MEX3D
ENSG00000254395	50.89769640136	-0.519293308706471	0.239592028631175	-2.16740645201458	0.0302038757383025	0.0399498783968068	IGHV4-55
ENSG00000254827	97.0676985442203	-0.520096905793389	0.142710220500956	-3.64442647462595	0.000267988731090111	0.000452584575019039	SLC22A18AS
ENSG00000174080	6548.63242958614	-0.520144426385331	0.0988164997196259	-5.2637406491947	1.41153534726993e-07	3.28958770264498e-07	CTSF
ENSG00000260077	165.394750523002	-0.520896923510289	0.076535288061638	-6.80597064050745	1.00370181694378e-11	3.42283404797837e-11	None
ENSG00000172215	220.249561273723	-0.521486934730203	0.152552773525629	-3.41840349852828	0.000629896500474866	0.00101935335702316	CXCR6
ENSG00000260231	404.208271141401	-0.521885948533541	0.128350529908334	-4.06609890045847	4.78066542480731e-05	8.71031932395799e-05	KDM7A-DT
ENSG00000133048	2367.95882386278	-0.522178608886095	0.198842891258936	-2.62608638196729	0.00863728947182875	0.0123039402864879	CHI3L1
ENSG00000165140	6080.38867874294	-0.522911898885225	0.0955396310658074	-5.47324595093993	4.418661716297e-08	1.08433901058088e-07	FBP1
ENSG00000141582	3584.72025976777	-0.523380627203687	0.0946765649166049	-5.52809058571888	3.23734890178141e-08	8.05309875930038e-08	CBX4
ENSG00000260710	147.096044323751	-0.523842696412855	0.190866651389822	-2.74454805278146	0.00605942825776634	0.0087960758084133	None
ENSG00000172478	380.646837784661	-0.523850630598967	0.252643137265768	-2.0734805475753	0.0381275796194271	0.0497031404468086	MAB21L4
ENSG00000187486	1334.99501078584	-0.52485797897723	0.10023259978468	-5.23639993479899	1.63738949026341e-07	3.79194188288184e-07	KCNJ11
ENSG00000168394	6023.16890751014	-0.525515547568013	0.116059635573863	-4.52797861176776	5.95506075194131e-06	1.18637572145761e-05	TAP1
ENSG00000198892	1022.21709944161	-0.52556912579914	0.0843424590933801	-6.23137066963216	4.62371624767542e-10	1.35833720673023e-09	SHISA4
ENSG00000167608	8373.41429128777	-0.52566033076635	0.0849527776827173	-6.18767679062353	6.105735409103e-10	1.77504886330114e-09	TMC4
ENSG00000160439	1098.06785165145	-0.525756991387897	0.0673176547794823	-7.81009072746459	5.71468338951999e-15	2.63946780093077e-14	RDH13
ENSG00000240382	367.117054655045	-0.527070542798161	0.24919463431234	-2.11509587376401	0.034421776839215	0.045160820799655	IGKV1-17
ENSG00000183397	98.3866142233234	-0.527406316589097	0.115757906152841	-4.55611486175932	5.21084490861085e-06	1.04445201255042e-05	C19orf71
ENSG00000276070	219.642811176419	-0.528035361001079	0.156501618870656	-3.3739929644912	0.000740862612140942	0.00119025251202424	CCL4L2
ENSG00000224848	63.2145455040352	-0.528424648225432	0.108756027695021	-4.85880791552322	1.18094636079122e-06	2.52746628988731e-06	None
ENSG00000057593	701.308217045565	-0.528444133730024	0.190931137996597	-2.76772107093105	0.00564497457087079	0.00822766760923308	F7
ENSG00000100342	4831.921154051	-0.528469875998796	0.101213035332972	-5.2213617965337	1.77612155218699e-07	4.10117488394348e-07	APOL1
ENSG00000172346	170.313341294356	-0.528484679023338	0.165105134144115	-3.20089791127901	0.00137000062205318	0.00213931520388259	CSDC2
ENSG00000277310	24.8255499690898	-0.528763297128263	0.102902383066368	-5.1384941861573	2.76948761029856e-07	6.27697859971137e-07	None
ENSG00000230795	99.2668287340029	-0.529062017850075	0.130165401091035	-4.06453645450728	4.81280166248583e-05	8.76569751460352e-05	HLA-K
ENSG00000115648	26737.5751385989	-0.530102625795901	0.0855893247170422	-6.19356009114942	5.88202486919652e-10	1.71199015712859e-09	MLPH
ENSG00000114200	98.9803915707562	-0.530577168201832	0.212653539326733	-2.49503097800137	0.0125946134298226	0.0175382921699416	BCHE
ENSG00000199133	15.2045309495572	-0.531633242183186	0.135684096978141	-3.91816914453012	8.92240900710698e-05	0.000158323470592729	MIRLET7D
ENSG00000136244	146.668727886396	-0.531844991101987	0.231802826438133	-2.29438527249336	0.0217683783551902	0.0293767058217848	IL6
ENSG00000095380	4714.06934678417	-0.531994896581516	0.0791727082017961	-6.71942274887911	1.8244587745336e-11	6.07495679733873e-11	NANS
ENSG00000157110	4549.57527528683	-0.533239289828659	0.0918304545205261	-5.80678046964767	6.3685549869022e-09	1.68855066099864e-08	RBPMS
ENSG00000102796	874.786038548772	-0.534005705571539	0.0706833444673218	-7.55490150608846	4.19176939031634e-14	1.79170845089484e-13	DHRS12
ENSG00000171903	456.445713824598	-0.535253026867486	0.187544026283113	-2.85401266825464	0.00431708097871081	0.00637782283350593	CYP4F11
ENSG00000234782	23.653665699974	-0.536475442409758	0.13892514294023	-3.86161519114338	0.000112639882234834	0.000197896462481006	TPT1P9
ENSG00000179388	2296.27214469988	-0.536615898570458	0.185474632062467	-2.89320373683086	0.0038133385202401	0.00567527322950165	EGR3
ENSG00000089351	5709.24470283145	-0.537126550052598	0.0664125752549668	-8.08772356726866	6.0790179702121e-16	3.06427159586952e-15	GRAMD1A
ENSG00000170458	3500.21308070372	-0.539889312340873	0.111599255824622	-4.83775011178665	1.31317089621833e-06	2.79263854348614e-06	CD14
ENSG00000280231	26.008561472042	-0.539919051630841	0.114221583875269	-4.72694418438847	2.27923883318748e-06	4.72985136283593e-06	None
ENSG00000236830	412.490896703946	-0.540093029548616	0.105547987442826	-5.11703768715799	3.10371623893361e-07	7.00610108540381e-07	CBR3-AS1
ENSG00000162426	211.590594131775	-0.540231583484804	0.116715740645498	-4.62860947886758	3.68129232858343e-06	7.50121072811771e-06	SLC45A1
ENSG00000105771	2170.27685674152	-0.541160427868159	0.0511527951603174	-10.5792933929048	3.71751169371314e-26	4.83821327930925e-25	SMG9
ENSG00000155115	2283.44917118573	-0.541655303447991	0.0678111411662486	-7.9877037037328	1.37475378342285e-15	6.73415245565696e-15	GTF3C6
ENSG00000085465	263.632768971441	-0.5433521888228	0.115023701467003	-4.72382806232915	2.31446115861249e-06	4.79898641829044e-06	OVGP1
ENSG00000188488	4630.85988570272	-0.543667546133893	0.205227822956403	-2.64909279015929	0.00807081689357589	0.0115427361351189	SERPINA5
ENSG00000226197	28.093416268508	-0.544061764356706	0.189079358200093	-2.87742548703256	0.00400934585854693	0.00594822075731947	None
ENSG00000073350	5464.59108715395	-0.546022750755692	0.0838119527007499	-6.51485537755292	7.27597258350103e-11	2.29850090171825e-10	LLGL2
ENSG00000229666	29.7927478277286	-0.546567481714667	0.168427536915545	-3.24511948416566	0.00117401351638178	0.0018476057601184	MAST4-AS1
ENSG00000275223	40.4328924408121	-0.546692424448735	0.149400099351511	-3.65925074228009	0.000252953746205748	0.00042850568968449	None
ENSG00000160862	77487.8202504278	-0.547811889291187	0.138944191112127	-3.94267572401862	8.05775710449949e-05	0.000143554353323848	AZGP1
ENSG00000228168	58.1051856552017	-0.547819002455977	0.175144278338239	-3.12781557955339	0.001761106457198	0.00271632858442156	HNRNPA1P21
ENSG00000205363	398.469344469786	-0.547973618424689	0.17466369005666	-3.13730700551975	0.00170507486141883	0.00263367251717209	INSYN1
ENSG00000196696	306.050742106209	-0.548046673904576	0.118261076388318	-4.63421009381844	3.58302967499807e-06	7.30887704410834e-06	None
ENSG00000103257	3293.05304111235	-0.548653973587924	0.155686469062155	-3.52409542648747	0.00042493118394728	0.000701036617205998	SLC7A5
ENSG00000132000	722.575576826228	-0.549137557359181	0.135973277083745	-4.0385697038174	5.37781134309413e-05	9.7535821536151e-05	PODNL1
ENSG00000184937	99.1075077757735	-0.549400543802464	0.257601727041917	-2.13275178746401	0.0329450931655772	0.0433401944510909	WT1
ENSG00000100401	6928.85238223628	-0.550305859033693	0.0796502772559134	-6.90902628330572	4.87991550309089e-12	1.72574570977192e-11	RANGAP1
ENSG00000243063	41.2567258701461	-0.550472442357483	0.254584047665537	-2.16224247907581	0.0305994908394106	0.0404438259359356	IGKV3-7
ENSG00000271581	83.0452056159205	-0.551586162055461	0.120387519750042	-4.58175534474593	4.61089146970332e-06	9.28265482305789e-06	None
ENSG00000171124	155.889459234863	-0.55223639467768	0.259491202443085	-2.12815074067416	0.0333245874720987	0.0438088903749803	FUT3
ENSG00000180178	510.19565279008	-0.552634864443466	0.242035128921715	-2.28328369896344	0.0224136625934562	0.0302043259995902	FAR2P1
ENSG00000267858	142.778264241466	-0.552859989933884	0.088263927976315	-6.26371387054336	3.7591497340213e-10	1.11343699302569e-09	MZF1-AS1
ENSG00000211947	725.047456107909	-0.553391826336907	0.264858322839328	-2.08938809399851	0.0366728021007099	0.0479308538926861	IGHV3-21
ENSG00000136059	654.564242899246	-0.553712203622212	0.0913481947157088	-6.06155606408489	1.34810879935816e-09	3.7907242585044e-09	VILL
ENSG00000134443	387.73568399353	-0.55401013444891	0.191901790513756	-2.88694614555562	0.00389000807346303	0.00578310702954913	GRP
ENSG00000198353	579.807658497816	-0.554075776326996	0.119262376541303	-4.64585556984191	3.38669894195772e-06	6.92241997383371e-06	HOXC4
ENSG00000143845	3560.7404769824	-0.554855404505453	0.136288617998248	-4.07117932997593	4.67757211244812e-05	8.52557119179395e-05	ETNK2
ENSG00000269867	554.529488206078	-0.555149001382645	0.1123041149532	-4.9432650051513	7.68249402975055e-07	1.67290656811112e-06	None
ENSG00000137959	3389.14104850378	-0.557291013647259	0.183530027376455	-3.03651136336481	0.00239333087411098	0.00363904886760534	IFI44L
ENSG00000250470	16.6344664127074	-0.557943455171284	0.184123222978414	-3.03027204361231	0.00244333551297727	0.00371096944058529	None
ENSG00000166979	961.478225669116	-0.559592741923656	0.10110391747367	-5.53482749142127	3.1153482315874e-08	7.76368640678029e-08	EVA1C
ENSG00000141294	448.057491926635	-0.559735100444077	0.114730380579248	-4.87869993647803	1.06787379296465e-06	2.29327036307074e-06	LRRC46
ENSG00000175505	375.401530751487	-0.560637116818355	0.10085731512652	-5.55871545970726	2.71767325541722e-08	6.80071492408981e-08	CLCF1
ENSG00000211950	342.166781054916	-0.560667879522853	0.265935971061484	-2.10828146822314	0.0350066499570143	0.0458763363195352	IGHV1-24
ENSG00000137880	185.856492373141	-0.562029579409159	0.114648083583416	-4.90221521234792	9.47619363496486e-07	2.04228544335567e-06	GCHFR
ENSG00000142327	4617.45247571561	-0.562275540054149	0.0638398102461594	-8.80760042810397	1.27853244723066e-18	8.33419877195217e-18	RNPEPL1
ENSG00000159733	620.775970388046	-0.563394800638775	0.0771159978084364	-7.30580964585716	2.7560211241677e-13	1.09063305141703e-12	ZFYVE28
ENSG00000204267	1589.93316333295	-0.563507035771908	0.101191644661836	-5.56871110905493	2.56630566248221e-08	6.44007921982943e-08	TAP2
ENSG00000170919	537.949336663396	-0.564073374619126	0.0941985487704613	-5.98813232243773	2.12264345281425e-09	5.87237460273717e-09	TPT1-AS1
ENSG00000181885	6218.20106156413	-0.565233122840684	0.0884795235482702	-6.38829302163139	1.67747673530959e-10	5.13688971054137e-10	CLDN7
ENSG00000005844	1847.72714743358	-0.566781827890416	0.123757754062047	-4.57976821077615	4.65491510454979e-06	9.36878460650422e-06	ITGAL
ENSG00000173020	6458.63369315531	-0.566827865083766	0.0674954881970309	-8.3980111889716	4.54103935106515e-17	2.55901721101271e-16	GRK2
ENSG00000144504	1183.32805223844	-0.567213358237487	0.0803351277904941	-7.0605894810639	1.65797738712726e-12	6.10648563392543e-12	ANKMY1
ENSG00000278828	771.149983258956	-0.56747399314571	0.21639338270344	-2.62241842174728	0.00873081669970814	0.0124266182441307	H3C10
ENSG00000102003	256.638478499272	-0.567697693076651	0.157494790212979	-3.6045490286311	0.000312695417626084	0.000523888882465984	SYP
ENSG00000174669	908.470236458553	-0.569548417837494	0.0860473161298875	-6.61901432204773	3.61601821442573e-11	1.17273956999324e-10	SLC29A2
ENSG00000243811	276.99000624404	-0.570700388784205	0.115340045090825	-4.94798132196676	7.49871024901991e-07	1.63642712676285e-06	APOBEC3D
ENSG00000158457	993.775221257501	-0.571103194516137	0.0992847110884693	-5.75217662674413	8.8101680380372e-09	2.30395127092062e-08	TSPAN33
ENSG00000159840	10222.1477723087	-0.572976494105494	0.0730293473667449	-7.84583889580818	4.30068763392331e-15	2.0088948393979e-14	ZYX
ENSG00000116176	360.888759939594	-0.578090081986329	0.254650051214935	-2.27013534546042	0.0231993723657678	0.0311713176046632	TPSG1
ENSG00000275910	21.8494931362531	-0.580388769745867	0.156912548440669	-3.69880405049518	0.000216617749516064	0.000369147552144037	None
ENSG00000127152	356.711062830304	-0.580555576947455	0.18197023981947	-3.19038749151189	0.00142082150310108	0.00221500849156516	BCL11B
ENSG00000267348	67.6798813155693	-0.581233191828382	0.101340702071079	-5.73543679834301	9.72613566057719e-09	2.53733316170268e-08	GEMIN7-AS1
ENSG00000202058	15.6610890470647	-0.583653772517638	0.176354531540148	-3.3095479170308	0.00093446769465828	0.00148501671434274	RN7SKP80
ENSG00000019169	102.378248862448	-0.583741276496271	0.225271741452027	-2.59127608608904	0.00956207449741303	0.013525591556961	MARCO
ENSG00000272455	142.339844271085	-0.588053864651489	0.0917047275309495	-6.41247055069246	1.43180090474644e-10	4.42857985227554e-10	MRPL20-DT
ENSG00000202533	12.9948191323387	-0.588557853833812	0.169967192721592	-3.46277328235852	0.000534638678870155	0.000872210950389317	None
ENSG00000158246	1394.1514112702	-0.588759135925021	0.152686603739485	-3.8559973272414	0.000115258746723024	0.000202309184894488	TENT5B
ENSG00000239951	3149.4202872281	-0.589449623483746	0.234664429628999	-2.51188313633922	0.0120088849281179	0.0167822026992314	IGKV3-20
ENSG00000124839	2248.62083773073	-0.590089932062408	0.0857115031801685	-6.88460603499181	5.79476777281714e-12	2.02884065552459e-11	RAB17
ENSG00000160339	59.1052204085569	-0.590761594589328	0.22369161533564	-2.6409644085359	0.00826704035695928	0.0118110635250321	FCN2
ENSG00000237541	1595.6532924727	-0.591882215317813	0.191280521604076	-3.09431514695953	0.00197267821165024	0.00302442601414478	HLA-DQA2
ENSG00000237082	10.1252729554272	-0.592839495780156	0.145200627148261	-4.08289900273518	4.44773561037547e-05	8.12529822239091e-05	COX5BP6
ENSG00000272567	17.713057335418	-0.596171881029235	0.115804808112956	-5.1480753756591	2.63172744578172e-07	5.97461492465663e-07	None
ENSG00000260711	811.871141390168	-0.596501292553992	0.13617716776324	-4.38033263836915	1.18498276419826e-05	2.28767307033262e-05	None
ENSG00000196295	1458.43143386531	-0.598477041626562	0.0994713862676098	-6.01657485718021	1.78146137509336e-09	4.96304159065962e-09	GARS1-DT
ENSG00000059915	304.782435464122	-0.599787426510039	0.135304782391809	-4.43286198689714	9.29903947914593e-06	1.81566993037592e-05	PSD
ENSG00000102575	4752.04488013455	-0.600057559144561	0.131775989047181	-4.55361832973774	5.2730988630458e-06	1.05650927054283e-05	ACP5
ENSG00000277157	27.2141441327581	-0.601595763074525	0.231932388953806	-2.59384110079746	0.00949103403005679	0.0134339153151854	H4C4
ENSG00000137265	326.408335095655	-0.601812149711241	0.197882149449434	-3.04126547738468	0.00235586012450004	0.00358496323955015	IRF4
ENSG00000254164	96.5541305001332	-0.603912890571523	0.235353739979985	-2.56597957875188	0.0102884885204468	0.0145068937324354	None
ENSG00000199024	11.3064655014736	-0.605658167072849	0.101129655486309	-5.98892742351763	2.11229388921018e-09	5.8458846646024e-09	MIR103A2
ENSG00000124102	34.6906620562293	-0.607170807707659	0.272817419661319	-2.22555732863911	0.026043847102954	0.0347704244528915	PI3
ENSG00000049089	1786.65767151126	-0.607439752295238	0.17577350496824	-3.45580952262967	0.000548642876298978	0.000894091267647417	COL9A2
ENSG00000224041	41.3073728058575	-0.608239642761613	0.264020332039794	-2.30376061594354	0.0212360850693296	0.0287019853439274	IGKV3D-15
ENSG00000262372	23.8918342058566	-0.608463357167146	0.193819513113989	-3.13932971655593	0.00169334798806393	0.00261698212719056	None
ENSG00000272293	32.2698860111332	-0.609675257524742	0.108214847523235	-5.63393352648617	1.76144939091543e-08	4.49959415476315e-08	None
ENSG00000180139	202.744572024657	-0.609787669187498	0.166440174512202	-3.66370481750963	0.000248593258656448	0.000421592049644619	ACTA2-AS1
ENSG00000230978	80.8096327341912	-0.610435314467043	0.165094812273853	-3.69748331918798	0.000217747522930674	0.000371030965427132	LINC00160
ENSG00000125999	1671.37794403994	-0.611019379272229	0.232859891453039	-2.62397863135419	0.0086909237566063	0.0123756721329452	BPIFB1
ENSG00000052344	14683.7031870866	-0.61105321178495	0.103020622394785	-5.93136789101635	3.00421230728761e-09	8.20600564558008e-09	PRSS8
ENSG00000204866	126.458442793614	-0.611197265146722	0.225256119685781	-2.71334366408916	0.00666079890846408	0.00961634131405587	IGFL2
ENSG00000271843	25.7776880432022	-0.611951139407966	0.131298673387214	-4.66075645412848	3.15049339008594e-06	6.45534727336148e-06	None
ENSG00000229122	20.1879161621728	-0.612054327743102	0.0993594695634816	-6.15999995201318	7.27449663402723e-10	2.09546032596659e-09	AGBL5-IT1
ENSG00000075702	541.1573921805	-0.612632096616431	0.105024362510452	-5.83323794567628	5.43619571753716e-09	1.45077332062327e-08	WDR62
ENSG00000117154	1040.94479077492	-0.615240799283214	0.206388418623229	-2.98098509299769	0.00287322778731729	0.00432818997257325	IGSF21
ENSG00000102962	458.308568821605	-0.615286609558582	0.164875529370424	-3.73182492215824	0.00019009760823897	0.000325938325439612	CCL22
ENSG00000116151	641.393341921324	-0.616214129527832	0.0846141402235016	-7.28263772343666	3.27355461724963e-13	1.2853278038132e-12	MORN1
ENSG00000238113	276.467420994436	-0.616685436273983	0.173648102357569	-3.55135142798237	0.000383258304433739	0.000635201517404342	LINC01410
ENSG00000234432	131.669321017372	-0.618937562860014	0.110653735223856	-5.59346290125575	2.22584803576794e-08	5.62027559725515e-08	None
ENSG00000274265	168.410095859119	-0.620286238176949	0.160957330895169	-3.85373089083428	0.00011633145545683	0.000204026020333615	None
ENSG00000264148	16.400434331608	-0.620367543329788	0.128108789901614	-4.84250568447505	1.28211966590902e-06	2.73199161555801e-06	None
ENSG00000149716	1216.10029765756	-0.62484567229196	0.106441884632283	-5.87029884382982	4.35010296366422e-09	1.16981660923475e-08	LTO1
ENSG00000137877	649.666843318986	-0.625777841405409	0.14010727497762	-4.46641933122578	7.95396344268809e-06	1.56253722959352e-05	SPTBN5
ENSG00000268947	57.729002738817	-0.626188032303637	0.150316559397449	-4.16579540413739	3.10268870802787e-05	5.74457829594024e-05	None
ENSG00000254973	100.120472106524	-0.626888369679547	0.123834676656349	-5.06230069481435	4.14227009171309e-07	9.24402831849113e-07	None
ENSG00000130518	431.283000408857	-0.627351926037263	0.132363760684926	-4.73960487969657	2.1413537520085e-06	4.4553497235491e-06	IQCN
ENSG00000159208	506.938800751116	-0.627751534795265	0.123831201107092	-5.06941327535354	3.99043911450101e-07	8.91970081605297e-07	CIART
ENSG00000105289	4127.44879056805	-0.627831126439638	0.0798451394751581	-7.86311014754972	3.74711241914598e-15	1.75847548000767e-14	TJP3
ENSG00000169248	504.450963725197	-0.627920805243418	0.19138175371798	-3.28098574208239	0.00103444973310808	0.00163786970327558	CXCL11
ENSG00000204592	31309.1931260528	-0.628248174307678	0.0942065080014114	-6.66884048284929	2.57832301983113e-11	8.45642898770162e-11	HLA-E
ENSG00000255100	21.3608513400274	-0.628564661000522	0.174559936698186	-3.60085293847986	0.000317174951978208	0.000530687160591267	TSKU-AS1
ENSG00000095066	2761.25207345584	-0.630383799059143	0.0809296873367606	-7.78927757914128	6.73934043807252e-15	3.09345766474858e-14	HOOK2
ENSG00000243422	21.4842612487772	-0.630410578477269	0.14766608265588	-4.26916301386806	1.96207837670602e-05	3.71103698986854e-05	RPL23AP49
ENSG00000095739	4800.9694535862	-0.630570962991102	0.18710229894085	-3.37019356021088	0.00075115400566106	0.0012061446525702	BAMBI
ENSG00000168589	169.200407505794	-0.631439234244838	0.117570519191084	-5.37072761598149	7.84195826218508e-08	1.87355663687622e-07	DYNLRB2
ENSG00000162975	667.586089199486	-0.631766784488045	0.264714998874698	-2.38659232447607	0.0170053369301744	0.0233220904464792	KCNF1
ENSG00000145247	2478.57389232741	-0.634561125404146	0.0741129029257044	-8.56208703685878	1.10842469167943e-17	6.6089603358153e-17	OCIAD2
ENSG00000234546	49.2937507019179	-0.635678035300228	0.0961377961396979	-6.61215526905281	3.78764406035356e-11	1.22734626269924e-10	LNCTAM34A
ENSG00000124780	62.4161747184675	-0.636890182095243	0.211683101873276	-3.00869637896991	0.0026237117641639	0.00396789945356985	KCNK17
ENSG00000111913	653.247525349446	-0.638554617888057	0.167838377813891	-3.80458049109676	0.000142044718204653	0.000246914117528572	RIPOR2
ENSG00000166428	627.94789610863	-0.639226290084052	0.129302520205056	-4.94364911890603	7.66736517174202e-07	1.67033494946305e-06	PLD4
ENSG00000178814	1439.39843575791	-0.640933394144822	0.108029351087354	-5.93295606882387	2.97528481232532e-09	8.12846087797238e-09	OPLAH
ENSG00000123453	534.975847580981	-0.643643310958082	0.143124164096056	-4.49709743301005	6.88874249952358e-06	1.36338942731132e-05	SARDH
ENSG00000064687	1228.16526844006	-0.64500610041171	0.0864300471450403	-7.4627530785597	8.47330506013695e-14	3.52303735865843e-13	ABCA7
ENSG00000171236	4046.68340266366	-0.645977295565032	0.186929972212183	-3.4557181382972	0.000548828902243509	0.000894297888523503	LRG1
ENSG00000109321	3423.08234118664	-0.647275572934821	0.251750455146251	-2.57109991145317	0.0101376075504883	0.0142994918424481	AREG
ENSG00000085552	3188.50664184602	-0.647950189978629	0.112226611394862	-5.77358776073936	7.76011584728879e-09	2.04279806358359e-08	IGSF9
ENSG00000270885	170.687274852855	-0.648494568495943	0.130836657349729	-4.95652045559758	7.17668147830682e-07	1.56773781331208e-06	RASL10B
ENSG00000106003	3934.77999250518	-0.65016392173893	0.12469917887837	-5.21385888493372	1.84952186012926e-07	4.2622853796934e-07	LFNG
ENSG00000230454	119.213209351499	-0.650870064599889	0.135131199954323	-4.81657873844008	1.46040552505013e-06	3.08878428294787e-06	None
ENSG00000231240	55.0335144086174	-0.651464752188249	0.244190547627291	-2.66785409393725	0.00763374013558091	0.0109456334720168	KLF2P1
ENSG00000140379	148.395945284028	-0.651832573358877	0.146153845975809	-4.45990708630936	8.19951918098376e-06	1.6086827950008e-05	BCL2A1
ENSG00000225768	54.9021377913213	-0.651981031903171	0.282789773721596	-2.30553256336999	0.0211367651924046	0.0285728639066737	LINC02620
ENSG00000229453	146.129890945148	-0.65199680108093	0.250783901252253	-2.59983514821038	0.00932685536087125	0.0132151605239862	SPINK8
ENSG00000231292	47.3404713566621	-0.65254954592285	0.255839406015526	-2.55062172042117	0.0107530967800306	0.0151238589610697	IGKV1OR2-108
ENSG00000111837	203.824218469969	-0.653091565815381	0.175350882961224	-3.72448404471281	0.000195715089231662	0.000335191231098173	MAK
ENSG00000158555	959.076835266919	-0.653854552647171	0.110939728713805	-5.89378178789261	3.77455557442031e-09	1.02232625595664e-08	GDPD5
ENSG00000197536	474.927528655067	-0.655657355452416	0.119629026626719	-5.48075474607244	4.23515227420833e-08	1.04201587163825e-07	IRF1-AS1
ENSG00000167741	1354.04891863362	-0.657181958692603	0.168390258352501	-3.90273145918504	9.51132106348151e-05	0.000168318384826375	GGT6
ENSG00000240864	360.299613088192	-0.65723243724469	0.248428278358636	-2.64556209778944	0.00815553164435953	0.0116572676798803	IGKV1-16
ENSG00000160307	235.531064729223	-0.658672337043245	0.190844913653296	-3.45134866019977	0.000557792482437668	0.000908021685072404	S100B
ENSG00000163993	2539.92446949683	-0.660198363400192	0.259323547596558	-2.54584810951027	0.0109012610475941	0.0153179763622048	S100P
ENSG00000173110	381.395351913835	-0.66105889803714	0.135809118457539	-4.86755900888805	1.12985101387441e-06	2.42154468433588e-06	HSPA6
ENSG00000238117	172.468972533134	-0.66201794444795	0.247048312790732	-2.67971044598361	0.0073685869041982	0.0105815234940246	None
ENSG00000235681	30.4214604929984	-0.663911279164487	0.174986307465477	-3.79407559814626	0.000148194521199083	0.000256953334850415	None
ENSG00000228630	402.927484551594	-0.664395655648171	0.264639948618893	-2.51056448248093	0.0120538305435184	0.01683877854312	HOTAIR
ENSG00000275993	519.248481731927	-0.667422421744627	0.158232243360036	-4.21799253787988	2.46486974505028e-05	4.61517283157933e-05	SIK1B
ENSG00000211970	87.9665945741304	-0.667947553968851	0.268406773364344	-2.48856444864063	0.0128259988080485	0.017838240811157	IGHV4-61
ENSG00000226352	21.5752348985254	-0.669238130991984	0.120392568986989	-5.55879932310695	2.71636795719963e-08	6.79857543929756e-08	PSPC1-AS2
ENSG00000261488	200.44158444504	-0.669665798061131	0.167786957856401	-3.9911671718505	6.5748912239751e-05	0.000118252481306114	TBILA
ENSG00000119535	1868.24323096928	-0.669689053645704	0.141135455464137	-4.74500933477962	2.08496720301213e-06	4.34341794727116e-06	CSF3R
ENSG00000185022	1059.80790466953	-0.671377787356356	0.0980228267316105	-6.84919839329475	7.42649453057158e-12	2.56738694591342e-11	MAFF
ENSG00000269933	55.7249981807049	-0.673620272182614	0.18181586760709	-3.70495865431465	0.000211425216716574	0.000360624392359069	None
ENSG00000157601	10479.3395802295	-0.674833091932359	0.179986661049782	-3.74935057962827	0.000177293094108446	0.00030464305050708	MX1
ENSG00000270127	159.511257566181	-0.679250349708142	0.142912881134416	-4.75289801952337	2.00521502931586e-06	4.18536309934766e-06	None
ENSG00000235687	3082.98680659231	-0.680139523215765	0.214162148470925	-3.1758157455546	0.00149415820616601	0.0023233398329888	LINC00993
ENSG00000137198	566.645998626135	-0.682566006677606	0.137546322727743	-4.96244460150831	6.96114248114971e-07	1.52263645375134e-06	GMPR
ENSG00000160325	3495.14517640594	-0.68918265471713	0.0782389113758327	-8.80869432610756	1.26611923387699e-18	8.25684754809544e-18	CACFD1
ENSG00000108878	121.656363149827	-0.690519756473748	0.207431252974751	-3.32890895933506	0.000871868990239484	0.00138860704142267	CACNG1
ENSG00000273284	50.7710820664783	-0.692311103713639	0.134129351558617	-5.16151830802736	2.44954928916055e-07	5.57948787242862e-07	None
ENSG00000160867	890.519606570407	-0.692709977970324	0.222280747012174	-3.11637416772036	0.0018308979992383	0.00281706757995318	FGFR4
ENSG00000188681	136.825973416685	-0.693124759245378	0.125348909414373	-5.52956353975186	3.21028508531423e-08	7.98709194676812e-08	TEKT4P2
ENSG00000211942	136.516034584636	-0.694106806468236	0.278197598659279	-2.49501365149574	0.0125952284365441	0.0175382921699416	IGHV3-13
ENSG00000260751	45.8999023566403	-0.694125153219394	0.108588578206815	-6.39224828874158	1.63464179394594e-10	5.01793150939445e-10	None
ENSG00000278974	73.602605523832	-0.694670152157131	0.126027668596244	-5.51204477472842	3.54688655709267e-08	8.79555623397306e-08	None
ENSG00000204832	202.535742243846	-0.695751721510126	0.254365090803416	-2.73524845454455	0.00623332076825777	0.00903026999696647	ST8SIA6-AS1
ENSG00000110169	1873.2697546269	-0.697847525567545	0.206617891696301	-3.3774786870504	0.000731536218902702	0.00117614507952866	HPX
ENSG00000239830	101.189657963141	-0.698019075802384	0.160029486104363	-4.3618153928656	1.28987686122729e-05	2.47940806900286e-05	RPS4XP22
ENSG00000164855	1533.03557050707	-0.698393113760552	0.0902906127465768	-7.73494710597178	1.0344610412901e-14	4.66883657409766e-14	TMEM184A
ENSG00000010310	257.762138615653	-0.698793126017896	0.141749223713533	-4.92978450047893	8.23203727196325e-07	1.78587536563916e-06	GIPR
ENSG00000221716	25.2376669209156	-0.700398236674379	0.155895366780019	-4.49274568668033	7.03107297758358e-06	1.38991893076574e-05	SNORA11
ENSG00000169136	2854.54697534364	-0.700651463701927	0.0739926148367799	-9.46920804525548	2.8197335331809e-21	2.35450869194867e-20	ATF5
ENSG00000243479	57.6214994976126	-0.701001811752572	0.267985651573214	-2.61581845011973	0.00890138728843	0.0126515010255534	MNX1-AS1
ENSG00000267690	65.2032037537704	-0.701708421806806	0.218852717871164	-3.20630435222601	0.00134451699644631	0.00210300177117177	LDLRAD4-AS1
ENSG00000198208	413.866308134992	-0.701764335982051	0.109654607930226	-6.39977059996047	1.55610566998933e-10	4.79635102078991e-10	RPS6KL1
ENSG00000260051	28.6530777764556	-0.70493022911987	0.15706045401947	-4.4882732163278	7.18028056175437e-06	1.41792930857823e-05	None
ENSG00000113430	132.500152299031	-0.704932189041728	0.212491746765671	-3.31745679430601	0.000908409642129882	0.00144451868203442	IRX4
ENSG00000270550	729.630899383774	-0.706932759975721	0.25381512636014	-2.78522706709233	0.00534902504431088	0.00781669064891698	IGHV3-30
ENSG00000253125	502.56970174217	-0.707285210117063	0.19348270907064	-3.65554737947582	0.000256633803520082	0.00043449596632754	None
ENSG00000184497	362.158793240413	-0.709321101120041	0.0849576269239739	-8.3491162218407	6.87756368734385e-17	3.80889871562106e-16	TMEM255B
ENSG00000213293	19.5776007066137	-0.709347553767948	0.171339224580347	-4.14001846632211	3.47277864700619e-05	6.4038767843963e-05	None
ENSG00000211668	704.667483466894	-0.709811972644878	0.234848717404828	-3.02242218091964	0.00250760548295525	0.003802844799214	IGLV2-11
ENSG00000277010	34.8294028593718	-0.709853725524237	0.243964604798817	-2.90965866179486	0.00361823682511285	0.00539767997517082	None
ENSG00000135426	226.428670391817	-0.711031790534014	0.167514450862856	-4.24459971585458	2.18983972953264e-05	4.12168188464709e-05	TESPA1
ENSG00000272689	20.8467133701248	-0.711359227681656	0.208028042568713	-3.41953526504336	0.000627282012226669	0.001015231815253	None
ENSG00000142606	258.276013368448	-0.712319480413243	0.109991369679492	-6.47613974158971	9.409890591321e-11	2.94916168273143e-10	MMEL1
ENSG00000218357	85.4006409219577	-0.715323002856873	0.271101581195632	-2.63857923551055	0.0083254242106647	0.0118877262185193	LINC01644
ENSG00000200253	8.25039321008391	-0.716052890729395	0.118171114325949	-6.05945788709683	1.36581079717876e-09	3.83978502886551e-09	RNU6-529P
ENSG00000104953	380.254036397112	-0.717016154051891	0.136238567197489	-5.26294549921769	1.41765613199639e-07	3.30267034597474e-07	TLE6
ENSG00000253320	203.235062134521	-0.719298093955404	0.114929086814584	-6.25862533055583	3.88385703001405e-10	1.14902193968493e-09	MAILR
ENSG00000273604	372.729687625821	-0.723121899864477	0.134622405065236	-5.37148255161587	7.8091925582647e-08	1.86691021460209e-07	EPOP
ENSG00000223572	184.389283351113	-0.725222692627935	0.185080251939531	-3.91842287347264	8.91302390446743e-05	0.000158194124013337	CKMT1A
ENSG00000218416	541.052240548344	-0.727013593434967	0.204246408117822	-3.55949267423876	0.00037157189751134	0.000616577372689459	None
ENSG00000140986	14.8422583900753	-0.727333090076293	0.136990715983422	-5.309360454502	1.10010574697635e-07	2.59342543130886e-07	RPL3L
ENSG00000233967	41.5570621275847	-0.729184892411513	0.129039860377331	-5.65084997983781	1.59656387117105e-08	4.0971145271238e-08	None
ENSG00000211955	395.839742578566	-0.729590902758506	0.253253301089228	-2.88087420626139	0.00396573882125279	0.00588757586630479	IGHV3-33
ENSG00000232869	28.7128734780701	-0.7303615508796	0.220702107125882	-3.30926405910127	0.00093541569401878	0.00148636677535012	TRBV29-1
ENSG00000232629	1162.9969231729	-0.732680471599498	0.166813616485208	-4.39221022262574	1.12204126310347e-05	2.17311827441605e-05	HLA-DQB2
ENSG00000175832	644.103872049362	-0.733382960463723	0.1897770537585	-3.86444486274397	0.00011134213646045	0.000195730348642689	ETV4
ENSG00000274576	125.309159517197	-0.739650040753506	0.283609668796106	-2.6079859826121	0.00910766839007987	0.0129264331752407	IGHV2-70
ENSG00000125775	238.804052058477	-0.739756122305885	0.136495690659958	-5.41962987057801	5.97225519685205e-08	1.44515365774764e-07	SDCBP2
ENSG00000238164	281.938594669366	-0.740951519585468	0.110974278108842	-6.67678611848012	2.44238985993903e-11	8.03604712102955e-11	TNFRSF14-AS1
ENSG00000226874	14.9499405626751	-0.743444310267602	0.187706362226383	-3.9606772058742	7.47375062119547e-05	0.000133591301359446	None
ENSG00000105699	7424.98013528335	-0.744590582879215	0.0783005810342873	-9.50938770879826	1.91788034708953e-21	1.63122476619778e-20	LSR
ENSG00000187860	295.403547056755	-0.745016263847027	0.0860849079478976	-8.65443527334598	4.95358201901862e-18	3.05615969518284e-17	CCDC157
ENSG00000214796	155.570945130951	-0.745891616841677	0.136749104429404	-5.4544533944406	4.91237165051084e-08	1.19809490804139e-07	TUBA5P
ENSG00000130762	1620.34663585993	-0.746524486744963	0.0834608273851176	-8.94460922727542	3.73268058452157e-19	2.55914072590927e-18	ARHGEF16
ENSG00000211904	13.2123761159615	-0.748089544570456	0.265660358679675	-2.81596226207192	0.00486313787660185	0.00714121121710516	IGHJ2
ENSG00000264278	85.1108002012231	-0.748139485968421	0.078439491561283	-9.53779111869837	1.45906840858605e-21	1.25156566843316e-20	ZNF236-DT
ENSG00000237550	6025.93741482628	-0.756801063868178	0.138448465953125	-5.46630154879729	4.59522351487287e-08	1.12528936584e-07	None
ENSG00000246985	248.819874228154	-0.757892596641717	0.199434357225259	-3.80021079209378	0.000144573056924706	0.000251020062149774	SOCS2-AS1
ENSG00000172425	453.82172691281	-0.758122147985763	0.163350056340569	-4.64108898992451	3.46577817604228e-06	7.07926574532679e-06	TTC36
ENSG00000261538	75.6892468212258	-0.758479626274109	0.229369948625628	-3.30679598970518	0.000943695929044767	0.00149873526623068	None
ENSG00000237702	17.2717739857819	-0.764286671845974	0.227238230040923	-3.36337187500683	0.000769965678462448	0.001234250567822	TRBV3-1
ENSG00000260025	74.3987356133909	-0.765060792095784	0.117297061807385	-6.52242076917581	6.91816099187707e-11	2.18867301958022e-10	CRIM1-DT
ENSG00000225492	138.34406474136	-0.765224203407233	0.151531530826798	-5.04993382718407	4.41963136177805e-07	9.83102617780511e-07	GBP1P1
ENSG00000273183	29.6083374377227	-0.766137056207802	0.0971839025376621	-7.88337405889723	3.18657320593571e-15	1.50336549031286e-14	None
ENSG00000232386	68.0367710078854	-0.766743039204426	0.124633373234086	-6.15198818188393	7.65175810545888e-10	2.19658855520275e-09	None
ENSG00000277224	52.7542842372524	-0.766856041263894	0.255742166169259	-2.99855144245693	0.00271266357239978	0.00409653715639887	H2BC7
ENSG00000219438	289.644247462298	-0.767116449540256	0.158585561517847	-4.83724017620562	1.31654310832669e-06	2.79941567695889e-06	TAFA5
ENSG00000276775	58.934778382167	-0.767438894669882	0.29755021781266	-2.57919117086	0.00990319645267549	0.0139871416265359	IGHV4-4
ENSG00000207359	9.40474514050512	-0.769233015472436	0.135772607027404	-5.66559803419827	1.46512627745336e-08	3.76814504441455e-08	RNU6-925P
ENSG00000272183	39.5401559278061	-0.769862488816027	0.130200307028686	-5.91290839772298	3.36119127283176e-09	9.14139878327168e-09	None
ENSG00000229901	18.8147812613555	-0.770175953186484	0.163335096339999	-4.71531208199909	2.41340546144431e-06	4.99591145638622e-06	FOXO6-AS1
ENSG00000211454	128.041758029377	-0.771882452339447	0.141582498690967	-5.45182109000801	4.98566020636729e-08	1.21479199702271e-07	AKR7L
ENSG00000134020	210.542832054936	-0.772654216126053	0.258453755417807	-2.98952597874622	0.00279410686168841	0.00421447010599559	PEBP4
ENSG00000010030	304.622716181266	-0.774430644234319	0.133029133475883	-5.82151160425858	5.83177555821873e-09	1.55113311491241e-08	ETV7
ENSG00000237289	210.30232453799	-0.775205132216785	0.200161084065761	-3.87290634358326	0.000107545162861033	0.000189298044037893	CKMT1B
ENSG00000214313	528.19778309867	-0.777008809817092	0.148216454549271	-5.24239236581385	1.58507857572823e-07	3.6747437435149e-07	AZGP1P1
ENSG00000211956	431.126473814209	-0.77703519612734	0.252802676330535	-3.07368263424308	0.00211434226363657	0.00323373773215695	IGHV4-34
ENSG00000127561	169.092196908875	-0.777057091725226	0.1711213692845	-4.54097051101386	5.59958642553329e-06	1.1189537560063e-05	SYNGR3
ENSG00000105707	3765.27267004603	-0.782312872439052	0.123719765363552	-6.32326508331323	2.56093415012408e-10	7.72013236110688e-10	HPN
ENSG00000239486	17.7237847867563	-0.784961743175044	0.163238276186419	-4.808686795238	1.51925024051362e-06	3.20874662577422e-06	None
ENSG00000273445	37.5921212551852	-0.786438762901863	0.228695014966978	-3.43881025572603	0.000584276598925006	0.000948781737546608	None
ENSG00000163701	1091.16653420691	-0.7883571609664	0.144309888121523	-5.46294624178856	4.68296449317198e-08	1.14547496684085e-07	IL17RE
ENSG00000130653	1151.51092137456	-0.789100377857246	0.119730805830172	-6.59062112199026	4.37990307012293e-11	1.41228954826241e-10	PNPLA7
ENSG00000114654	617.261722966055	-0.790265826608526	0.14581680201263	-5.41958001890672	5.97392069998373e-08	1.44532501294318e-07	EFCC1
ENSG00000234062	147.1791468765	-0.792417334921346	0.088236110553009	-8.98064669844316	2.69179891755155e-19	1.86670134397224e-18	None
ENSG00000130707	4074.60447127068	-0.79332418043083	0.152904241964902	-5.18837260651624	2.12139809875211e-07	4.86359105495225e-07	ASS1
ENSG00000145832	267.399764205393	-0.794972037878578	0.253301705724248	-3.1384393389913	0.00169850087178148	0.00262432378070669	SLC25A48
ENSG00000102934	601.582323712336	-0.795325555967095	0.100494515110026	-7.91411904516711	2.49009950442193e-15	1.1904063400335e-14	PLLP
ENSG00000165188	224.059426646363	-0.797564334095444	0.238392444478719	-3.34559400923732	0.000821065204286713	0.00131142841611474	RNF183
ENSG00000203364	20.2008142021191	-0.798635139721173	0.171109091337452	-4.66740331258113	3.05030210994545e-06	6.25940070053643e-06	None
ENSG00000100290	865.589644856438	-0.799555131726763	0.120012578944088	-6.66226106264463	2.69646487647436e-11	8.82665443194566e-11	BIK
ENSG00000211964	175.406131438899	-0.803525527727206	0.255204157239032	-3.1485597116453	0.00164077198517842	0.00253876546686877	IGHV3-48
ENSG00000178226	187.201876778397	-0.804133104315393	0.0935931284960043	-8.59179639827643	8.56200095037296e-18	5.16010093204713e-17	PRSS36
ENSG00000231868	27.5730972636415	-0.807452625195701	0.193177129521224	-4.17985621381224	2.91693471777177e-05	5.41726699891751e-05	None
ENSG00000205517	916.693416699597	-0.807806244351852	0.144272666171188	-5.59916348529488	2.15388602171003e-08	5.45042193592965e-08	RGL3
ENSG00000268941	66.6086476998099	-0.808116279326969	0.142734723139282	-5.66166565187086	1.49910695379613e-08	3.85029222209259e-08	LINC01711
ENSG00000277494	282.370438297815	-0.808461679090021	0.169046207131835	-4.78248931346635	1.73137594615914e-06	3.63540788027323e-06	GPIHBP1
ENSG00000251562	17135.8784215612	-0.808987838018062	0.151848438527428	-5.32760063826363	9.95186400967247e-08	2.35712725061226e-07	MALAT1
ENSG00000101278	59.1148131593186	-0.812677454974612	0.104189381954133	-7.80000264645367	6.1905877178998e-15	2.85371916876743e-14	RPS10P5
ENSG00000243650	26.5252613720286	-0.817684107560358	0.169347089470688	-4.82845090586507	1.375992467936e-06	2.91760650118397e-06	RN7SL834P
ENSG00000270164	94.3243379961289	-0.818787244478694	0.122686746667407	-6.67380354210839	2.49257243025151e-11	8.18941588237367e-11	LINC01480
ENSG00000075826	390.373966857557	-0.82085522598496	0.116971085596811	-7.01759090117684	2.25726304982523e-12	8.20956402390063e-12	SEC31B
ENSG00000197182	300.940701446663	-0.821385135600977	0.161223074258745	-5.09471202789958	3.49271747181345e-07	7.84315866011716e-07	MIRLET7BHG
ENSG00000168447	898.872364640355	-0.82155575086603	0.228848390358728	-3.58995643175908	0.000330733236433086	0.000552148586799767	SCNN1B
ENSG00000232815	268.952592656714	-0.823505213234445	0.201371845262735	-4.08947542870253	4.32349863300038e-05	7.90503316730129e-05	DUX4L50
ENSG00000149527	523.595723811973	-0.823659102235867	0.144924849610784	-5.68335316164148	1.32079129668929e-08	3.40812877916091e-08	PLCH2
ENSG00000273259	151.538833305317	-0.826439850599165	0.166221790631982	-4.9719104063132	6.6296343593831e-07	1.45138616478548e-06	None
ENSG00000205323	156.74713526517	-0.826521766522131	0.0726440696294677	-11.3776908526454	5.40109270206336e-30	1.03215565219051e-28	SARNP
ENSG00000230118	13.0782756099175	-0.828487372598238	0.15002166349674	-5.52245157990959	3.34301942903958e-08	8.30637990786875e-08	None
ENSG00000269680	42.3654688650743	-0.83426437553478	0.102614751613579	-8.13006280691892	4.29068063761213e-16	2.19209494368969e-15	None
ENSG00000161405	1005.59022602009	-0.839228115167188	0.182494593790303	-4.59864644610519	4.25244741788979e-06	8.59196984313199e-06	IKZF3
ENSG00000261434	27.4801429570826	-0.839705109172626	0.215571588373617	-3.89524944130066	9.80977228262442e-05	0.000173315543769199	None
ENSG00000142279	818.302148883422	-0.842212520904809	0.105219523178476	-8.00433698484101	1.20112052882982e-15	5.90661779275043e-15	WTIP
ENSG00000253691	13.1558079381735	-0.84339463089082	0.284105153418282	-2.96860025502286	0.00299159495035393	0.00449573053608335	IGKV2OR22-4
ENSG00000183484	457.101904888197	-0.845315955930594	0.122257441026936	-6.91422909583354	4.70414429329491e-12	1.66553626631973e-11	GPR132
ENSG00000187260	189.677826339865	-0.845612484154051	0.140938147053911	-5.99988364988642	1.97458964301452e-09	5.47783532535651e-09	WDR86
ENSG00000162444	703.563141300059	-0.847785760216164	0.140093279661858	-6.05158050594903	1.43431573613759e-09	4.02189165461908e-09	RBP7
ENSG00000279425	96.047063205713	-0.848130975707068	0.157105053654719	-5.39849582159889	6.72019329140764e-08	1.61758224043975e-07	None
ENSG00000138755	4936.31968502885	-0.851440784609784	0.233589965800804	-3.64502294304823	0.000267367948261344	0.000451605942593591	CXCL9
ENSG00000273464	23.6043236873629	-0.857018896950848	0.239375502500588	-3.58022808515563	0.000343294419742578	0.000571412993919922	None
ENSG00000211639	69.4940927050339	-0.857451131622546	0.298723096223006	-2.87038780216188	0.00409968659380432	0.00607270099162714	IGLV4-60
ENSG00000228639	32.1590028778741	-0.857897611923751	0.283598909933933	-3.02503846761472	0.00248601506220964	0.00377085998133014	ROCR
ENSG00000275894	28.4463243100979	-0.861982106655498	0.182600412534385	-4.72059232885458	2.35158834784423e-06	4.87492543431916e-06	None
ENSG00000267385	77.6375711727582	-0.862956393164689	0.217371427314092	-3.96996239950963	7.18839748606351e-05	0.000128719294089789	None
ENSG00000266145	16.7201215813906	-0.867878304796283	0.267192042029028	-3.24814428680476	0.0011616034976376	0.00182864734138007	RHOT1P1
ENSG00000256576	104.773360378917	-0.867900510310357	0.122868183234829	-7.06367171272975	1.62159594812826e-12	5.97978359279246e-12	LINC02361
ENSG00000228201	20.2463500472663	-0.877457021439192	0.137603800062709	-6.37669178496025	1.8095411064639e-10	5.52897026599585e-10	None
ENSG00000234500	38.3605015517268	-0.88215323667425	0.118720322260129	-7.43051585339668	1.08174969248544e-13	4.43902557962834e-13	None
ENSG00000239855	339.495529746339	-0.883368345152584	0.25007314458062	-3.53243986528029	0.000411743858763521	0.000680321444210668	IGKV1-6
ENSG00000171433	47.5206018908673	-0.887932006251185	0.139400803113776	-6.36963336234494	1.89480600147876e-10	5.77546662716027e-10	GLOD5
ENSG00000254604	21.4128780380021	-0.889207276521641	0.145340712290715	-6.11808806016461	9.47047313383092e-10	2.69714644220799e-09	None
ENSG00000204525	70361.4251188389	-0.88963103395675	0.109132268709144	-8.1518605310751	3.58367461859246e-16	1.84587975833812e-15	HLA-C
ENSG00000149927	336.7847794933	-0.892518564089298	0.167213817426063	-5.33758859063153	9.41908838200267e-08	2.235145823689e-07	DOC2A
ENSG00000205361	15.3392771599413	-0.894368427085072	0.167076018421018	-5.35306284850131	8.64777958704515e-08	2.05728850339774e-07	MT1DP
ENSG00000224376	82.3816796762813	-0.896269042228223	0.100547596121515	-8.91387837005128	4.92778787864525e-19	3.34058435581084e-18	None
ENSG00000141738	2197.22396866427	-0.896975201954113	0.124306636462077	-7.21582714715123	5.36071164362941e-13	2.06825105248845e-12	GRB7
ENSG00000105146	66.5348086027582	-0.898682389367587	0.107469112309001	-8.36223888016909	6.15390803356204e-17	3.42189093958668e-16	AURKC
ENSG00000269978	15.2776440673392	-0.899086618195222	0.194427846569017	-4.62426876633676	3.75922180416926e-06	7.64658738581828e-06	None
ENSG00000166959	125.148861869567	-0.899191705426503	0.27390580775272	-3.28285008924778	0.00102763297720072	0.00162741792266855	MS4A8
ENSG00000270953	34.8441610819079	-0.901020733832754	0.126640851380832	-7.11477160812213	1.12098308796844e-12	4.19209355438681e-12	None
ENSG00000126262	174.941468770992	-0.904849550857153	0.197938434675177	-4.57136862955412	4.84549023000784e-06	9.7406612519878e-06	FFAR2
ENSG00000123388	526.463892539156	-0.904976345477556	0.249704886598545	-3.62418356246469	0.000289875681487029	0.000487325403218673	HOXC11
ENSG00000281538	28.748665556933	-0.906131873339946	0.115287267163724	-7.85977407247509	3.84826926097036e-15	1.80426462834999e-14	None
ENSG00000237781	29.3255145859016	-0.912375869764968	0.16280087164026	-5.60424437886941	2.09165424533861e-08	5.30094076580107e-08	ADAMTSL4-AS2
ENSG00000205502	81.0168634617084	-0.916922841976537	0.186831346547429	-4.90775696327687	9.21239131174451e-07	1.98883843319615e-06	C2CD4B
ENSG00000211662	1265.47906993975	-0.92005769113521	0.247121831922963	-3.72309352021162	0.00019679658443336	0.000336890581153241	IGLV3-21
ENSG00000248290	97.6360015148652	-0.921844438105	0.193423445050605	-4.7659395057503	1.87975657204929e-06	3.93492581367555e-06	TNXA
ENSG00000081041	124.191001163322	-0.924325876758552	0.204738433436796	-4.51466713524453	6.34162923574337e-06	1.25906860299865e-05	CXCL2
ENSG00000267530	64.6862486242903	-0.924441546047782	0.171730800146955	-5.38308530127798	7.32198176602493e-08	1.7557172605095e-07	LINC01836
ENSG00000160323	334.381495430475	-0.924496022492007	0.107189135700496	-8.62490416076496	6.41463507879972e-18	3.9175463505113e-17	ADAMTS13
ENSG00000242371	28.2899168355331	-0.929709033702541	0.316933232565684	-2.93345392080289	0.00335213408590649	0.00501806329151515	IGKV1-39
ENSG00000105523	988.87199389877	-0.933517606782536	0.192152003013632	-4.85822469785188	1.18442950145518e-06	2.53420240695421e-06	FAM83E
ENSG00000263990	22.9367806128136	-0.93360025549292	0.126679832966614	-7.36976228677984	1.70932551931535e-13	6.8833521912787e-13	None
ENSG00000259935	12.356930951377	-0.934959862999641	0.162518977958221	-5.75292728729804	8.77112180107119e-09	2.29453519027503e-08	None
ENSG00000225986	120.079757423366	-0.935468364379315	0.171414351212788	-5.45735148638785	4.83289078478639e-08	1.17985368981113e-07	None
ENSG00000132744	44.8050877355303	-0.936462216319727	0.199583232694143	-4.69208862727879	2.70429921676845e-06	5.57514751816923e-06	ACY3
ENSG00000178429	55.3301757536252	-0.940824836514808	0.148149380766422	-6.35051480909089	2.14595550025098e-10	6.51992155107446e-10	RPS3AP5
ENSG00000214708	83.7649209232697	-0.943726462023792	0.167435219683283	-5.63636768780743	1.73674358997121e-08	4.44249711585825e-08	None
ENSG00000072195	773.611678339037	-0.950841423571599	0.107332075593166	-8.85887483603405	8.08260557779336e-19	5.35423854356939e-18	SPEG
ENSG00000278196	508.890990265553	-0.951838184697556	0.245188614509058	-3.88206518725768	0.000103573102336084	0.000182561952827537	IGLV2-8
ENSG00000257671	243.969985536705	-0.955638200897494	0.176429491350065	-5.41654455604223	6.07618541776329e-08	1.46841958143064e-07	KRT7-AS
ENSG00000254024	53.6095064579192	-0.960547105623131	0.154943678649074	-6.19933071163642	5.6703771334338e-10	1.65401030340276e-09	None
ENSG00000260022	28.4002971152008	-0.962490820333547	0.160047895928879	-6.01376740848411	1.81260533407777e-09	5.04608200785029e-09	None
ENSG00000153446	1078.19550635503	-0.96278744597519	0.239346943380717	-4.02256002260173	5.75689767842715e-05	0.000104173419934334	C16orf89
ENSG00000272273	23.1378391704139	-0.964330906234453	0.113332770537344	-8.50884436745235	1.75675450584677e-17	1.02717748934039e-16	IER3-AS1
ENSG00000214975	98.3880489487415	-0.964902838160719	0.188879077552237	-5.10857449467298	3.24598425705781e-07	7.31412303414951e-07	PPIAP29
ENSG00000130513	1688.29396356487	-0.969209512786162	0.191815672774373	-5.05281710700572	4.35340727742074e-07	9.69371529015057e-07	GDF15
ENSG00000229391	1399.32398515731	-0.971790128887439	0.153580569498705	-6.32755909200894	2.49069602664193e-10	7.52191196523569e-10	HLA-DRB6
ENSG00000107014	180.421460238522	-0.973039277921321	0.214680887792138	-4.53249140120686	5.82920497451131e-06	1.16268341260665e-05	RLN2
ENSG00000233823	49.1266221995827	-0.977274609539144	0.215801002829885	-4.52859160394879	5.93781383493384e-06	1.18318898341215e-05	None
ENSG00000129988	162.606661758378	-0.983626878313373	0.255324432850849	-3.85245887880998	0.000116937619083738	0.000204898704190713	LBP
ENSG00000116014	102.320049325954	-0.98723774494366	0.249600228129661	-3.95527581181062	7.64464060809768e-05	0.000136548910625237	KISS1R
ENSG00000188573	99.5201887537597	-0.991222201966535	0.21626108090877	-4.58345162153648	4.57362738495807e-06	9.21131972127961e-06	FBLL1
ENSG00000161798	193.308437264683	-0.994879382090334	0.273356176599916	-3.6394984538668	0.000273169577690237	0.000460992746969541	AQP5
ENSG00000278389	28.6341668330558	-0.996207906435607	0.175382580946594	-5.68019868939529	1.34538362984766e-08	3.46904468997611e-08	None
ENSG00000224557	87.7307616418151	-0.997235639389632	0.185813348677457	-5.36686759313872	8.01158254786003e-08	1.91287144907548e-07	HLA-DPB2
ENSG00000144355	110.890889796525	-0.997667089202057	0.290335516383208	-3.43625575551444	0.000589813898151077	0.000957361619222321	DLX1
ENSG00000211598	3332.293027322	-0.998394200689833	0.256361968060865	-3.89447080720178	9.84133424669309e-05	0.000173832482885604	IGKV4-1
ENSG00000229754	116.141885497846	-0.99885324624838	0.258718639086821	-3.86077033248921	0.000113030109346893	0.000198466569063741	CXCR2P1
ENSG00000274290	22.663280591657	-1.00246656636053	0.19936594235865	-5.02827390927755	4.94914590015014e-07	1.0950792269466e-06	H2BC6
ENSG00000204511	55.2154209011445	-1.00369888441937	0.37478429767681	-2.67807080136772	0.00740475641974654	0.0106304305504863	MCCD1
ENSG00000223764	387.77597475617	-1.01229217927264	0.225846218811341	-4.48221885051016	7.38709295048532e-06	1.45686404014993e-05	LINC02593
ENSG00000129951	635.680134454463	-1.02013435026559	0.202802729828014	-5.03018056576809	4.90018138504159e-07	1.08488104370103e-06	PLPPR3
ENSG00000164825	86.4670172515731	-1.02039751432609	0.226839788750929	-4.49831804175454	6.84931818843241e-06	1.35612008774773e-05	DEFB1
ENSG00000244921	83.3673012526479	-1.03237699803314	0.260503983261238	-3.96299889586661	7.40141241655839e-05	0.000132392326128889	MTCYBP18
ENSG00000243238	81.8027428348529	-1.03621769079938	0.261507756488403	-3.96247401879773	7.41770814423366e-05	0.00013266809602357	IGKV2-30
ENSG00000164047	66.6945086252644	-1.03645441327562	0.240676074241413	-4.30642894829667	1.6591118699386e-05	3.16337609250606e-05	CAMP
ENSG00000274341	20.4217272355601	-1.03764296982971	0.137654939845092	-7.53800024174512	4.77232976609376e-14	2.02837450672065e-13	None
ENSG00000276728	74.1933313556175	-1.03772187954116	0.101556887978187	-10.2181338971715	1.64476629636645e-24	1.84754737918485e-23	None
ENSG00000273837	24.8461745008152	-1.0396823200656	0.16114864138888	-6.45169770657057	1.10604034711573e-10	3.44712863757353e-10	None
ENSG00000213213	127.326593008351	-1.04066460339776	0.0951952589282627	-10.9318952972436	8.11358350356627e-28	1.23978512300951e-26	CCDC183
ENSG00000253978	26.5110641335246	-1.0419195252631	0.139492073536478	-7.46938158454314	8.057257782699e-14	3.35745019998363e-13	None
ENSG00000276136	45.4043039359277	-1.04687644548068	0.132430912486164	-7.90507613235732	2.67769895678963e-15	1.27443950664102e-14	None
ENSG00000211899	14421.2073371623	-1.04925035709076	0.251473943090106	-4.17240189658459	3.01405386927574e-05	5.5873245658713e-05	IGHM
ENSG00000244219	63.7008954392621	-1.06010852432173	0.137628720176251	-7.70266934811371	1.33252845272515e-14	5.95711639052163e-14	TMEM225B
ENSG00000272368	70.7726512787084	-1.06021071830732	0.119604345905389	-8.86431601027265	7.6975147514618e-19	5.10361792722085e-18	None
ENSG00000211946	39.6680575850107	-1.06125760143938	0.266935120163832	-3.97571365202163	7.01685153677688e-05	0.000125751220437414	IGHV3-20
ENSG00000110944	68.3073594680024	-1.06793219536498	0.104086218021478	-10.2600730016399	1.06626101402335e-24	1.20850919885215e-23	IL23A
ENSG00000198797	377.944811576966	-1.07118372030115	0.29786414401789	-3.59621573060776	0.000322880062681999	0.00053963470677628	BRINP2
ENSG00000255968	30.2856015569036	-1.07637591458202	0.203618256117244	-5.28624463791813	1.24852899891845e-07	2.92278528402415e-07	None
ENSG00000255071	84.2898606590902	-1.07930040363838	0.276527158384473	-3.90305389873409	9.49865395263676e-05	0.000168113925818238	SAA2-SAA4
ENSG00000099840	151.151378172448	-1.08603181304594	0.118974300259534	-9.12828914040125	6.95903070773973e-20	5.11243243770057e-19	IZUMO4
ENSG00000211978	14.1839988019116	-1.08775809008413	0.260525242941996	-4.17525026673257	2.97658634508391e-05	5.51854648799359e-05	IGHV5-78
ENSG00000067840	213.634269639211	-1.08842152479858	0.139746186138449	-7.78855978023086	6.77773029973822e-15	3.11013356641787e-14	PDZD4
ENSG00000186474	62.1997803829957	-1.08860608091279	0.411288888513876	-2.64681617061498	0.00812535095279331	0.0116174281025022	KLK12
ENSG00000279203	31.727496108573	-1.09347985075884	0.164209566229802	-6.65905084499508	2.75601588083731e-11	9.00596791190496e-11	None
ENSG00000227766	344.431382120578	-1.09694611419874	0.222533503750586	-4.92935263998802	8.25025378795156e-07	1.78957013558484e-06	None
ENSG00000211973	175.74789376637	-1.09823307218336	0.291826599882468	-3.76330695223009	0.000167681177479228	0.000288982047534692	IGHV1-69
ENSG00000238039	37.1345583433639	-1.10708598122057	0.18755125741176	-5.90284488890422	3.57286164548639e-09	9.69437315994032e-09	None
ENSG00000134339	324.839668123862	-1.11162876101794	0.226034061899392	-4.91797011333948	8.74462591143651e-07	1.89164088529814e-06	SAA2
ENSG00000272746	54.9662597042036	-1.114864839066	0.181013584721132	-6.15901199229634	7.32001841047018e-10	2.10656343772147e-09	None
ENSG00000008516	409.994529295006	-1.11542597974304	0.182866837509666	-6.09966243706752	1.0629269498198e-09	3.01182585612415e-09	MMP25
ENSG00000223861	18.5501375802783	-1.11619163702948	0.156291912001837	-7.14171080725123	9.21763720396746e-13	3.47699184530253e-12	None
ENSG00000160182	18451.4772793058	-1.11950482292648	0.255674052719373	-4.37864073815595	1.1942180978139e-05	2.30403969619124e-05	TFF1
ENSG00000225051	35.5259615649312	-1.12357711310354	0.115859513741039	-9.69775443400251	3.08207051544911e-22	2.84413316453149e-21	HMGB3P22
ENSG00000231119	35.3696695252987	-1.12557086721059	0.160644776356067	-7.00658242827504	2.44209712309339e-12	8.8561951158638e-12	None
ENSG00000211965	448.648315781322	-1.12926853466622	0.268700864694176	-4.20269780654224	2.63752594284763e-05	4.91710658917889e-05	IGHV3-49
ENSG00000225969	80.6577667410562	-1.13094888641016	0.157198108735497	-7.19441789413069	6.27278000877925e-13	2.40416754995025e-12	ABHD11-AS1
ENSG00000163354	160.649222263865	-1.13183333361305	0.134271154732533	-8.42946004201467	3.47263826351422e-17	1.97910229763209e-16	DCST2
ENSG00000214100	217.502320057308	-1.13708197580858	0.254517883727192	-4.46759166451101	7.91051186091329e-06	1.55440579935192e-05	PLAC9P1
ENSG00000130751	137.580093398214	-1.13743833036897	0.127217399209388	-8.94090224637315	3.86005721849262e-19	2.64167197767829e-18	NPAS1
ENSG00000275393	24.5849309583227	-1.13921264160581	0.138811079969035	-8.20692873983793	2.2691815174061e-16	1.19074846605074e-15	None
ENSG00000258647	70.1715730102219	-1.14070183966018	0.178263849282423	-6.39895213893294	1.56446867845122e-10	4.81622831129243e-10	LINC00930
ENSG00000196118	128.599918662148	-1.14317639689157	0.123465420952561	-9.259081515065	2.06198271934182e-20	1.58906345655454e-19	CCDC189
ENSG00000233041	196.086840662925	-1.15581967937304	0.306731325189984	-3.76818272035679	0.000164440321283059	0.000283655796436282	PHGR1
ENSG00000260911	21.8537128769479	-1.15974322877169	0.128678336613359	-9.01273096384808	2.0098788554973e-19	1.41525844596281e-18	None
ENSG00000241288	274.618035699127	-1.16255680827426	0.16000482518957	-7.26576093500235	3.70944122929547e-13	1.44968765826233e-12	LINC02614
ENSG00000244116	13.8800994143405	-1.17022156653423	0.34698409004918	-3.37255107681845	0.000744752716176956	0.00119599316627205	IGKV2-28
ENSG00000143546	369.388394624671	-1.18116453258586	0.235428673904799	-5.01708017547381	5.24626782754696e-07	1.15809566197001e-06	S100A8
ENSG00000122136	68.9137656820206	-1.18236423620097	0.270711684096427	-4.36761435010619	1.25611034846253e-05	2.41819662467977e-05	OBP2A
ENSG00000170549	324.716953781928	-1.18730347539735	0.198433123501254	-5.9833935708312	2.18535852300012e-09	6.04034376084451e-09	IRX1
ENSG00000107159	48.382607740741	-1.18882812726371	0.27607700049662	-4.30614692685444	1.66122739723716e-05	3.16581040344476e-05	CA9
ENSG00000255122	13.8975351858259	-1.20805215218186	0.191535778534246	-6.30718793860157	2.84150717406576e-10	8.51430375787127e-10	None
ENSG00000133661	71.4257418874333	-1.21082236086343	0.142242749284989	-8.5123661272709	1.70419467704918e-17	9.99542620023753e-17	SFTPD
ENSG00000276566	57.9801041484353	-1.22116566539556	0.318403184017451	-3.83528094784576	0.000125420845132299	0.000218924557632364	IGKV1D-13
ENSG00000188833	335.352347430019	-1.22519426113335	0.186872817329474	-6.55630004749819	5.51591937935597e-11	1.76240920360079e-10	ENTPD8
ENSG00000240005	24.9883212220761	-1.23212718081723	0.153502561455219	-8.02675322897901	1.00086121375802e-15	4.9508524718561e-15	STIM2-AS1
ENSG00000242580	14.8247962161722	-1.23387615235472	0.297090284113515	-4.15320264018888	3.27854165562545e-05	6.0567967908685e-05	IGKV1D-43
ENSG00000088881	1626.29911852923	-1.24000700095769	0.115527109351398	-10.7334720648637	7.08817954390313e-27	9.95444154179586e-26	EBF4
ENSG00000174498	260.45841406636	-1.24111064167174	0.246142728859073	-5.04223970955618	4.60114392939942e-07	1.02212286495208e-06	IGDCC3
ENSG00000270426	26.7165798752472	-1.24708688513668	0.137633457291601	-9.06092827774067	1.29345038438716e-19	9.24584301756292e-19	None
ENSG00000186301	117.584843867872	-1.24708914355083	0.140238831670485	-8.89260933434675	5.96903762246055e-19	4.00687243158235e-18	MST1P2
ENSG00000124302	983.142913062012	-1.24736874922119	0.237155164037789	-5.25971574046107	1.44278264027616e-07	3.3582623373804e-07	CHST8
ENSG00000198835	99.0899626867447	-1.25161322502543	0.126281609742926	-9.91128658854885	3.71826741530178e-23	3.71999225770782e-22	GJC2
ENSG00000259840	20.3379724621654	-1.26465959838099	0.14926362540889	-8.47265765464697	2.39856722312119e-17	1.38527809362895e-16	None
ENSG00000265787	168.386550462817	-1.26918814466261	0.237231562820866	-5.34999698004341	8.79556996141572e-08	2.09112944421249e-07	CYP4F35P
ENSG00000141977	46.6560184838168	-1.2873349658633	0.164750440436357	-7.81384840279438	5.54678035829054e-15	2.5655558538331e-14	CIB3
ENSG00000204894	8.78567974537842	-1.29343474107919	0.411105110940003	-3.14623853282124	0.00165385062666621	0.00255821546217006	None
ENSG00000250643	44.6423521165779	-1.29619861579562	0.230780694458331	-5.61658165921524	1.94772221953386e-08	4.9578085227285e-08	None
ENSG00000009950	211.737346688177	-1.2972159991918	0.187118298312938	-6.93259831287226	4.13180204721074e-12	1.46978830128983e-11	MLXIPL
ENSG00000166961	281.710170184719	-1.29942326565111	0.296437591320769	-4.38346317638585	1.16807400489944e-05	2.25763836281742e-05	MS4A15
ENSG00000235204	15.5045422948345	-1.29956204507931	0.157941468903077	-8.22812434318182	1.90167624554169e-16	1.0073546062787e-15	None
ENSG00000263618	126.571899846709	-1.29970766336991	0.285258275850894	-4.55624875209326	5.20752615705875e-06	1.04392540689306e-05	None
ENSG00000271717	14.2130344629109	-1.30950038209285	0.183782845068351	-7.12525906107193	1.03885107277608e-12	3.89653034675786e-12	None
ENSG00000137825	107.785630349572	-1.31465259405078	0.197855796139928	-6.6444987698062	3.04250649665458e-11	9.92067399135942e-11	ITPKA
ENSG00000264589	119.329057111481	-1.31614683876416	0.225441359059849	-5.83808953358358	5.28027817149576e-09	1.4104097585823e-08	MAPT-AS1
ENSG00000090554	126.343752518031	-1.32628325687959	0.0966647283996914	-13.7204467320866	7.6592027344816e-43	5.83994867083175e-41	FLT3LG
ENSG00000250942	38.1484556626201	-1.32655338357389	0.252770642431507	-5.24805163611255	1.53716218080955e-07	3.56639579586318e-07	ENPP7P11
ENSG00000214546	15.3616845498115	-1.32852403546376	0.232825642073148	-5.70608986035296	1.15600984905623e-08	2.99815851077166e-08	None
ENSG00000125144	548.221163088392	-1.33364970609552	0.253662210248913	-5.25758135114742	1.45962332491405e-07	3.39327584481481e-07	MT1G
ENSG00000125245	91.0032118102634	-1.3381374028878	0.207287966775369	-6.45545143649314	1.07896777656177e-10	3.36553233941179e-10	GPR18
ENSG00000198003	146.957899592552	-1.34508520943879	0.176899079966236	-7.60368685747558	2.87811186844165e-14	1.2500245937245e-13	ODAD3
ENSG00000124575	65.2240443990827	-1.34789619588255	0.258448725226012	-5.21533311763802	1.83487188561489e-07	4.23046134042882e-07	H1-3
ENSG00000278484	91.8936160058097	-1.35004922781889	0.305176474935579	-4.42383125404366	9.69657689985529e-06	1.889380762224e-05	None
ENSG00000278231	26.450205859969	-1.35722054380407	0.158723240912238	-8.55086209179986	1.2217252809455e-17	7.26618366613195e-17	None
ENSG00000247982	158.452635819477	-1.36778594139418	0.134971389574844	-10.1338953811075	3.90765009062542e-24	4.27181704693498e-23	LINC00926
ENSG00000271964	21.4806737292522	-1.3793836863952	0.145228117663168	-9.49804837100792	2.13860669701065e-21	1.81079895147334e-20	None
ENSG00000259884	64.4538913330384	-1.45384389860925	0.211450101772961	-6.8755885498238	6.17344449357396e-12	2.15044973510582e-11	NR4A1AS
ENSG00000228146	143.693396044335	-1.45817156508421	0.189659280977935	-7.68837442367959	1.49016177676718e-14	6.62065107235259e-14	CASP16P
ENSG00000104921	41.3377810752102	-1.4816701971074	0.290209547521567	-5.10551844266008	3.29888810802338e-07	7.42335873704412e-07	FCER2
ENSG00000269646	20.1831899637882	-1.54734176656097	0.150486435942423	-10.2822673476897	8.47109386313666e-25	9.66150521712848e-24	None
ENSG00000125931	351.899499447244	-1.55257124529027	0.231571739658781	-6.70449359484872	2.02106019048786e-11	6.69856107481784e-11	CITED1
ENSG00000253998	51.5314002303321	-1.5673529091302	0.381776411962309	-4.10542102660062	4.03579146467406e-05	7.39331922608716e-05	IGKV2-29
ENSG00000253755	1445.57440786859	-1.61050240336775	0.230541789730443	-6.98572872732011	2.83381166847329e-12	1.02178301311061e-11	IGHGP
ENSG00000214456	951.55749865077	-1.61654874081586	0.187020334761609	-8.64370573861097	5.4418596762408e-18	3.33830782333228e-17	PLIN5
ENSG00000275896	20.1655593043044	-1.62107353040062	0.281418168991737	-5.76037267319516	8.39284215894233e-09	2.20053383246878e-08	PRSS2
ENSG00000163220	1579.97041952412	-1.62700447055788	0.237843358799653	-6.84065545815128	7.88316475769037e-12	2.71965581231379e-11	S100A9
ENSG00000276030	15.0248755888159	-1.66002160000787	0.148995476123812	-11.1414228350693	7.88494432515207e-29	1.33302356636977e-27	None
ENSG00000253818	29.4151406964322	-1.67058428644121	0.321442051906469	-5.19715537072076	2.02361223584876e-07	4.64645991248803e-07	IGLV1-41
ENSG00000125780	103.811770016725	-1.71463257677601	0.269459958246508	-6.36321844601275	1.97569387488444e-10	6.01351823167952e-10	TGM3
ENSG00000161031	868.452119795764	-1.72723018380971	0.250989289743287	-6.88168879865883	5.91471162495448e-12	2.06652167095436e-11	PGLYRP2
ENSG00000168754	120.468597688354	-1.74828963066234	0.209617414804325	-8.3403835139096	7.40499763277092e-17	4.08899960724003e-16	FAM178B
ENSG00000268189	72.9587014297497	-1.76052300908467	0.113708036932049	-15.4828370675042	4.53044779860083e-54	2.44272037198131e-51	None
ENSG00000163273	42.786031835556	-1.78084577280363	0.246511095845226	-7.22420127458176	5.04055559555686e-13	1.94771609485851e-12	NPPC
ENSG00000198576	171.720029872708	-1.78471177338577	0.225995280030117	-7.89711967943723	2.85422285935309e-15	1.35333550589364e-14	ARC
ENSG00000172232	92.8825681583735	-1.8118523273864	0.215338670123936	-8.41396636444169	3.96374423651708e-17	2.24290280130054e-16	AZU1
ENSG00000182196	102.341268672639	-1.90428427403965	0.113198732829006	-16.8224875530735	1.66997106623403e-63	3.60165045527644e-60	ARL6IP4
ENSG00000242252	43.3465389383454	-1.93098261462601	0.133089476511872	-14.5089053262131	1.06405091828548e-47	1.7089336929102e-45	BGLAP
ENSG00000259605	109.430730500163	-2.05993929229508	0.137875375763931	-14.9405887808574	1.79383248817166e-50	4.75113843402238e-48	None
ENSG00000184163	55.5617034433003	-2.20063957138029	0.172732253988263	-12.7401774744966	3.53589562837113e-37	1.41595268704294e-35	C1QTNF12
ENSG00000241112	20.1144151624933	-2.41742502821628	0.219116983525224	-11.0325771618611	2.66127659583754e-28	4.25606914908467e-27	RPL29P14
ENSG00000138613	1960.51449250976	0.401014922390295	0.072659805838701	5.51907506167187	3.4078861451987e-08	8.46198308126064e-08	APH1B
ENSG00000267640	72.5547458435709	0.401277643761257	0.164064234889374	2.44585691715097	0.0144508336837249	0.0199656114325245	None
ENSG00000162613	5814.52305373337	0.40186926610335	0.0452460262455777	8.88186873963608	6.5746389136645e-19	4.39386116332859e-18	FUBP1
ENSG00000164741	2808.7951497435	0.402162540741669	0.104356331014897	3.85374358058125	0.000116325423249948	0.000204026020333615	DLC1
ENSG00000135679	6586.34254985286	0.402375882322347	0.0932860431926696	4.31335565912356	1.60795133234298e-05	3.06815486152451e-05	MDM2
ENSG00000113209	174.195905135894	0.403458120023225	0.175152180836895	2.3034718614148	0.0212523085841259	0.0287204699325216	PCDHB5
ENSG00000095303	1437.352278604	0.4035715245173	0.0981350150979238	4.11241109113395	3.91548279984125e-05	7.17989114893761e-05	PTGS1
ENSG00000186448	1454.2601622696	0.403720268935129	0.0499501607498549	8.08246185546663	6.34721951306409e-16	3.19306807693197e-15	ZNF197
ENSG00000243244	484.451754831301	0.4045535001897	0.106368860239795	3.80330765298871	0.00014277685985081	0.000248072534603254	STON1
ENSG00000121039	1459.37735880131	0.404835437584742	0.139712463337616	2.89763295208999	0.00375990337431311	0.00560016389522543	RDH10
ENSG00000158092	1536.0711686834	0.405728962449537	0.0494389871070339	8.20666009137982	2.2742623820039e-16	1.19299997154666e-15	NCK1
ENSG00000162623	1464.52715808823	0.406834407082766	0.0558029299580787	7.29055638097133	3.08677594447546e-13	1.21610272530652e-12	TYW3
ENSG00000254428	34.5322290229872	0.407069902436421	0.15074867788266	2.70032154280833	0.00692724896109264	0.00998192970942212	None
ENSG00000155099	460.17253281146	0.408041172994422	0.0919079926312221	4.43967016700793	9.0096852116279e-06	1.76122255133946e-05	PIP4P2
ENSG00000164252	2754.70940478931	0.408041629628824	0.0466400883521983	8.74873191807732	2.15763559001317e-18	1.38259017412686e-17	AGGF1
ENSG00000010932	344.850503483199	0.408771707572514	0.152832219366783	2.67464353567686	0.00748087450322136	0.0107356237999176	FMO1
ENSG00000164347	1968.63499875349	0.409043175462658	0.0592202087692678	6.90715524250111	4.94468744019559e-12	1.74824230174784e-11	GFM2
ENSG00000139174	919.949749622068	0.409262905687262	0.116287445587458	3.51940747876744	0.000432511861792237	0.000712997551591767	PRICKLE1
ENSG00000178726	2006.57573025431	0.409408828179099	0.0987379520239233	4.14641806708633	3.37716949917024e-05	6.23290072481334e-05	THBD
ENSG00000171791	7443.63268214401	0.409424001219213	0.110841083988025	3.6937928292315	0.000220933821596967	0.000376290377329582	BCL2
ENSG00000130635	31072.4979712985	0.410177135278162	0.130976689680049	3.13168042557915	0.00173808952877264	0.00268219744616994	COL5A1
ENSG00000106571	4916.14438274805	0.410280568029268	0.103756053862796	3.95428076487769	7.67652235622955e-05	0.000137069731534001	GLI3
ENSG00000224531	920.606570640915	0.410536114423108	0.0572655364934159	7.16899097715271	7.55525355571054e-13	2.87019785934983e-12	SMIM13
ENSG00000185621	1183.3181020645	0.410640164157506	0.0772435045122485	5.31617728572105	1.05969906318182e-07	2.5028593174055e-07	LMLN
ENSG00000151461	2843.55764119218	0.410913899059625	0.054607169216214	7.52490753425864	5.27576469844415e-14	2.23229315169314e-13	UPF2
ENSG00000152620	2562.50036611649	0.412852642676763	0.0580225643099916	7.11538084513216	1.11604228546823e-12	4.174650739275e-12	NADK2
ENSG00000254941	29.0011354847677	0.413299683040509	0.120624595151872	3.42633011551371	0.00061179633599716	0.000991550111062707	None
ENSG00000064787	3135.98640250754	0.413679782926756	0.172283145169564	2.40116224091222	0.0163430887162799	0.0224485133609024	BCAS1
ENSG00000188921	1701.86107599584	0.413692690081534	0.127648680178076	3.24086931023816	0.00119165802600578	0.00187381118827301	HACD4
ENSG00000172264	462.713485878102	0.414809151306899	0.158640683755145	2.6147715799507	0.00892871455847977	0.0126867579942936	MACROD2
ENSG00000248727	51.8610275349653	0.415091791308223	0.155074926483692	2.67671764043606	0.00743472614687061	0.0106714261874221	LINC01948
ENSG00000121940	1553.30308236985	0.417106268420703	0.0476981669007893	8.74470227101749	2.23604470900135e-18	1.42858937671576e-17	CLCC1
ENSG00000279878	45.7858880643116	0.418435011490965	0.198652774455339	2.10636379299619	0.0351727638660326	0.0460660376581499	None
ENSG00000164654	2412.82033040781	0.419805685642348	0.0518350057437882	8.09888374889697	5.54657540827685e-16	2.80712869389057e-15	MIOS
ENSG00000260091	46.5958276292684	0.420192924512566	0.126394412271191	3.32445807502156	0.000885905523125093	0.00141021886151619	None
ENSG00000121440	2050.69060673019	0.420555361000689	0.118392179319236	3.5522224814081	0.000381991728629322	0.000633241366763685	PDZRN3
ENSG00000186496	536.201139945401	0.420738479006722	0.0875753469119657	4.80430273864248	1.55291714837472e-06	3.27756049056524e-06	ZNF396
ENSG00000128915	3009.30157463527	0.420925041998439	0.0583314237763527	7.21609408356461	5.35020480434423e-13	2.06472499824092e-12	ICE2
ENSG00000263006	234.758531090447	0.421765925050687	0.186522705232875	2.26120420312428	0.023746614962491	0.031852745098954	ROCK1P1
ENSG00000104369	466.383348888422	0.422660951748425	0.1630857513753	2.59164855411421	0.00955172931030531	0.0135147570194638	JPH1
ENSG00000230479	43.0353849973094	0.4237227093607	0.130968490720982	3.23530268256208	0.00121513840508018	0.00190755375912399	None
ENSG00000112996	11364.9538356191	0.423954101984114	0.166262196607721	2.54991279216881	0.0107749868158793	0.0151504122156403	MRPS30
ENSG00000271122	930.823125734483	0.42432911716159	0.0772756604649828	5.49110954999696	3.99416499073297e-08	9.86259549641734e-08	HERPUD2-AS1
ENSG00000130449	1347.54656120829	0.424669730599014	0.0940695660158143	4.51442213018843	6.34896444692316e-06	1.26035918810255e-05	ZSWIM6
ENSG00000147874	1244.09865724168	0.425625292954039	0.0548319950622734	7.76235284655704	8.33680763567498e-15	3.79441618558291e-14	HAUS6
ENSG00000035862	25130.2960661563	0.426701793439865	0.0991367579738693	4.30417336778692	1.67610375993147e-05	3.19295122570163e-05	TIMP2
ENSG00000138031	1695.49281346753	0.4290387302558	0.0725685908153291	5.91218219115771	3.3760480854413e-09	9.17643775237025e-09	ADCY3
ENSG00000171428	12435.5368439133	0.429340238240151	0.18003821594399	2.38471724455278	0.0170922528769327	0.023434905247757	NAT1
ENSG00000150760	5855.05838169896	0.429949188249816	0.071190331362997	6.03943232203149	1.54657363001154e-09	4.32702410902227e-09	DOCK1
ENSG00000106080	1401.96261770974	0.429993889755395	0.0813321178637768	5.28688912878909	1.2441399373549e-07	2.9129622571723e-07	FKBP14
ENSG00000163823	630.783807634382	0.431212815559567	0.118942934939047	3.62537561209958	0.000288541757019761	0.000485252857939995	CCR1
ENSG00000197046	603.316219151293	0.431892558093922	0.204426623451431	2.11270210700581	0.0346262728480176	0.0453975545971795	SIGLEC15
ENSG00000232160	194.071743628628	0.43275079799373	0.0944175053270105	4.58337462417502	4.57531260670965e-06	9.21348465032621e-06	RAP2C-AS1
ENSG00000279806	84.3591381363373	0.433494474992974	0.17760399013464	2.44079243188369	0.0146550753665201	0.0202329833386698	None
ENSG00000113140	173423.880767473	0.433628849809853	0.11204919010131	3.86998647127914	0.000108841392971384	0.000191468015577835	SPARC
ENSG00000197321	4912.11018072133	0.433765758499655	0.078186508971639	5.54783381691843	2.89230583492722e-08	7.22573906832637e-08	SVIL
ENSG00000134533	5838.83226258815	0.43420376192794	0.124665343837917	3.48295483380263	0.000495912023467596	0.000812456192977786	RERG
ENSG00000185973	536.303427043526	0.435190892339426	0.0528769480414144	8.2302573892611	1.86811598416965e-16	9.90272015906221e-16	TMLHE
ENSG00000108932	3170.31303483447	0.438673918745647	0.186361760756477	2.35388374184161	0.0185784206215619	0.0253412360973009	SLC16A6
ENSG00000144668	1165.61991341672	0.441434496058373	0.0977496874727731	4.5159683623677	6.30280746670693e-06	1.25185481285192e-05	ITGA9
ENSG00000167220	1652.05976018966	0.443157833298968	0.063183873629989	7.01378069812789	2.31962889627876e-12	8.42420915254279e-12	HDHD2
ENSG00000143067	658.433009821704	0.44481731820013	0.0752068814324235	5.91458267817975	3.32718078973712e-09	9.05379386854025e-09	ZNF697
ENSG00000214189	448.213751834253	0.446045068281748	0.0868024770621648	5.13862142392902	2.76761334183046e-07	6.27367246570789e-07	ZNF788P
ENSG00000214110	90.2127391803553	0.446587369259916	0.120502709852383	3.70603590414681	0.000210528467610646	0.000359175983220468	LDHAP4
ENSG00000015479	443.852519345579	0.449011691438925	0.122839015639342	3.65528565254246	0.000256895773713066	0.000434890726143323	MATR3
ENSG00000158321	5927.80305573822	0.449858857486167	0.109519109357936	4.10758323477519	3.99820713008389e-05	7.32713438248076e-05	AUTS2
ENSG00000176055	596.302888964663	0.450231580019147	0.0726850800247474	6.19427783344057	5.85528649890784e-10	1.70453644955672e-09	MBLAC2
ENSG00000205060	917.518303413079	0.45055683459238	0.0598820126858709	7.52407633584247	5.30943194206778e-14	2.24465119096604e-13	SLC35B4
ENSG00000164764	1492.88030427803	0.45123414255653	0.215023861240828	2.09853055355167	0.0358583038045396	0.0469069242298877	SBSPON
ENSG00000091136	10946.9288820833	0.451541100821224	0.0902985554190477	5.00053515502835	5.71714020003258e-07	1.25827895403675e-06	LAMB1
ENSG00000041982	13936.8893717984	0.452059040793732	0.159532498157977	2.83364860460017	0.00460199053985502	0.00677750962639657	TNC
ENSG00000180938	177.700681170963	0.452966881582865	0.136046766863382	3.32949390879486	0.000870039672372978	0.00138598595903924	ZNF572
ENSG00000225362	494.282620941974	0.455588820207172	0.133383625372597	3.41562780989436	0.00063635158575532	0.00102946848372783	CT62
ENSG00000086289	575.473412503802	0.45561079106429	0.124626697663755	3.65580409017605	0.00025637709758919	0.000434110031662629	EPDR1
ENSG00000120262	1998.51577910614	0.456387021294847	0.110873317433812	4.11629264694182	3.85015389959462e-05	7.06438665801895e-05	CCDC170
ENSG00000124275	2216.74120022852	0.456997078006696	0.0758020170103059	6.02882477315298	1.65156233121161e-09	4.61136240323687e-09	MTRR
ENSG00000008952	10942.5616132001	0.458407346802703	0.0542791843808834	8.44536173546759	3.03105394346992e-17	1.73661561231747e-16	SEC62
ENSG00000115295	877.281138920586	0.459164847575016	0.13155938503417	3.4901717384568	0.000482710232426838	0.000791858782891228	CLIP4
ENSG00000240970	29.5713501163238	0.461831036889937	0.168156261725144	2.74643972310001	0.00602459555215098	0.00874635244262173	RPL23AP64
ENSG00000077943	464.352981681142	0.461899273353845	0.11560067601511	3.99564508855873	6.45183292013895e-05	0.000116149918429928	ITGA8
ENSG00000183742	1804.72546547549	0.46249358597079	0.133888474199954	3.45431963979279	0.000551683086906067	0.00089846381478111	MACC1
ENSG00000104290	1123.72246323223	0.462499433229872	0.109822455793225	4.21133756197068	2.53863067131393e-05	4.74328059960723e-05	FZD3
ENSG00000113721	12548.2069368426	0.465829930486763	0.09480293307341	4.91366580531903	8.93890689161984e-07	1.93228346710746e-06	PDGFRB
ENSG00000175414	557.682804980797	0.46674477577703	0.0972312402218446	4.80035814324796	1.58382131646073e-06	3.33998469263971e-06	ARL10
ENSG00000164251	578.63344572867	0.468090290740791	0.112001187031671	4.17933330124822	2.92364933698101e-05	5.42906937766326e-05	F2RL1
ENSG00000172840	813.099056084915	0.469605815951685	0.0693677475217552	6.76980055903367	1.28960043545722e-11	4.35355495842972e-11	PDP2
ENSG00000084444	7130.30147629168	0.472545875215105	0.150693012760065	3.1358180884438	0.00171375468755596	0.00264599657578567	FAM234B
ENSG00000072952	1178.78244912752	0.473254746349992	0.096628306232848	4.89768231277465	9.69736479391602e-07	2.08935516331883e-06	IRAG1
ENSG00000268543	23.7605001836832	0.473831504774625	0.101076780454118	4.68783733163831	2.76107344163069e-06	5.68908499362611e-06	None
ENSG00000089050	2168.14763644306	0.476965850746727	0.0610098776119256	7.81784637859188	5.37347102963334e-15	2.48691882692748e-14	RBBP9
ENSG00000167721	2618.26860687662	0.476981024573373	0.0541110113285513	8.81486065150842	1.1983401535823e-18	7.8283605792436e-18	TSR1
ENSG00000232546	32.7333742949809	0.47700073686022	0.151483068744673	3.14887162514652	0.00163902178632329	0.00253631733375591	None
ENSG00000147416	5888.42207030467	0.477200634305383	0.0705363756592844	6.76531264677435	1.33021629819919e-11	4.48065048056965e-11	ATP6V1B2
ENSG00000273388	51.6638022629323	0.479475708598306	0.134491641437741	3.56509671138384	0.000363722045019971	0.000604016248340833	None
ENSG00000132554	616.058903501245	0.480096546269966	0.196668376778416	2.44114765237975	0.0146406674183226	0.0202149401878925	RGS22
ENSG00000269242	61.5264206978401	0.480953696312673	0.121624072033476	3.95442849652571	7.6717810341675e-05	0.000137001275458749	None
ENSG00000137822	1026.24949881745	0.481235074391989	0.0585589867037527	8.21795426253763	2.07003879179976e-16	1.0919418462544e-15	TUBGCP4
ENSG00000134762	674.914226143474	0.481492568486954	0.230254409829248	2.09113288576761	0.0365161534953539	0.0477385148354137	DSC3
ENSG00000135108	3721.46820089781	0.482000537505211	0.0474941944498506	10.1486201227006	3.36081593773807e-24	3.69542885739487e-23	FBXO21
ENSG00000164291	357.841451331432	0.484139385001132	0.0804774952824048	6.01583564824218	1.78961072205803e-09	4.98482528983581e-09	ARSK
ENSG00000071054	6153.76861373902	0.485706180185567	0.0759866747037839	6.39199151797309	1.63738983884713e-10	5.02432406444615e-10	MAP4K4
ENSG00000019991	462.643488768465	0.485732093855182	0.127400385809629	3.81264225197088	0.000137489050019681	0.000239270569238861	HGF
ENSG00000022267	2522.32848015493	0.48611129184253	0.156458802848062	3.1069603179477	0.00189021769901299	0.00290449023938923	FHL1
ENSG00000187498	23842.4756057973	0.487192390363855	0.0966939616178968	5.03849860127855	4.69197848827263e-07	1.04138193527568e-06	COL4A1
ENSG00000116711	173.496059295286	0.487216918634287	0.10496057382801	4.64190410613275	3.452130761645e-06	7.0532978899113e-06	PLA2G4A
ENSG00000198121	1488.85641130121	0.487540794970336	0.0907682786150256	5.37126849169561	7.81846969210051e-08	1.86853628212191e-07	LPAR1
ENSG00000146038	670.236338948817	0.488210822294707	0.217183408070875	2.24791951941091	0.024581322265723	0.0329138999774385	DCDC2
ENSG00000161533	4325.49533101911	0.489746009092983	0.050088490005131	9.77761575649043	1.40480767908016e-22	1.33134849535927e-21	ACOX1
ENSG00000232630	45.9562280964557	0.49077543953857	0.114071126658545	4.30236339304014	1.68985858971944e-05	3.21752996960453e-05	PRPS1P2
ENSG00000172671	835.942712303161	0.491193382096564	0.0967128929874624	5.07888211099466	3.79662194551912e-07	8.50283363173153e-07	ZFAND4
ENSG00000115252	305.8239843384	0.491272914278533	0.114646272222757	4.28511895549461	1.82641436436593e-05	3.46573374294022e-05	PDE1A
ENSG00000154639	1545.91655750085	0.492284059160462	0.136679417138603	3.60174245300776	0.000316091434866448	0.000529050154343544	CXADR
ENSG00000180535	44.6477155767533	0.493946525463412	0.207554738565272	2.37983738110645	0.0173202796857808	0.0237260014895411	BHLHA15
ENSG00000162614	659.936615434141	0.495711217880626	0.114213168922796	4.34022821147455	1.4233481748199e-05	2.72555649356368e-05	NEXN
ENSG00000155011	314.732600894315	0.497932834453778	0.145206855394502	3.42912759250229	0.000605524790477626	0.000982018236313322	DKK2
ENSG00000134531	9382.83308435379	0.500155697513047	0.0961203543069154	5.20343168852701	1.95641688118042e-07	4.49578382014525e-07	EMP1
ENSG00000270412	23.8122288347838	0.502715674563798	0.125316397006501	4.01157140304408	6.0315928315413e-05	0.00010889614563236	None
ENSG00000197614	2913.72506784772	0.504705242862672	0.156332159619154	3.22841598358394	0.00124477817633412	0.00195164774411842	MFAP5
ENSG00000168916	1018.56133981101	0.505992980189648	0.151798453794813	3.33332104208126	0.000858158580250172	0.00136778083678598	ZNF608
ENSG00000165406	4113.8796074772	0.509069837747277	0.0877580278404752	5.80083498084817	6.5985513082038e-09	1.74738342571396e-08	MARCHF8
ENSG00000112964	1142.74388823022	0.512424519530533	0.143863534054983	3.56187913008373	0.000368209904332819	0.000611267310942662	GHR
ENSG00000033170	5314.19232447057	0.513066558879563	0.0912542669814529	5.62238430980813	1.8833969469113e-08	4.79973729026331e-08	FUT8
ENSG00000147614	78.1756480344258	0.513502018385163	0.192947672722475	2.66135378125942	0.00778271355158694	0.0111465350999249	ATP6V0D2
ENSG00000111684	1273.2096737313	0.513598348423512	0.0947880400699498	5.41838767891495	6.01389016748469e-08	1.4547620550956e-07	LPCAT3
ENSG00000158125	285.227304766837	0.515032577695308	0.168623715971337	3.05433061256255	0.00225563352030104	0.00343937978547468	XDH
ENSG00000165633	1284.95759205299	0.515960644910227	0.109175923349994	4.7259563196564	2.29034882180496e-06	4.7502948430814e-06	VSTM4
ENSG00000197249	17936.4750971063	0.51614614954787	0.225371109309175	2.29020547988605	0.0220094079214246	0.0296834046265631	SERPINA1
ENSG00000163873	1675.37534955365	0.518479557948417	0.198564062884174	2.61114498977015	0.00902396260294736	0.0128136534440083	GRIK3
ENSG00000236313	274.236103267351	0.518629842585245	0.227343927177659	2.28125663625033	0.0225332651113368	0.0303546625667754	VN1R53P
ENSG00000183671	137.709633256826	0.519084594239481	0.186656719283734	2.78095852231512	0.00541986613881032	0.00791535019476137	CMKLR2
ENSG00000184500	1259.48596929171	0.521452776430435	0.112042514013228	4.65406172846916	3.25459298925486e-06	6.66141409419477e-06	PROS1
ENSG00000164692	328560.727352194	0.523860515700536	0.139340786715757	3.75956335576866	0.000170210170392165	0.000293106301176059	COL1A2
ENSG00000144619	642.224118476355	0.526556794296179	0.190791686469876	2.75985187844816	0.00578275738931489	0.00841467839098668	CNTN4
ENSG00000119408	3273.71276140675	0.526700109284582	0.0667749760257067	7.88768698444482	3.07838708217585e-15	1.45505353098337e-14	NEK6
ENSG00000215790	170.006435908319	0.527930127267085	0.102076017185284	5.17193109434129	2.31687027096929e-07	5.28604964195608e-07	SLC35E2A
ENSG00000153721	978.619896366528	0.529504385321239	0.16308009449963	3.24689770965542	0.00116670313658354	0.00183648391752702	CNKSR3
ENSG00000137872	723.661215037533	0.530430706047015	0.175322034471531	3.02546515414266	0.00248251008483043	0.00376630034676767	SEMA6D
ENSG00000113657	9868.65056703606	0.5306563956498	0.119776904158025	4.43037327922328	9.40701128778934e-06	1.83556481080206e-05	DPYSL3
ENSG00000139055	1366.48731654221	0.531132606022051	0.182823410103288	2.90516737283251	0.00367056760368859	0.0054719619939653	ERP27
ENSG00000137393	3844.49672423987	0.53146315670218	0.0957315406851371	5.55159932555742	2.8306780431025e-08	7.0752891418408e-08	RNF144B
ENSG00000146374	233.115666182945	0.532736535697023	0.170766575352784	3.11967687234139	0.0018104952831491	0.00278709567550749	RSPO3
ENSG00000135218	5083.27225567386	0.533491210188612	0.2106428458122	2.53268136466524	0.0113193795523024	0.0158788954749219	CD36
ENSG00000259116	23.8814953448378	0.533565506852118	0.17144913694521	3.11209211290828	0.00185766526024395	0.00285679662156493	HSPA2-AS1
ENSG00000166840	475.935154355216	0.533897295384311	0.213389191476064	2.50198846385431	0.0123497948933922	0.0172235430490107	GLYATL1
ENSG00000227638	8.58810936393615	0.535165057132604	0.133481135728393	4.00929355457057	6.09006695867559e-05	0.00010987301729819	HNRNPA1P14
ENSG00000134602	1167.3914270018	0.535900090944387	0.124734941868065	4.29631090469597	1.73663973876807e-05	3.30118989375241e-05	STK26
ENSG00000145362	954.687244195146	0.536107403472583	0.138838104848827	3.86138520153613	0.000112745984797204	0.000198059824584989	ANK2
ENSG00000197579	1700.41976032861	0.537789984514795	0.0495847125273374	10.8458828760638	2.08611908635641e-27	3.08463661574169e-26	TOPORS
ENSG00000163577	336.376705799155	0.538502891872782	0.0968223340716251	5.56176317206338	2.67062557301564e-08	6.68852592498624e-08	EIF5A2
ENSG00000110318	1053.68600639513	0.539487926068572	0.148098568318611	3.64276260191757	0.000269727578707266	0.000455285918575983	CEP126
ENSG00000008277	647.463052272055	0.541152693415296	0.124632356478031	4.34199198914035	1.41196682672103e-05	2.70479167402707e-05	ADAM22
ENSG00000142794	703.083896767004	0.54252659011979	0.0880388325640998	6.16235556877454	7.16706926173371e-10	2.06648671971722e-09	NBPF3
ENSG00000139329	44761.6841231638	0.543736579709238	0.136145080598135	3.99380262085421	6.50219974428214e-05	0.000116972961796267	LUM
ENSG00000233237	354.967562172349	0.545488078121125	0.19255143142163	2.8329474057592	0.00461209737051653	0.00679173175991884	LINC00472
ENSG00000135318	972.741646886309	0.546241359374537	0.107811122049381	5.06665127856049	4.04875009721703e-07	9.04200890794165e-07	NT5E
ENSG00000116985	396.507816537793	0.5468655740235	0.147213158824295	3.71478730835608	0.000203374681860564	0.000347520947600333	BMP8B
ENSG00000170961	333.321965411266	0.551729496860528	0.151995493479008	3.62990694152868	0.00028352341762309	0.000477504800965617	HAS2
ENSG00000197594	6521.12309816144	0.557969081082527	0.115886950249615	4.81477060083717	1.47369082734015e-06	3.11644633987312e-06	ENPP1
ENSG00000082175	12900.7264331335	0.563022590902121	0.208820400867959	2.69620491370539	0.00701345073756892	0.0101003592278048	PGR
ENSG00000224914	177.424646489033	0.567541928558772	0.0852301907459096	6.65893063938742	2.75827057477768e-11	9.01138516931802e-11	LINC00863
ENSG00000115896	947.776224841435	0.567591564327304	0.158466734069312	3.58177107429401	0.000341272782623189	0.000568235932421118	PLCL1
ENSG00000248360	1225.15629636984	0.569371520553136	0.118108887095169	4.82073393930426	1.43031015009902e-06	3.02767699608032e-06	LINC00504
ENSG00000186462	160.966517025654	0.570399507551714	0.156795138395698	3.63786475389447	0.000274907709292369	0.000463770442193194	NAP1L2
ENSG00000232545	30.423400794394	0.576600202046233	0.207724647173276	2.77579098047645	0.00550675982573379	0.00803707976499449	None
ENSG00000081818	290.546045762412	0.577976948787476	0.138035477235549	4.1871623177076	2.82463823129074e-05	5.2503771703763e-05	PCDHB4
ENSG00000199172	7.75795920570702	0.582012022878002	0.132578162898461	4.38995389703623	1.13374695027851e-05	2.19466312454862e-05	MIR331
ENSG00000226887	269.67529067121	0.582811499043515	0.126843981125192	4.59471150206405	4.3334839492557e-06	8.75024595311743e-06	ERVMER34-1
ENSG00000135976	211.438192857824	0.584178814994412	0.10971694866857	5.32441725807637	1.01277188480644e-07	2.39689875292725e-07	ANKRD36
ENSG00000168079	237.353011089347	0.584784636854227	0.267459946540814	2.18643817295832	0.0287835633953159	0.038171596677713	SCARA5
ENSG00000131080	306.557519536961	0.584812582909305	0.115773644093747	5.05134469496147	4.38710558786982e-07	9.76155240384241e-07	EDA2R
ENSG00000086717	170.324839912879	0.584869066018843	0.123461653194786	4.73725283020545	2.16634828737229e-06	4.50611188956455e-06	PPEF1
ENSG00000259495	480.37868642875	0.585232291945557	0.143748864720596	4.07121331415779	4.67688964860844e-05	8.52535655941097e-05	None
ENSG00000121858	13127.9537396456	0.585787180526388	0.122736068803519	4.77273865976708	1.81737551571702e-06	3.80803860663149e-06	TNFSF10
ENSG00000259345	75.586592907948	0.588428443865968	0.191998871653464	3.06474948940332	0.00217852387900788	0.00332650702957236	None
ENSG00000183935	746.807844080871	0.590259901314815	0.150514336455361	3.92161913087842	8.79559436805222e-05	0.000156220103734688	HTR7P1
ENSG00000188906	845.187985923898	0.591033079585451	0.147276884465252	4.01307429697086	5.99330390458771e-05	0.000108243700260271	LRRK2
ENSG00000154654	1446.69356483669	0.591442199506359	0.185256028413086	3.19256655004799	0.00141014446059883	0.00219972627832822	NCAM2
ENSG00000196664	601.209523695875	0.593335395326084	0.115914556474028	5.11873067002614	3.07598859038083e-07	6.94870563354472e-07	TLR7
ENSG00000138678	246.530103968609	0.60200635406075	0.138789855665438	4.3375385843179	1.44087245740936e-05	2.75876366385658e-05	GPAT3
ENSG00000198523	289.382285843152	0.606775420735443	0.151791999782865	3.99741370825487	6.40383239951324e-05	0.000115327040123406	PLN
ENSG00000166963	1726.26912643113	0.608321093108087	0.0992683643151963	6.1280459016787	8.89649227505931e-10	2.53846803773522e-09	MAP1A
ENSG00000046889	681.445070038767	0.612992255631981	0.133059572886678	4.60690082143915	4.08714818708516e-06	8.27681773043927e-06	PREX2
ENSG00000137809	4959.28408321989	0.619362395205493	0.15876485212845	3.9011304259232	9.57445461202255e-05	0.000169356228796373	ITGA11
ENSG00000204837	43.5051268710203	0.620101903379823	0.143048273087055	4.33491359243777	1.45817387918422e-05	2.79016877046937e-05	FGF7P3
ENSG00000170525	7541.38361215327	0.620800498155464	0.118234894069792	5.25056924218172	1.51629892021807e-07	3.51961328390716e-07	PFKFB3
ENSG00000137968	596.20485647639	0.621574181581808	0.216397499995889	2.87237228523257	0.0040740271444435	0.00603706201410125	SLC44A5
ENSG00000112769	6038.49201824855	0.629309430041961	0.0900448372544227	6.98884521567672	2.77157985457723e-12	9.99582920796763e-12	LAMA4
ENSG00000198108	327.233533967477	0.633679610790965	0.109646230922247	5.7793104738851	7.50073966019501e-09	1.97658695496534e-08	CHSY3
ENSG00000164742	4414.00133677063	0.640021708343187	0.205775116157355	3.11029691196367	0.00186899370057534	0.00287363253870923	ADCY1
ENSG00000252621	231.988299263938	0.640630023737384	0.243577425647945	2.63008783360457	0.0085362810246645	0.0121680893805457	None
ENSG00000254122	226.817192079759	0.641418615864237	0.130783884065098	4.90441632353548	9.37055559768337e-07	2.02182760980743e-06	PCDHGB7
ENSG00000138792	578.145468569665	0.643230513612516	0.102663301585257	6.26543763623599	3.71779773016463e-10	1.10162104675751e-09	ENPEP
ENSG00000152953	1218.82907194906	0.645757204892881	0.162329768001852	3.97805783154643	6.94804746948222e-05	0.000124622398297224	STK32B
ENSG00000244586	35.1940096893306	0.646464831927923	0.183524192654993	3.52250470401585	0.00042748945523592	0.000704949023014384	WNT5A-AS1
ENSG00000140937	8879.20814607132	0.647562334602906	0.12609487429626	5.1355167148306	2.81369869618952e-07	6.37526777973484e-07	CDH11
ENSG00000104219	1016.09553290529	0.651096515780494	0.122417138936872	5.31867123700917	1.0452781523463e-07	2.47073184060937e-07	ZDHHC2
ENSG00000171451	629.732115635941	0.655264367113205	0.136411182322039	4.80359715354023	1.55840218753336e-06	3.28867735884696e-06	DSEL
ENSG00000174697	313.587800746778	0.657935156335509	0.31558527115277	2.08480945239365	0.0370866003665747	0.0484255670069346	LEP
ENSG00000175356	33227.8202570201	0.660170505719467	0.183948426900446	3.58888910790607	0.000332090052765918	0.000554168622372838	SCUBE2
ENSG00000230498	32.6945529534388	0.660427228957866	0.211322445693777	3.12521098641304	0.00177677570779664	0.00273769982247458	None
ENSG00000111058	1471.00760454832	0.662456332396893	0.141262643888111	4.68953655519573	2.73824515248377e-06	5.64358867809521e-06	ACSS3
ENSG00000104763	25709.4602337844	0.66345203991723	0.110610395542287	5.99809843066324	1.99641502495161e-09	5.53431465877608e-09	ASAH1
ENSG00000196090	5248.67559357117	0.665130002688232	0.198447854045162	3.35166135148463	0.000803282139643556	0.00128465576930072	PTPRT
ENSG00000239407	53.0621133200896	0.671679780711279	0.150015816130975	4.47739310450341	7.5560040005919e-06	1.48881483159666e-05	None
ENSG00000249306	158.648281574962	0.675450640517315	0.277953680481914	2.43008345615796	0.0150953464972347	0.0208217858445639	LINC01411
ENSG00000255310	103.462565947227	0.682568044066934	0.171024006634149	3.99106568428765	6.57770579518317e-05	0.000118289010589494	None
ENSG00000168477	1238.04513968126	0.684235317604992	0.169356346389551	4.04021066934879	5.34032097315577e-05	9.68675065862461e-05	TNXB
ENSG00000173068	1089.89670010631	0.687266687880463	0.13732946245749	5.00451014357684	5.60042631016349e-07	1.23322106190983e-06	BNC2
ENSG00000176928	253.752621735443	0.689666368079951	0.146389173940473	4.71118423251977	2.46281466606357e-06	5.09469896047708e-06	GCNT4
ENSG00000134955	1429.25272100338	0.701625340469239	0.140874752454291	4.98049031672225	6.34233761441222e-07	1.39050640378712e-06	SLC37A2
ENSG00000163359	82334.6970638746	0.703753944238816	0.125625860622839	5.60198306900892	2.11913259460862e-08	5.36697614172224e-08	COL6A3
ENSG00000116031	172.750212596763	0.70687326914218	0.203494843959208	3.47366672977659	0.000513398281503269	0.000840101220014617	CD207
ENSG00000144891	2884.59858159974	0.707906723209791	0.27600924353364	2.56479353425535	0.0103237215498989	0.0145524952603944	AGTR1
ENSG00000138449	27334.2013669083	0.720325248471826	0.171823511945901	4.19223911974644	2.76214630453092e-05	5.13928059643866e-05	SLC40A1
ENSG00000091986	15793.6022524704	0.724527814762776	0.143305669893019	5.05582099650107	4.28543153340354e-07	9.54798699229534e-07	CCDC80
ENSG00000169946	455.085136101494	0.725378773343878	0.128881111237306	5.62827839068098	1.82017155734051e-08	4.64566863925101e-08	ZFPM2
ENSG00000168542	299156.379696476	0.725532772394997	0.141156316613373	5.13992423294969	2.74849274329323e-07	6.23220110325891e-07	COL3A1
ENSG00000113389	567.216706850597	0.726312929452959	0.161997488899911	4.48348264152235	7.34345788793088e-06	1.44863692322086e-05	NPR3
ENSG00000256751	54.3787941159995	0.740451530732232	0.143666791391044	5.15395049588608	2.55055300641899e-07	5.79817779519763e-07	PLBD1-AS1
ENSG00000155886	502.338835471302	0.743536289030199	0.178508505348537	4.16527093528932	3.10983027173696e-05	5.75709474094579e-05	SLC24A2
ENSG00000257986	40.132936170143	0.744262157745537	0.353517316636695	2.10530608465329	0.0352646728073627	0.0461783992863869	LINC02306
ENSG00000149050	215.566827213003	0.744690116762726	0.123999664751839	6.00558169453985	1.90647139185023e-09	5.29665046057471e-09	ZNF214
ENSG00000259172	130.95765081674	0.744755197380946	0.145397010534309	5.12221808855696	3.01962350404248e-07	6.82443952702535e-07	SNRPA1-DT
ENSG00000132932	424.891773994788	0.746786499567948	0.207734187024864	3.59491381877633	0.000324498976704456	0.000542220370924977	ATP8A2
ENSG00000196159	819.419289411155	0.759600003522095	0.148904866575521	5.10124363958813	3.37428849281171e-07	7.58398591275545e-07	FAT4
ENSG00000175928	1701.4744690137	0.764050037953594	0.177579418813252	4.30258215202908	1.68819044259233e-05	3.21475922197483e-05	LRRN1
ENSG00000116678	827.346985624273	0.766717445117088	0.137994811996542	5.55613239384898	2.7581769971876e-08	6.89978427946001e-08	LEPR
ENSG00000196620	153.052488577397	0.77079557921863	0.250325939528288	3.07916782683852	0.00207579709965219	0.00317671655483519	UGT2B15
ENSG00000187955	8741.49620055859	0.774240283382594	0.1618696410165	4.78310990572761	1.72603687067991e-06	3.62470609687815e-06	COL14A1
ENSG00000149485	1294.01614029749	0.774513493980565	0.129449553286431	5.98312990904503	2.18890046778539e-09	6.04902624238624e-09	FADS1
ENSG00000139971	410.202089877742	0.778203461891774	0.114975532386283	6.76842668818653	1.30190328323587e-11	4.39116038136996e-11	ARMH4
ENSG00000124935	21802.6077744905	0.779471728907833	0.348426876803428	2.2371171135216	0.0252786867396906	0.0338146671725243	SCGB1D2
ENSG00000123572	416.736665897378	0.779687752705434	0.191986368947092	4.06116203447914	4.88290658015163e-05	8.88587760855221e-05	NRK
ENSG00000148513	4366.7128836587	0.779822240977726	0.220417709680668	3.53792915327674	0.000403278248036018	0.000666844656144552	ANKRD30A
ENSG00000249661	1214.82505019639	0.780315009002155	0.188748735298894	4.13414695344307	3.5627546425187e-05	6.55937888269572e-05	TNRC18P1
ENSG00000184613	2794.22777994631	0.783003143062082	0.227958468307268	3.43484999209006	0.000592881921700458	0.000962134620220555	NELL2
ENSG00000185567	2650.94677527435	0.785042040564538	0.126241467427874	6.21857505746327	5.01689951442039e-10	1.47068217415931e-09	AHNAK2
ENSG00000256612	13162.0248813782	0.792835443811601	0.271895961485125	2.91595152602138	0.00354605589774763	0.00529389774976225	CYP2B7P
ENSG00000199094	22.1953759781247	0.795513268870652	0.219242664414853	3.62846014024613	0.000285116759322841	0.000479867080880372	MIR30C2
ENSG00000185275	14.4051558030468	0.80468322970129	0.198454296894568	4.05475337290778	5.01872253065976e-05	9.12094065792349e-05	CD24P4
ENSG00000185760	367.356172313577	0.805262911244577	0.233423411126968	3.44979497710521	0.000561012447108703	0.000912968083863328	KCNQ5
ENSG00000185483	305.354494451006	0.805702097016151	0.130324299662109	6.18228602881495	6.31799157580691e-10	1.83357783198687e-09	ROR1
ENSG00000237423	22.0911688943319	0.806313269690082	0.241002595726801	3.34566217952322	0.000820863387753229	0.00131124479577934	LINC01522
ENSG00000251791	11.9872939642268	0.807382869476208	0.19393449715866	4.16317303679954	3.13855334823726e-05	5.80599680165885e-05	SCARNA6
ENSG00000196616	2688.7800469844	0.80958231030992	0.28091895647956	2.88190701138685	0.00395276366004057	0.00586946719540007	ADH1B
ENSG00000186377	4893.5040974041	0.817518407177549	0.215738512033851	3.78939485338285	0.000151014714310582	0.000261542863593765	CYP4X1
ENSG00000138722	473.603029955525	0.832369180886554	0.185003775969377	4.49920103806061	6.82093301718598e-06	1.35103156337519e-05	MMRN1
ENSG00000237061	20.5818814990753	0.838208952406814	0.296206748235121	2.82981045300651	0.00465755884943669	0.00685466620685764	None
ENSG00000254810	34.9956697068571	0.841059326699341	0.141485656616122	5.94448474011255	2.77327802071611e-09	7.59306824061499e-09	None
ENSG00000156103	1009.40431789121	0.849184637841474	0.145748024066938	5.82638868195883	5.66396164893456e-09	1.50889057727131e-08	MMP16
ENSG00000169347	3322.3329799755	0.850474310419048	0.253936343183093	3.34916341535973	0.000810559730318271	0.00129601993736655	GP2
ENSG00000188013	98.0887899415648	0.852493567921266	0.172866087128355	4.93152579596644	8.15897906220667e-07	1.77155338561965e-06	MEIS3P2
ENSG00000156006	53.1203877453013	0.858482522597035	0.223353129374982	3.8436108999205	0.000121237175114244	0.000211989533553364	NAT2
ENSG00000267136	19.4711608634078	0.870285157913117	0.165429558138967	5.2607597318373	1.43461396935091e-07	3.33976362302092e-07	None
ENSG00000132854	552.868155023244	0.890784572731503	0.164588857784009	5.41218029412711	6.22619523061596e-08	1.50322836073259e-07	KANK4
ENSG00000106809	1770.84331833773	0.910977547531523	0.188298053334099	4.83795520665935	1.31181694458144e-06	2.79015221363004e-06	OGN
ENSG00000146122	1016.59353948583	0.917710269005204	0.120746048553765	7.60033375830576	2.95367974175008e-14	1.28137077762072e-13	DAAM2
ENSG00000110436	1535.01151197973	0.925166826803251	0.201320603593741	4.5954900307681	4.31733435753131e-06	8.71957147767896e-06	SLC1A2
ENSG00000237442	342.679742128479	0.932172047303593	0.366665859402083	2.54229299892734	0.0110127812190879	0.0154689205493645	HNRNPA1P57
ENSG00000112214	123.382602730736	0.933986432793238	0.155213069861156	6.0174470721359	1.77189221201339e-09	4.93729359999376e-09	FHL5
ENSG00000254842	18.4807147091233	0.934410917270568	0.233378803457125	4.00383798112254	6.23230555318138e-05	0.000112331801499975	LINC02551
ENSG00000182224	191.07909666854	0.935979687493979	0.098006158107317	9.5502130230335	1.29429877114081e-21	1.11529843310004e-20	CYB5D1
ENSG00000138685	712.245520825262	0.94046332521015	0.188336531369528	4.99352578265818	5.92868668861427e-07	1.30246482738664e-06	FGF2
ENSG00000117114	1884.73875371909	0.940750642542818	0.123388313345474	7.62430911839127	2.45344810183643e-14	1.070511733914e-13	ADGRL2
ENSG00000205002	2350.08784676703	0.941722234639444	0.198565355652482	4.74263111782498	2.10960200434215e-06	4.39231298573348e-06	AARD
ENSG00000141338	637.545329194876	0.955612033850988	0.193449646455596	4.93984895480456	7.8183109774519e-07	1.70174510995662e-06	ABCA8
ENSG00000254944	49.4150558376405	0.958132314404413	0.138734981427671	6.90620566308963	4.97788173315182e-12	1.75833131786132e-11	ATP5PBP5
ENSG00000165194	512.682421683964	0.963715900287867	0.179227310510244	5.37705943108925	7.57121876248754e-08	1.81432840725832e-07	PCDH19
ENSG00000133800	209.157307249811	0.96537051213724	0.166843391832173	5.78608778889067	7.20445729029904e-09	1.90149810684693e-08	LYVE1
ENSG00000187391	854.290868133164	0.972240008793977	0.141076138253793	6.89159783382315	5.51691591013386e-12	1.93740124436592e-11	MAGI2
ENSG00000232480	39.1687392375313	0.977549140628312	0.223085388040737	4.38195055809663	1.17621504722554e-05	2.27220966960511e-05	TGFB2-AS1
ENSG00000228420	22.0625019817654	0.980659537949905	0.341707053936048	2.86988379857514	0.00410622669312687	0.0060805987627402	LINC01768
ENSG00000278962	148.892548526343	0.994247022643493	0.142176375059834	6.99305367874987	2.68966539553021e-12	9.70967921480622e-12	None
ENSG00000213062	108.549536272241	1.01011854188196	0.146648068004135	6.88804534304178	5.65641839651268e-12	1.98408337667639e-11	None
ENSG00000249203	428.091315483857	1.01095593761524	0.326720279007178	3.09425524698769	0.00197307656503891	0.00302472957985301	LINC02224
ENSG00000186160	7159.14003873657	1.03206433738927	0.317662611249492	3.24893236043662	0.00115839019328349	0.00182396920609104	CYP4Z1
ENSG00000089199	330.455740234774	1.03466658047143	0.398940332795577	2.59353716687655	0.00949942710807138	0.0134445346442818	CHGB
ENSG00000162631	294.881637579969	1.0411506256911	0.329213709199621	3.16253727167779	0.00156400713232673	0.00242645315761347	NTNG1
ENSG00000253632	27.2094025765059	1.0547613842861	0.248016502801538	4.25278710235713	2.11126276114244e-05	3.98222562530828e-05	None
ENSG00000153002	78148.5536111391	1.06740697082779	0.424291533408104	2.51573950169095	0.0118782941412442	0.0166105105347931	CPB1
ENSG00000164128	27412.750096427	1.0712906470954	0.315618126248666	3.39426210981103	0.000688137964544154	0.0011090870984011	NPY1R
ENSG00000108018	788.13974730426	1.10390927084522	0.281552618431962	3.92079206008871	8.82583973069378e-05	0.000156738857092441	SORCS1
ENSG00000168702	628.837067383672	1.1653720604175	0.32444270806457	3.59191940965297	0.000328251369891679	0.000548065796422769	LRP1B
ENSG00000128683	177.873825474909	1.18904139368843	0.269702792132037	4.40870998883216	1.03988163390419e-05	2.0194356865258e-05	GAD1
ENSG00000257647	17.1811663892048	1.19623167925812	0.198513863507674	6.02593520735078	1.68134534581498e-09	4.69365212384776e-09	None
ENSG00000250418	54.5060406483291	1.2056609085756	0.501224787483219	2.4054295371734	0.0161534667540998	0.0222001718331037	None
ENSG00000127324	94.7421302720665	1.22205078881364	0.274683058322905	4.44894853099042	8.62916895201161e-06	1.68968305666043e-05	TSPAN8
ENSG00000173376	264.595940510426	1.2269984814503	0.179763396258735	6.82563028395545	8.75401136249299e-12	3.00293818540233e-11	NDNF
ENSG00000107165	69.2779752795398	1.24841962308789	0.291060081600361	4.28921622031984	1.79304751273424e-05	3.40498594965394e-05	TYRP1
ENSG00000207422	42.2891849674857	1.25444266077249	0.276329091346775	4.53966918451683	5.63425565573557e-06	1.12528585308427e-05	RNU6-813P
ENSG00000184564	6762.9580211404	1.25615361012001	0.285776378077329	4.39558237308231	1.10476158549342e-05	2.1404755718935e-05	SLITRK6
ENSG00000269353	80.7890867811784	1.25753386570891	0.31202384629781	4.03024922815887	5.57177440381322e-05	0.000100932419215705	None
ENSG00000166415	173.84202780519	1.27600121117222	0.303191984925333	4.20855851940302	2.57004973113784e-05	4.79723550828239e-05	WDR72
ENSG00000218549	68.6289491978761	1.28531142435879	0.356257705103536	3.60781368640223	0.000308788095717306	0.000517629789145478	OR4K12P
ENSG00000185008	874.882514399381	1.31691758663153	0.271082166851014	4.85800154960139	1.18576481851645e-06	2.53669993837931e-06	ROBO2
ENSG00000171564	90.7701349188502	1.36914270371766	0.476238351311429	2.87491064074832	0.00404141858927157	0.00599285889816648	FGB
ENSG00000019186	58.1850473686861	1.53186603573656	0.288390936193768	5.31176900340345	1.0856616408073e-07	2.56097402988559e-07	CYP24A1
ENSG00000164129	311.618612201378	1.57577560029701	0.359373973602134	4.38477941099198	1.16103370507572e-05	2.24518071545129e-05	NPY5R
ENSG00000080493	277.361410117825	1.58575264611084	0.257494985564069	6.15838262883871	7.34916207503581e-10	2.11454735747695e-09	SLC4A4
ENSG00000225154	32.5967107056198	1.75884660796497	0.293221786367784	5.99834899634255	1.99333758976879e-09	5.52679845596684e-09	TUBAP9
ENSG00000170099	3161.9730290281	2.18924749596114	0.400011097042449	5.47296690553766	4.42562785943312e-08	1.08569554426165e-07	SERPINA6
ENSG00000100604	92.8451216129993	2.41356274962971	0.36025838987339	6.69953238418109	2.09087529972047e-11	6.9178050405172e-11	CHGA
ENSG00000255974	1990.90995072506	2.70277156338986	0.378450079604608	7.14168581022266	9.21931400725046e-13	3.47699184530253e-12	CYP2A6
ENSG00000161634	184.335657190102	3.98564428834114	0.528357256611231	7.54346465099052	4.57646928899363e-14	1.94896916377819e-13	DCD

## Sheet: commonGenes_vennAll
Ensembl ID	log2FoldChangeBasal	log2FoldChangeLumA	log2FoldChangeLumB	log2FoldChangeHer2	HGNC
ENSG00000001461	0.466798183292501	0.680570972960472	0.87826508465307	0.535116645311091	NIPAL3
ENSG00000001629	0.496026432497481	0.516535083772515	0.563045524462955	0.589378410316974	ANKIB1
ENSG00000003393	0.690650038054751	0.429460467127937	0.406163838836255	0.403655722400895	ALS2
ENSG00000004700	1.13958347913028	0.990492787421083	0.671937384687713	0.761017450410019	RECQL
ENSG00000004897	0.537922237406289	0.602700951132814	0.651957414107371	0.617009691451757	CDC27
ENSG00000005700	0.711761325544904	0.661152464660343	0.608412246304935	0.744075743464685	IBTK
ENSG00000005810	0.855296495769447	0.780526412947646	0.810201818792921	0.915571895426908	MYCBP2
ENSG00000006432	0.687855317587361	0.631909765666461	0.888802206713019	0.907022371011796	MAP3K9
ENSG00000006576	0.442857941346314	0.532335957896368	0.572874336926919	0.668212318705042	PHTF2
ENSG00000006715	0.422200483668785	0.435853585964128	0.476341548178143	0.482756444558445	VPS41
ENSG00000008086	0.666742779509689	0.743558308621802	1.10604707878143	1.11032168115616	CDKL5
ENSG00000008869	0.680240215916541	0.64480388307452	0.690901185347732	0.679044681722186	HEATR5B
ENSG00000009335	0.459602139874712	0.480568134792399	0.452911691786793	0.568562292453117	UBE3C
ENSG00000009413	1.17431042604374	0.637138332720089	0.949599608134638	0.955044533069156	REV3L
ENSG00000011114	0.830646564772463	0.674759753469882	0.773842666909134	0.775077664420254	BTBD7
ENSG00000011405	0.822823026740686	0.827353387135237	0.899175646159381	0.899545092387353	PIK3C2A
ENSG00000011566	0.572844326191041	0.517159019179904	0.620099110964798	0.63580414450149	MAP4K3
ENSG00000013375	0.44588028615079	0.426432405305	0.557897473193927	0.514808437898471	PGM3
ENSG00000014123	0.7729834603548	0.679638408155677	0.647698385925471	0.753643837441609	UFL1
ENSG00000014824	0.721506007369055	0.527138498456573	0.583571462013463	0.630384691455816	SLC30A9
ENSG00000021776	0.480391856044374	0.626145858997309	0.580151984858472	0.693359562492662	AQR
ENSG00000023228	0.729205385481237	0.633698588912914	0.682639419737871	0.589729936485547	NDUFS1
ENSG00000023287	0.400705283869623	0.558549853808058	0.486161118421192	1.00393393192186	RB1CC1
ENSG00000023516	0.873322395601241	0.843127744123097	0.908042711030767	1.28269071280729	AKAP11
ENSG00000024526	0.453301333629395	0.506938527215954	0.430432192818724	1.2879109823533	DEPDC1
ENSG00000028116	0.442338508813857	0.648631574452151	0.466928061478385	0.443850101181297	VRK2
ENSG00000029363	0.614856775999747	0.478491872720564	0.479656481100547	0.445230080520343	BCLAF1
ENSG00000029364	0.48765789982738	0.425447931142199	0.52950249590595	0.44013513222784	SLC39A9
ENSG00000029725	0.439565252554269	0.621319701099411	0.486410375849598	0.742513004889167	RABEP1
ENSG00000030066	0.684717133658404	0.628612297036815	0.488884004366695	0.663968151531326	NUP160
ENSG00000032219	0.749119581642814	0.554445793900215	0.569837311816505	0.568414732196049	ARID4A
ENSG00000033800	0.439003525026618	0.551379962408244	0.425667534368905	0.703915603627163	PIAS1
ENSG00000033867	0.639189679205381	0.587683122251762	1.33185041506376	1.26303228796288	SLC4A7
ENSG00000034677	0.466040518941906	0.41264047830704	0.689263776504117	0.65540120700232	RNF19A
ENSG00000035403	0.549349464458169	0.520350743503215	0.533156447186661	0.939580738421315	VCL
ENSG00000035928	0.914117735775003	0.524433648448723	0.553281300551488	0.670992098452629	RFC1
ENSG00000036257	0.651897559317536	0.458342816567044	0.40218579715586	0.564277893541188	CUL3
ENSG00000036549	0.499993426107982	0.625141777993521	0.588869250492742	0.598811850842675	ZZZ3
ENSG00000037749	1.41297194859798	1.30232954474717	1.2183076964995	1.27314936737086	MFAP3
ENSG00000038219	0.928999284622068	0.659027721362047	0.811666246702389	1.00085860275221	BOD1L1
ENSG00000038382	0.689928455372743	0.635294458556595	0.692359744867591	0.903629238701229	TRIO
ENSG00000038427	0.718494318993604	0.989121196936401	0.809465007750595	0.743710097364019	VCAN
ENSG00000038945	0.941598093113452	0.653996398674617	0.707872840584542	0.668494664277316	MSR1
ENSG00000041353	0.670732073347673	0.89599544619435	1.03716431273354	1.20572635762596	RAB27B
ENSG00000043093	0.446798637693882	0.533610588369928	0.443030085086833	0.747088092489023	DCUN1D1
ENSG00000046604	1.09217821197531	0.671227030652444	0.700402879735153	0.889287100503784	DSG2
ENSG00000047188	0.506664271968153	0.506610310915601	0.568886786130738	0.626972157803873	YTHDC2
ENSG00000047315	0.904584863446096	0.670484547371683	0.584425157253195	0.589330120801261	POLR2B
ENSG00000047346	0.581230930954014	0.554183626553809	0.846033703133248	0.919467662086671	FAM214A
ENSG00000047410	0.592102947838145	0.598154653437202	0.506311705987084	0.675277799154895	TPR
ENSG00000047457	1.16158892226832	1.36472887938341	1.23643174495034	1.78179707424375	CP
ENSG00000048392	0.688462248636604	0.693089887136599	0.706861758408282	0.748772724798251	RRM2B
ENSG00000048405	0.462156806025211	0.460743713335522	0.649050998009751	0.662604211523447	ZNF800
ENSG00000048471	0.761011427960166	0.526723000752817	0.504045588663206	0.62849037454842	SNX29
ENSG00000048649	0.692811767101235	0.77402642664512	0.562722627372435	1.4830580957085	RSF1
ENSG00000048707	0.647621710139197	0.675362918324016	0.840996614972597	1.00478220617147	VPS13D
ENSG00000051382	0.758229263905321	0.571448022379387	0.498510075988511	0.88573157073432	PIK3CB
ENSG00000051825	0.613200848412887	0.589552492756266	0.68616857857149	0.627589896796494	MPHOSPH9
ENSG00000052795	0.876995483563493	0.654517937990112	1.14924960488263	0.959918496311229	FNIP2
ENSG00000053254	0.712385325161874	0.564955302685795	0.590100751097794	0.564841508954313	FOXN3
ENSG00000054267	0.615442278251367	0.515391277632871	0.624447833527803	0.644465431466711	ARID4B
ENSG00000054654	0.844706847520588	0.498114181943208	0.716411074616451	0.568949753535269	SYNE2
ENSG00000054793	0.707043648770725	0.480256754229736	0.570346391518201	0.736208521528331	ATP9A
ENSG00000054983	0.627130416315869	0.484454762613795	0.656345773131057	0.890251103181538	GALC
ENSG00000055609	0.47083239395042	0.507808240575885	0.737129140368225	0.925062825194504	KMT2C
ENSG00000055917	0.413910832228012	0.429072664034056	0.461546383425213	0.54919495549837	PUM2
ENSG00000056097	0.581185983277691	0.604874254180599	0.472727582671673	0.600947140231836	ZFR
ENSG00000056586	0.942203429363566	0.627574857836754	0.719166813954363	0.660169267328403	RC3H2
ENSG00000058063	0.800460498830221	0.83557962167741	0.944459117549903	0.727887062166453	ATP11B
ENSG00000058272	0.521044040023927	0.551315820294786	0.572770233617909	0.632388368465283	PPP1R12A
ENSG00000058668	0.557560007735669	0.447256782510799	0.564414487062049	0.726736717488404	ATP2B4
ENSG00000058673	0.423962635953899	0.444139667326248	0.625410263985788	0.890235248938599	ZC3H11A
ENSG00000060237	0.559822046691087	0.601081285941899	0.476243772185034	0.700912193443224	WNK1
ENSG00000060749	0.787106696280185	0.555851039533644	0.759616517139062	0.957314661460458	QSER1
ENSG00000061676	0.841636794020967	0.728515287795053	0.726642460635433	0.678378729660248	NCKAP1
ENSG00000062650	0.540568581238747	0.564853526535012	0.450845929995996	0.424270214922184	WAPL
ENSG00000064042	0.864095961076475	0.761760297233848	1.12229337574867	1.30168482104959	LIMCH1
ENSG00000064309	0.563231784518896	0.512267357665486	0.886235274923225	0.928375743378944	CDON
ENSG00000064313	0.66842194444308	0.657427832548934	0.661059898082498	0.722914096796042	TAF2
ENSG00000064393	0.565293062148616	0.424764006280769	0.63282628328097	0.964928434172044	HIPK2
ENSG00000064651	1.61416932285178	0.826783013746911	0.960947476174839	1.31132928189193	SLC12A2
ENSG00000065060	0.921620711841247	0.698655579813116	0.674188671034603	0.855634497029713	UHRF1BP1
ENSG00000065150	0.611568164584855	0.463503767560657	0.538745399919259	0.541882893909719	IPO5
ENSG00000065243	0.606117887967009	0.589212076046805	0.637965139040061	0.638223856244828	PKN2
ENSG00000065308	0.606356321479291	0.606665989279342	0.47283241573964	0.486948720683366	TRAM2
ENSG00000065457	0.658578572727452	0.558440635373505	0.413579295545449	0.508935743721137	ADAT1
ENSG00000065526	0.618497805607816	0.565787743005657	0.652857882728174	0.61123132307423	SPEN
ENSG00000065613	0.518931948916582	0.591672495051518	0.593679310902673	0.651119337419771	SLK
ENSG00000066084	0.624164510372662	0.801487756785598	0.656407633464031	0.984723315673236	DIP2B
ENSG00000066279	0.678505155800668	0.558067643147846	0.669914146952363	0.602822322815046	ASPM
ENSG00000066422	0.651425485807742	0.659233847815605	0.613615311944137	0.806488841023376	ZBTB11
ENSG00000066557	0.496723759809243	0.486412810667992	0.58423733073975	0.523342473100118	LRRC40
ENSG00000066739	0.767008075314514	0.637374327453123	0.79441936760125	0.808942503133739	ATG2B
ENSG00000066777	0.654462045285596	0.611113053530633	0.540067635869389	0.997656045688441	ARFGEF1
ENSG00000066933	0.653125338731446	0.622555571980128	0.704966610956657	0.858955543000417	MYO9A
ENSG00000067369	0.635097954501423	0.777138174184867	0.650077356331725	0.849179080013781	TP53BP1
ENSG00000067704	0.409886274484988	0.468421136816246	0.541855270263611	0.553433164492508	IARS2
ENSG00000067900	1.16381968722088	0.79015182739615	0.766038189948503	0.797779257657766	ROCK1
ENSG00000068305	1.14933368126246	0.515371295969523	0.540130646340069	0.741607181672856	MEF2A
ENSG00000068784	0.501085457692939	0.457448757559788	0.56942054022401	0.465974027982068	SRBD1
ENSG00000068796	1.01067166456415	0.761031294465007	0.89204094589012	0.66907546482598	KIF2A
ENSG00000068878	0.747179428819784	0.445692161278194	0.566062024062799	0.536316739346758	PSME4
ENSG00000069248	0.48111494937269	0.401559304693179	0.453294001779697	0.494874212683743	NUP133
ENSG00000069869	0.725352538224098	0.708323776479634	0.791191882233105	1.11325025508558	NEDD4
ENSG00000069956	0.639593363277014	0.708348264614517	0.816143075317528	0.973742674246052	MAPK6
ENSG00000070061	0.530007393965144	0.417093104275482	0.488566452200882	0.441805221745438	ELP1
ENSG00000070214	0.537960954778359	0.404481090974222	0.467496308132802	0.495204577987316	SLC44A1
ENSG00000070367	0.760269042244936	0.609107407708279	0.650125431608565	0.687593913840186	EXOC5
ENSG00000070614	0.448630586826447	0.554189536748619	0.473928217958758	0.794700135141448	NDST1
ENSG00000071537	0.814678290965648	0.676427100028641	0.8739250257635	0.629950941561173	SEL1L
ENSG00000071794	0.619059669424738	0.636633814418132	0.578284169221936	0.657625140970376	HLTF
ENSG00000071967	0.969294357207675	0.952254279478305	0.723749150500414	0.710766463230827	CYBRD1
ENSG00000072121	0.489513348621622	0.447228589940213	0.615898062297707	0.614669373696122	ZFYVE26
ENSG00000072364	0.933068404986262	0.849894486588222	0.976827162675279	1.17324745388404	AFF4
ENSG00000072415	0.737233410222419	0.642579742486027	0.840541131778385	0.667579466017322	PALS1
ENSG00000072501	0.702504412661849	0.582718954451742	0.47122710687068	0.587880639046863	SMC1A
ENSG00000072803	0.64178726668381	0.602234138307513	0.597297685061326	0.778004925160488	FBXW11
ENSG00000072840	0.865517825429055	0.905635158803227	0.74166889958493	0.801847384801818	EVC
ENSG00000073614	0.704985127946806	0.618309946017087	0.493980085215615	0.550389967983131	KDM5A
ENSG00000073712	0.795809744771044	0.561638263658072	0.683923080383801	0.675357785031844	FERMT2
ENSG00000073910	0.71558787589678	0.656779648592119	0.51891568599016	1.07950248507207	FRY
ENSG00000073921	0.54110476178684	0.426395223123968	0.44532516742586	0.751744864189019	PICALM
ENSG00000074590	0.515053197445923	0.650468589087962	0.789215220542598	0.645703653456116	NUAK1
ENSG00000074603	0.515841171360061	0.534141453621455	0.541587782865775	0.712969231026406	DPP8
ENSG00000074621	0.424500623736369	0.534990566608309	0.420493139025385	0.862618248000283	SLC24A1
ENSG00000074695	0.565408441008348	0.636618706720707	0.700499559692796	0.773291999992294	LMAN1
ENSG00000075391	0.679103028099248	0.580627407639599	0.612469923943782	0.665954132326424	RASAL2
ENSG00000075420	0.675283773407952	0.756816800553693	0.614474818559602	0.833899103524323	FNDC3B
ENSG00000075539	0.916743961926036	0.533476220998214	0.703944624833162	0.999795142227114	FRYL
ENSG00000075568	0.548954598374458	0.442366139111134	0.431972307293332	0.618929247747308	TMEM131
ENSG00000075711	0.533938052673999	0.500704287719049	0.405908793180395	0.580257227883056	DLG1
ENSG00000076108	0.483181685171254	0.543955278614759	0.524838803846866	0.915908961022063	BAZ2A
ENSG00000076321	0.467905012702942	0.636501577123668	0.570519839804348	0.72358648698892	KLHL20
ENSG00000076685	1.0247206731302	0.621869013499675	0.434811251275106	0.726424767090575	NT5C2
ENSG00000077097	0.56614237103846	0.477339211384088	0.520559923980756	0.517768794021792	TOP2B
ENSG00000077232	0.704958766568736	0.501926025393781	0.676335382224371	0.574889281358721	DNAJC10
ENSG00000077254	0.433651005166429	0.624100225584366	0.475955105695163	0.537750247571857	USP33
ENSG00000078098	0.910724276460421	0.691911103221914	0.666483450584218	0.705405522826306	FAP
ENSG00000078177	0.902052288383452	0.71591244025389	1.00878189577584	0.868188539549907	N4BP2
ENSG00000078747	0.549905145360326	0.561136007347972	0.598968096630147	0.720068649003532	ITCH
ENSG00000079308	0.644518386821563	0.628131764055849	0.515605696047309	0.520966547366301	TNS1
ENSG00000079387	0.742286625518249	0.465536615219522	0.430862967296033	0.470767800752114	SENP1
ENSG00000079482	0.727981644964504	0.574526416184367	0.574374820041535	1.0379503634375	OPHN1
ENSG00000080200	0.739774031027093	0.892933585941275	0.965689122645911	1.04555397519463	CRYBG3
ENSG00000080345	0.764547713582519	0.725576720759509	0.836454429167059	0.90322186883662	RIF1
ENSG00000080503	0.408207979726387	0.591856568201448	0.623994573248675	0.842423065245916	SMARCA2
ENSG00000081014	0.684454060167657	0.683287768302982	0.622836554899983	0.765886469086054	AP4E1
ENSG00000081026	0.507484523094628	0.718119418956066	0.514042647807358	0.827806418470603	MAGI3
ENSG00000081386	0.758551559755263	0.56424213404104	0.634011383514703	0.636752577659564	ZNF510
ENSG00000081923	0.720422599196416	0.712261228380219	0.907574607569334	0.927106128511177	ATP8B1
ENSG00000082438	0.541968808585606	0.865994429750609	1.06342685201405	1.12095993779883	COBLL1
ENSG00000082805	1.00074248665801	0.719298794075403	0.545272364420928	0.540827626217841	ERC1
ENSG00000083097	0.925362270013489	0.547587407336966	0.575712367679638	0.652334857308972	DOP1A
ENSG00000083223	0.695203630087736	0.508276954017559	0.633609055892448	0.928589039129255	TUT7
ENSG00000083312	0.73113462576551	0.667707515919212	0.921761846981929	0.564800672991232	TNPO1
ENSG00000083520	0.557896196245398	0.490119360307077	0.46524351703852	0.780639365742739	DIS3
ENSG00000083642	0.689438884997581	0.503953826741395	0.472834685727873	0.556566836892906	PDS5B
ENSG00000083857	1.1210389927361	1.05569211371249	0.728287289807151	1.05621180184529	FAT1
ENSG00000084093	0.699061129997102	0.615772149086077	0.674882864613978	0.753243343886688	REST
ENSG00000084676	0.557058716668603	0.594389489228097	0.602366565211483	0.57283561386674	NCOA1
ENSG00000085224	0.871249070478806	0.825710858535447	0.87776943038088	0.896492625010624	ATRX
ENSG00000085365	0.461774041247133	0.57903395644558	0.65452728060083	0.593485724330157	SCAMP1
ENSG00000085491	0.865697525400562	0.577101919930669	0.69565408203625	0.673382676173092	SLC25A24
ENSG00000085719	0.447938350526795	0.64044843634135	0.626495663958513	0.759532609519873	CPNE3
ENSG00000086200	0.697011887430163	0.541317258464109	0.564819521151057	0.458817312689161	IPO11
ENSG00000086758	0.750076462080085	0.689327832311897	0.620163761373917	0.804666473126976	HUWE1
ENSG00000087301	1.16849963936743	0.641559187905397	0.977146831901012	1.13007327960341	TXNDC16
ENSG00000088387	0.802240101700469	0.632565915441658	0.838520256102502	0.66829715822854	DOCK9
ENSG00000088812	0.499237264658684	0.575912565706832	0.69416276402251	0.721016645062806	ATRN
ENSG00000088930	0.491293195215635	0.491379057598859	0.530272792274548	0.596391164919186	XRN2
ENSG00000089682	0.527228676899766	0.620408453754358	0.507085037556755	0.794541916015631	RBM41
ENSG00000089902	0.532754755518055	0.426788254795313	0.950544801491107	0.668951866344261	RCOR1
ENSG00000089916	0.515609806462896	0.44735645937644	0.807603076731641	0.59456868684177	GPATCH2L
ENSG00000090054	0.721016102986621	0.631015539694199	0.652729161179584	0.650284427803444	SPTLC1
ENSG00000091157	0.690605793563587	0.511784581129748	0.681440950329744	0.678454267010764	WDR7
ENSG00000091409	0.817586224141501	0.55732375710389	0.867696048523361	0.771842988238307	ITGA6
ENSG00000091428	0.846030616602957	0.639774787786347	0.550776616714999	1.84571835824245	RAPGEF4
ENSG00000091436	0.462056255397756	0.796785432063572	0.789477828013191	1.09249255089274	MAP3K20
ENSG00000092148	0.858545013804821	0.78548357639837	0.796289093744217	0.73631622042928	HECTD1
ENSG00000092439	0.614560720688332	0.63623974502821	0.680538734536781	0.686196163748083	TRPM7
ENSG00000092531	0.436130852502873	0.435583188006158	0.40942713337088	0.539747457825674	SNAP23
ENSG00000092853	0.947396552136155	0.674035572903771	0.561526121051541	0.78080514821135	CLSPN
ENSG00000092871	0.754293214221929	0.45317945976765	0.638219740306025	1.03030796771194	RFFL
ENSG00000094916	0.69362904917614	0.527858635901071	0.75437852855245	0.884320507278371	CBX5
ENSG00000094975	0.560144810230681	0.591282441441622	0.800482089038518	0.665217969272946	SUCO
ENSG00000095015	0.775051580389705	0.434109554966844	0.542605131442069	0.886629042405727	MAP3K1
ENSG00000095139	0.526241056422235	0.498792987432795	0.468216562927534	0.628623516256364	ARCN1
ENSG00000095261	0.41205618815819	0.404409396189547	0.546911084339156	0.561447795493324	PSMD5
ENSG00000095564	0.6831574396295	0.536195630593114	0.466401922338884	0.716443786726734	BTAF1
ENSG00000095637	0.644016490345891	0.659838287800769	1.02488322390139	0.831736057213874	SORBS1
ENSG00000095951	0.600549416101318	0.49400195858807	0.515052823892069	0.92519381847472	HIVEP1
ENSG00000096433	0.975641691699918	0.541239322489516	0.502024314723963	0.818981147819431	ITPR3
ENSG00000096696	0.569078924262025	0.603705822828326	0.568211782557187	1.12298992593166	DSP
ENSG00000100030	0.660311275425242	0.558702214478617	0.497797610670888	0.660173312321842	MAPK1
ENSG00000100129	0.541388124699529	0.620132190595858	0.469136905705993	0.622660186443426	EIF3L
ENSG00000100393	0.78909503837613	0.646741988940457	0.609083749204864	0.939903354561836	EP300
ENSG00000100485	0.829185098922852	0.555659128244764	0.841629040632662	0.551114540528204	SOS2
ENSG00000100503	0.661991144288495	0.543787837412912	0.562659248279567	0.483761492139333	NIN
ENSG00000100522	0.444111889003849	0.532078629227474	0.833625131884508	0.593705459875664	GNPNAT1
ENSG00000100578	0.55277739334813	0.454624216439872	0.664047642878477	0.630181193190279	KIAA0586
ENSG00000100580	0.523244977266857	0.5621990751004	0.841575505877401	0.483534723578634	TMED8
ENSG00000100592	0.480174538046018	0.453935621452087	0.695246753612188	0.491146552192729	DAAM1
ENSG00000100596	0.412014871073164	0.469878368783135	0.80267094096387	0.693167131757934	SPTLC2
ENSG00000100644	0.602528152040041	0.456066194702813	0.835389237490257	0.736632823907539	HIF1A
ENSG00000100647	0.514493418623278	0.416597853681413	0.721467205542486	0.632325113261451	SUSD6
ENSG00000100697	0.760317476525391	0.646987682827739	0.733075253174663	0.734251396763716	DICER1
ENSG00000100731	0.739826776828147	0.604357578371131	0.923828098267868	0.627003267653015	PCNX1
ENSG00000100815	0.771728700572273	0.702348783232161	0.925613771735544	0.833060599776254	TRIP11
ENSG00000100852	0.687751214600893	0.642289980775011	0.552842557794196	1.00483077874662	ARHGAP5
ENSG00000100934	0.820947960159982	0.683005532319651	0.723811537404797	0.689454459819542	SEC23A
ENSG00000101350	0.467175554140782	0.505856224409822	0.58331772423994	0.638613514089533	KIF3B
ENSG00000101544	0.636171786390515	0.515535380825043	0.531483492622963	0.550055454306747	ADNP2
ENSG00000101596	0.690371157599842	0.488718776084851	0.546476381570046	0.576001375766802	SMCHD1
ENSG00000101654	0.672630834409624	0.414008731414115	0.520216273867596	0.759495336930707	RNMT
ENSG00000101745	0.751493945101216	0.51165858674373	0.68352296088288	0.656239338423685	ANKRD12
ENSG00000101752	1.03159650852747	0.750258784883358	0.692510613122676	0.829440865634164	MIB1
ENSG00000101825	0.706014266305811	0.895582429861742	0.600978796577423	0.77850893455048	MXRA5
ENSG00000101966	0.528604266077228	0.524869915277792	0.577703870227258	0.847799605378404	XIAP
ENSG00000101972	0.680332757502444	0.653824210386407	0.505603399521052	0.751096918666764	STAG2
ENSG00000102158	0.733230331234569	0.482370833595719	0.506512822663401	0.502631881468212	MAGT1
ENSG00000102189	0.864605541022181	0.843040624497735	0.82363848832784	0.807477164353246	EEA1
ENSG00000102218	0.642509885684744	0.541953152589297	0.547531920057871	0.471149080985584	RP2
ENSG00000102471	0.475967326988472	0.44509342054651	0.567549569728295	0.878788168396778	NDFIP2
ENSG00000102531	0.706023222740331	0.746167238583361	0.734812509423346	0.819402852346884	FNDC3A
ENSG00000102580	0.754338934135369	0.577556690689694	0.773918370258493	0.814509499665945	DNAJC3
ENSG00000102699	0.865762123891367	0.646981558187028	0.636174749542776	0.971090865492251	PARP4
ENSG00000102743	0.891112769791655	0.569440317453827	0.480830947067273	0.716670961466152	SLC25A15
ENSG00000102753	0.515993310614345	0.517804288459426	0.475476266616067	0.661931690704889	KPNA3
ENSG00000102755	0.455728097891825	0.61356053532118	0.480408917616974	0.666242999814573	FLT1
ENSG00000102763	0.452602055531874	0.765795136663649	0.784978375144128	0.891021249566332	VWA8
ENSG00000102781	0.659009459810629	0.495627325976774	0.45852515829869	0.466376083789461	KATNAL1
ENSG00000102908	1.05418284316164	0.660772364143651	0.891132509430423	1.09418218163296	NFAT5
ENSG00000103479	0.874599112492809	0.663575635811257	0.598738834684292	0.570525747855825	RBL2
ENSG00000103534	1.66863884933217	0.695901588568358	1.22674454532617	1.45633038837799	TMC5
ENSG00000103657	0.846003079098297	0.715145355217968	0.746354218375436	0.80257753295872	HERC1
ENSG00000103888	0.831838888528765	1.0840420210186	0.982382886175839	1.1596696665245	CEMIP
ENSG00000103978	0.469085482178074	0.438984563570326	0.599845942203374	0.642907148089287	TMEM87A
ENSG00000103994	0.845243463590986	0.902074001022238	0.949231996121357	1.02996846565343	ZNF106
ENSG00000104067	0.652334266589442	0.588683454608623	0.602488777401746	0.740662556858716	TJP1
ENSG00000104093	0.717959685868122	0.551996964007459	0.80024533756421	0.66792178812284	DMXL2
ENSG00000104133	0.567823943813577	0.613304256673878	0.671222155516667	0.761925452214643	SPG11
ENSG00000104164	0.534668809875255	0.455217744758465	0.518203404099115	0.443482512691889	BLOC1S6
ENSG00000104320	0.558959909326291	0.625793406716894	0.706538210580651	0.69067800080474	NBN
ENSG00000104517	0.753734350953333	0.76282555321017	0.851575444630171	0.911377968179817	UBR5
ENSG00000104635	0.56610647168657	0.679421071433454	0.511118032477449	0.929736400796941	SLC39A14
ENSG00000104643	0.486233028580552	0.607447766330977	0.758104921853782	0.593331807194041	MTMR9
ENSG00000104756	0.585868627134758	0.535331156676657	0.405189607847806	0.87965179966199	KCTD9
ENSG00000105778	0.529975989320921	0.466813701467226	0.763682460720058	0.656375780822031	AVL9
ENSG00000105835	0.525242553379572	0.419216765897652	0.779893126739563	0.873206046011834	NAMPT
ENSG00000105856	0.793201841299276	0.730945045370315	0.73164709731061	0.696191419226531	HBP1
ENSG00000105887	0.479994322681947	0.480592667153515	0.463882532763956	0.554590281441882	MTPN
ENSG00000105939	0.575755585893293	0.413946687711098	0.430103521009127	0.591753471842322	ZC3HAV1
ENSG00000106460	0.546321352020737	0.544560318622734	0.662882686967364	0.98906528029935	TMEM106B
ENSG00000106692	0.840863789752704	0.541799175950842	0.712392400920046	0.758592647440311	FKTN
ENSG00000106771	0.773737306609923	0.763785705459743	0.871963765371762	0.679670880541546	TMEM245
ENSG00000106780	0.710167347197763	0.782493123314122	0.613745348612345	0.976152558308821	MEGF9
ENSG00000106799	0.900123659855318	0.681072557712885	0.501699392830967	0.634650881563165	TGFBR1
ENSG00000107036	0.448569691057678	0.517193712945381	0.642523429764117	0.631061882912901	RIC1
ENSG00000107185	0.551323305128765	0.514665963700851	0.660402681554908	0.792304371846509	RGP1
ENSG00000107186	0.725853930550908	0.710328190465265	0.439284940361624	0.642846106419882	MPDZ
ENSG00000107290	0.856479918449507	0.61689217695298	0.778204109270157	0.695576762596142	SETX
ENSG00000107560	0.66535355146434	0.615002809982263	0.615291715152736	0.668732194501572	RAB11FIP2
ENSG00000107581	0.504461593030813	0.641140241127755	0.588017157837627	0.597249080116548	EIF3A
ENSG00000107651	0.532614255664639	0.501291987227279	0.52378048122051	0.497103007440236	SEC23IP
ENSG00000107669	0.527965897178779	0.428354911777867	0.606637175710506	0.532543384003085	ATE1
ENSG00000107771	0.437242890826767	0.580996664289605	0.436106496173706	0.711480641622376	CCSER2
ENSG00000107854	0.771444253186896	0.621874345829643	0.643162986067643	0.636583913479949	TNKS2
ENSG00000108021	0.660829081556716	0.849343517872907	0.439117511394207	1.11909471386964	TASOR2
ENSG00000108506	0.906140499943691	0.679022544296333	0.514867776548881	0.638750124710769	INTS2
ENSG00000108510	0.903205616010203	0.873006534514221	0.861949557849351	1.0117419359698	MED13
ENSG00000108582	1.18967934080653	0.738886485688295	1.09733772328354	1.20748180709998	CPD
ENSG00000109171	0.548607940642392	0.484085018716711	0.685769989523752	0.617623582497707	SLAIN2
ENSG00000109320	0.784544001914525	0.495234270746682	0.45498924912087	0.732017884286257	NFKB1
ENSG00000109381	0.832832552586355	0.419921539731219	0.477051639920665	0.413934891031639	ELF2
ENSG00000109436	0.987972418735902	0.768437761592471	0.8717984146167	1.26029208722468	TBC1D9
ENSG00000109452	0.914828876943744	0.564353186733785	0.711189774042989	1.45996578846138	INPP4B
ENSG00000109458	0.87988585864893	0.590219978386724	1.06987619359445	1.09925003779153	GAB1
ENSG00000109466	0.903769087830434	0.49848029239873	0.549421054062734	0.874128411030762	KLHL2
ENSG00000109572	0.743089360761627	0.876637396391149	1.04742925416911	1.10374315982981	CLCN3
ENSG00000109586	0.95672019640541	0.986874763327641	1.09491848304855	1.18256605095172	GALNT7
ENSG00000109606	0.623772039352503	0.459128695582835	0.687405697262726	0.495762723250671	DHX15
ENSG00000109654	0.941672532143031	0.785611655175001	0.842302644615046	1.45454765088159	TRIM2
ENSG00000109686	1.04659651429027	0.682746401990323	0.908718157272354	0.764824788523167	SH3D19
ENSG00000109738	0.802814139473769	0.896822458473152	1.19066681637116	0.825389201960074	GLRB
ENSG00000109756	0.909519946565517	0.697433886102703	0.793126240122574	0.798942611635462	RAPGEF2
ENSG00000109787	0.641481234145352	0.608268013668824	0.68790046143354	0.67443236487202	KLF3
ENSG00000109790	0.862232370512637	0.724675362652	0.738532542728719	0.716593377023028	KLHL5
ENSG00000109814	0.53438272442456	0.712465638032188	1.1455846392738	0.713078776003107	UGDH
ENSG00000109971	0.658537740735308	0.574997525616055	0.572297367811066	0.505652883807611	HSPA8
ENSG00000110048	0.431190566397708	0.631668168893381	0.41967268798355	0.583523547672692	OSBP
ENSG00000110218	0.578042479459203	0.403664555026239	0.625504890239197	0.463783465204312	PANX1
ENSG00000110315	0.509030125854316	0.438494966185246	0.468414211801756	0.490000572194297	RNF141
ENSG00000110321	0.532895228626192	0.492666465750688	0.410982549080967	0.697165243969021	EIF4G2
ENSG00000110344	1.09102817879086	0.900708273788552	0.839155450679901	1.2140961084764	UBE4A
ENSG00000110367	0.528753409791055	0.561563517910548	0.513812453360811	0.565653669546663	DDX6
ENSG00000110395	0.868752078582699	0.627141226214041	0.635959530112023	0.774350607517542	CBL
ENSG00000110422	0.806928715489058	0.650983759528832	0.639262710842041	1.03169136782622	HIPK3
ENSG00000110429	0.417880084706061	0.402356365092952	0.470916112219317	0.578599737170658	FBXO3
ENSG00000110756	0.708137307369225	0.492043405126801	0.452059857193514	0.431073977847983	HPS5
ENSG00000110841	0.774083560676816	0.655587016907079	0.794938969129723	0.75780044379214	PPFIBP1
ENSG00000111300	0.574997135142833	0.438176841573126	0.554585971778632	0.566431081656131	NAA25
ENSG00000111371	0.884247380271271	0.717500226705865	0.83341706059685	0.812798313985778	SLC38A1
ENSG00000111412	0.666454955679662	0.608484695663811	0.60624483263923	0.646967997185541	SPRING1
ENSG00000111530	0.719286560965209	0.752605691241929	0.495099784063566	0.69008258015286	CAND1
ENSG00000111647	0.949859085584481	0.83378752235353	0.828601364372668	0.73769056212562	UHRF1BP1L
ENSG00000111670	0.554043097262664	0.453907103027504	0.531589339394449	0.689534642835721	GNPTAB
ENSG00000111727	0.657426209891136	0.734590529626053	0.659829125829654	0.715579207634098	HCFC2
ENSG00000111799	0.879436657216088	0.898787973449349	0.681117880291047	1.17110366150419	COL12A1
ENSG00000111817	0.796709722577144	0.658970870136216	0.614422195572106	0.70539854409305	DSE
ENSG00000111880	0.545934647750804	0.438631635079891	0.423001451972939	0.512948234908404	RNGTT
ENSG00000111897	0.802846977942598	0.674532084088117	0.720465459112064	0.711840608318596	SERINC1
ENSG00000111911	0.522592764776017	0.45515416920839	0.479184614665103	0.963787879104094	HINT3
ENSG00000112078	0.624022234921948	0.581952090140385	0.456485138627846	0.672740441714299	KCTD20
ENSG00000112144	0.736181013707024	0.673464142649415	0.629812340655579	0.608540200005058	CILK1
ENSG00000112159	0.641072468909168	0.62995734456311	0.613059123955545	0.66273600755753	MDN1
ENSG00000112210	0.957848401047743	0.982542419874539	0.820766691225545	0.952911848691273	RAB23
ENSG00000112234	0.403055069634194	0.485286430160053	0.527174797055264	0.692928531565864	FBXL4
ENSG00000112249	0.924446653015652	0.705561444496451	0.987870049909823	1.29414964385334	ASCC3
ENSG00000112282	0.849328232735292	0.598142840074363	0.593866132480034	0.705632178752351	MED23
ENSG00000112379	1.45614522884131	0.9031624476992	1.22593575155507	1.07151554473913	ARFGEF3
ENSG00000112697	0.575270731714024	0.613464430427753	0.527616589514001	0.668845300971566	TMEM30A
ENSG00000112851	0.671566999451795	0.567813626748411	0.665793674112821	0.654002055826221	ERBIN
ENSG00000112893	0.88966805887792	0.769327912034047	0.815288857836064	0.871805661998518	MAN2A1
ENSG00000112902	0.646652935850187	0.71119796729646	0.914139942526327	1.08035521250685	SEMA5A
ENSG00000113083	0.735196598984721	0.777425420076371	0.614131253974011	1.20127485370172	LOX
ENSG00000113163	0.776646956403045	0.643356728510033	0.715178253129399	0.655506655963673	CERT1
ENSG00000113273	0.651974909950726	0.639528976681006	0.572125980689537	0.579759418724595	ARSB
ENSG00000113282	0.586534752886532	0.517090466574852	0.579129717206947	0.661526337795278	CLINT1
ENSG00000113300	0.606514630590536	0.459253782333201	0.440260789039747	0.511324993644689	CNOT6
ENSG00000113369	0.511588993993843	0.404632026805723	0.407314379947635	0.599886496546884	ARRDC3
ENSG00000113391	0.543699999923214	0.504784858602549	0.564024041043227	0.480524230946378	FAM172A
ENSG00000113441	0.556774986705324	0.570189550387715	0.652524517577318	0.655727103669441	LNPEP
ENSG00000113494	0.858379224132801	0.713800301818247	0.750840607020902	0.991340381063734	PRLR
ENSG00000113522	0.694668601726799	0.637508428040521	0.590142222749575	0.721734672502997	RAD50
ENSG00000113569	0.669319616318197	0.538792680094698	0.495032945379545	0.633403029944363	NUP155
ENSG00000113580	0.881702906922397	0.67895054260977	0.46036654535718	0.727388626386164	NR3C1
ENSG00000113595	0.651167911227135	0.708294143722005	0.659851431797503	0.688946966269498	TRIM23
ENSG00000113615	0.842991620657692	0.813374052216741	1.0653442981903	1.01873809998715	SEC24A
ENSG00000113638	0.520390508439999	0.601923768889066	0.553838843780093	0.628365577066609	TTC33
ENSG00000113658	0.621928387941603	0.666882677839676	0.724629575681683	0.738132536130772	SMAD5
ENSG00000113712	0.739681456276732	0.713231726391454	0.735065082013559	0.874649226764022	CSNK1A1
ENSG00000113742	0.777456150953207	0.674196959493566	0.651368338064836	1.04249154337527	CPEB4
ENSG00000113810	0.826479225170761	0.820240841203281	0.446088520668875	0.904250962117063	SMC4
ENSG00000114062	0.586896756144366	0.59746102299512	0.635737477879434	0.858093972339275	UBE3A
ENSG00000114127	0.521919723183811	0.586123530705798	0.5101599151615	0.94845741471133	XRN1
ENSG00000114166	0.649014898444903	0.732395317189934	0.43629666364172	0.779234478159804	KAT2B
ENSG00000114302	0.785653945262039	0.640632149398871	0.610610639055616	0.782141053250045	PRKAR2A
ENSG00000114331	0.777506320878684	0.685303254078895	0.669307740721357	0.859787994503286	ACAP2
ENSG00000114346	0.867230209599986	0.615831139332671	0.491857331729844	0.737714208530793	ECT2
ENSG00000114439	0.693491856936959	0.785566769020119	0.794062165303611	0.976214784525092	BBX
ENSG00000114573	0.550810111653073	0.667752008936194	0.591743874563834	0.819263428254617	ATP6V1A
ENSG00000114698	1.03661442270463	0.70268909751905	0.764622037486687	0.550863514828763	PLSCR4
ENSG00000114904	0.517887024460582	0.676234600972881	0.450878634722386	0.768575421924417	NEK4
ENSG00000115020	0.917270415216373	0.646501525691249	0.70469571496539	0.782530575814366	PIKFYVE
ENSG00000115084	0.502241750908306	0.552004882079087	0.66064620645642	0.741864902214136	SLC35F5
ENSG00000115145	0.516950513065288	0.530170269666341	0.75344430603647	0.745498974129325	STAM2
ENSG00000115183	0.530969334220726	0.587498386041048	0.95135473866832	0.785354000184349	TANC1
ENSG00000115306	0.841497768429386	0.663044895901807	0.689483859854728	0.870132698181253	SPTBN1
ENSG00000115339	0.780426516942016	0.407410019589374	0.933337176742673	0.677945837770787	GALNT3
ENSG00000115365	0.791838978288356	0.690302802757643	0.49433492054236	0.802078303442845	LANCL1
ENSG00000115414	0.590946774543285	1.03273968645418	0.570240523909352	0.819027669088476	FN1
ENSG00000115464	1.21828959988068	0.988053756846329	1.26653365981581	1.1780899791543	USP34
ENSG00000115760	0.699598263390067	0.707937981251433	0.955301442202357	1.01968737145901	BIRC6
ENSG00000115762	0.684658474608455	0.525350875438147	0.815035333967613	0.735749366574162	PLEKHB2
ENSG00000115808	0.778139222528476	0.707178694561898	0.690501751107655	0.766301158425879	STRN
ENSG00000115827	0.646267555261316	0.488698421388456	0.517991191721955	0.565861772673814	DCAF17
ENSG00000115839	0.58331813756547	0.455282754436089	0.602225248926406	0.551377925983173	RAB3GAP1
ENSG00000115904	0.545906756562833	0.487963600220954	0.55584844772388	0.556004625452087	SOS1
ENSG00000115966	0.551772909956892	0.484162845632587	0.454582165287199	0.422835234122992	ATF2
ENSG00000116117	1.08311476933241	0.51585884816188	0.517030684666207	0.558128397756838	PARD3B
ENSG00000116406	0.742175381638991	0.948851349050914	0.880880128558733	1.22763898717543	EDEM3
ENSG00000116539	0.818529108075461	0.839935775390026	1.00366716504904	1.10053303865872	ASH1L
ENSG00000116641	0.769137825507425	0.730137806015881	0.796500846134672	0.689311362164466	DOCK7
ENSG00000116731	0.526058869189612	0.49285654511018	0.628014930693152	0.509214160158918	PRDM2
ENSG00000116747	0.68325305016519	0.702261508719579	0.890959767784439	0.89390506211508	RO60
ENSG00000116903	0.511294668550453	0.441254628781605	0.602429199607831	0.674576825816825	EXOC8
ENSG00000116984	0.599320421518252	0.434928326627365	0.527961058257885	0.758685648881733	MTR
ENSG00000117036	0.487665130068011	0.565652511458423	0.537183571570413	0.614640040734466	ETV3
ENSG00000117054	0.433616602917637	0.491913751737807	0.409607890325358	0.719775588443027	ACADM
ENSG00000117222	0.494469550139919	0.505622414913636	0.450389308008998	0.851645205641426	RBBP5
ENSG00000117335	0.410743286470906	0.47705939618678	0.659127410356598	0.847696909192347	CD46
ENSG00000117523	0.477280298921921	0.513542488066342	0.615794239276621	0.822633040728998	PRRC2C
ENSG00000117620	0.531206170070773	0.58110159254112	0.790106942086088	0.806287061840534	SLC35A3
ENSG00000117713	0.429290390094144	0.459128337749655	0.540672346640133	0.428617702169189	ARID1A
ENSG00000118007	1.08435234049244	0.850758227803184	0.608770157272443	0.959528228589847	STAG1
ENSG00000118058	0.821345978905746	0.636404782427108	0.69106407371286	0.954131130351618	KMT2A
ENSG00000118200	0.654875444492639	0.743784184322257	0.954956082547898	0.973095549031258	CAMSAP2
ENSG00000118217	0.544499954743912	0.549946320417865	0.662029727784746	0.980031772731413	ATF6
ENSG00000118260	0.744341183365152	0.528256665078912	0.636605288066887	0.559120694439292	CREB1
ENSG00000118412	1.05008017479924	0.573797292471174	0.484701844392513	0.64662617695844	CASP8AP2
ENSG00000118564	0.454796685085217	0.450327857973081	0.451627873188967	0.441244682222971	FBXL5
ENSG00000118762	0.795984469362698	0.700806086891918	0.7518796334729	0.704770590322457	PKD2
ENSG00000118873	0.603998910107057	0.631807485880774	0.779912796035654	0.897070031090802	RAB3GAP2
ENSG00000119285	0.680494043516952	0.737718968983022	0.749003881550554	0.782749664761726	HEATR1
ENSG00000119396	0.471614826599754	0.438293127217385	0.551966863051737	0.447756292637476	RAB14
ENSG00000119402	0.462987364185831	0.416686356418356	0.459091567338951	0.489834770075988	FBXW2
ENSG00000119596	0.552627501943681	0.475025312653044	0.598147358884396	0.458784695989535	YLPM1
ENSG00000119899	0.712401046200324	0.522911596249624	0.590666387335534	0.64356197832135	SLC17A5
ENSG00000119912	0.445691180674088	0.574575322713564	0.619076579783057	0.537148002850436	IDE
ENSG00000120063	0.829344447096251	0.596249669097792	0.599992900013825	0.787886540243628	GNA13
ENSG00000120137	0.775904572895703	0.726154022000109	0.829469764447552	1.02062442845835	PANK3
ENSG00000120519	0.792031855164698	0.593527966758847	0.829469844768164	0.799847015948009	SLC10A7
ENSG00000120594	0.663825659464843	0.637566806072776	0.677153145838259	0.644225973783629	PLXDC2
ENSG00000120690	0.875893081631105	0.666851564799065	0.697724713450873	0.871441857923953	ELF1
ENSG00000120733	0.661567338853135	0.556916495815789	0.434687134038521	0.644229134565962	KDM3B
ENSG00000120756	1.14540622626891	0.811228912916395	0.821692414134172	1.1524262320387	PLS1
ENSG00000120784	0.645643873018177	0.431469098662509	0.43499863499594	0.562447101936848	ZFP30
ENSG00000120800	0.765232043997302	0.678106652117606	0.741469943335574	0.761021435676872	UTP20
ENSG00000120868	1.06668729690232	0.72125050290084	0.861316614360523	0.773307068797912	APAF1
ENSG00000121297	0.489857251551599	0.526116070653257	0.483614763549435	0.606994052957761	TSHZ3
ENSG00000121741	0.657749661449481	0.455107187277986	0.740302196499979	0.788603215463475	ZMYM2
ENSG00000121892	0.708495509764657	0.501569973426522	0.672843095868711	0.657305407943369	PDS5A
ENSG00000122008	0.694231908471652	0.647013576129994	0.617511034705361	0.609072950952351	POLK
ENSG00000122042	0.809249113095938	0.448812946442875	0.477139854771117	0.795825048735274	UBL3
ENSG00000122482	0.490299967597272	0.569210000090411	0.600748795319775	0.538918228223991	ZNF644
ENSG00000122512	0.41633988088792	0.629282493284659	0.419596326720285	0.615530089706726	PMS2
ENSG00000122870	0.596466100259274	0.74474184953555	0.704013268890486	0.733303327425782	BICC1
ENSG00000123066	0.798037196290157	0.864073791217729	0.512921118319441	0.859189847453341	MED13L
ENSG00000123124	0.409993578010869	0.518604151664848	0.74125812546443	0.686032225194782	WWP1
ENSG00000123268	0.473207010658526	0.43810700149707	0.486314525410734	0.719768974780274	ATF1
ENSG00000123444	0.472829389989617	0.594555418771058	0.408121738981639	0.735756346819384	KBTBD4
ENSG00000123636	0.703469231531813	0.508203805626646	1.02759153598062	0.723150038621985	BAZ2B
ENSG00000123643	0.42787447149099	0.502436457697128	0.582010697926627	0.556741755369744	SLC36A1
ENSG00000123836	0.58106959979346	0.53125564853422	0.644784276073365	0.890173459416632	PFKFB2
ENSG00000124151	0.726986704664261	0.641652088057351	0.544072854860272	0.835992307912971	NCOA3
ENSG00000124177	0.69098617433348	0.501815995297593	0.480366338558869	0.657095666246264	CHD6
ENSG00000124198	0.974229445678712	0.962785557248899	0.670337254102879	0.994174168581935	ARFGEF2
ENSG00000124459	0.662299187442791	0.545513905305601	0.508300695027578	0.553404199274663	ZNF45
ENSG00000124486	0.708158723280886	0.74452507556108	0.788577484210598	0.693564179032351	USP9X
ENSG00000124788	0.524167940546815	0.552359674593946	0.709053135323621	0.706914134832152	ATXN1
ENSG00000124789	0.965612492482854	0.736310267581221	0.609583538301273	0.534130339752021	NUP153
ENSG00000124831	0.573665212327701	0.406190851679407	0.593100822439291	0.671551787344217	LRRFIP1
ENSG00000124942	0.78623127948026	0.803981908044829	0.727309841398119	1.02260067222625	AHNAK
ENSG00000125107	1.143430920409	0.854830916716035	0.809899783841488	0.656647646141278	CNOT1
ENSG00000125484	0.945538670469098	0.713466839873266	0.828457283712955	0.614740145484769	GTF3C4
ENSG00000126016	0.803436012038511	0.721065332587839	1.23789502494422	1.150258437795	AMOT
ENSG00000126777	0.45990237618395	0.470897956380205	0.479240401151542	0.5433232867672	KTN1
ENSG00000126804	0.562917369633429	0.431470596166495	0.564925749058238	0.563688603556739	ZBTB1
ENSG00000127022	0.523308938857106	0.645211850026934	0.556155886158663	0.648503458500454	CANX
ENSG00000127080	0.512992853306351	0.653605041896608	0.644006297586729	0.852019036668885	IPPK
ENSG00000127081	0.552394942829975	0.530240872968766	0.689319013111118	0.684907209755785	ZNF484
ENSG00000127481	0.637513423946561	0.641709170889743	0.75132344892237	0.780544448231268	UBR4
ENSG00000127603	0.797298942495362	0.675592189533619	0.801825335044442	0.874017909938949	MACF1
ENSG00000127870	0.635760914363344	0.524412880491824	0.448752750359638	0.664353177091963	RNF6
ENSG00000127914	0.591758800265544	0.703088172576218	0.816673976641166	1.17926294283194	AKAP9
ENSG00000128585	0.622897070032001	0.709225620202538	0.770788271233274	0.843464889420745	MKLN1
ENSG00000128595	0.748502777207872	0.669754854006826	0.637431347499474	0.693209640585265	CALU
ENSG00000128833	0.988163004188333	0.594788956642981	0.453451137258045	0.908560451043941	MYO5C
ENSG00000128881	0.556864959172402	0.490308336527198	0.436402296305214	0.595705950568408	TTBK2
ENSG00000128923	0.772851168205309	0.779383154346903	0.613743948788786	0.970335942173912	MINDY2
ENSG00000128989	0.501560159527935	0.513491063531787	0.502517391295691	0.78689612534351	ARPP19
ENSG00000129003	0.906228761455603	0.768898865235915	1.072864013757	1.02603421490069	VPS13C
ENSG00000129116	0.789068306696653	0.607772293768293	0.973501653804259	0.621048421953844	PALLD
ENSG00000129315	0.641243651945563	0.660689356501302	0.684957707296049	0.811533953904147	CCNT1
ENSG00000129317	0.501660810705982	0.542161902715635	0.63818849205917	0.537285185846378	PUS7L
ENSG00000129422	0.560745094228233	0.758088411320534	0.521153002249451	0.876072715911248	MTUS1
ENSG00000129534	0.716346648038206	0.526095529838683	0.660088635743931	0.415279882789375	MIS18BP1
ENSG00000130147	0.642136568371351	0.468095745632164	0.408604385687151	0.78912943095486	SH3BP4
ENSG00000130150	0.73345623342564	0.651027621719506	0.499624729113125	0.706837253320118	MOSPD2
ENSG00000130396	0.832092437459007	0.507910403067849	0.926723383799546	0.706741344457396	AFDN
ENSG00000130559	0.632927359623725	0.420074490601831	0.443527076662228	0.433588343194492	CAMSAP1
ENSG00000130723	0.917971631271305	0.805345668189544	0.718816128388687	0.956008237498532	None
ENSG00000130779	0.621579218701638	0.655591672224678	0.543743731359112	0.603727009321148	CLIP1
ENSG00000130962	0.663468584688864	0.769313058213042	0.612596761591721	1.06526672477704	PRRG1
ENSG00000131023	0.950461380669707	0.686515544826089	0.850931500846092	0.777542553760516	LATS1
ENSG00000131263	0.431431357921636	0.606775500397699	0.665602704455361	0.722898807356033	RLIM
ENSG00000131374	0.681229246273384	0.573687342771169	0.505690885487398	0.810018569318253	TBC1D5
ENSG00000131375	0.612660005392384	0.441217951235756	0.423219181338002	0.833996913068021	CAPN7
ENSG00000131437	0.550918689309065	0.532744598325916	0.555276825216309	0.657901561379887	KIF3A
ENSG00000131504	0.572440866809683	0.401937964202098	0.50802046672575	0.544758380317055	DIAPH1
ENSG00000131725	0.756030887672966	0.618354854368884	0.610579521809228	0.80842144895863	WDR44
ENSG00000131791	0.44565988740737	0.586502838151028	0.841238765886895	0.660798391831222	PRKAB2
ENSG00000132294	0.789727786988041	0.708708638536983	1.06123077079983	0.971723453003597	EFR3A
ENSG00000132356	0.567635966325047	0.558262751470771	0.753097250258677	0.923421641376502	PRKAA1
ENSG00000132405	1.21450806409774	1.07854778305072	1.09439487122494	1.28222366142474	TBC1D14
ENSG00000132549	0.671815903676703	0.420987496363167	0.802213972673103	0.949947771537968	VPS13B
ENSG00000132669	0.552448867630247	0.621440963579392	0.663554569957872	0.726988153844376	RIN2
ENSG00000132824	0.527085445962194	0.493559608268735	0.517164301895476	0.568255303153837	SERINC3
ENSG00000132953	0.666810446479638	0.573458700646561	0.736098851346523	0.893488457867733	XPO4
ENSG00000133059	0.443113951883081	0.598830203229018	0.579875699429904	0.948377205204849	DSTYK
ENSG00000133103	0.564247669266284	0.584731189310958	0.515224622793552	0.720410784509086	COG6
ENSG00000133131	0.422854748278746	0.42324487962273	0.447556405751959	0.590821388117464	MORC4
ENSG00000133138	0.934864685806218	0.894180339447037	0.93211590746623	1.40931878548803	TBC1D8B
ENSG00000133401	0.687949258433064	0.899807520149043	0.543002563079832	0.847900234187593	PDZD2
ENSG00000133657	0.757376132792212	0.800411685193658	0.727624330377153	0.680406114804464	ATP13A3
ENSG00000133703	0.637363631354045	0.587772319212645	0.6204068251614	0.423058632143053	KRAS
ENSG00000133704	0.648332302538221	0.58518797736651	0.544834990902062	0.522431505911145	IPO8
ENSG00000133789	0.699083603129766	0.492619857495612	0.455071534958232	0.628572429787284	SWAP70
ENSG00000133812	0.800355219254784	0.739838495627537	0.919945082824673	0.920128617479513	SBF2
ENSG00000133816	0.753632220348676	0.720721720771801	0.831608960253224	0.814031842903783	MICAL2
ENSG00000134109	0.604250898871681	0.675160040444575	0.564471232189294	0.78403533121268	EDEM1
ENSG00000134250	1.20444135196017	1.07103980165439	1.12965389693763	1.14045426229841	NOTCH2
ENSG00000134255	0.513705048979975	0.413898288126099	0.547478727162424	0.467006361077808	CEPT1
ENSG00000134278	1.01699558618028	0.690185913528853	0.852113563714212	1.18693222060274	SPIRE1
ENSG00000134294	0.498940909057457	0.526545183467148	0.513287869693099	0.502994316524017	SLC38A2
ENSG00000134313	0.62197413658591	0.769454077423726	0.775293022912057	0.527957161563371	KIDINS220
ENSG00000134318	0.683696653107367	0.580164227767877	0.809260544451896	0.751169746483226	ROCK2
ENSG00000134371	0.590477210494668	0.634699701778844	0.666206513963358	0.867151879648719	CDC73
ENSG00000134709	0.779521921906299	0.643211427323136	0.985555609928224	0.667824673903872	HOOK1
ENSG00000134852	0.854375668773435	0.732928444628797	0.83587410437737	0.927981192778997	CLOCK
ENSG00000134909	0.676508444686405	0.546694813229073	0.775849151665915	1.08003115792677	ARHGAP32
ENSG00000134970	0.595883123705097	0.574205046659662	0.639442448095612	0.794481423418287	TMED7
ENSG00000134982	0.903708556919554	0.791664338444367	0.973827019729368	1.05437534002338	APC
ENSG00000134987	0.445617961783316	0.518567771774598	0.676932248547796	0.637544303235031	WDR36
ENSG00000135018	0.58114585745439	0.45769990955813	0.512254203171111	0.491463508598618	UBQLN1
ENSG00000135040	0.558805325375278	0.472647586294007	0.58994231510734	0.503398119095876	NAA35
ENSG00000135241	0.546724771538925	0.435474955433005	0.463062897265868	0.493493739243171	PNPLA8
ENSG00000135338	0.792218228921905	0.79407790973585	0.895762081639718	0.970428510496117	LCA5
ENSG00000135373	1.35325760176849	1.15787373666092	1.2911748395968	1.09429935835722	EHF
ENSG00000135387	0.563658060696892	0.531348830989461	0.485065230346141	0.734072118027161	CAPRIN1
ENSG00000135720	1.05170181512841	0.817916157584904	0.719830255848094	0.586217339701622	DYNC1LI2
ENSG00000135763	0.459034437978198	0.533667815773298	0.471572216757582	0.552242130151713	URB2
ENSG00000135776	0.427708931043845	0.400806511404276	0.538339206480545	0.548609377149314	ABCB10
ENSG00000135828	0.688325107181889	0.513169124095537	0.790454907662992	0.867187968855519	RNASEL
ENSG00000135829	0.529172903631641	0.475508069939294	0.481551634997487	0.46632889750713	DHX9
ENSG00000135837	0.792413136662578	0.771786409365731	0.947688091497615	0.939439971816725	CEP350
ENSG00000135862	0.534372054256785	0.820477750066946	0.861086642425069	0.813399887618527	LAMC1
ENSG00000135913	1.83130393008847	1.25428873274643	1.22197841591721	1.67828215052931	USP37
ENSG00000135968	0.67267337278896	0.727597426827075	0.780851496936358	0.877927354764664	GCC2
ENSG00000135999	0.721253872729269	0.473638057915525	0.557478375826693	0.599895620959613	EPC2
ENSG00000136010	0.85975579688766	0.993500537841065	0.575676389974907	0.883885122289879	ALDH1L2
ENSG00000136021	0.876394546923244	0.626314144172335	0.757472680178563	0.634227092373028	SCYL2
ENSG00000136040	1.12526555157302	0.661260872882004	0.683487611901651	0.701994960951446	PLXNC1
ENSG00000136051	0.677008345287713	0.597904782897666	0.805499672516628	0.6902519919953	WASHC4
ENSG00000136143	0.553335690741064	0.502757539389256	0.425301737445184	0.871467292139328	SUCLA2
ENSG00000136144	0.515813947599596	0.524562658816478	0.509006191089369	0.739465153486129	RCBTB1
ENSG00000136193	0.827166958084515	0.638040419066003	0.820633246768288	0.886430501477792	SCRN1
ENSG00000136205	0.657477401727404	0.703559715631128	0.673987623603037	0.681444137007302	TNS3
ENSG00000136237	0.731584143620934	0.6034341344869	0.531695508100855	0.853818199091416	RAPGEF5
ENSG00000136381	0.81805232904976	0.690768787419906	0.765358536827349	0.830474048617702	IREB2
ENSG00000136451	0.785067765426828	0.602418816404623	0.619427716424447	0.553037968618795	VEZF1
ENSG00000136536	0.576518598674143	0.439916795589684	0.679435824582592	0.606747620223515	MARCHF7
ENSG00000136628	0.561326430678048	0.611412726986651	0.714653616228142	0.582362155027155	EPRS1
ENSG00000136731	0.62648524313939	0.610004712919378	0.842557535047512	0.673976410435438	UGGT1
ENSG00000136824	0.991920233056462	0.68943178008987	0.713080983885067	0.802334085106333	SMC2
ENSG00000136868	0.576284430424372	0.49126045731958	0.566045657384385	0.596206812507757	SLC31A1
ENSG00000136874	0.795861953100585	0.685648253015167	0.72102048573357	0.701085958766166	STX17
ENSG00000136925	1.24279807495563	0.931598842076376	0.864391835124028	1.05663114328552	TSTD2
ENSG00000137040	0.437814276127815	0.578926859860308	0.515671842702204	0.550898755658498	RANBP6
ENSG00000137145	0.890095481484261	0.979064572642871	0.993157263059036	0.970571432111314	DENND4C
ENSG00000137177	0.758906146843829	0.637911974347743	0.718081236166481	0.669727196893411	KIF13A
ENSG00000137449	0.676682899439106	0.530811291644352	0.474481260280013	0.78477000672682	CPEB2
ENSG00000137501	0.702866481772439	0.705996488369206	1.08121231106691	1.45665642515086	SYTL2
ENSG00000137573	0.763590961925655	0.844723284490474	0.574983118394192	0.88326424945578	SULF1
ENSG00000137601	0.705553378490536	0.735821738185885	0.876066060570417	0.777967013476826	NEK1
ENSG00000137642	0.701703035376301	0.758460018494916	0.708135185960005	1.09691187115531	SORL1
ENSG00000137693	0.772615508225403	0.672113739421648	0.718229167638642	0.909511918865944	YAP1
ENSG00000137760	0.814246330620231	0.486919910731428	0.420118742394722	0.433847697328091	ALKBH8
ENSG00000137770	0.579188648275161	0.440050856872957	0.473437129178125	0.443443299824806	CTDSPL2
ENSG00000137812	0.691188142785563	0.594994466711879	0.631528572538547	0.826644087419337	KNL1
ENSG00000137845	0.474858930449382	0.627559115325176	0.553135053809954	0.598306465003582	ADAM10
ENSG00000138018	0.523976435059206	0.63934607432286	0.837399100212922	0.794511484373822	SELENOI
ENSG00000138078	0.667690363552054	0.762526380642662	0.68008670946794	0.681540194534016	PREPL
ENSG00000138081	0.755460666538441	0.756285547861129	0.776184321724088	0.602865894687759	FBXO11
ENSG00000138095	0.464443498083855	0.467337308851724	0.48717069575296	0.441703181521655	LRPPRC
ENSG00000138119	0.568950385598287	0.656983264623184	0.522427794423812	0.692109323002519	MYOF
ENSG00000138190	0.534524422827417	0.404376781852541	0.58712974832239	0.488410336522731	EXOC6
ENSG00000138246	0.66101183329103	0.675435560626472	0.591993764943692	0.991895088259979	DNAJC13
ENSG00000138411	0.44642351496701	0.713382976837458	0.468864519033583	0.607050676604641	HECW2
ENSG00000138448	0.914622842246238	1.06891129039944	1.18218501848858	1.42656316674228	ITGAV
ENSG00000138459	0.63708379612838	0.55120702103711	0.613532514034843	0.707189902555684	SLC35A5
ENSG00000138592	0.628793826095622	0.69280286303837	0.542684341746115	0.700129409664679	USP8
ENSG00000138593	0.717873520446381	0.748499517574017	0.840070990947211	1.19592199409376	SECISBP2L
ENSG00000138594	0.673831130701705	0.566754275267469	0.597390572777956	0.754668965811574	TMOD3
ENSG00000138600	0.653647780153567	0.541270165375332	0.573501335805018	0.419527198385321	SPPL2A
ENSG00000138641	0.895912163095013	0.645084091320578	0.889444182279198	1.23502629611908	HERC3
ENSG00000138660	0.589412092338091	0.511074310321114	0.728078813155172	0.744602849610745	AP1AR
ENSG00000138686	0.664685568945329	0.421217303813062	0.453920479579965	0.602892033133329	BBS7
ENSG00000138688	1.20719781134111	0.815658712081184	0.942555423797132	1.21941199554417	KIAA1109
ENSG00000138709	0.704203609649859	0.48456108059435	0.771114605634793	0.594298710622841	LARP1B
ENSG00000138756	0.987431798034292	0.810789386035275	1.06069016640457	0.849014896994113	BMP2K
ENSG00000138757	0.97876384561564	0.760172762648283	0.856809297366996	0.523882558099674	G3BP2
ENSG00000138758	0.714340823526438	0.624293298453983	0.741576808981977	0.716840714224795	SEPTIN11
ENSG00000138764	0.47922923137446	0.530739015460366	0.530892586226393	0.745169011432429	CCNG2
ENSG00000138767	0.690368899353362	0.556259909306752	0.791458211914321	0.487568773332586	CNOT6L
ENSG00000138768	0.831391912160445	0.684558941336487	0.618654347435847	0.566076009154403	USO1
ENSG00000138771	0.929350695589228	0.593181312952033	0.741381644748629	0.827036059199418	SHROOM3
ENSG00000138780	0.916863504636762	0.769894853481152	1.02889177174486	0.92372206377461	GSTCD
ENSG00000138802	0.809671620016569	0.706809117138412	0.816703775295715	0.807559441931967	SEC24B
ENSG00000139116	0.994686346094904	0.757156752975932	0.791981047214764	0.702848073777691	KIF21A
ENSG00000139132	1.02765668361165	0.543558617068593	0.720324990320593	0.768800401988015	FGD4
ENSG00000139163	0.50749264903745	0.567846875267006	0.439688269992231	0.497588813376766	ETNK1
ENSG00000139218	0.630524837247629	0.669049379787626	0.615213826513405	0.731650982431248	SCAF11
ENSG00000139324	0.769358109202898	0.736953553895288	0.533253014807139	0.653388258313304	TMTC3
ENSG00000139436	0.537029022628518	0.572456372039842	0.454035212178248	0.605691969816139	GIT2
ENSG00000139496	0.833566455433356	0.533452750387686	0.556335660944227	0.914436818287055	NUP58
ENSG00000139505	0.800476499440186	0.618618989970853	0.627443710890702	1.08883646056412	MTMR6
ENSG00000139514	0.920745040673178	0.45878872837653	0.627840518811445	0.735685958047886	SLC7A1
ENSG00000139517	0.918595765004512	0.640786078993791	0.847617148010093	0.885715022885313	LNX2
ENSG00000139687	0.700730928344949	0.562388673815424	0.569626676636185	0.723568019202469	RB1
ENSG00000139697	0.558906497318215	0.750483860661673	0.602497199881953	0.719771757203921	SBNO1
ENSG00000139793	0.815276573227436	0.785749488521175	1.13844018614658	0.889541485676175	MBNL2
ENSG00000139921	0.501781606007492	0.475422515597487	0.520919546434572	0.524443504392377	TMX1
ENSG00000139926	0.662636369615656	0.703947560515844	0.51761163533753	0.81388403856283	FRMD6
ENSG00000139977	0.474614749299708	0.477477877464184	0.518600922900783	0.446153577414314	NAA30
ENSG00000140157	0.62060140279501	0.537924167341822	0.525007065374522	0.561650735714933	NIPA2
ENSG00000140199	0.843441146793335	0.629799217414593	0.578644501912942	0.590661477267261	SLC12A6
ENSG00000140262	0.59181978222299	0.646398102356746	0.591653073569438	0.770167178196231	TCF12
ENSG00000140265	0.521509613438512	0.570986760867588	0.453966844956218	0.544508368391502	ZSCAN29
ENSG00000140382	0.751062017802942	0.679539682727989	0.461428011749492	0.534550888248927	HMG20A
ENSG00000140386	0.644542165857488	0.527978208158548	0.579620154679007	0.721352807680318	SCAPER
ENSG00000140396	0.581732041893385	0.785836727385585	0.828091948281319	1.07851312124192	NCOA2
ENSG00000140443	0.688989652429717	0.604053550287713	0.810812174271434	0.754975691074097	IGF1R
ENSG00000140526	1.4108081520712	0.596061295802383	1.19438831145157	0.918465210271264	ABHD2
ENSG00000140575	1.02122179995214	0.646190607376685	0.660939536850499	0.979609920639684	IQGAP1
ENSG00000140992	0.70874864309785	0.578839257377979	0.606233794940166	0.72603862861123	PDPK1
ENSG00000141367	0.791786939072678	0.839228558811403	0.972230574096553	0.814556760821239	CLTC
ENSG00000141425	0.495655391784994	0.512400639248326	0.498644010625893	0.564498462760444	RPRD1A
ENSG00000142892	0.515822330367572	0.590081220651544	0.646702674580226	0.462269053121753	PIGK
ENSG00000143322	0.494175153089315	0.496420481760368	0.52880331877441	0.68807469546274	ABL2
ENSG00000143337	0.61682159604936	0.657630445685769	0.671369473543708	0.7211564019993	TOR1AIP1
ENSG00000143341	1.57133925114038	1.02142860513969	0.924202694486359	1.37023192590442	HMCN1
ENSG00000143437	0.447161478301772	0.407244743198576	0.436378519870852	0.696738603609899	ARNT
ENSG00000143702	0.670751535866248	0.643341669798717	0.809305465853563	0.749931044788575	CEP170
ENSG00000143751	0.584297394942378	0.670523821610748	0.621339387651671	0.696131650364714	SDE2
ENSG00000143776	0.578415606401935	0.555256743916476	0.53047812733732	1.50513154632416	CDC42BPA
ENSG00000143970	0.818089178133771	0.787755581070597	0.969836643471447	1.18495465119701	ASXL2
ENSG00000144036	0.43623579210972	0.509563807837892	0.701962820813032	0.523018719275905	EXOC6B
ENSG00000144224	0.623695579133089	0.49797435248977	0.610437037296661	0.610097526657513	UBXN4
ENSG00000144228	0.767063235215373	0.662763521676359	0.825483585940657	0.77930420858698	SPOPL
ENSG00000144320	0.789743783042408	0.590454168869405	0.705959948635266	0.699910709600182	LNPK
ENSG00000144357	0.811086033209136	0.835761110721827	0.861717406747736	0.726404846291464	UBR3
ENSG00000144426	1.53635180845539	0.716510772073889	1.40101801112505	1.55856908619412	NBEAL1
ENSG00000144560	0.51941015418486	0.641205903473685	0.473344821727173	0.743996143461231	VGLL4
ENSG00000144674	0.840620108615075	0.753508083145687	0.810759620340863	1.05013649892849	GOLGA4
ENSG00000144747	0.599591021497355	0.67854486285104	0.543534812573626	0.945945590330221	TMF1
ENSG00000144959	1.00430827547068	0.816173368192795	0.817171178824114	0.839788115402495	NCEH1
ENSG00000145012	0.610471586616108	0.633192196824986	0.864763153536471	0.909003515800925	LPP
ENSG00000145246	0.968894445842832	0.803852856448508	0.882393195776938	1.20996935245375	ATP10D
ENSG00000145332	0.523001909288455	0.714150038807055	0.840245520581331	0.696134293665918	KLHL8
ENSG00000145375	0.427625087429718	0.444590093687225	0.74122180124833	0.465909618823158	SPATA5
ENSG00000145388	0.593168948888274	0.454656954840867	0.484684232740854	0.40895639957903	METTL14
ENSG00000145390	1.21090369511171	0.724750044372653	0.865655149890374	1.01438946315391	USP53
ENSG00000145391	1.66914820426186	1.24698022369396	1.81094768775196	1.58260190852344	SETD7
ENSG00000145414	0.437235631927722	0.514189061578966	0.44231442263049	0.513793772876135	NAF1
ENSG00000145476	0.808945789141785	0.508830456644711	0.623518034744472	0.65646369970503	CYP4V2
ENSG00000145623	0.822296569746908	0.657587362374043	0.518774577825828	1.01152866786394	OSMR
ENSG00000145685	0.76582074828074	0.594000890580216	0.509024887645001	0.737639380672628	LHFPL2
ENSG00000145703	1.15117124689178	0.930942819105304	0.710636965171972	1.21456923771582	IQGAP2
ENSG00000145715	0.592645139532163	0.598384794626199	1.00701762592966	0.802773320650457	RASA1
ENSG00000145725	0.756113442294449	0.610797656137111	0.758603855458891	0.814047811957026	PPIP5K2
ENSG00000145734	0.724412798647942	0.658379400150332	0.897144800030071	0.918997795787157	BDP1
ENSG00000145743	0.615625315324919	0.565788617208643	0.586398453887282	0.794175244235258	FBXL17
ENSG00000145780	0.4932443004359	0.6296668564845	0.708726149779225	1.10420404354453	FEM1C
ENSG00000145817	0.438162441374528	0.463779393281795	0.512171899064914	0.596099487736719	YIPF5
ENSG00000145833	0.676033121810982	0.508173273143068	0.498628812111179	0.591116436583975	DDX46
ENSG00000146247	0.718132357110754	0.55514249461063	0.602666950477201	0.819396533573777	PHIP
ENSG00000146433	0.499464342094947	0.747225164597144	0.495496936815112	0.660662438533954	TMEM181
ENSG00000146463	0.416821240081891	0.516379148898687	0.503490593701281	0.511221435768682	ZMYM4
ENSG00000146648	0.683767454125052	0.634051711112983	0.691856768220292	1.60547087257119	EGFR
ENSG00000147050	0.651761194508943	0.533908428132003	0.507521244693966	0.804007769141871	KDM6A
ENSG00000147124	0.701369072960266	0.668755837139399	0.580681830597676	0.71087966297562	ZNF41
ENSG00000147133	0.540133380272229	0.606443453255325	0.430159272568717	0.573722796998659	TAF1
ENSG00000147251	0.76827008797207	0.542690401931938	0.655076469241205	0.723720923723098	DOCK11
ENSG00000147324	0.486122461936944	0.403239366465171	0.606892141171101	0.561570972198044	MFHAS1
ENSG00000147459	0.569799439951198	0.452720480125757	0.614536402388756	1.08214868700465	DOCK5
ENSG00000147649	0.624714120975481	0.607018542307495	0.815738417223075	0.704516801523717	MTDH
ENSG00000147650	0.684961164140108	0.793059123683369	0.611559071159127	1.36922573307092	LRP12
ENSG00000148158	0.837835189941772	0.59706186722149	0.735208413106676	0.748246831069795	SNX30
ENSG00000148225	0.665823887551098	0.673942268252177	0.417331337445357	0.624014697975444	WDR31
ENSG00000148358	0.731927160609011	0.679431629521029	0.749628422489536	0.678868633264142	GPR107
ENSG00000149177	0.795873722576933	0.45682793652968	0.487342312624355	0.914644492958997	PTPRJ
ENSG00000149218	0.592671837562299	0.49719518963811	0.866237814724044	0.950127513781185	ENDOD1
ENSG00000149308	0.897300445888175	0.652401091797807	0.659400187631018	0.738166380185074	NPAT
ENSG00000149311	0.717799685744989	0.465731177671624	0.661863877837652	0.687067670023679	ATM
ENSG00000150054	0.65676153679396	0.593379451628769	0.713855908581596	1.10478404028575	MPP7
ENSG00000150093	1.06258011068868	1.02345762916383	0.751646887082763	0.856053476695808	ITGB1
ENSG00000150455	0.531239788785173	0.40294549989834	0.490143492062877	0.974300417026155	TIRAP
ENSG00000150712	0.743309977673416	0.600474666124421	0.551640048496202	0.48306500783698	MTMR12
ENSG00000150764	0.92294630423495	0.811396683612134	0.724380134755479	0.744152906353397	DIXDC1
ENSG00000150938	0.895272408597138	0.730284692355411	1.05834408334405	1.05380291221331	CRIM1
ENSG00000150961	1.04617149434773	0.85275986062714	0.754590906280128	0.749648285650636	SEC24D
ENSG00000150995	0.953987720625702	1.00245968887272	0.734474514346351	1.68370517703357	ITPR1
ENSG00000151012	1.2867897937997	0.58916491822622	1.03066345042668	1.57189817652673	SLC7A11
ENSG00000151014	1.11591721836751	0.964189932374682	0.645454639126354	0.648381033872228	NOCT
ENSG00000151090	0.601999187393336	0.510532081684685	0.859928678891783	0.797596788281237	THRB
ENSG00000151116	0.602072457665626	0.592813509081724	0.610147670895979	0.677754312265165	UEVLD
ENSG00000151150	0.492589484102071	0.579272249714106	0.634475437704486	0.659049062644034	ANK3
ENSG00000151151	0.429629329748148	0.528993237213629	0.406745886481052	0.779118172821319	IPMK
ENSG00000151229	0.579207872690107	0.878385973292602	0.647499769821002	0.778252229784041	SLC2A13
ENSG00000151233	0.634990638825376	0.66189548476404	0.577262352610487	0.488225515854772	GXYLT1
ENSG00000151239	0.533404667070274	0.50930799294031	0.5039017068765	0.546632059813494	TWF1
ENSG00000151304	0.569985756904337	0.628817096539709	0.664101663266588	0.664556153710069	SRFBP1
ENSG00000151388	0.66749703141791	0.952497173541586	0.904254161495595	1.19082178193291	ADAMTS12
ENSG00000151414	0.546288405754298	0.66458705938355	0.699755247199104	0.900819751501063	NEK7
ENSG00000151422	0.5517795015739	0.557308857361633	0.776943205649619	1.09423410531011	FER
ENSG00000151458	0.975594914328875	0.697618993378206	1.67826483079184	0.977526100060922	ANKRD50
ENSG00000151612	0.793913911601529	0.535181587631451	0.765330356066481	0.791633260013973	ZNF827
ENSG00000151623	0.621532501958882	0.518346993720702	1.16606995332505	1.39164536045217	NR3C2
ENSG00000151690	0.934277691154182	0.746712699237871	0.931110036086055	0.4760231677961	MFSD6
ENSG00000151694	0.886609977539197	0.735645588124299	0.72544081704937	0.783884377147495	ADAM17
ENSG00000151718	1.05346241839269	0.75243016291206	1.08914182585531	1.51358158338539	WWC2
ENSG00000151835	0.815990734235453	0.750678550979643	0.867461448849694	0.852277329267753	SACS
ENSG00000151914	0.586156752512639	0.750621415900648	0.915178556259121	0.999500264731975	DST
ENSG00000152056	1.12564545860342	0.590203786729386	0.65510898765751	1.0980391419775	AP1S3
ENSG00000152102	0.690451172491271	0.451941281830054	0.602841124457655	0.542038582591025	FAM168B
ENSG00000152104	0.905903816229295	0.699855969406358	0.709384939666787	0.682777390283654	PTPN14
ENSG00000152127	0.835529323825311	0.50661183886416	0.643839548261379	0.762550212303132	MGAT5
ENSG00000152133	0.651716978474517	0.460506794732325	0.543125937611184	0.562047253264055	GPATCH11
ENSG00000152217	0.693353765622809	0.713647323372986	0.727251285048938	0.658578838590487	SETBP1
ENSG00000152223	0.65408549196457	0.482671633165455	0.603877903185983	0.91649225621169	EPG5
ENSG00000152291	0.684294653987387	0.608876377260469	0.762103398363356	0.733782232582929	TGOLN2
ENSG00000152332	0.617786759290905	0.673966124225978	0.786487818970287	1.07105966617322	UHMK1
ENSG00000152409	0.425602968307551	0.562487808384456	0.669108076076309	0.545231498066082	JMY
ENSG00000152484	0.856855568775917	0.511685066082656	0.495332811934921	0.607282780315782	USP12
ENSG00000152558	0.426889769899258	0.408395573204425	0.787756166469869	0.657961659136018	TMEM123
ENSG00000152683	0.509268413573014	0.441625008751985	0.532399808096373	0.648494079937706	SLC30A6
ENSG00000152749	0.90596767338405	0.536921179119937	0.724439728215873	0.787381302200612	GPR180
ENSG00000152818	0.840960869160083	0.661549157100056	0.733660102387756	0.660353111554911	UTRN
ENSG00000152952	0.702255466814577	0.555586303297659	0.451602158758381	1.19369908138706	PLOD2
ENSG00000153094	0.410675671512275	0.531263283044446	0.45466227955033	0.663945456015842	BCL2L11
ENSG00000153107	0.820203766108561	0.730280269953215	0.786795886400133	1.05711145587327	ANAPC1
ENSG00000153147	0.981907819352877	0.62029089089928	0.70663028829312	0.785875200330241	SMARCA5
ENSG00000153201	0.733904866105343	0.766864588901723	0.693406387720843	0.703102294140978	RANBP2
ENSG00000153214	0.509884165715031	0.51199365762835	0.673450100177175	0.631226987254749	TMEM87B
ENSG00000153317	0.538392313987068	0.611628816817128	0.413677620595606	0.64539686223698	ASAP1
ENSG00000153339	0.826156227709184	0.619558748357211	0.440958385942663	0.772168278183075	TRAPPC8
ENSG00000153561	0.474948914420537	0.524456204792199	0.497608579967335	0.600226019224721	RMND5A
ENSG00000153827	0.821956634350219	0.655473258425577	0.710925694256681	0.811275417784187	TRIP12
ENSG00000154380	0.511587089192344	0.547104532380583	0.507314064228875	0.816230270955582	ENAH
ENSG00000154447	0.534288027987542	0.803582067985667	1.13664903407186	0.908915380520642	SH3RF1
ENSG00000155008	0.764620768831091	0.761232899076541	0.679061399736903	0.788189536323564	APOOL
ENSG00000155034	0.430577459285883	0.410520553136194	0.435304781293274	0.757732588744023	FBXL18
ENSG00000155100	0.559466167415856	0.403277868446763	0.541363875303136	0.766986764632189	OTUD6B
ENSG00000155304	1.19646930914512	0.578891448567033	0.872722229246554	0.779220857330868	HSPA13
ENSG00000155545	0.587082428388465	0.62791394961273	0.727417843137162	0.637783056019219	MIER3
ENSG00000155561	0.522509439418726	0.524117712214018	0.460338122225343	0.470867397011842	NUP205
ENSG00000155744	0.794574171275389	0.598481165105704	0.739577291043077	0.673280844146731	FAM126B
ENSG00000155850	1.04757968915822	0.836571673391943	0.621959158101968	0.692107461493238	SLC26A2
ENSG00000156162	0.408932643594076	0.601872967931596	0.701580002141583	0.590315526920889	DPY19L4
ENSG00000156273	0.790939145591871	0.697663156016275	0.831728290451231	0.980540948151184	BACH1
ENSG00000156531	0.557072727467487	0.521274524310738	0.531547354106096	0.668964465751211	PHF6
ENSG00000156869	0.898669605445823	1.08916366029645	1.07668131294947	1.04354824433286	FRRS1
ENSG00000156875	0.564159650497952	0.546922610260758	0.66547502803453	0.459175502858571	MFSD14A
ENSG00000157106	0.848376197452873	0.63021182613482	0.681254772612209	0.751124460045721	SMG1
ENSG00000157107	0.786820107502228	0.593450845483388	0.774132087445854	0.70226220545029	FCHO2
ENSG00000157224	0.435362211905133	0.40118834090651	0.850555359552422	0.873073985095655	CLDN12
ENSG00000157426	0.698953541037232	0.503034431452197	0.491575334324869	0.556956285527132	AASDH
ENSG00000157450	0.786208155541476	0.733819222180007	0.673761209021307	0.764272225972239	RNF111
ENSG00000157500	0.58278676189319	0.612176278726537	0.680778680474672	0.785381716903618	APPL1
ENSG00000157625	0.64056078883386	0.546449863028068	0.475116985942424	0.696557887598156	TAB3
ENSG00000158195	0.477418368532092	0.416711718846678	0.545410250916944	0.440575222598089	WASF2
ENSG00000158301	0.558352873457237	0.601001302811437	0.4343472207137	0.567923250656962	GPRASP2
ENSG00000158636	0.585875344524412	0.512878382760038	0.639621516782755	0.96722956620026	EMSY
ENSG00000159082	0.804129769920311	0.651901928478358	0.545973933624135	0.870441787841812	SYNJ1
ENSG00000159140	0.677314966729155	0.685220221331186	0.642531213405023	0.703792125676136	SON
ENSG00000159256	0.648138883300133	0.562286669701277	0.504030435909048	0.664381122347636	MORC3
ENSG00000159459	0.720363348492277	0.83546744360884	0.973876070059292	1.15364860801449	UBR1
ENSG00000159658	0.499691078987481	0.574689531000871	0.500995163549823	0.572799052729752	EFCAB14
ENSG00000159873	1.42947752577385	1.31264143292424	0.599661085768216	1.21014766048558	CCDC117
ENSG00000160218	1.10727092736498	0.858049695537988	0.78711959784469	0.86242647031061	TRAPPC10
ENSG00000160294	0.510883225591322	0.421536780460684	0.434074212503693	0.494352989041217	MCM3AP
ENSG00000160584	0.410721454778332	0.421088606978916	0.539283450346385	0.446008669598395	SIK3
ENSG00000161813	0.455606198403045	0.625568976324735	0.653286252134885	0.952278065713482	LARP4
ENSG00000162378	0.562620217810006	0.666814413946787	0.769717255376754	0.660428065406173	ZYG11B
ENSG00000162402	0.673896086669766	0.628860253142603	0.824010424572665	0.6770322842528	USP24
ENSG00000162409	0.709413367297185	1.02878281055673	1.52153766415257	2.67210827903978	PRKAA2
ENSG00000162434	0.541639565635243	0.445696776246907	0.584071691776716	0.427190198706988	JAK1
ENSG00000162607	0.690236250659032	0.539203273408641	0.432016365852485	0.7164375782677	USP1
ENSG00000162616	0.533916214170171	0.546271054256071	0.630037732470839	0.52730651817185	DNAJB4
ENSG00000162702	0.553874739230257	0.675612963841314	0.570179620466401	0.901155738293242	ZNF281
ENSG00000162819	0.438147796341677	0.431920901212362	0.608938649140813	0.729476118781777	BROX
ENSG00000162852	0.657028583702351	0.547017800297282	0.517598128534507	0.628771845449738	CNST
ENSG00000162885	0.907679577500548	0.846339869185501	0.873543389638224	0.983049938812427	B3GALNT2
ENSG00000162924	1.0848539033565	0.762719961583944	1.28541001333354	1.29561313300917	REL
ENSG00000162980	0.443582783906334	0.480404269518668	0.61676690155255	0.567903881217387	ARL5A
ENSG00000163104	0.872390653013024	0.642052389712157	0.765179327458405	0.878132631646722	SMARCAD1
ENSG00000163110	0.960250804751453	0.771509155053033	0.720577197596063	1.06321646377297	PDLIM5
ENSG00000163125	0.428605658860016	0.453248308742695	0.417250519275036	0.666009449899175	RPRD2
ENSG00000163349	0.858173921393458	0.725983243785505	0.51413669772763	0.950607173635203	HIPK1
ENSG00000163428	0.471589165992301	0.72037370439147	0.631570117155373	1.01330979366927	LRRC58
ENSG00000163512	0.524956515974679	0.563984377520202	0.436533586679719	0.525563467884027	AZI2
ENSG00000163527	0.516771322383392	0.511809167851709	0.643641284553085	0.722177754488433	STT3B
ENSG00000163539	0.720264899141855	0.559331494238491	0.49378901700086	0.661591384096193	CLASP2
ENSG00000163558	0.572448893731869	0.472123638487216	0.524735824907274	0.539899127649705	PRKCI
ENSG00000163624	0.522081281377254	0.46668122264252	0.678548372871285	0.773658860428645	CDS1
ENSG00000163625	0.963999893616658	0.805949343072307	1.03737666189726	1.22849494535528	WDFY3
ENSG00000163681	0.477447046057137	0.533905516484352	0.598334180357806	0.878913923612745	SLMAP
ENSG00000163683	0.878088460121756	0.446602038407419	0.810813926465665	0.769338292578111	SMIM14
ENSG00000163694	0.741410886534129	0.412857094619243	0.814101868188452	0.533826767988041	RBM47
ENSG00000163697	0.625143929568388	0.440406593054413	0.401455947082534	0.629468948110778	APBB2
ENSG00000163743	0.720722619844153	0.487941577846431	0.471943674586667	0.475967511008052	RCHY1
ENSG00000163814	0.721362042126827	0.564248365020581	0.870702404826581	0.773764721923439	CDCP1
ENSG00000163820	0.688335022613036	0.635041125249268	0.560597968096671	0.985164258761269	FYCO1
ENSG00000163848	0.648743289989788	0.657380745772549	0.619614671585528	0.941234201068896	ZNF148
ENSG00000163939	0.711966899995858	0.643733245065669	0.679076241623791	0.863574871615925	PBRM1
ENSG00000163946	0.562098318329133	0.517433779810218	0.461778393065109	0.701756057228631	TASOR
ENSG00000163960	0.588540023728507	0.649412868469879	0.6069041767454	0.639272708608673	UBXN7
ENSG00000164023	1.34464349740273	0.897542004352697	1.30884017956211	0.965652001766012	SGMS2
ENSG00000164031	0.665823242997412	0.59972189676333	0.826770576387992	0.898163477966828	DNAJB14
ENSG00000164070	1.26737459057258	0.632749207856405	1.3972939608534	1.40868460664718	HSPA4L
ENSG00000164114	0.892352161144935	1.04051206413692	1.20652078374785	1.45363447396508	MAP9
ENSG00000164116	1.23020307439217	0.876511034035916	1.03867997393477	1.13801896145852	GUCY1A1
ENSG00000164124	0.726703411965744	0.611939083559987	1.02725775858853	0.75814730383409	TMEM144
ENSG00000164125	0.763487709371686	1.07677885879925	1.6263868557918	0.909050270522755	GASK1B
ENSG00000164134	0.898880188911183	0.585301772871561	0.780814661328297	0.702200309381519	NAA15
ENSG00000164142	1.36737563826387	0.997188370664111	1.49465334982353	1.27930365275221	FHIP1A
ENSG00000164144	0.679824029554602	0.45455788983934	0.744367553100875	0.769390416168238	ARFIP1
ENSG00000164151	0.726500926802085	0.625783730521324	0.583762973365873	0.683363411277988	ICE1
ENSG00000164163	0.776957522181632	0.556313565596049	0.6409782828485	0.786057736714309	ABCE1
ENSG00000164164	0.998725970966653	0.678669653757096	0.808295079356101	1.05956672090445	OTUD4
ENSG00000164168	1.03514463404179	0.695763910419192	0.841522845304301	0.933772589718513	TMEM184C
ENSG00000164169	0.697118382947348	0.530539057838071	0.527666150078929	0.721785802775153	PRMT9
ENSG00000164171	0.945252124619188	0.683688225606277	1.04411939572242	1.20227233003597	ITGA2
ENSG00000164187	0.889786084688539	0.927571979852779	1.00503924216429	1.00546606514565	LMBRD2
ENSG00000164190	0.583488552971879	0.586542465065179	0.665589223179902	0.686287868454078	NIPBL
ENSG00000164209	0.43613540467491	0.534489237445335	0.682913748690007	0.702858425313623	SLC25A46
ENSG00000164219	0.486937841759889	0.401482189414182	0.528336501199925	0.591467962351188	PGGT1B
ENSG00000164244	0.561424930343219	0.541875592585362	0.750159559740181	0.754693481680695	PRRC1
ENSG00000164300	0.45113040111126	0.672110881492933	0.929527818732558	0.841158432247278	SERINC5
ENSG00000164307	0.663586791042973	0.558610401768476	0.486650488220771	0.57195873017829	ERAP1
ENSG00000164323	0.848226804502324	0.761331227090926	0.966237976713064	0.90727698272759	CFAP97
ENSG00000164327	0.547451142144911	0.563520849202394	0.642267544447279	0.819067329047071	RICTOR
ENSG00000164463	0.491681466548935	0.529609215507949	0.509145925949828	0.714006568534914	CREBRF
ENSG00000164597	0.595610139073303	0.545870962991887	0.669351491148604	0.496624616211369	COG5
ENSG00000164715	0.516224235765446	0.487793903702313	0.64116594327105	0.549581295767675	LMTK2
ENSG00000164830	0.729005108046806	0.69712544723317	0.813085002204593	1.2427209884466	OXR1
ENSG00000164951	0.478666263564739	0.489427241767969	0.595611728257085	0.697913888647401	PDP1
ENSG00000164961	0.718810060219966	0.664677970332245	0.578598066105846	0.879191974163357	WASHC5
ENSG00000165029	0.709635450344982	0.544458216846722	0.877941029655516	1.19755356900059	ABCA1
ENSG00000165105	1.28319446968671	0.739651652989373	0.841085109255799	0.919975703640072	RASEF
ENSG00000165115	0.594317902750089	0.592052950110771	0.633711600783156	0.858707689125693	KIF27
ENSG00000165156	0.575629714716401	0.719022682148661	0.567055134150693	0.728250533883288	ZHX1
ENSG00000165219	0.528559710411062	0.455386182833316	0.566622421453955	0.516413606889057	GAPVD1
ENSG00000165240	0.978385765089129	0.858659663496485	0.939370459450169	1.06200073037023	ATP7A
ENSG00000165288	0.694961958387168	0.554624580295409	0.810268077619016	0.636374342179811	BRWD3
ENSG00000165417	0.630714182681377	0.507884561377916	0.664211558182928	0.613169374791903	GTF2A1
ENSG00000165525	0.696965635044071	0.584161602066879	0.763672960711862	0.511295265817561	NEMF
ENSG00000165650	0.66017418030691	0.741418706406034	0.981953363647908	0.66059536431338	PDZD8
ENSG00000165671	0.666967239398022	0.674999102436159	0.778624492332222	0.946806113623017	NSD1
ENSG00000165732	0.70135221404673	0.748318942400439	0.539224718738008	0.800021862660118	DDX21
ENSG00000165813	0.685362749087675	0.809100084903565	1.07721895020456	1.16923662456989	CCDC186
ENSG00000165816	1.76087545952537	1.05080893322829	1.12902017415767	1.24122287571418	VWA2
ENSG00000165832	0.481010926853434	0.584660310191432	0.580110319154451	0.569421965942863	TRUB1
ENSG00000165895	1.09410602043889	0.873684030200973	1.05111959420839	1.32488051892231	ARHGAP42
ENSG00000165929	0.577339395202102	0.461382708995712	1.05687238258131	0.757562426682346	TC2N
ENSG00000165934	0.632857658311524	0.433519187849089	0.603755501827937	0.598511267431705	CPSF2
ENSG00000165959	0.872241055305994	0.439905714890735	0.753328149849926	0.728565705305936	CLMN
ENSG00000165997	0.65369204427431	0.596010039986797	0.595217495103924	0.546406880486223	ARL5B
ENSG00000166004	0.651899378759535	0.493591127504858	0.640774927087993	0.819101911121488	CEP295
ENSG00000166046	1.0674434406179	0.792116619509924	1.05331037266557	0.873480625298925	TCP11L2
ENSG00000166068	0.575020362000537	0.685154598480675	0.541593158389412	1.12775846081757	SPRED1
ENSG00000166147	0.961272986192959	1.07951590975466	0.805612521118254	1.03270369862962	FBN1
ENSG00000166181	0.401611401260046	0.46925989389164	0.519445864425413	0.46878495372693	API5
ENSG00000166233	0.406149796773253	0.456015386632196	0.42259314246425	0.585621847007958	ARIH1
ENSG00000166266	0.752843308608558	0.612334658300753	0.601572924631734	0.63588075835352	CUL5
ENSG00000166326	0.629764022022046	0.483474624050783	0.508461253278374	0.622877841275797	TRIM44
ENSG00000166401	0.748194422494198	0.401600168918734	0.580932861226816	0.494342113260692	SERPINB8
ENSG00000166439	1.15692385796696	0.826174494676734	0.561868292390135	1.26896613970094	RNF169
ENSG00000166734	0.616499822072578	0.579104571935315	0.596284163626236	0.522500733467627	GOLM2
ENSG00000166747	0.762757514188707	0.530808713610116	0.478574820853878	0.743731316712466	AP1G1
ENSG00000168036	0.729023858478274	0.596998576798559	0.476475414170238	0.675537981360533	CTNNB1
ENSG00000168280	0.741554491387729	0.955068979647082	0.770853164014825	1.23102766682165	KIF5C
ENSG00000168438	1.02973054124593	0.60269340823819	0.689951806433104	0.803041583069603	CDC40
ENSG00000168538	0.675640483899346	0.583137984366795	0.799269697052588	0.659025674519764	TRAPPC11
ENSG00000168615	1.29524688195122	0.542961237117255	0.663761683868742	1.36610655620583	ADAM9
ENSG00000168769	0.739467884162502	0.491623021624096	0.854805744540624	1.12649861012285	TET2
ENSG00000168827	0.523067365792517	0.546128735098894	0.427020731945694	0.745164805808797	GFM1
ENSG00000169018	0.662157047377662	0.560724494936573	0.514124213540403	0.761467841999253	FEM1B
ENSG00000169118	0.503650133779277	0.589248999196744	0.685584704306977	0.688919851704526	CSNK1G1
ENSG00000169299	0.499115941680902	0.541668705634321	0.742093726240317	0.631023089878614	PGM2
ENSG00000169379	0.572052337251681	0.465010153557212	0.457555517462827	0.696222891805027	ARL13B
ENSG00000169446	0.748135152268626	0.515615855590576	0.68931971985465	0.624177942946765	MMGT1
ENSG00000169504	0.618437635562731	0.670091637203573	0.55921541399124	0.651501364671597	CLIC4
ENSG00000169570	0.812429052221424	0.742801342043844	1.12997632347328	0.90167606082095	DTWD2
ENSG00000169604	0.741572737484821	0.933956254336699	0.834309970440119	0.80996988808032	ANTXR1
ENSG00000169641	0.648752954025523	0.766722927340674	0.743652624334583	0.62999637077655	LUZP1
ENSG00000169826	0.806712925465686	0.56254247560267	0.580947425490491	0.732320150622766	CSGALNACT2
ENSG00000169926	0.683105158116821	0.549985815940639	0.444154519119587	0.910588859087806	KLF13
ENSG00000169967	0.619807899487726	0.515868695856527	0.716379231462715	0.760195077071832	MAP3K2
ENSG00000170006	0.776511214341508	0.471054869850184	0.927576480750796	1.09783047570199	TMEM154
ENSG00000170088	0.636580050261179	0.44005429180205	0.657126076574114	0.579694086772843	TMEM192
ENSG00000170113	0.469850095246165	0.407467388454019	0.52753162944446	0.808840280022483	NIPA1
ENSG00000170145	0.68864809317978	0.56379440490831	0.588177320589239	0.740537338634012	SIK2
ENSG00000170185	1.18720813392662	0.656500771481623	1.0101940589433	1.0146210901553	USP38
ENSG00000170242	0.434316958115029	0.497388923679713	0.533383464265762	0.626895870186076	USP47
ENSG00000170325	0.588994559620612	0.490042929548012	0.493605805670083	0.615704577340862	PRDM10
ENSG00000170365	0.769464722150081	0.780185773061978	0.911623928098591	1.1425836015829	SMAD1
ENSG00000170381	1.01421720683176	1.15507184568587	1.46442024964422	1.52077520627234	SEMA3E
ENSG00000170385	0.546055134089829	0.554724698581394	0.756336262988863	0.741152703075967	SLC30A1
ENSG00000170448	0.610655687164003	0.504648446396827	0.540416999592854	0.662762302479035	NFXL1
ENSG00000170471	0.589021362931744	0.506582300036717	0.467614140271584	0.71143048596162	RALGAPB
ENSG00000170677	0.748657839427334	0.466181217669575	0.62085859211152	0.616830728738591	SOCS6
ENSG00000170734	0.711129939850493	0.547228213307184	0.405766633919482	0.570626094901202	POLH
ENSG00000170759	0.681071587415055	0.713995762512896	0.67132608524044	0.723019622005548	KIF5B
ENSG00000170776	0.870919992855104	0.581368855970491	0.557160885184293	0.665803358886483	AKAP13
ENSG00000170871	0.812024097375164	0.624048406494683	0.912243062930611	0.865858459550864	KIAA0232
ENSG00000171100	0.634572147410371	0.524444343598421	0.551643700950781	0.760591786396884	MTM1
ENSG00000171150	0.691826803023904	0.533827942644627	0.594216160569616	0.478919142993577	SOCS5
ENSG00000171469	0.510729601504431	0.414265702634756	0.454993857700639	0.40304174495695	ZNF561
ENSG00000171659	0.784187217272551	0.494813226524237	0.749868383740712	0.76470933598308	GPR34
ENSG00000171988	0.646659017433199	0.614359136843927	0.632456257170583	0.708766907977784	JMJD1C
ENSG00000172007	1.12508842781497	0.70287203385135	0.909218735384051	0.840182426690371	RAB33B
ENSG00000172059	0.92053149123156	0.489470099524631	0.6743558495813	0.687981820325655	KLF11
ENSG00000172071	0.67381716295349	0.622244484731268	0.779394791935394	0.561562351441735	EIF2AK3
ENSG00000172292	1.22809824197217	1.06559441106989	1.33889762125382	1.02746950674433	CERS6
ENSG00000172379	0.978532136953068	0.854233185139737	0.595207056825177	1.52953338229392	ARNT2
ENSG00000172380	0.617760516353618	0.838315552408209	1.16511453835641	0.980921305207034	GNG12
ENSG00000172466	0.594065759695034	0.606668756506507	0.46091717354081	0.78002030673945	ZNF24
ENSG00000172469	0.987877188402542	0.779202537986289	0.718195190809947	0.654452351073102	MANEA
ENSG00000172493	0.774703612522768	0.646880273575463	0.99735164710911	1.03820303199372	AFF1
ENSG00000172667	0.676822544942335	0.642215840066976	0.730318216750754	0.661151170533009	ZMAT3
ENSG00000172845	0.727594411824383	0.555819696932758	0.647858436358141	0.555646822598961	SP3
ENSG00000172869	0.935491819047175	0.81166066543658	0.959702146249319	0.964421942957006	DMXL1
ENSG00000172915	0.828943663672016	0.879034189082849	1.29150631377438	1.04089234119493	NBEA
ENSG00000173064	0.491539761836974	0.436329674673081	0.524555702856961	0.719985351318113	HECTD4
ENSG00000173166	1.79209107047004	1.03985527594605	1.41936795062185	1.9507210215265	RAPH1
ENSG00000173218	0.597138975913464	0.630200163738855	0.585973554127393	0.647239785083499	VANGL1
ENSG00000173230	0.596416033508702	0.656568635103806	0.592509668836954	0.928710451402348	GOLGB1
ENSG00000173273	0.545553505981374	0.699772309717213	0.729472806241388	0.67875079489742	TNKS
ENSG00000173276	0.646190764100962	0.575701281318347	0.688947645692721	0.675735836422029	ZBTB21
ENSG00000173517	0.586404329675586	0.641823774354221	0.501556691362563	0.755477304299119	PEAK1
ENSG00000173706	0.812821574012213	0.827766872434774	0.462440680910216	0.611727434731881	HEG1
ENSG00000173821	0.704743915157979	0.490865307400712	0.519431214521298	0.912159749315998	RNF213
ENSG00000173889	0.713120251095372	0.581756211143236	0.859531888931318	1.02210417539291	PHC3
ENSG00000173905	0.516719222791709	0.702527185444899	0.552321227774595	0.504114098664685	GOLIM4
ENSG00000174028	0.709263893470709	0.713268339457661	0.642871838538921	0.675421848850252	FAM3C2P
ENSG00000174106	0.424576682943432	0.602468175162007	0.46641682093819	0.70196196466492	LEMD3
ENSG00000174125	1.26076022174414	0.648386583311337	0.602858405816084	0.718354763938521	TLR1
ENSG00000174197	0.513081969388929	0.639980478125619	0.628622325813156	0.774100165037399	MGA
ENSG00000174373	0.748457481174705	0.609316508950135	0.763597383085638	0.790407401668671	RALGAPA1
ENSG00000174437	0.559481460982321	0.621892575279604	0.517974369853307	0.656462716992871	ATP2A2
ENSG00000174485	0.703701992146797	0.562419228401308	0.53037662537188	0.737929035009661	DENND4A
ENSG00000174738	0.90635910236526	0.629620199128026	0.7798876024778	0.698385722306084	NR1D2
ENSG00000174780	0.754352830996821	0.561451622164064	0.529298291006863	0.533792173110835	SRP72
ENSG00000175054	0.435439128087511	0.550771013552813	0.459267470184528	0.811209216659567	ATR
ENSG00000175073	0.523548962844597	0.528019507644726	0.422219875109615	0.810839817927446	VCPIP1
ENSG00000175104	0.671772236774929	0.541287809624461	0.582736711621757	0.501129878975395	TRAF6
ENSG00000175105	0.698415318071064	0.543575148466221	0.576416303540083	0.726367566184896	ZNF654
ENSG00000175155	0.645656549554198	0.553167850316873	0.788816142103286	1.03930340126841	YPEL2
ENSG00000175548	0.536823079455971	0.543135575480125	0.488950511919022	0.669511921615942	ALG10B
ENSG00000175595	0.83325521748809	0.645002741432722	0.671163965314717	0.886449636742617	ERCC4
ENSG00000175970	0.639196984468567	0.644889565451525	0.545298719262191	0.712600357810749	UNC119B
ENSG00000176018	0.829832554873055	0.698415662715083	0.819815641243258	1.01386353786751	LYSMD3
ENSG00000176105	0.660631185158893	0.511174275674618	0.710567219863876	0.597391775637001	YES1
ENSG00000176542	0.777764579936728	0.627671096691566	0.798440753633924	1.19363825951882	USF3
ENSG00000176658	0.617123650269191	0.546280073884219	0.633748446993106	0.71505322186452	MYO1D
ENSG00000176771	0.714539701583181	0.697191109741213	0.649717677566196	0.991683562365681	NCKAP5
ENSG00000176853	0.551942410761981	0.602114726673903	0.721818010757406	0.747954658517597	FAM91A1
ENSG00000176986	0.910867167958566	0.778713104953284	0.514081745921648	1.02554230519269	SEC24C
ENSG00000176994	0.77313347903068	0.821138814887737	0.588670040178318	0.930078826539197	SMCR8
ENSG00000177034	0.481564010019858	0.449400066590937	0.585819322728538	0.816518999809291	MTX3
ENSG00000177076	1.40625947702694	1.30979012505338	1.34028707963734	2.11892502239504	ACER2
ENSG00000177119	0.70504142953122	0.773467654740916	0.817094136755458	0.848368450883698	ANO6
ENSG00000177200	0.747080888393511	0.799446232787268	0.876086761955295	1.16627856407511	CHD9
ENSG00000177311	1.12033892386834	0.711457220499666	0.621238457650824	0.850524343883419	ZBTB38
ENSG00000177463	0.633411484497191	0.658383079456502	0.476776158632593	1.14413313109167	NR2C2
ENSG00000177485	0.645951106275249	0.64227272384776	0.750984437660112	0.765988396293697	ZBTB33
ENSG00000177570	0.739792709966576	0.587590028203994	0.968302096041319	0.941793917625255	SAMD12
ENSG00000177683	0.469726017267211	0.429509044885742	0.498877729245558	0.474759168618647	THAP5
ENSG00000177788	0.904874833125401	0.659623407538714	0.849771628532726	0.965741306697355	None
ENSG00000177873	0.795274545338361	0.661439121097549	0.548621774889906	0.734127313783091	ZNF619
ENSG00000177888	0.715610464749763	0.880904150529586	1.0634180020331	1.16116558288871	ZBTB41
ENSG00000177932	0.83266707561096	0.68084845376541	0.613799676735767	0.707648435062978	ZNF354C
ENSG00000178074	0.530862658723027	0.51870561008902	0.524808043801494	0.429912528676191	C2orf69
ENSG00000178163	0.770618178187254	0.586107511842688	0.65981444004889	0.912571466131718	ZNF518B
ENSG00000178177	0.703857795403415	0.541481416758086	0.85281895390174	0.642835779788019	LCORL
ENSG00000178502	1.29509087813725	1.3298665625566	1.50856214426051	1.95154708895075	KLHL11
ENSG00000178966	0.78244962996788	0.465237371590437	0.49289311117313	0.530268508146699	RMI1
ENSG00000179104	1.05929409070531	0.587269819019722	1.08926177788126	0.775977313243851	TMTC2
ENSG00000179119	0.694155048409137	0.700337084615476	0.742761783321443	0.766594664903341	SPTY2D1
ENSG00000179277	1.12979754522247	0.901560372610067	0.561482007570882	0.835225117102046	MEIS3P1
ENSG00000179295	0.934336203057232	0.780566358356447	0.637319600931643	0.710111528762761	PTPN11
ENSG00000179387	0.753231288262257	0.452481524799499	0.760883037492703	0.609843867436717	ELMOD2
ENSG00000179454	0.906461390299799	0.655162066483602	0.975034579265275	0.714472398628363	KLHL28
ENSG00000180008	0.57385296371102	0.489348107550935	0.593985215731156	0.695254213097068	SOCS4
ENSG00000180182	0.6412059727597	0.558569921762879	0.516781602525144	0.599112138140748	MED14
ENSG00000180357	0.431956899077708	0.502902923578173	0.684687521526174	0.73069324864802	ZNF609
ENSG00000180370	0.473226628949179	0.51269299306269	0.489218197162573	0.475986868065107	PAK2
ENSG00000180398	0.733454203769077	0.648472359487129	0.672396974990283	0.605066527478354	MCFD2
ENSG00000180488	0.614716421288366	0.915584150360385	0.942019849311243	0.975582061042173	MIGA1
ENSG00000180530	0.764773092018661	0.724863941049618	1.09652233216051	1.20518084391707	NRIP1
ENSG00000180776	0.735041777691704	0.609801917001927	0.799678856582354	0.91689703134984	ZDHHC20
ENSG00000180917	0.764016296540999	0.549706456137762	0.740443477230501	0.564879968228818	CMTR2
ENSG00000181004	0.659889334365524	0.570923887295227	0.559453800149904	0.560052802372556	BBS12
ENSG00000181104	0.676865104048071	0.593315079663482	0.437894098193538	0.7312615439259	F2R
ENSG00000181315	1.02768474896286	0.810627514462939	0.615879385304569	1.04130473605008	ZNF322
ENSG00000181827	0.644302173314532	0.592244362709474	0.747884432812196	0.887342855000271	RFX7
ENSG00000181904	0.619205059770598	0.725481764279621	0.658050380756036	0.785196250273451	C5orf24
ENSG00000182150	0.861849310933897	0.634419236296769	0.891399949854356	0.711544451532637	ERCC6L2
ENSG00000182158	0.718083710303882	0.592952958308353	0.608657693596773	0.903444118632142	CREB3L2
ENSG00000182504	0.710808200140476	0.693411661904941	0.677887474275102	0.736569323411499	CEP97
ENSG00000182827	0.559174257142252	0.621441783014461	0.707249250775945	0.809972255568661	ACBD3
ENSG00000183098	0.676760756287207	1.23733908444995	0.861986580090675	0.936113570550932	GPC6
ENSG00000183337	0.685193121938206	0.678039356078004	0.632164424728753	0.679952320038381	BCOR
ENSG00000183530	0.576231261956066	0.561004236717351	0.461106052511104	0.841501209990701	PRR14L
ENSG00000183723	1.05008173429607	0.832176713429165	1.04544773576013	1.00079331684839	CMTM4
ENSG00000183808	0.41279396155122	0.445503942799411	0.554619419604322	0.790047483226227	RBM12B
ENSG00000185164	1.21457372365399	1.00984469506217	1.00452298303326	1.04627432889611	NOMO2
ENSG00000185591	0.524378284441775	0.491532807807268	0.417953213104854	0.741604068124122	SP1
ENSG00000185722	0.771287086851465	0.713120430046259	0.596603687620843	0.697656619132479	ANKFY1
ENSG00000185728	0.661767525469906	0.626301553868942	0.618667178881385	0.997606004592991	YTHDF3
ENSG00000185900	1.04320838665329	0.815133285357576	0.853702017187801	2.56238677000734	POMK
ENSG00000186063	0.624127323408212	0.576117897969294	0.572084583762633	0.600262391036409	AIDA
ENSG00000186130	0.858660222053768	0.628185533065723	0.846467547966198	0.665633310727299	ZBTB6
ENSG00000186174	0.881923008683633	0.577045522896678	0.421640672720508	0.74550649804865	BCL9L
ENSG00000186212	1.33138632288965	0.613081784069659	0.64439876484879	1.2729931338835	SOWAHB
ENSG00000186260	0.923078419906702	0.555252391933615	0.500411323770598	0.648165006239839	MRTFB
ENSG00000186522	0.694032594488132	0.51667518002779	0.574847838686068	0.499041159204309	SEPTIN10
ENSG00000186660	0.734162989054906	0.670674685243038	0.570981996290698	0.665757586193228	ZFP91
ENSG00000187079	0.633049671256376	0.795612027012416	1.01648647373559	0.663682268187786	TEAD1
ENSG00000187098	0.580641843806251	0.569562133914728	0.985041392275445	0.910946017843389	MITF
ENSG00000187231	0.864755493427654	0.716235315103567	0.588177893582146	0.782180094980493	SESTD1
ENSG00000187240	0.608839485606075	0.879844385015545	1.02690105104434	0.915737556300618	DYNC2H1
ENSG00000187790	0.513601181640833	0.405445293626518	0.539464440928662	0.443715412004675	FANCM
ENSG00000187801	0.414912793361998	0.578604217147328	0.829792364710171	0.62798404496579	ZFP69B
ENSG00000188419	0.933428097819386	0.794186217733326	0.845591280466164	1.07341290300788	CHM
ENSG00000188559	0.747072395639019	0.704574216895141	0.890026637141596	1.32311472274586	RALGAPA2
ENSG00000188636	0.778646881922251	0.60021264756636	0.5018186954479	0.911677307817366	RTL6
ENSG00000188647	0.81500044560948	0.750387333685436	0.784336386985269	1.00578415652211	PTAR1
ENSG00000188786	0.518923775973298	0.62252229544509	0.729403764355923	0.760379022644392	MTF1
ENSG00000188994	0.830738252927039	0.649988934303226	0.813661495903025	0.969469610953714	ZNF292
ENSG00000189079	0.713667065971108	0.529046544675468	0.73853068026659	0.761060907850012	ARID2
ENSG00000189241	0.505476084562571	0.431758549042053	0.460938343270895	0.50766532678515	TSPYL1
ENSG00000189308	0.723581923016572	0.483858938821878	0.640459076174062	0.533096180885375	LIN54
ENSG00000196233	0.645222653082086	0.506369568027386	0.644091856460189	0.748178143839622	LCOR
ENSG00000196305	0.735234354949277	0.660635121260248	0.722897759395067	0.706393981299174	IARS1
ENSG00000196313	0.757515831995362	0.505705100423092	0.459385899605429	0.483937959030223	POM121
ENSG00000196367	0.522403016434032	0.460551378012983	0.583447592102495	0.544798644594433	TRRAP
ENSG00000196455	0.59046692034086	0.580922803767405	0.432409349825892	0.684509972108349	PIK3R4
ENSG00000196504	0.564633166250498	0.476756701145576	0.502948902784168	0.492777347375453	PRPF40A
ENSG00000196526	0.570749124668224	0.496375763799406	0.494520454343772	0.562101981160528	AFAP1
ENSG00000196586	0.705134803382706	0.621472667562574	0.656833344088464	1.11957053316752	MYO6
ENSG00000196628	0.656224769750093	0.502702197382952	0.470772319382806	0.518274584521455	TCF4
ENSG00000196712	0.934103924145995	0.79455346966731	0.872466628336671	1.01208123297788	NF1
ENSG00000196792	0.587199398491918	0.512085903914238	0.428104495720131	0.617969739932763	STRN3
ENSG00000196850	0.670496208234326	0.425661594833934	0.494823931064357	0.439181836918492	PPTC7
ENSG00000196914	0.799532065569009	0.844157615175332	0.752540368758905	0.867684824595687	ARHGEF12
ENSG00000196922	0.583505851428514	0.492190296263182	0.538294599265299	0.654624403153963	ZNF252P
ENSG00000197045	0.753188976306136	0.533220805684838	0.671924960718998	0.714225091958298	GMFB
ENSG00000197077	0.856776238260871	0.667032801022467	0.648386009504451	1.02103342398449	KIAA1671
ENSG00000197081	0.850391319761124	0.764855862098651	0.78442912753186	0.889276666196964	IGF2R
ENSG00000197121	0.511561870068854	0.499192277423565	0.666765430431996	0.828871399539835	PGAP1
ENSG00000197147	0.594342714843236	0.582129466600298	0.747730899003763	1.07565360540701	LRRC8B
ENSG00000197258	0.452328877176471	0.634648859513457	0.653392917517321	0.734233322105746	EIF4BP6
ENSG00000197323	0.460450539446339	0.461163904922919	0.41426558861382	0.605590775909082	TRIM33
ENSG00000197385	0.742189705112403	0.678846079330592	0.820277739725789	1.03261717362038	ZNF860
ENSG00000197386	0.546810196265436	0.476769011518419	0.823845688136142	0.883419511570407	HTT
ENSG00000197429	0.445430908219229	0.54612092334342	0.721247967845472	0.466199471480662	IPP
ENSG00000197496	0.836245673200873	0.479623010042946	0.758721983342437	1.09222515192904	SLC2A10
ENSG00000197535	0.784279386125524	0.70490877465901	0.720679920522129	0.733727361922855	MYO5A
ENSG00000197563	0.509742577945827	0.599871788378012	0.652460749770498	0.508416920434982	PIGN
ENSG00000197779	0.798073400507493	0.914664450198162	0.951424065554382	1.08692425028726	ZNF81
ENSG00000197822	1.09687526736584	0.766153700796492	0.972617498488094	0.857258154277074	OCLN
ENSG00000197969	0.808674824836138	0.538980688860661	0.806917908523428	0.796315294920444	VPS13A
ENSG00000198018	0.649951104721428	0.87303588342178	0.895527793858637	0.955880016365141	ENTPD7
ENSG00000198087	0.737716913153651	0.668777723540581	0.514174228088988	0.659397111991305	CD2AP
ENSG00000198146	1.22719965483275	1.23613050806686	1.16077186676103	1.2952909934472	ZNF770
ENSG00000198160	0.404362221718526	0.499034268151071	0.627776876487202	0.630565465993576	MIER1
ENSG00000198162	0.622591129731985	0.757959714013788	0.78388470202599	0.961436475009797	MAN1A2
ENSG00000198205	0.743695439319359	0.663923536384258	0.65153322638854	0.674893787281304	ZXDA
ENSG00000198363	0.453509744299351	0.644047997103358	0.811301065301642	1.28606778127151	ASPH
ENSG00000198380	0.650643137563511	0.704272398244694	0.907368612360068	0.605050879664064	GFPT1
ENSG00000198399	0.790324913326127	0.529204880082849	0.627218519154444	0.760722911178953	ITSN2
ENSG00000198455	0.715868233168485	0.548588454505899	0.78425466652995	0.830069887655819	ZXDB
ENSG00000198589	1.15204474999233	0.823495977326668	1.05098144245478	1.14053259030475	LRBA
ENSG00000198677	0.626202684185044	0.750388339156958	0.752502922462556	0.739871358910778	TTC37
ENSG00000198690	0.402443890648152	0.706773864427655	0.571435103963457	0.830255700933712	FAN1
ENSG00000198718	0.787188870322398	0.630601155764403	0.737195984635848	0.748066989386383	TOGARAM1
ENSG00000198722	0.617989560400369	0.62767353177551	0.517305186249268	0.694788044438728	UNC13B
ENSG00000198743	0.722907708616895	0.448151373728725	0.789851255957198	1.07604001192243	SLC5A3
ENSG00000198752	0.616084225582394	0.472228509470202	0.728880632825278	0.575029240916872	CDC42BPB
ENSG00000198793	0.530536564861894	0.471440050074029	0.614215874015851	0.467194767077718	MTOR
ENSG00000198824	0.787274057827106	0.584160531134233	0.715162437867134	0.72935810205628	CHAMP1
ENSG00000198826	0.564706841111127	0.539493854911843	0.48880388045979	0.572353340010197	ARHGAP11A
ENSG00000198836	0.509360676728636	0.544774478119809	0.454195691525374	0.41435085338472	OPA1
ENSG00000198855	0.490696083663966	0.478454183176655	0.424300495029798	0.57743436211291	FICD
ENSG00000198862	0.981805026369284	0.857183178038178	0.859787752641756	1.10331174498246	LTN1
ENSG00000198887	0.754205654887351	0.507320594535475	0.791150110964304	0.718502427372097	SMC5
ENSG00000198961	0.788437247187623	0.81834474284863	0.753471307316846	1.02841599108527	PJA2
ENSG00000198964	0.631536677596184	0.434466598092222	0.523061854648948	0.717391621280413	SGMS1
ENSG00000203280	0.825633759296478	0.636516318176729	0.696047039344453	1.34780015742457	KIAA1671-AS1
ENSG00000203668	0.807898275450596	0.613151239985486	0.54684664201519	1.28892528291523	CHML
ENSG00000204120	0.656127965785586	0.586967873501773	0.514786846327931	0.666634675741536	GIGYF2
ENSG00000204217	0.969806127139404	0.688145285751591	0.848529813144563	0.910953406235427	BMPR2
ENSG00000205339	0.781400769539499	0.784211231098263	0.674936755556193	0.540578262825504	IPO7
ENSG00000205730	0.942187429638693	0.690508253415984	0.657103386740569	1.05942447984704	ITPRIPL2
ENSG00000205765	0.419275135437711	0.447791022813955	0.402130222502872	0.557060417098846	C5orf51
ENSG00000206538	1.01575761841245	0.960794913095285	0.642296334428636	1.2299395282178	VGLL3
ENSG00000211448	0.901857717991118	0.885249524653497	0.641328553263898	1.10187800824435	DIO2
ENSG00000213047	0.435721366135194	1.26847317824859	0.679067352373812	0.927935198553871	DENND1B
ENSG00000213079	0.575252279818538	0.430034553956179	0.492152104449149	0.572857688413227	SCAF8
ENSG00000213131	0.964647938466728	0.789370064607017	0.740411710272738	1.15400297548782	YWHAZP4
ENSG00000213341	0.595348944162219	0.465468222022864	0.422311361456988	0.405018068732453	CHUK
ENSG00000213463	0.469660142632639	0.446983619186711	0.695342715370719	0.67587993292973	SYNJ2BP
ENSG00000213516	0.423672869828063	0.500113657994842	0.409045850212828	0.495700603189102	RBMXL1
ENSG00000213713	1.04312606848959	0.765978408172286	0.659602807696998	0.845214883132324	PIGCP1
ENSG00000213949	0.431611682750389	0.61586979661815	0.486869056827381	0.609070028296351	ITGA1
ENSG00000215105	1.10901392091842	0.928433523407284	0.755515181408585	1.46511792832592	TTC3P1
ENSG00000215114	0.844510781744906	0.462313505026997	0.58578836537294	0.818594426014316	UBXN2B
ENSG00000215301	0.641525520243376	0.605621443423751	0.601383942445841	0.636706677241179	DDX3X
ENSG00000217128	0.556060946555121	0.622407065127658	0.883012229542711	0.979682556386435	FNIP1
ENSG00000217165	1.20784864111706	0.976960818836747	0.83477745265458	1.11249470131696	ANKRD18EP
ENSG00000218226	1.57543641498536	0.710983871505976	1.06599980905205	1.82637096437024	TATDN2P2
ENSG00000224470	0.954138396109657	0.674413935848323	0.595718939746678	0.88057229380083	ATXN1L
ENSG00000229939	0.786536759896941	0.76240318208131	0.99341548074349	1.1711474532325	None
ENSG00000230953	0.766588392208241	0.688764599785613	1.23969412673207	1.11403592464019	None
ENSG00000232024	0.505046413600842	0.664284216977178	0.428919959330618	0.786162365309056	LSM12P1
ENSG00000233836	1.48169244270008	0.492173953087347	0.818707659499932	1.46768033184759	None
ENSG00000234614	0.903604679227716	0.415754491275674	0.509023557571289	1.48951813988858	C2CD4D-AS1
ENSG00000235499	1.16938839401692	0.948692217454906	1.35937978213884	1.17654086540556	None
ENSG00000236431	0.850561711475016	0.86659501468859	0.717389386156917	1.05057192566249	None
ENSG00000236456	0.8838195951613	1.13818025837617	0.932461436442363	0.787206460088759	None
ENSG00000240184	1.15299431712557	1.02966142441395	0.811028439156561	1.04367541810547	PCDHGC3
ENSG00000241399	0.734327510676932	1.00209982528553	1.15422803080231	0.699287148289654	CD302
ENSG00000247556	0.496157103108085	0.66512472967635	0.657101713911901	0.596304069292766	OIP5-AS1
ENSG00000250312	0.756083672985656	0.458555441523472	0.674847667236333	0.832911660600441	ZNF718
ENSG00000250722	1.01131350909244	0.907866336003038	0.55509030523598	1.04907533094174	SELENOP
ENSG00000253341	0.741249943646167	0.730378763896771	0.553879142560992	0.64765555308359	PCBP2P2
ENSG00000253710	0.632335565306612	0.799508708947365	0.842574291276228	1.17249094546295	ALG11
ENSG00000253729	0.841903879581308	0.752909135590168	0.784556953814076	1.13044026253084	PRKDC
ENSG00000253797	0.682069781596325	0.717372705721316	0.918203329292546	0.913442358982399	UTP14C
ENSG00000254198	1.14886012701525	0.894816274094255	0.973670897544658	2.29532506100497	None
ENSG00000257093	0.723106464974829	0.561009747237776	0.621148576335362	1.19507102505264	DENND11
ENSG00000257315	1.67296289193753	1.22971835985071	2.25814417447514	2.98948603778804	ZBED6
ENSG00000258227	1.13935604377027	0.499535263258585	0.663467115874635	1.25329999667626	CLEC5A
ENSG00000259366	1.13791794177842	0.856365764230119	1.12393173794442	1.40303577281007	None
ENSG00000263001	1.03511851873221	0.932995522829583	0.866823583999728	0.832334759526952	GTF2I
ENSG00000263002	0.450000604780177	0.426671184151217	0.472477983516639	0.406251952240935	ZNF234
ENSG00000265519	0.694798482523371	0.634719003218315	0.458152736634039	0.787827361330409	None
ENSG00000267904	0.918733134100047	0.737378864113564	0.896668367948454	0.967331743686715	None
ENSG00000268087	0.71468182390762	0.592551673766026	0.639401264509945	0.793836784190585	None
ENSG00000269427	0.627121366714576	0.572191798459083	0.603762799214322	0.634256497856869	None
ENSG00000269825	1.49223643826019	0.504364494267211	1.00198739577084	1.2104042531507	None
ENSG00000271452	0.630438766387776	0.752064755670873	1.03975777937472	0.747503210074056	None
ENSG00000272886	0.457567105410837	0.522943563575862	0.417380280426717	0.623950152109458	DCP1A
ENSG00000273812	1.0908513836652	0.423177052846853	1.13747359506576	1.87410605216557	None
ENSG00000274211	0.893649776859836	0.600565538857474	0.51700807665109	1.83762539645442	SOCS7
ENSG00000275052	0.680192577740121	0.462260095119867	0.552708798153569	0.402710889259576	PPP4R3B
ENSG00000279348	0.915145419502761	0.736843373287313	0.720159027435554	1.37575778141182	None
ENSG00000280173	0.952923079732904	0.925235521889311	0.899066886643017	1.03033017819536	None
ENSG00000281649	0.414418908616218	0.475073624166891	0.477646788451107	0.573878035491878	EBLN3P
ENSG00000281896	1.60651841808315	0.511120742490639	0.67002206480684	1.5506947323228	None
ENSG00000002330	-1.1662403512445	-1.12440500179283	-0.923688554314931	-1.29534232384478	BAD
ENSG00000002586	-0.837524388468368	-0.432009628667709	-0.422327481121429	-0.774158310814614	CD99
ENSG00000002822	-0.839311871752222	-0.919423634260151	-0.757470719134385	-1.07967988000779	MAD1L1
ENSG00000004059	-0.910135385609891	-0.920419276403555	-0.808353315034519	-0.76609230727204	ARF5
ENSG00000005001	-0.658787822350415	-0.780708370098462	-0.551582673534514	-0.981825306171504	PRSS22
ENSG00000005075	-1.23029419853136	-1.19914074600913	-1.09983058403805	-1.25275756158606	POLR2J
ENSG00000005206	-0.899303795529003	-1.07196141755808	-0.93920865352295	-1.11794914832041	SPPL2B
ENSG00000006015	-1.60140582000219	-1.7680332874375	-1.11535212255194	-1.93729662303074	REX1BD
ENSG00000006327	-1.04454111450092	-0.948283258878181	-0.964425462752544	-0.728282183483008	TNFRSF12A
ENSG00000006638	-0.840071448782858	-0.568966681782228	-0.595128606698267	-0.57212516670222	TBXA2R
ENSG00000007080	-1.34793541005228	-1.31079729245438	-1.01877079050022	-1.03894175750013	CCDC124
ENSG00000007255	-1.16745698128974	-1.19606695794703	-0.959046591059866	-1.34960623273538	TRAPPC6A
ENSG00000007312	-0.878394717385041	-1.95006393753574	-1.17920810591064	-2.57691260616452	CD79B
ENSG00000007376	-0.941874438131646	-1.0072731754634	-0.840596948635736	-0.968658377082009	RPUSD1
ENSG00000007392	-0.79385285293325	-0.849721169870699	-0.826789376606619	-0.798940137243316	LUC7L
ENSG00000007520	-1.0265178218214	-1.07648590826883	-0.775088935498714	-0.968706809339515	TSR3
ENSG00000007541	-0.658904383356197	-0.916199614740715	-0.594895827712916	-0.712688370465809	PIGQ
ENSG00000008128	-0.840973736688555	-0.718669309396824	-0.630126795290317	-0.700431474051908	CDK11A
ENSG00000008324	-0.716562651234465	-0.647267554019346	-0.658463893237474	-0.972969892379749	SS18L2
ENSG00000008382	-1.02525999056714	-0.956591418327756	-0.797046863636958	-1.11150338291332	MPND
ENSG00000008988	-1.10664174884896	-0.934380029374248	-0.887121737220909	-0.684039060178599	RPS20
ENSG00000010295	-0.726572278348153	-0.556322349314571	-0.479136493561431	-0.634369539819806	IFFO1
ENSG00000010361	-0.764159435863074	-0.746547934199922	-0.77756386498247	-1.02224705685841	FUZ
ENSG00000010626	-0.619382446377474	-0.640022021049852	-0.733628986621332	-1.0712610847114	LRRC23
ENSG00000011009	-0.78045094972385	-0.673614528889187	-0.403155744613763	-0.663312173944077	LYPLA2
ENSG00000011132	-0.584669158058952	-0.666365000086474	-0.49918722296537	-0.765808019699437	APBA3
ENSG00000011243	-0.650313735719358	-0.733744014384006	-0.639067344189308	-0.541638845436446	AKAP8L
ENSG00000011478	-0.735977465693609	-0.789383979831426	-0.691015909247976	-0.874797061756893	QPCTL
ENSG00000011600	-0.900477820529645	-0.7982030378719	-0.515624215205673	-0.971181663091888	TYROBP
ENSG00000012061	-0.664971419453055	-0.64902126659528	-0.476232469910646	-0.737321469699666	ERCC1
ENSG00000012171	-0.797899625391935	-1.13837435445605	-1.53422218244755	-1.25539533169973	SEMA3B
ENSG00000013306	-0.863907585940354	-0.642920313488133	-0.803914253706041	-0.785078171336103	SLC25A39
ENSG00000013810	-0.412666814551503	-0.66469946117662	-0.656885662491227	-0.923700752134959	TACC3
ENSG00000014164	-0.692036125642335	-0.692196156736131	-0.532992000472889	-0.753356449704009	ZC3H3
ENSG00000015285	-0.644118139425655	-0.909365874146885	-0.860655975131908	-1.23833747990814	WAS
ENSG00000023892	-0.747478956378131	-1.07073290706847	-0.949501667049789	-0.948106221572729	DEF6
ENSG00000023902	-1.07253307398361	-1.02815562901381	-0.847152324059932	-1.18884457381724	PLEKHO1
ENSG00000025708	-0.957784214252297	-0.996598709705323	-0.557619706247172	-1.13405829454183	TYMP
ENSG00000025770	-0.680768338425343	-0.696806178525145	-0.801456851932085	-0.55713421382503	NCAPH2
ENSG00000026297	-1.12735617915599	-1.04287638991403	-0.74342817907619	-0.985964665461406	RNASET2
ENSG00000027847	-1.09209536988134	-0.659232859874127	-0.647641968365377	-0.615070459782831	B4GALT7
ENSG00000027869	-0.724333591554392	-1.19853332705604	-1.00725838746544	-1.55130543324124	SH2D2A
ENSG00000034510	-1.08305744263053	-1.30810584758132	-0.828301842269129	-1.13989366412048	TMSB10
ENSG00000039650	-0.895992204962418	-1.00199532372346	-0.72813754679988	-1.02012217639131	PNKP
ENSG00000040487	-0.856499750180081	-0.7383273288306	-0.448700011072831	-0.67219878815603	SLC66A1
ENSG00000040608	-0.887168024647013	-0.877853565660081	-0.733626656626238	-0.973483674404585	RTN4R
ENSG00000041988	-0.932079218146599	-0.792779118987749	-0.607048749353603	-0.905821646265643	THAP3
ENSG00000042493	-0.725317716040799	-0.960743940684984	-0.752946504519225	-0.814472266783418	CAPG
ENSG00000042753	-1.02769435486623	-0.84187984978398	-0.510274563568846	-1.04811682709814	AP2S1
ENSG00000048162	-0.948310871513444	-0.622897844840801	-0.677073710280992	-0.771109663706028	NOP16
ENSG00000048462	-1.05005872897535	-1.16861426242765	-1.37437293234694	-1.85024287002422	TNFRSF17
ENSG00000049769	-1.00943460779858	-0.856658726419243	-0.76203121595733	-1.0040984764452	PPP1R3F
ENSG00000051128	-1.42062894993744	-1.33666546815368	-1.12167305493505	-1.1333526661837	HOMER3
ENSG00000051523	-1.41586542016871	-1.58986727396624	-1.44787482825683	-1.61982094574609	CYBA
ENSG00000053501	-1.11998588242709	-0.981762719888378	-0.768685706867316	-0.739767262507741	USE1
ENSG00000054148	-1.34941344070524	-1.19577161498192	-1.05087964105899	-1.47110494657141	PHPT1
ENSG00000054967	-0.421651967250044	-0.628534998383889	-0.596942619576801	-0.483169868981592	RELT
ENSG00000055950	-0.820458863171838	-0.595111380488033	-0.575248046952289	-0.684003085380797	MRPL43
ENSG00000058453	-1.19225126261904	-1.14363329528803	-0.877284456474363	-1.47696003273385	CROCC
ENSG00000059122	-0.757322843396346	-0.553790135949201	-0.478317329834055	-0.552318226849368	FLYWCH1
ENSG00000060491	-1.11655965171027	-1.02619937071355	-0.813000903845666	-0.920921973300695	OGFR
ENSG00000061936	-0.45939825358473	-0.454022992960702	-0.585082309133834	-0.409846682477781	SFSWAP
ENSG00000061938	-0.874401603788646	-0.789887725091707	-0.66228274736413	-0.783813356617363	TNK2
ENSG00000062582	-1.19989527694652	-1.25478255013105	-0.824683420281741	-1.49997629109023	MRPS24
ENSG00000062822	-0.574355098241617	-0.733602253923599	-0.697436404359085	-1.01314189973507	POLD1
ENSG00000063169	-0.673168757612082	-0.58845879803665	-0.456567315793062	-0.671218865534156	BICRA
ENSG00000063177	-1.38447729147134	-1.14341025426719	-0.936153477246489	-1.22402681866767	RPL18
ENSG00000063241	-1.22130547877351	-1.18119638234338	-0.698145962389468	-1.20827385235559	ISOC2
ENSG00000063245	-0.744460482490554	-0.88029127975448	-0.634026598002755	-1.14367302687857	EPN1
ENSG00000063854	-0.664053148694675	-0.659735055890755	-0.641769671980142	-0.695609392963121	HAGH
ENSG00000064490	-1.09395142834567	-1.15049467791527	-1.10068349761811	-0.939486618057099	RFXANK
ENSG00000064545	-0.954401037170774	-0.843931702485301	-0.747099397488841	-0.522810862781637	TMEM161A
ENSG00000064961	-0.905419979238246	-0.97090789607141	-0.733267571221172	-0.904063023799493	HMG20B
ENSG00000065057	-1.21247104119333	-1.30615617605062	-0.992224326691126	-0.851592780390585	NTHL1
ENSG00000065268	-0.881581736411163	-1.0638310604875	-0.655167358553394	-1.27531627390178	WDR18
ENSG00000065518	-0.661343091429796	-0.492064809366408	-0.409623006357949	-0.432275933304775	NDUFB4
ENSG00000066336	-0.663981527749518	-0.654844954410289	-0.53407564804675	-0.90569127792479	SPI1
ENSG00000066379	-0.681459793455252	-0.762897880483391	-0.849579727170147	-0.980989350695219	POLR1H
ENSG00000067221	-0.74925918060639	-0.61400308403789	-0.496812523399696	-0.601835205183539	STOML1
ENSG00000067836	-0.624042071246633	-0.873443651433978	-0.721325141717317	-0.903096347822925	ROGDI
ENSG00000068001	-0.71597466318537	-0.626214894835702	-0.757265551035902	-0.468081142536119	HYAL2
ENSG00000068028	-0.438388049190858	-0.549295507738661	-0.591178843746541	-0.598885721672378	RASSF1
ENSG00000068079	-0.735099111710941	-0.840964314942233	-0.50135408953269	-1.25909817367538	IFI35
ENSG00000069399	-0.435387713698213	-0.654132320016288	-0.462699572306501	-0.570593015809417	BCL3
ENSG00000070031	-1.68836173370478	-1.73819965079491	-1.11739875924085	-1.28030045262764	SCT
ENSG00000070404	-0.763132001786919	-0.657633779805206	-0.854414992739242	-0.681735091709678	FSTL3
ENSG00000070423	-0.820634304687939	-0.957407158523116	-0.782891033971815	-1.19393336622433	RNF126
ENSG00000071082	-0.767049311544851	-0.669232711902617	-0.719823788217261	-0.771804410300799	RPL31
ENSG00000071462	-0.826485805827059	-0.704060972943879	-0.652204798469649	-0.658808203784113	BUD23
ENSG00000071626	-0.544178286487117	-0.647206738581162	-0.47025560905682	-0.669987300967374	DAZAP1
ENSG00000071655	-1.04438323186171	-1.13337129272158	-0.863959895226959	-1.25192789722941	MBD3
ENSG00000071859	-1.05917577084943	-0.972832286209672	-0.820075945645988	-0.903452334092991	FAM50A
ENSG00000071889	-1.02498117522682	-0.95335781224006	-0.966373279374008	-1.19950019225712	FAM3A
ENSG00000071894	-0.610801723581289	-0.809349613825216	-0.550269732487586	-0.72671611154721	CPSF1
ENSG00000072506	-1.00497969769218	-0.82494776060082	-0.676915414553766	-0.737831851157094	HSD17B10
ENSG00000072818	-0.790606091223356	-1.49222408822661	-1.36992126739237	-1.73971395863422	ACAP1
ENSG00000073169	-1.23718701188874	-1.02148779775662	-1.00939706521517	-1.01187442489981	SELENOO
ENSG00000074071	-1.04397279213162	-0.997362162219994	-0.717363317237245	-1.10062913598071	MRPS34
ENSG00000074582	-0.559827873045106	-0.527989772403307	-0.417151677148346	-0.539682461005463	BCS1L
ENSG00000074842	-0.881017144271438	-0.742152269105118	-0.548560562319113	-0.752465984164914	MYDGF
ENSG00000075399	-0.668710390740587	-0.915655597510705	-0.756082671332796	-1.37804240331391	VPS9D1
ENSG00000075618	-1.21565649883452	-0.484407917171374	-0.7015143744465	-0.765951785076213	FSCN1
ENSG00000075914	-0.648755818842796	-0.522993368396973	-0.624516005822465	-0.570812291744735	EXOSC7
ENSG00000076826	-0.477398853324388	-0.826677469393663	-0.565331327480775	-0.539086103677772	CAMSAP3
ENSG00000076924	-0.734758601327503	-0.890075409718165	-0.654621887330485	-0.790808377262409	XAB2
ENSG00000076928	-0.666714003293302	-0.880538682628162	-0.722987795076771	-0.931414401444277	ARHGEF1
ENSG00000076944	-0.918849424138867	-1.00365224797754	-0.71819442554961	-0.855975512255951	STXBP2
ENSG00000077150	-0.548875172031566	-0.634652526101425	-0.63360788788642	-0.708119643981072	NFKB2
ENSG00000077312	-0.828103742683211	-0.874272831932072	-0.657062694131165	-0.800813830889215	SNRPA
ENSG00000077348	-1.0194887344005	-0.838886183242799	-0.577552533669099	-0.706730980728123	EXOSC5
ENSG00000077463	-1.12881047982901	-1.05946477074881	-0.868477257310761	-0.84905998426806	SIRT6
ENSG00000079462	-1.02084158713591	-1.12509652313076	-0.864428679441898	-0.829928395428377	PAFAH1B3
ENSG00000079616	-0.456555370735916	-0.774291163326121	-0.540676492885033	-0.609900487787378	KIF22
ENSG00000081692	-0.763198299030871	-0.680907517518328	-0.624844736451481	-0.493845628503558	JMJD4
ENSG00000083807	-1.38990794843661	-1.09642650773747	-0.744751861647735	-1.08023164233249	SLC27A5
ENSG00000083838	-0.512816905821572	-0.729809798003087	-0.67947374347933	-0.797902492168316	ZNF446
ENSG00000083845	-0.700570582974925	-0.727300085106225	-0.479686759445797	-1.28543503217672	RPS5
ENSG00000086504	-1.029671210284	-1.09186938172683	-0.864458243204277	-1.04992845693179	MRPL28
ENSG00000087087	-0.558052870160337	-0.559116313806647	-0.460057841715666	-0.416582290759947	SRRT
ENSG00000087088	-0.985065429720969	-1.08372366396534	-0.901211313474407	-1.11700352698932	BAX
ENSG00000087191	-0.491741788629919	-0.446132686905448	-0.445500223254262	-0.91167335092267	PSMC5
ENSG00000088356	-0.60656122638386	-0.757406443175955	-0.631150285245392	-0.5483006941942	PDRG1
ENSG00000089009	-0.55909467329265	-0.447986581580946	-0.453867019134872	-0.61535018905264	RPL6
ENSG00000089220	-0.448819295528713	-0.421381208027628	-0.567692578236319	-0.516057470533687	PEBP1
ENSG00000089693	-0.579533209006679	-0.614198975146876	-0.562301204574697	-0.55940469691119	MLF2
ENSG00000089820	-0.913010032385355	-1.37589472608538	-1.06310178877859	-1.28996173689817	ARHGAP4
ENSG00000090097	-0.970509683000884	-0.768024551661493	-0.74629694001774	-0.583522748402915	PCBP4
ENSG00000090238	-0.849773763899587	-1.10121915415461	-1.19826333386276	-0.932883010818399	YPEL3
ENSG00000090266	-0.883820457122082	-0.859811538689099	-0.731798545702261	-0.749203826145621	NDUFB2
ENSG00000090273	-0.827957626092295	-0.79290985897601	-0.496507035078079	-0.812732956257783	NUDC
ENSG00000090447	-0.637565911983948	-0.516112974276618	-0.542658756145322	-0.564309312479074	TFAP4
ENSG00000090581	-0.8808091358842	-0.753047511888744	-0.667925201892008	-0.487381732355831	GNPTG
ENSG00000090776	-1.15941813506412	-0.44603218617544	-0.544726979474234	-0.467628807788981	EFNB1
ENSG00000090971	-1.279444343824	-1.48190662868904	-1.20635474434384	-0.994131818217764	NAT14
ENSG00000091640	-0.695864191705462	-0.62985238920207	-0.505060750107947	-0.653542196285691	SPAG7
ENSG00000092094	-0.644933621599049	-0.510790254988283	-0.694889107119153	-0.459629340960693	OSGEP
ENSG00000092841	-0.638709870428084	-0.698585336617545	-0.636266360759724	-0.499185246201088	MYL6
ENSG00000095370	-0.939828036584619	-0.565785651356953	-0.67923429389095	-0.74632235256213	SH2D3C
ENSG00000095906	-1.02875100499595	-1.09919060598276	-0.831368336652369	-1.14328258339514	NUBP2
ENSG00000097021	-0.718696938038012	-0.719145149197108	-0.464598351374589	-0.791084617339918	ACOT7
ENSG00000099326	-0.768179893288544	-0.734452008929097	-0.601619134913878	-0.845050230521195	MZF1
ENSG00000099330	-0.822865342950966	-0.929350741623662	-0.810797785847121	-0.65212783287153	OCEL1
ENSG00000099364	-0.441324367072112	-0.657676523839805	-0.553659808206863	-0.59520119777494	FBXL19
ENSG00000099385	-1.25941165866144	-1.31576325812614	-1.3679910510576	-1.27582124848064	BCL7C
ENSG00000099624	-1.80614162410022	-1.55941631322277	-1.29919041896842	-2.02274290626808	ATP5F1D
ENSG00000099795	-1.4905847984989	-1.41443289307388	-1.14106252960463	-1.35562758864364	NDUFB7
ENSG00000099797	-0.731009467451987	-0.714733393481103	-0.531769218882859	-0.689450499146929	TECR
ENSG00000099800	-1.16484786009982	-1.17237282729191	-0.836143135196045	-1.32010817561836	TIMM13
ENSG00000099804	-0.945309845076036	-1.08293624174703	-0.757497044860814	-1.02607213499956	CDC34
ENSG00000099817	-0.740318461919761	-0.663794177469978	-0.464386499192816	-0.799716212643931	POLR2E
ENSG00000099821	-0.643197018880228	-0.775810745446936	-0.607056106193013	-0.800406132112123	POLRMT
ENSG00000099849	-1.39426043305678	-1.5818775576908	-1.26282234789437	-1.76489752341929	RASSF7
ENSG00000099860	-0.79678199051982	-0.964399437812711	-0.610819622824116	-1.04473336892718	GADD45B
ENSG00000099889	-0.516280913074489	-0.979801301383874	-0.713595361036161	-0.648571345277207	ARVCF
ENSG00000099899	-0.978798405341447	-0.911010793399798	-0.911222385253642	-0.716194876613574	TRMT2A
ENSG00000099901	-0.480591969688589	-0.550872127454824	-0.59222264556263	-0.498031899748852	RANBP1
ENSG00000099904	-0.665433951082674	-0.527515840157978	-0.716974876796378	-0.580039705775469	ZDHHC8
ENSG00000099998	-0.910561877093284	-0.840085377467299	-0.653350914097987	-0.749214217003355	GGT5
ENSG00000100056	-0.677012355037577	-0.704163859358731	-0.67643413809881	-0.462620899851021	ESS2
ENSG00000100058	-1.06355593048215	-0.857086889628302	-0.936118087758966	-1.05082881749601	CRYBB2P1
ENSG00000100075	-0.994395867168928	-0.888130100647293	-0.699073381597723	-1.08978009934363	SLC25A1
ENSG00000100258	-0.797668006500991	-0.647368598925974	-0.703743402296562	-0.56479519886256	LMF2
ENSG00000100288	-1.17017676137275	-1.14929871794953	-1.26703623554959	-1.13356849122451	CHKB
ENSG00000100294	-0.74228420516526	-0.620237825226094	-0.404263869320444	-0.550651264352533	MCAT
ENSG00000100299	-0.905841551052237	-0.781009102827553	-0.736742618712515	-0.673833236408745	ARSA
ENSG00000100300	-1.27999846767367	-1.30514844478943	-0.922743708618065	-1.44144192929542	TSPO
ENSG00000100365	-0.735732191552434	-0.79520199002468	-0.630981365702511	-1.07079010896819	NCF4
ENSG00000100379	-0.605661597155298	-0.701918996574827	-0.54709610527368	-0.529928218265405	KCTD17
ENSG00000100416	-0.787193416179547	-0.668440322937776	-0.626664049165692	-0.565164327635206	TRMU
ENSG00000100429	-1.57445589346724	-1.34143753985392	-1.21651126297379	-1.41586959729417	HDAC10
ENSG00000100445	-0.529938517772028	-0.47185997728284	-0.467981722241884	-0.477465448484433	SDR39U1
ENSG00000100577	-0.749474480178249	-0.716724125869022	-0.427709539889734	-0.856369194206678	GSTZ1
ENSG00000100726	-0.839255884334827	-1.15390044966481	-0.804842912255564	-0.979530704930972	TELO2
ENSG00000100836	-1.10651619748887	-0.865307701800589	-0.806168170843276	-0.706936487005109	PABPN1
ENSG00000100908	-1.0183286823139	-1.14999312513422	-0.860297694120103	-1.04938925366219	EMC9
ENSG00000100911	-0.860716578733735	-0.906120987381969	-0.594240655784058	-1.14080877450396	PSME2
ENSG00000100918	-1.39198368101777	-0.644459234353502	-1.47246932262775	-1.42958285640756	REC8
ENSG00000101104	-1.02897464695078	-0.88944476526007	-0.969348289699399	-1.03141047185683	PABPC1L
ENSG00000101189	-0.529086830490635	-0.603560847804054	-0.570114159643834	-0.523436164188286	MRGBP
ENSG00000101194	-0.782052696713905	-1.19303122711955	-0.892779097997733	-1.09248376289938	SLC17A9
ENSG00000101199	-1.01834944178657	-0.859068169641368	-0.6155197420317	-0.729226224109375	ARFGAP1
ENSG00000101220	-1.06163067962892	-1.04861503342196	-0.408916183100345	-0.741923543897395	C20orf27
ENSG00000101246	-1.17810586993416	-1.011974345185	-0.94860866570071	-1.09088425847033	ARFRP1
ENSG00000101439	-0.777519789579429	-1.05451352047126	-0.937476662893934	-0.803923880305341	CST3
ENSG00000101457	-0.435550553347665	-0.64439687151018	-0.642310258838384	-0.546841499075183	DNTTIP1
ENSG00000101460	-1.15192592978222	-1.0091743297162	-1.07171416118247	-0.752909548569909	MAP1LC3A
ENSG00000101473	-0.741657208256599	-0.67730789910429	-0.591440692867839	-0.72064994900742	ACOT8
ENSG00000101546	-0.703778842828751	-0.511515355563391	-0.443292171497772	-0.713327228079391	RBFA
ENSG00000101940	-1.06473652616804	-0.907297689104847	-0.532192432967495	-0.691656184784997	WDR13
ENSG00000101945	-0.55812071053354	-0.49238414077869	-0.488740944077615	-0.469036912300571	SUV39H1
ENSG00000101997	-0.676339002016639	-0.555549163159371	-0.432701697256501	-0.517594278012952	CCDC22
ENSG00000102030	-1.2385745478482	-1.19859462761097	-0.974718601254757	-1.176950299482	NAA10
ENSG00000102103	-1.16313756685366	-0.861628678427207	-0.775908024716031	-0.810703056772664	PQBP1
ENSG00000102109	-2.2933259794343	-2.2172123979457	-1.87457329597544	-3.16398915415106	PCSK1N
ENSG00000102119	-0.58932812511999	-0.533443270246365	-0.517192603363369	-0.530822064486338	EMD
ENSG00000102125	-0.799112290283527	-1.0247930637924	-0.915869085271749	-1.17690297747906	TAFAZZIN
ENSG00000102265	-0.654587671278252	-0.85889416207239	-0.796620740646369	-0.635345780278872	TIMP1
ENSG00000102309	-0.726149475822933	-0.623126875778372	-0.639696859242457	-0.611382948667278	PIN4
ENSG00000102871	-0.915523486473408	-1.13616347856844	-0.966288946507747	-1.25588685046695	TRADD
ENSG00000102878	-1.44813500423926	-1.49492146351652	-1.33735122094291	-1.67723831090623	HSF4
ENSG00000102879	-0.830184785659237	-1.28136751953321	-0.989622324902649	-1.79670265971808	CORO1A
ENSG00000102898	-0.682595480746455	-0.643959545440092	-0.602429493932194	-0.735204874089437	NUTF2
ENSG00000102901	-0.996042308432724	-0.950612409435601	-0.88436795401491	-1.04169876491071	CENPT
ENSG00000102970	-0.944787653665798	-1.64043955250141	-1.0296051320074	-1.30880391345981	CCL17
ENSG00000102977	-0.619548506973239	-0.806840859341107	-0.596364036806525	-0.779979029407841	ACD
ENSG00000103024	-1.45283288070784	-1.57541685964211	-1.34668636583262	-1.77935638161058	NME3
ENSG00000103126	-0.471161357749057	-0.591517445153992	-0.52086644587422	-0.536438167112301	AXIN1
ENSG00000103145	-1.19458168614291	-1.07609909259864	-0.793347646594622	-0.894355983332271	HCFC1R1
ENSG00000103152	-0.925520798369663	-0.938598392420545	-0.808704830016253	-0.944709464809756	MPG
ENSG00000103168	-0.594840261676629	-0.736188164954233	-0.786498218754853	-0.881884518276327	TAF1C
ENSG00000103174	-0.711007123614904	-0.707941677271023	-0.741625431182428	-0.55547257032279	NAGPA
ENSG00000103202	-0.838323384457854	-0.835431154139904	-0.798829479760869	-1.00317778304926	NME4
ENSG00000103227	-0.769365957876238	-0.775639479751966	-0.586812841226692	-0.575750580016119	LMF1
ENSG00000103245	-0.809780471465627	-0.919859699926661	-0.706622140942302	-0.82635199493266	CIAO3
ENSG00000103253	-1.56958211022476	-1.55124750482312	-1.21099107941777	-2.22643308058154	HAGHL
ENSG00000103254	-1.44921326039318	-1.73474715287469	-1.51541753140796	-1.81534751139137	ANTKMT
ENSG00000103260	-1.41923181328371	-1.30510767994413	-1.33388121526199	-1.71559572544822	METRN
ENSG00000103266	-0.735718845882425	-0.792547872811876	-0.521616694204375	-0.980719893234074	STUB1
ENSG00000103326	-0.761169230101805	-0.736359931104881	-0.732573525504393	-0.890462119587193	CAPN15
ENSG00000103363	-1.29004098014763	-1.23230927881387	-1.00828859351501	-1.07702808324015	ELOB
ENSG00000103415	-0.61726310793206	-0.565348506410376	-0.513411164883116	-0.563986068996839	HMOX2
ENSG00000103490	-1.03947700977504	-1.26493938172273	-1.11965423606128	-1.03190326335299	PYCARD
ENSG00000103496	-0.625031129672525	-0.777104743780845	-0.76783087215939	-0.664581938209454	STX4
ENSG00000103502	-0.474986735290496	-0.506951845635859	-0.45903085064005	-0.521630501935341	CDIPT
ENSG00000103510	-0.415362773091073	-0.477104945861426	-0.518311880519387	-0.529854088154532	KAT8
ENSG00000103653	-0.575566675136406	-0.626297151627645	-0.550465631721589	-0.543781974054553	CSK
ENSG00000104129	-0.920200121407562	-0.824576643789676	-0.721391366540936	-0.647760201979014	DNAJC17
ENSG00000104518	-1.12696056502094	-1.1687774558442	-0.59669992690173	-1.33135352638549	GSDMD
ENSG00000104522	-0.97213901203693	-0.780560725877269	-0.559490183563284	-0.78472331988136	GFUS
ENSG00000104524	-1.12044133840891	-0.925381859217531	-0.665104542227274	-1.09653902365913	PYCR3
ENSG00000104679	-0.79158199032384	-0.552706224650275	-0.478313500670088	-0.51658355559959	R3HCC1
ENSG00000104731	-0.623700593597464	-0.911819603167326	-0.719093560496073	-0.93267627284019	KLHDC4
ENSG00000104783	-0.996041341716147	-1.26023167186585	-0.872411459992657	-1.16182899500232	KCNN4
ENSG00000104825	-1.05922599103812	-1.04428079917512	-0.743707811289009	-1.36190992180765	NFKBIB
ENSG00000104852	-1.15199550402132	-1.08192989087248	-0.823258325426746	-1.11489565107056	SNRNP70
ENSG00000104859	-0.977288117560401	-1.00694708888655	-0.974732253792578	-1.17206857906233	CLASRP
ENSG00000104863	-1.60601075896372	-1.35148056794851	-1.11673973656485	-1.25050207670203	LIN7B
ENSG00000104870	-0.899673378600668	-0.960598543663129	-0.616233456666547	-1.0332545514483	FCGRT
ENSG00000104872	-0.793921524920283	-0.800358556547741	-0.611063241522966	-1.032393525043	PIH1D1
ENSG00000104881	-0.656793962092877	-0.641998177934125	-0.432291894501104	-0.608768962657059	PPP1R13L
ENSG00000104883	-0.842734231851146	-1.26875443117079	-1.11352388450413	-0.998396428046813	PEX11G
ENSG00000104886	-0.933653950827642	-1.07390871826601	-0.746190033396295	-1.13074256869627	PLEKHJ1
ENSG00000104889	-0.448018204096237	-0.7933663395583	-0.73516383957861	-0.619317298753015	RNASEH2A
ENSG00000104892	-0.933147718568933	-0.882142108058203	-0.71211998807431	-1.36336252158078	KLC3
ENSG00000104897	-0.861408744416923	-0.938523690063508	-0.894496229157804	-0.976045201983405	SF3A2
ENSG00000104903	-1.15628683430392	-1.29897412777851	-0.941120239245697	-1.69702999855248	LYL1
ENSG00000104904	-0.720666590163062	-0.678741821060975	-0.675645677085201	-0.966248903599106	OAZ1
ENSG00000104907	-1.06452870995701	-1.04434993456454	-0.932174375302175	-0.925311276842526	TRMT1
ENSG00000104915	-0.968229288522757	-0.965707611677036	-0.84621183919703	-0.884263782656885	STX10
ENSG00000104957	-0.911351725059981	-1.0691924792246	-0.844839638617529	-0.837515041343258	YJU2B
ENSG00000104960	-1.07443595121212	-1.01396273906076	-0.765577610958941	-1.19320518273755	PTOV1
ENSG00000104964	-0.650083688652167	-0.851805429400492	-0.67359735562501	-0.930249221688782	TLE5
ENSG00000104969	-0.573574824764185	-0.663915609830006	-0.415891700716475	-0.778982189269198	SGTA
ENSG00000104973	-0.799424430411921	-0.802221579237679	-0.644601111211968	-0.998935913370729	MED25
ENSG00000104976	-0.679595224140912	-1.0037157067694	-0.696541138667638	-0.620395627405382	SNAPC2
ENSG00000104979	-1.10597843016335	-1.00179464896548	-1.04888003507106	-0.719494391488392	C19orf53
ENSG00000104980	-0.841754762755799	-0.743633807257218	-0.751241405849574	-0.890733078574756	TIMM44
ENSG00000104983	-1.35051200685679	-1.08939324246033	-0.852178153165126	-1.06903281395784	CCDC61
ENSG00000105122	-0.668809233623926	-1.20451847148068	-0.837397422483671	-1.53521620485566	RASAL3
ENSG00000105185	-0.614817738841151	-0.643530601068165	-0.599222988659876	-0.576727537988748	PDCD5
ENSG00000105193	-1.21324028131508	-0.953690020592354	-0.703942853008537	-0.878659998296912	RPS16
ENSG00000105202	-1.21811634023302	-0.891145168258746	-0.756776395805321	-0.914220534682381	FBL
ENSG00000105248	-1.08865786328575	-0.913563710831796	-0.749665006453735	-0.788828530759502	YJU2
ENSG00000105254	-0.755300696030633	-0.927520212618197	-0.681968710460941	-0.911801355252312	TBCB
ENSG00000105258	-0.999040181064073	-1.1311555875597	-0.853137619012121	-0.877847288782001	POLR2I
ENSG00000105298	-0.73280908065123	-0.71400802749748	-0.628269601486074	-0.724215846618746	CACTIN
ENSG00000105321	-0.732028028231276	-0.667144320447069	-0.484658869698315	-0.602714713847413	CCDC9
ENSG00000105325	-0.565660030137241	-0.510981946162885	-0.455321119977413	-0.567772358379316	FZR1
ENSG00000105327	-1.17924634544128	-1.32008490360938	-0.973136966134073	-1.15471827662318	BBC3
ENSG00000105364	-0.814532793504744	-0.899069694688231	-0.558848663837173	-1.02341271240316	MRPL4
ENSG00000105369	-1.38991248415578	-1.95318591820173	-1.32143919853631	-2.24351286706003	CD79A
ENSG00000105372	-1.17456724481534	-1.20907891463579	-0.922607383044752	-1.19974216069902	RPS19
ENSG00000105373	-1.14554899378758	-1.12787255677186	-0.684794943196243	-1.32961065282744	NOP53
ENSG00000105379	-1.38525589810548	-1.31966893827428	-0.661241571619084	-1.11207574041606	ETFB
ENSG00000105393	-0.653097234686998	-0.795134544097717	-0.624779744101371	-0.541838281269787	BABAM1
ENSG00000105401	-0.737899922286252	-0.738243808340678	-0.602476490074237	-0.687678577190145	CDC37
ENSG00000105404	-1.32769434278397	-1.214989669351	-0.699572784488409	-0.991377500270039	RABAC1
ENSG00000105472	-1.52736224201658	-1.27407990330697	-0.696772458294941	-1.45745345097746	CLEC11A
ENSG00000105518	-0.726142416777855	-0.943610129625818	-0.414610038106346	-0.685680924361921	TMEM205
ENSG00000105556	-0.739737596289838	-0.624992288751979	-0.512186653656475	-0.641250353105125	MIER2
ENSG00000105559	-0.898651095778539	-0.922264350189177	-0.749433957302222	-0.73431105792574	PLEKHA4
ENSG00000105583	-0.74739823784482	-0.771028354974969	-0.624898960494282	-0.508486431353762	WDR83OS
ENSG00000105607	-0.550319224465395	-0.547083478483086	-0.567490690612612	-0.737629262403249	GCDH
ENSG00000105617	-1.14518130397645	-1.13684304431678	-0.707018008164918	-1.08486144692912	LENG1
ENSG00000105618	-0.907756706400728	-0.992956714474578	-0.630760259509004	-1.09171147099069	PRPF31
ENSG00000105619	-1.29242336340074	-1.38316573782726	-0.999491881474307	-1.24794957276993	TFPT
ENSG00000105640	-1.00258845395533	-1.11032469026684	-0.716572929059187	-0.90166588400139	RPL18A
ENSG00000105643	-0.620673768194504	-0.750150300225482	-0.628685454269767	-0.60298312522968	ARRDC2
ENSG00000105655	-0.861351183971001	-1.19688350823165	-0.716995698967826	-1.12911660876062	ISYNA1
ENSG00000105669	-1.10828863681036	-0.977825670136577	-0.893592228590257	-0.929175767678587	COPE
ENSG00000105671	-0.869703752940998	-0.75179182857697	-0.745562572967148	-0.754181337175831	DDX49
ENSG00000105698	-0.618786943268343	-0.696078393454792	-0.482103549410736	-0.559652606346405	USF2
ENSG00000105701	-1.04040503952381	-1.00675959037908	-0.935548406497038	-0.786740148919238	FKBP8
ENSG00000105705	-0.652258180218892	-0.660368378047025	-0.610416655752577	-0.455277375281144	SUGP1
ENSG00000105963	-0.937515309015606	-1.39896232840105	-1.14245743355867	-1.69810977537907	ADAP1
ENSG00000106009	-0.924843996971241	-0.961314783058554	-0.864812020547706	-1.22958947400816	BRAT1
ENSG00000106077	-0.705119828252741	-0.886681827710388	-0.753439939148118	-0.967009638705074	ABHD11
ENSG00000106211	-1.89428029035856	-1.6425733250101	-0.884035761960205	-1.18491039837864	HSPB1
ENSG00000106244	-0.72108417154523	-0.664102031821066	-0.600904644217983	-0.725788961329484	PDAP1
ENSG00000106245	-0.614977156789249	-0.586650228382064	-0.478116321624362	-0.609915530675411	BUD31
ENSG00000106246	-1.00841877172747	-0.685155596575259	-0.602883290737981	-0.837142490657942	PTCD1
ENSG00000106268	-1.21080193717186	-1.29461557199909	-1.13856494772899	-1.4344599987279	NUDT1
ENSG00000106330	-0.962303700532841	-0.905183402935722	-0.834327781189204	-0.781851266553114	MOSPD3
ENSG00000106333	-0.759580854583208	-0.609470416733697	-0.554995301548982	-0.577666847282696	PCOLCE
ENSG00000106348	-0.5105962053937	-0.575161207827635	-0.618969897554256	-0.56006720811812	IMPDH1
ENSG00000106400	-1.44928624413466	-1.24076391001141	-0.991185484306149	-1.21661590361202	ZNHIT1
ENSG00000106404	-0.918176887207649	-0.938927357242313	-0.845987648376746	-0.995300916504828	CLDN15
ENSG00000106538	-0.886942867565549	-1.08814171870539	-1.04027368281642	-1.02319276642346	RARRES2
ENSG00000106628	-0.585728116189122	-0.642275521743388	-0.460207753378101	-0.600791670231051	POLD2
ENSG00000106803	-0.67540440224516	-0.665133938661154	-0.583796462540421	-0.876321945264249	SEC61B
ENSG00000106992	-0.718098456749298	-0.657134791898563	-0.67884632225328	-0.828993288113057	AK1
ENSG00000107223	-1.3227315498906	-1.17504295990183	-1.00666312318803	-1.10062890565467	EDF1
ENSG00000107281	-0.767494475422716	-1.1843961762316	-0.852262569129761	-0.946958946733821	NPDC1
ENSG00000107317	-1.1251459670797	-1.53838691958253	-1.8978989777873	-1.85715518357685	PTGDS
ENSG00000107404	-1.16997102531746	-0.718774935993543	-0.506513671370896	-1.07687879100642	DVL1
ENSG00000107816	-0.964476016624468	-0.748869195829445	-0.835583895731273	-0.748420506964073	LZTS2
ENSG00000107829	-0.523660828197303	-0.691268268454127	-0.523789618343644	-0.755151131241323	FBXW4
ENSG00000107833	-1.12764797022557	-0.971001784624843	-0.924273663319356	-0.874589097127981	NPM3
ENSG00000107872	-1.5743661480422	-1.50945875968689	-1.01506694444262	-1.80014930718651	FBXL15
ENSG00000107874	-0.843377230483542	-0.751714953414307	-0.566623860771384	-0.798897231161492	CUEDC2
ENSG00000108106	-0.991388406987905	-1.25959386053901	-0.935182719739642	-1.62571594473578	UBE2S
ENSG00000108107	-1.30801352562606	-1.3704660197161	-1.03972086635647	-1.49456120953623	RPL28
ENSG00000108479	-1.15186482529294	-0.846679988119678	-0.900451271078975	-0.9804657724411	GALK1
ENSG00000108515	-0.79008821747499	-1.03151014953304	-1.20408281439094	-1.37804625009126	ENO3
ENSG00000108518	-0.677506455436674	-0.753761348092579	-0.67279343213791	-0.714451098743953	PFN1
ENSG00000108641	-0.801485978973909	-0.715713061967515	-0.571829992962056	-1.08947973072957	B9D1
ENSG00000108798	-0.53409594455421	-0.662143448272342	-0.514829115927334	-0.959318569529901	ABI3
ENSG00000108961	-1.0534498673941	-0.931767700095408	-0.802202878569569	-0.645351206232211	RANGRF
ENSG00000109475	-0.661552178978959	-0.688201554985925	-0.479145666626945	-0.674089159105523	RPL34
ENSG00000109736	-0.854030610675546	-1.03940358208228	-0.490303845550958	-0.830496026517449	MFSD10
ENSG00000110011	-0.933813462638505	-0.839056467325424	-0.824052109815882	-1.00818542120953	DNAJC4
ENSG00000110047	-0.507781592675703	-0.626372221326014	-0.455265014801196	-0.880945319255432	EHD1
ENSG00000110057	-0.711813840236934	-0.692285306169474	-0.46534889558179	-0.872423711293993	UNC93B1
ENSG00000110455	-0.433438605322533	-0.606789531754074	-0.721383849939739	-0.950393341922749	ACCS
ENSG00000110651	-0.646904576892334	-0.65641089563562	-0.498339046513795	-0.495869577160401	CD81
ENSG00000110711	-0.785410250994795	-0.872392982616731	-0.590249638323382	-0.629953268094032	AIP
ENSG00000110717	-1.23028781076833	-1.22069200728949	-1.07986003990337	-1.00442297379993	NDUFS8
ENSG00000111639	-0.420256445664855	-0.659790319815844	-0.718523341556168	-0.771809689364542	MRPL51
ENSG00000111665	-0.574706480195855	-0.763589928297055	-0.897122684073352	-0.703429763040718	CDCA3
ENSG00000111671	-1.39134212124525	-1.20227336202614	-1.20876824269425	-1.42664215014875	SPSB2
ENSG00000111678	-0.960109973258181	-1.02419999487921	-0.620328309092155	-0.962239106445681	C12orf57
ENSG00000111775	-1.00015515430313	-0.716114475154371	-0.775932915828207	-0.772821052343766	COX6A1
ENSG00000112511	-0.459612375180439	-0.580075154506027	-0.814337580437292	-0.462928688796395	PHF1
ENSG00000112514	-0.679684939753441	-0.894081375699708	-0.818107173061844	-0.866165906787219	CUTA
ENSG00000112561	-0.587654141426084	-0.644246859435905	-0.606122080631663	-0.619161721049681	TFEB
ENSG00000112651	-0.909195380238197	-0.782042392396746	-0.878841437295419	-0.989077383837402	MRPL2
ENSG00000112667	-1.47933854226195	-1.33910207007314	-1.21210660310744	-1.54365105801795	DNPH1
ENSG00000112787	-0.77560247519565	-0.707105406189372	-0.525848977064572	-0.824036990741099	FBRSL1
ENSG00000113108	-0.982679535529317	-0.761283136416482	-0.74409004861238	-0.652778878484653	APBB3
ENSG00000113811	-0.564020484739402	-0.449341774545995	-0.523181337433638	-0.526418453595076	SELENOK
ENSG00000114388	-0.732158831580161	-0.550239044503722	-0.567705396960708	-0.531520981777582	NPRL2
ENSG00000114391	-0.900212914215171	-0.719997675849656	-0.666758985537418	-0.804222994785672	RPL24
ENSG00000114626	-1.04238495370658	-0.895776564823621	-0.725799394845385	-0.85710235333049	ABTB1
ENSG00000114767	-1.06830506991731	-0.793108339875683	-0.707463319952406	-0.699741732565225	RRP9
ENSG00000114956	-0.787204529268254	-0.760891017333562	-0.498106260955428	-0.769347274701964	DGUOK
ENSG00000114993	-0.605448293181332	-0.61817325556148	-0.43726265167605	-0.660146171055654	RTKN
ENSG00000115085	-0.798758633580172	-1.67501593433296	-1.62998741345991	-2.05356623928536	ZAP70
ENSG00000115255	-1.81929078964584	-0.823983135992582	-0.578394979856324	-1.19149225727321	REEP6
ENSG00000115268	-1.26673435889655	-1.19150677620023	-0.927939608813183	-1.5420112283774	RPS15
ENSG00000115274	-1.5889121957406	-1.21378645714586	-0.983443755109139	-1.56679551162644	INO80B
ENSG00000115286	-1.12636877892507	-1.11356515095738	-0.696781630300789	-1.15127272062121	NDUFS7
ENSG00000115350	-0.845995344290162	-0.817981880648739	-0.545606892631256	-0.874099677338378	POLE4
ENSG00000115457	-1.32620327559386	-1.19548072542697	-0.682491923607702	-1.29465558387273	IGFBP2
ENSG00000116353	-0.734456343734071	-0.514826045070887	-0.462136786934321	-0.580973504721075	MECR
ENSG00000116586	-1.02817893164536	-0.982045875270648	-0.836722436683446	-0.941440454626222	LAMTOR2
ENSG00000116649	-1.17646603700695	-0.856061956319114	-0.585081256357817	-1.12721043522955	SRM
ENSG00000116661	-1.54150281151563	-1.13691591258739	-1.47913525682034	-1.21641536818472	FBXO2
ENSG00000116670	-0.865659608377617	-0.944104178831157	-0.503704621108607	-0.907984043017049	MAD2L2
ENSG00000116691	-1.2778383079613	-1.24770005112867	-1.00218687065079	-1.32387907971966	MIIP
ENSG00000116809	-0.714922666057468	-0.705643809341159	-0.536526329062097	-0.75445450454487	ZBTB17
ENSG00000116863	-0.661424372688302	-0.540270019775425	-0.51343457079616	-0.536550566643066	ADPRS
ENSG00000116898	-0.974588525372426	-0.69846034914	-0.562638920876591	-0.895899326909222	MRPS15
ENSG00000117411	-0.682226925217959	-0.601754208604476	-0.56439307033416	-0.722481072490087	B4GALT2
ENSG00000117616	-0.641069645416783	-0.53492199994672	-0.426219518702901	-0.625844661923646	RSRP1
ENSG00000117691	-1.14383678518891	-1.12913353546246	-1.10857497818257	-1.00939272806599	NENF
ENSG00000118046	-0.743233656950096	-0.836083144350548	-0.634893181468875	-0.974931342669337	STK11
ENSG00000118162	-1.10883622007958	-0.968596900784182	-0.520783957830035	-0.968308896942888	KPTN
ENSG00000118181	-0.603309128630527	-0.503586217892324	-0.546877926706009	-0.824802360429262	RPS25
ENSG00000118292	-0.725089064961888	-0.599563447357302	-0.596346478017507	-0.820424887009719	C1orf54
ENSG00000118640	-0.736757860308268	-0.702656134670956	-0.537367847721235	-0.698675075870892	VAMP8
ENSG00000119333	-0.59556038904789	-1.00744544704853	-0.845973410385912	-1.08075177003822	DYNC2I2
ENSG00000119421	-0.723424930650616	-0.53985827637889	-0.541987160029931	-0.805034235523453	NDUFA8
ENSG00000119431	-0.777630149107948	-0.820026823501202	-0.653157721689316	-0.782021751525414	HDHD3
ENSG00000119559	-0.758906987240113	-0.857287060129818	-0.615666827255117	-0.709732628987872	C19orf25
ENSG00000119632	-1.16719646719614	-1.06448767154188	-0.771407853717286	-0.970989974901263	IFI27L2
ENSG00000119640	-0.638037435210024	-0.578386686115158	-0.547717635369845	-0.784396601638904	ACYP1
ENSG00000119650	-1.03973332508874	-0.817558210373247	-0.664486409830483	-0.951639547458995	IFT43
ENSG00000119705	-1.1213623208612	-0.840470042464986	-0.588912207651046	-1.05780635527126	SLIRP
ENSG00000120896	-0.753631647889089	-0.534852307536156	-0.473372761660151	-0.55173442281153	SORBS3
ENSG00000120913	-0.916104875069959	-0.742584295532482	-0.515749940466819	-0.554466736535801	PDLIM2
ENSG00000121068	-1.37420111260151	-0.47041409850269	-0.966072979302763	-1.02725118575525	TBX2
ENSG00000121680	-1.34569328032217	-0.951318819983719	-0.782381546830456	-0.9884417912142	PEX16
ENSG00000121900	-0.969656083285147	-0.942756092060881	-0.721720761438661	-0.686072618368252	TMEM54
ENSG00000122034	-0.403358486704312	-0.551681880710088	-0.484607178436164	-0.63999243354798	GTF3A
ENSG00000122140	-0.693097776425696	-0.614675383091938	-0.58493291769928	-0.736453664864215	MRPS2
ENSG00000122386	-1.0251039449719	-1.11815718273096	-1.00768962560455	-1.02264959410079	ZNF205
ENSG00000122390	-0.913012738362782	-0.893602613406969	-0.814434924342408	-0.748766913125069	NAA60
ENSG00000122490	-0.814579983230614	-0.899874141790014	-0.624397335422812	-0.9089212090802	SLC66A2
ENSG00000122679	-0.893455035308763	-0.700860925288681	-1.61039775815473	-1.20529675583701	RAMP3
ENSG00000122705	-0.653651120823828	-0.5626524555209	-0.545143705941275	-0.431738430614486	CLTA
ENSG00000122971	-1.04949575337172	-0.76403948748322	-0.547460104622066	-0.846794478171275	ACADS
ENSG00000123009	-1.94949725052093	-1.39856426169802	-0.770955589103426	-1.65900373087091	NME2P1
ENSG00000123064	-0.693245151006286	-0.483640274470822	-0.437854466205472	-0.52071196709923	DDX54
ENSG00000123136	-0.666577078656691	-0.938287359699266	-0.745303780052992	-0.635105892901678	DDX39A
ENSG00000123144	-0.986201135121184	-1.07212864248407	-0.873773667470818	-0.974043199336572	TRIR
ENSG00000123154	-0.965097892316928	-1.00643750752167	-0.996648146635987	-1.00697155804708	WDR83
ENSG00000123159	-1.06699291105707	-1.04761397388408	-0.808005243983085	-0.741845845884332	GIPC1
ENSG00000123349	-0.788071437651895	-0.682233027663165	-0.732986780652487	-0.645513822713345	PFDN5
ENSG00000123989	-0.704579219203069	-0.539681020156626	-0.455488574598394	-0.579634362952215	CHPF
ENSG00000124074	-1.18160809952489	-1.27038735506077	-1.12230397600925	-1.40173856177194	ENKD1
ENSG00000124172	-0.790791134179789	-0.795699628565242	-0.631414190318737	-0.834237291988759	ATP5F1E
ENSG00000124191	-0.778209385168965	-0.618376818190186	-0.811116159033453	-0.932876209556101	TOX2
ENSG00000124256	-1.0660816775532	-1.43496823763072	-1.55020310838275	-1.58471531880587	ZBP1
ENSG00000124562	-0.508801538669433	-0.658906611800101	-0.601188448595252	-0.50055792711281	SNRPC
ENSG00000124614	-0.656053752015598	-0.758382339091555	-0.714292249457874	-1.03757947304931	RPS10
ENSG00000124659	-0.478806399010137	-0.415524866734846	-0.627371539636876	-0.572592497857385	TBCC
ENSG00000124702	-0.566084387326988	-0.526728081887846	-0.695539943786115	-0.689872889304594	KLHDC3
ENSG00000124733	-0.648324287683882	-0.612239215111156	-0.813557805805724	-0.662563896567606	MEA1
ENSG00000124772	-0.941055200994491	-0.598745516389041	-0.799216485356057	-1.05462368828326	CPNE5
ENSG00000125122	-0.846793670043078	-0.90002329116434	-0.815576814203308	-0.890287234696169	LRRC29
ENSG00000125148	-1.11217567099643	-1.62457905561029	-0.577171111416723	-1.07165672315078	MT2A
ENSG00000125356	-0.88657555318132	-0.727283010608695	-0.696557576056832	-0.712726384515986	NDUFA1
ENSG00000125458	-1.18626339191434	-1.13257650074257	-1.01402462409488	-1.358520353599	NT5C
ENSG00000125503	-0.973828569411543	-0.961741723633729	-0.639196096678655	-1.18855019185258	PPP1R12C
ENSG00000125520	-1.06579618238199	-1.21117087665413	-1.1345095879071	-1.41382658363432	SLC2A4RG
ENSG00000125534	-1.00459146807223	-1.24484996388702	-0.992690125821136	-1.12758403574566	PPDPF
ENSG00000125611	-1.12024569956378	-1.0061407068792	-0.777079094528928	-0.90369120992556	CHCHD5
ENSG00000125652	-1.36840901239815	-1.42543966888845	-1.0510304740654	-1.51450333236517	ALKBH7
ENSG00000125656	-0.858605294420721	-0.839696104868617	-0.751150817545742	-0.928627893263876	CLPP
ENSG00000125733	-0.437737525404497	-0.701197912289642	-0.661317612548591	-0.559697269429321	TRIP10
ENSG00000125743	-0.937533748613375	-0.820666659759665	-0.685738026553559	-1.03845340363199	SNRPD2
ENSG00000125753	-0.483082083389187	-0.581406635682811	-0.522587046725474	-0.408879561693492	VASP
ENSG00000125826	-0.841360748881373	-0.799609596204642	-0.48056059385687	-0.864992257354325	RBCK1
ENSG00000125835	-0.953089522025078	-0.964382242358461	-0.686758643325334	-0.742717368141141	SNRPB
ENSG00000125846	-0.928648278848521	-0.637205884685048	-0.658674506587165	-0.464884431825858	ZNF133
ENSG00000125877	-1.11127946104165	-0.946210775512383	-0.683265574959755	-0.733551442861634	ITPA
ENSG00000125901	-1.29935270727824	-1.1378790530711	-0.88825726245299	-1.01526457523843	MRPS26
ENSG00000125910	-0.911905213432766	-1.77565445925447	-1.27279176203056	-2.33408616119546	S1PR4
ENSG00000125912	-0.770702639254302	-0.705491799638046	-0.576330619247865	-0.784197836252791	NCLN
ENSG00000125967	-1.10106881155659	-0.553659122655798	-0.487750170477475	-0.795415037371186	NECAB3
ENSG00000125970	-0.743828995711908	-0.731302467919787	-0.659743797788045	-0.724011878439939	RALY
ENSG00000125971	-0.792131308129048	-0.806489464822125	-0.917780463025293	-0.584075645249469	DYNLRB1
ENSG00000125995	-1.52948539615072	-1.47990822757477	-1.44369233873097	-1.39993845628347	ROMO1
ENSG00000126062	-0.736425654746734	-0.572697126626407	-0.583300242486377	-0.565531756571466	TMEM115
ENSG00000126215	-0.697533791061049	-0.960122134357103	-0.646368072351538	-0.947280374392595	XRCC3
ENSG00000126246	-0.788871712774779	-0.978083721335325	-0.633386232548028	-1.30736318620921	IGFLR1
ENSG00000126254	-0.940820260532374	-1.12402827181927	-0.888012640058835	-0.944185989700601	RBM42
ENSG00000126264	-1.21069169587109	-1.74195387863909	-0.907206225258868	-2.25360501019272	HCST
ENSG00000126267	-0.899698879815598	-0.956700771309919	-0.816234598641862	-0.695266443284511	COX6B1
ENSG00000126432	-1.23827767860768	-1.03839278170516	-1.02632829113842	-0.93429514024971	PRDX5
ENSG00000126453	-1.01169961266329	-1.16385366839913	-0.889280989888604	-1.46428942885702	BCL2L12
ENSG00000126456	-1.19729458200694	-1.2236491568039	-0.787693195265565	-1.36385590257312	IRF3
ENSG00000126457	-0.705140957960321	-0.709755354746168	-0.492419058407839	-0.95526493866842	PRMT1
ENSG00000126458	-0.858148499623061	-0.971716402204388	-0.649129283271982	-0.897691091825361	RRAS
ENSG00000126460	-0.645626367408187	-0.595253935106703	-0.468873693074022	-0.669669305746483	PRRG2
ENSG00000126461	-0.831346195017667	-0.742268806617551	-0.652431354140039	-1.02427768657338	SCAF1
ENSG00000126749	-0.522167933817768	-0.505618152350478	-0.532867789174433	-0.640400536143137	EMG1
ENSG00000126756	-0.833138343169955	-0.644113043306595	-0.533336840348521	-0.65812254647476	UXT
ENSG00000126768	-1.12953227827588	-0.929495443745073	-0.887225771633795	-0.877130125519115	TIMM17B
ENSG00000126903	-0.597583141332933	-0.523280104058407	-0.523417707944486	-0.569359463361045	SLC10A3
ENSG00000126934	-0.800239088355196	-0.880597551997061	-0.593536782365346	-0.969907006918317	MAP2K2
ENSG00000127054	-0.799748883158702	-0.649253267348908	-0.41824796397832	-0.70083805943736	INTS11
ENSG00000127191	-0.677164171926185	-0.787957278511215	-0.756490214103088	-0.789986679385303	TRAF2
ENSG00000127220	-0.518332470296318	-0.828812486422901	-0.804884826844774	-0.576628523881996	ABHD8
ENSG00000127399	-0.73700922650285	-0.763183090129493	-0.857498730056477	-0.854262749857237	LRRC61
ENSG00000127445	-0.866924049960415	-1.01481679116976	-0.717914586680563	-1.23681175726133	PIN1
ENSG00000127540	-0.93402934934705	-0.898560785683501	-0.668032567480686	-1.19849195185995	UQCR11
ENSG00000127554	-0.679853794735683	-0.943117056235094	-0.730519452747467	-0.741161552137614	GFER
ENSG00000127564	-0.792988862160444	-1.14394134176317	-0.817724795899619	-0.971713286760736	PKMYT1
ENSG00000127580	-0.596056587005979	-0.729613666767006	-0.566915265239484	-0.886205228176063	WDR24
ENSG00000127586	-1.28289010955517	-1.49500505825546	-1.35096027203921	-1.62792977511873	CHTF18
ENSG00000127774	-0.69792598484032	-0.883918230988989	-0.918672891410792	-1.44358586528776	EMC6
ENSG00000127884	-0.914391196241795	-0.624300625160867	-0.437273084553143	-0.841876641479041	ECHS1
ENSG00000127922	-1.03273385925492	-0.883164975536529	-0.782358913827219	-0.952730466563131	SEM1
ENSG00000128185	-1.18819651778168	-1.05911184447215	-0.905138222121215	-0.940712087324461	DGCR6L
ENSG00000128218	-0.748830412824454	-1.53355273941787	-1.34733695815121	-1.89135407646905	VPREB3
ENSG00000128228	-1.27174784971464	-1.23292805885619	-1.03709824513821	-1.00111110706588	SDF2L1
ENSG00000128309	-1.2315072972236	-1.1836272269784	-1.11519013466926	-0.759439741734826	MPST
ENSG00000128524	-0.877060788656121	-0.736363006403893	-0.802102500313467	-0.56768909784811	ATP6V1F
ENSG00000128563	-0.950269998927832	-0.857200709219093	-0.808128398475057	-0.780500652313816	PRKRIP1
ENSG00000128626	-1.28588468479911	-0.995253023861305	-0.672479224849382	-1.28852802058239	MRPS12
ENSG00000128973	-0.522072040741079	-0.455413772074486	-0.471314462455197	-0.56795971670147	CLN6
ENSG00000129235	-0.87115368087316	-0.72450772002362	-0.591609077942285	-0.657230320890216	TXNDC17
ENSG00000129347	-0.530507513784086	-0.479671058979676	-0.535072002267166	-0.475960279126825	KRI1
ENSG00000129355	-0.665235817120261	-0.764064746860665	-0.598382123265174	-0.93081013851246	CDKN2D
ENSG00000129559	-0.719485621588712	-0.586327546787978	-0.537832282569338	-0.580714267252783	NEDD8
ENSG00000129911	-0.782965293146646	-0.911867846806125	-0.713570539174638	-0.923510427222857	KLF16
ENSG00000129932	-1.1942487856592	-1.12275680026689	-1.00915212776535	-1.32520189147961	DOHH
ENSG00000129968	-0.886779490007311	-0.964105135776476	-0.756940228688328	-1.23037316973048	ABHD17A
ENSG00000130005	-0.913077568601934	-1.17437215079874	-0.887175161270656	-1.62484185776682	GAMT
ENSG00000130159	-0.717737182764593	-0.651365717798871	-0.618009491114291	-0.976058999684829	ECSIT
ENSG00000130165	-0.855908364659008	-0.789901588901494	-0.773912900049	-0.717073587476796	ELOF1
ENSG00000130175	-0.609866458771978	-0.590842407896666	-0.493978461929998	-0.619514766939512	PRKCSH
ENSG00000130203	-1.66393851487905	-1.5189970403391	-0.781590611253937	-1.90219402789411	APOE
ENSG00000130204	-0.66975493968444	-0.731713586673873	-0.659387442165022	-0.934167752624994	TOMM40
ENSG00000130222	-1.19426852746571	-1.75970929941627	-0.963798630190833	-1.83089915694314	GADD45G
ENSG00000130244	-1.18464135409635	-0.892078120678543	-0.683415354942364	-0.820512790285584	FAM98C
ENSG00000130254	-0.614162888895515	-0.487591888013906	-0.418619864095795	-0.515520186000372	SAFB2
ENSG00000130255	-1.27233940065796	-1.13251016460892	-1.18568491070762	-1.5562775884122	RPL36
ENSG00000130299	-0.600096174435838	-0.655205793549177	-0.641810371408406	-0.554691041459286	GTPBP3
ENSG00000130303	-0.927078500643277	-1.28433932403148	-0.690137938707475	-1.37659596458206	BST2
ENSG00000130305	-0.924155728878149	-1.01775656394332	-0.905946103486547	-0.865375286885181	NSUN5
ENSG00000130312	-0.831072692928804	-0.75339436714581	-0.619070052604381	-0.705682975192575	MRPL34
ENSG00000130313	-1.0070115938299	-1.12198638527854	-0.891739569403904	-1.12542914778765	PGLS
ENSG00000130332	-1.30914400888269	-1.34810935264443	-1.09142928749654	-1.5580743843616	LSM7
ENSG00000130429	-0.747793626149247	-0.824105525726872	-0.570173214734243	-0.604135255004299	ARPC1B
ENSG00000130479	-0.534207159514148	-0.721744076565373	-0.528387261159655	-0.465599448997527	MAP1S
ENSG00000130489	-1.32684955914736	-0.931181022291865	-0.890682926829869	-0.757997325670654	None
ENSG00000130511	-1.11968036221637	-1.20957075967043	-0.980956631918717	-0.995893876272874	SSBP4
ENSG00000130520	-0.836381188522539	-0.98847769733325	-0.838575098452324	-0.924391745865591	LSM4
ENSG00000130522	-1.03679961431368	-1.34076078527255	-0.857679228008168	-0.928055696462698	JUND
ENSG00000130590	-0.691174885338781	-0.89034543563317	-0.671722477933146	-0.686816430171395	SAMD10
ENSG00000130592	-0.685926445506128	-0.774054577068168	-0.654896133624789	-1.14204828096472	LSP1
ENSG00000130600	-1.5300227578807	-0.547947828577814	-1.01581961728176	-1.03427020398964	H19
ENSG00000130701	-1.25570844311534	-1.05080338979778	-0.984823373140774	-0.714138120627208	RBBP8NL
ENSG00000130706	-1.02208147956711	-0.931111723033471	-0.684365876540009	-0.641104037316435	ADRM1
ENSG00000130724	-0.906529481006954	-0.892398700007818	-0.735192685457251	-1.1104845432039	CHMP2A
ENSG00000130725	-0.73994139026518	-0.864541282959998	-0.710596855418946	-0.943565378991247	UBE2M
ENSG00000130731	-1.2838678288398	-1.29464811165746	-1.13218527507429	-1.33335222072372	METTL26
ENSG00000130734	-0.431304286938055	-0.586725546161966	-0.420064357366426	-0.806460326253575	ATG4D
ENSG00000130748	-1.67599366274142	-1.68365392016161	-1.38441442371338	-2.29946581342741	TMEM160
ENSG00000130755	-0.765261350663395	-1.01332141789546	-0.828208516676955	-1.3725775701383	GMFG
ENSG00000130758	-0.993537747375463	-0.716821155845888	-0.550145390434306	-0.693501528646111	MAP3K10
ENSG00000130770	-1.11753480170094	-0.819375705374663	-0.465280158244272	-1.08515368202079	ATP5IF1
ENSG00000130810	-1.5534256318836	-1.32175014182117	-0.931698854965314	-1.68359040886436	PPAN
ENSG00000130811	-0.818929379715381	-0.826617734064371	-0.483741655555863	-0.955138174184397	EIF3G
ENSG00000130813	-1.01865756568195	-0.924393023804878	-0.475072272262007	-1.11610819398	SHFL
ENSG00000131037	-1.07830096534926	-1.21819418037115	-1.01913660506515	-0.72569379542173	EPS8L1
ENSG00000131055	-1.70598381252905	-1.07778716714571	-1.03932366345155	-1.85548705006526	COX4I2
ENSG00000131097	-1.06097440945146	-0.466600681963911	-0.570720164442491	-0.841120430830104	HIGD1B
ENSG00000131116	-1.1142952922992	-1.21410945828978	-0.961110991503942	-1.28994093541032	ZNF428
ENSG00000131143	-0.974761547868633	-1.01905634232864	-0.984726930535187	-1.04883123414793	COX4I1
ENSG00000131165	-0.400877514803269	-0.636805652952386	-0.595799399207617	-0.645524581992163	CHMP1A
ENSG00000131188	-1.90335830950689	-1.44482791981177	-0.812040639155917	-1.47687165078254	PRR7
ENSG00000131408	-0.89231023270429	-0.66671503851408	-0.515683807479679	-0.698558976733782	NR1H2
ENSG00000131469	-0.750370769403173	-0.573238599152248	-0.63950635500241	-0.580843200638689	RPL27
ENSG00000131477	-0.763522742356628	-0.791340070030398	-1.27390594395971	-1.01824563312151	RAMP2
ENSG00000131495	-1.16156364678981	-0.933385399499659	-0.927946603537515	-0.987289873501161	NDUFA2
ENSG00000131584	-0.949706076806305	-0.787784659765613	-0.490930757294566	-0.810524927035762	ACAP3
ENSG00000131591	-1.05722347614775	-1.21757399382353	-0.898375140355653	-1.12323166766051	C1orf159
ENSG00000131652	-0.891357896403186	-1.0201181447269	-0.963362557073472	-0.836352942953571	THOC6
ENSG00000132004	-0.495064948490261	-0.808588430124523	-0.607453605262797	-0.755203761036684	FBXW9
ENSG00000132017	-0.634878025455404	-0.814849991814864	-0.653087890857139	-0.72816254707105	DCAF15
ENSG00000132507	-0.674773631267943	-0.59711656629943	-0.489753630865313	-0.559083730909704	EIF5A
ENSG00000132522	-0.871633342930448	-0.781505401690833	-0.762629518128627	-0.805065344233896	GPS2
ENSG00000132600	-0.608952574220585	-0.672498560764111	-0.592930646467375	-0.814635788009872	PRMT7
ENSG00000132635	-1.13502289081936	-0.857565349223146	-0.729436171120286	-0.785031216758588	PCED1A
ENSG00000132661	-0.893050298853937	-0.717213282828095	-0.587167925445033	-0.563699773544323	NXT1
ENSG00000132781	-0.832649635346894	-0.859739250406915	-0.676596163234729	-1.05143143625899	MUTYH
ENSG00000132879	-1.03229492578068	-0.871064413987688	-0.628082660451776	-1.04415334833495	FBXO44
ENSG00000133247	-0.803717254527298	-1.10141247698855	-0.997476095635344	-1.5469024709106	KMT5C
ENSG00000133250	-0.841720924218786	-1.09145573181211	-0.809004167761319	-1.11401458575747	ZNF414
ENSG00000133265	-1.1217135045817	-1.30600328644538	-0.936262124569003	-1.4348019585739	HSPBP1
ENSG00000133275	-0.529009996085867	-0.692600949857645	-0.506662376969056	-1.03113295600625	CSNK1G2
ENSG00000133315	-1.12647215474955	-1.33495886660941	-1.19772332218137	-1.15540823106966	MACROD1
ENSG00000133316	-0.863281019024991	-0.726725583664311	-0.805481128825464	-1.05602481460703	WDR74
ENSG00000133321	-0.801508529205573	-0.718846936761714	-0.653569264571426	-1.30324444504294	PLAAT4
ENSG00000133612	-0.926529220482363	-0.671334172885461	-0.609491192059255	-0.643355700986184	AGAP3
ENSG00000133624	-0.649193703304864	-0.602943888197366	-0.596154548290098	-0.700497004642699	ZNF767P
ENSG00000134222	-0.484666957689814	-0.655566357166455	-0.830802446276528	-0.756438942748163	PSRC1
ENSG00000134248	-0.590979746951889	-0.519076428475975	-0.496496956159928	-0.497443165476311	LAMTOR5
ENSG00000134419	-0.527885907060373	-0.626844658677586	-0.471248492735553	-0.713713197114011	RPS15A
ENSG00000134461	-0.80582832819233	-0.43435487394065	-0.592707873951125	-0.630199777896209	ANKRD16
ENSG00000134809	-0.605806655104781	-0.639890897736156	-0.825524257527748	-0.928147640280493	TIMM10
ENSG00000134815	-0.727618429550011	-0.635651104959224	-0.524180222340421	-0.652618446818366	DHX34
ENSG00000134825	-0.654773372646772	-0.684608163877751	-0.499896190280876	-0.837350666222139	TMEM258
ENSG00000134905	-0.719183059779492	-0.561078004713413	-0.506192542785787	-0.507896855183608	CARS2
ENSG00000135114	-0.772846696193148	-0.869755863307245	-0.713380971877813	-1.30455894614622	OASL
ENSG00000135390	-0.736093558420255	-0.592541125975232	-0.519501800885841	-0.463544268410828	ATP5MC2
ENSG00000135441	-1.11765820063166	-1.12585248334046	-1.04996101988118	-0.862855483504703	BLOC1S1
ENSG00000135451	-0.604120623561253	-0.804440744446359	-0.766030184682807	-0.713848982017945	TROAP
ENSG00000135596	-0.541386805397462	-0.681339332355041	-0.436213449940836	-1.17803252065822	MICAL1
ENSG00000135617	-1.02165506705707	-0.692242084560018	-0.560599960201332	-0.877259357303131	PRADC1
ENSG00000135722	-0.924293405606329	-1.16285683553406	-0.781954795313445	-1.57340971799297	FBXL8
ENSG00000135736	-0.626982495446407	-0.855504770140982	-1.10623000125597	-1.20344537375155	CCDC102A
ENSG00000135940	-1.16985917257151	-0.990709865456408	-1.01393165616301	-1.31294375015345	COX5B
ENSG00000136149	-1.64911650580007	-1.76288641621448	-1.20314675881404	-1.80072065481812	RPL13AP25
ENSG00000136213	-0.817602176807363	-0.840781236806514	-0.804106444800091	-0.824447303324698	CHST12
ENSG00000136270	-0.642988796773271	-0.579661643692178	-0.411824877112238	-0.703600128964774	TBRG4
ENSG00000136280	-0.925979838312424	-0.948350464879079	-0.69326625141256	-1.05048856243663	CCM2
ENSG00000136490	-1.13802610928303	-1.52347030162458	-1.49257484039396	-2.13711482452593	LIMD2
ENSG00000136630	-1.27239648644179	-0.817041197327115	-0.909310376074715	-0.838376632995175	HLX
ENSG00000136717	-1.01074044491405	-0.802746050738785	-0.457835554767661	-0.949690824883311	BIN1
ENSG00000136732	-0.731800239877339	-0.651421349954588	-0.446301341458384	-0.927504992200487	GYPC
ENSG00000136807	-0.565840742797602	-0.509261314281942	-0.445896929975738	-0.51550122296429	CDK9
ENSG00000136856	-0.528602090680412	-0.752639711077327	-0.466849283114197	-0.782253460254779	SLC2A8
ENSG00000136877	-0.532332062167634	-0.685312236169454	-0.489591703883618	-0.944521800074654	FPGS
ENSG00000136908	-0.739024516318368	-0.796101691775484	-0.55907425150876	-1.01451519574152	DPM2
ENSG00000136930	-0.484789229401484	-0.430220355941586	-0.430605354922504	-0.505870753406847	PSMB7
ENSG00000136942	-1.37028536540365	-1.22510491388509	-1.14528981189626	-1.48792504619784	RPL35
ENSG00000136950	-0.508736243970218	-0.518807923426284	-0.557304502100471	-0.64920840524703	ARPC5L
ENSG00000137038	-0.681199070930357	-0.486505393095648	-0.48058152330648	-0.525789612066444	DMAC1
ENSG00000137070	-0.496705106468665	-0.62768596402578	-0.738212339149901	-0.570249208699968	IL11RA
ENSG00000137100	-0.632225212384761	-0.533751722519354	-0.468585232078902	-0.48742154283387	DCTN3
ENSG00000137101	-0.468625160401442	-1.05280557605167	-0.806514678401145	-0.91196089319731	CD72
ENSG00000137106	-0.558330976761563	-0.403239733243352	-0.404955327938787	-0.454716039612155	GRHPR
ENSG00000137133	-0.805268650306649	-0.838622781574982	-0.693610007666416	-0.87925849389189	HINT2
ENSG00000137161	-0.856428132652314	-0.802080574275597	-0.884180797600584	-0.765417668334665	CNPY3
ENSG00000137218	-0.852111095877504	-0.729420140294337	-1.00591246383474	-0.923556900120882	FRS3
ENSG00000137288	-0.764657414135399	-0.901749388469775	-1.05303898611571	-1.00563348036508	UQCC2
ENSG00000137818	-1.09390163556895	-0.920411423057217	-1.01377997272971	-1.10787073883429	RPLP1
ENSG00000137970	-1.7824448330547	-1.45954047920331	-1.0312068159143	-1.20136908176118	RPL7P9
ENSG00000138080	-0.908288187492185	-0.551604073439054	-0.733897688532574	-0.746919446197869	EMILIN1
ENSG00000138326	-0.929584201825718	-0.668937472322266	-0.962774821323138	-0.856169896564196	RPS24
ENSG00000138495	-0.950379977930169	-0.674511356104166	-0.854901282137417	-0.691948195751772	COX17
ENSG00000138621	-0.935421630006426	-0.745635952140363	-0.737276063958242	-0.728646280000428	PPCDC
ENSG00000138834	-0.567912532726854	-0.650551381948769	-0.724222472317318	-0.771249876512764	MAPK8IP3
ENSG00000139343	-0.824406140501225	-0.707760044041951	-1.00080812738388	-1.21076519508289	SNRPF
ENSG00000139410	-1.13976801393265	-0.923996207638519	-0.798015650361337	-0.964469352456805	SDSL
ENSG00000139546	-0.780726371579982	-0.745029593449616	-0.63270284105329	-0.655563325586266	TARBP2
ENSG00000139637	-0.900322982188788	-0.659052087771248	-0.56901313700161	-0.500537175023923	MYG1
ENSG00000140104	-0.888898792379173	-0.688260018113538	-0.421550096887208	-0.946590225729617	CLBA1
ENSG00000140264	-1.06476965949036	-1.02901803678479	-0.887959121727647	-0.876236460650599	SERF2
ENSG00000140365	-0.967272125644414	-0.953673965659108	-1.08781169924098	-0.820257383591824	COMMD4
ENSG00000140368	-1.01109748453842	-1.3645168605326	-1.1676818594071	-1.88405531033279	PSTPIP1
ENSG00000140398	-0.97718030810029	-0.766299755863704	-1.05243791762512	-0.801963738290287	NEIL1
ENSG00000140691	-0.965408748454117	-0.989693937112725	-0.706237029695289	-0.892551214586038	ARMC5
ENSG00000140854	-0.42170930240878	-0.405798599366784	-0.436414692028237	-0.639755000160874	KATNB1
ENSG00000140983	-0.861754012195559	-0.960630483834788	-0.72506220986852	-0.935160179925561	RHOT2
ENSG00000140988	-0.897673633504364	-0.918617608757107	-0.627136644783445	-1.02281684733061	RPS2
ENSG00000140990	-0.968466388273931	-0.89202993870168	-0.706885969326948	-0.911828547168912	NDUFB10
ENSG00000141295	-1.32084630504952	-1.05529888977686	-1.01569490059658	-0.986030647006614	SCRN2
ENSG00000141456	-0.558735621350645	-0.485228559491686	-0.468212016001873	-0.48397726233569	PELP1
ENSG00000141499	-0.660726768349906	-0.634218358267227	-0.472579391538211	-0.721100819074519	WRAP53
ENSG00000141504	-0.776732895539511	-0.713275343022273	-0.758362761855937	-0.64025451123317	SAT2
ENSG00000141522	-0.447789571472188	-0.4211867971429	-0.474784033648487	-0.61195749844261	ARHGDIA
ENSG00000141524	-0.454814840627286	-0.771903229932797	-0.640351847371555	-0.628898445995611	TMC6
ENSG00000141552	-0.952692547480953	-1.08201499217717	-1.13184525061967	-1.30517003264858	ANAPC11
ENSG00000141577	-0.897312360068612	-1.20851859334856	-1.07564699207578	-0.998104402001244	CEP131
ENSG00000141759	-0.542415973595889	-0.635324864352159	-0.518937421511116	-0.909829573052036	TXNL4A
ENSG00000141858	-0.898060361489799	-0.950243915101186	-0.834554443904821	-0.716422575361834	SAMD1
ENSG00000141873	-0.835092025542209	-0.830363904397654	-0.567393150120496	-0.933941546252947	SLC39A3
ENSG00000141971	-0.899216737605136	-0.920855017831372	-0.817270269451028	-0.611706655408425	MVB12A
ENSG00000141985	-0.772350119124143	-0.617514321532661	-0.503824730929456	-0.610862405199428	SH3GL1
ENSG00000141994	-0.775340872364151	-0.824626417784311	-0.680927545353948	-0.825553115759772	DUS3L
ENSG00000142046	-1.66874165482453	-1.05350270683776	-0.887078123569481	-0.66918684999396	TMEM91
ENSG00000142082	-0.485380995286071	-0.415147022673747	-0.418725171315559	-0.505032956082461	SIRT3
ENSG00000142089	-1.12719104643674	-0.989599539207875	-1.07233787421889	-0.869942899292358	IFITM3
ENSG00000142235	-1.79733608089587	-0.964025449016151	-1.00797909969938	-1.44166857607981	LMTK3
ENSG00000142252	-0.854962510219713	-0.72058742013389	-0.465057098705795	-0.760152400560928	GEMIN7
ENSG00000142330	-0.820693261062927	-1.01737804988752	-0.87651285821426	-0.921146037794352	CAPN10
ENSG00000142409	-1.07807321673911	-1.28819272648517	-1.24633066608479	-1.77794062068656	ZNF787
ENSG00000142444	-0.540990138790369	-0.529773954404752	-0.472855030691039	-0.446874402361591	TIMM29
ENSG00000142507	-0.707317365183295	-0.643669961450517	-0.549462967739544	-0.716615509933888	PSMB6
ENSG00000142530	-0.999812988312145	-1.1390471886373	-0.835128512496741	-1.49452091009763	FAM71E1
ENSG00000142534	-0.872663458808684	-0.814890019014733	-0.677307881254728	-1.09471561595093	RPS11
ENSG00000142541	-0.878783551837532	-0.854385683047907	-0.597184608108089	-1.1877472689367	RPL13A
ENSG00000142544	-1.35349528782596	-1.35591891753458	-0.87499215885851	-1.44040934432465	CTU1
ENSG00000142546	-1.16804049077454	-1.22788721796163	-0.735010302001556	-1.38126203902005	NOSIP
ENSG00000142552	-2.11815975771888	-0.961485857579711	-0.92576145371534	-0.948815776664952	RCN3
ENSG00000142634	-1.1074599230398	-0.924964281472987	-0.627369259252019	-1.06593734697154	EFHD2
ENSG00000142655	-0.8436384689167	-0.644208075357995	-0.411491894818789	-0.589014366359436	PEX14
ENSG00000142669	-0.976835931463284	-0.760807889239358	-0.585034038296929	-0.721553045732969	SH3BGRL3
ENSG00000142676	-0.794977662908429	-0.634292674586172	-0.561036782705176	-0.888920473029619	RPL11
ENSG00000142684	-1.58396590621412	-1.44938646346323	-1.02643581865201	-1.73780325626045	ZNF593
ENSG00000142694	-1.59107490970922	-1.56853629066415	-1.56374400060164	-1.72169692743311	EVA1B
ENSG00000142937	-0.948307018512407	-0.730418408984589	-0.644246627298371	-1.07261874571115	RPS8
ENSG00000143224	-1.06693608039395	-0.798089660232799	-0.668235808320461	-0.533536424103704	PPOX
ENSG00000143256	-1.24780134466256	-0.911644119799882	-0.855459955964879	-0.806594978687887	PFDN2
ENSG00000143314	-1.06352516018707	-0.738476317257106	-0.614889793555138	-0.719440081846735	MRPL24
ENSG00000143434	-0.664017879901982	-0.708397812495969	-0.45828877100811	-0.910109003466864	SEMA6C
ENSG00000143543	-0.637761101464628	-0.60852430931983	-0.420534455724487	-0.51455048299109	JTB
ENSG00000143774	-1.24092698314947	-1.13887678672711	-0.874322425979657	-0.918274572543487	GUK1
ENSG00000143793	-1.14042709040409	-1.14371648850495	-1.08585719506867	-1.05739039537917	C1orf35
ENSG00000144713	-0.841180655514204	-0.734030649338525	-0.940941560105108	-0.68974110767608	RPL32
ENSG00000145020	-0.914518481159843	-1.05121576530746	-1.4504644068459	-1.07928708998093	AMT
ENSG00000145194	-0.794057095000648	-0.548561766837597	-0.716814104180819	-0.632361861430615	ECE2
ENSG00000145494	-1.24909765675621	-1.14776889552407	-0.973776395158915	-1.09906447463176	NDUFS6
ENSG00000145506	-1.07712772707548	-1.03034271540176	-0.653312415775726	-1.36870134406973	NKD2
ENSG00000145592	-1.14186865624478	-0.823151357988903	-0.799679361982887	-0.677230588743519	RPL37
ENSG00000145912	-0.781575208206365	-0.54277825688649	-0.480677812573358	-0.603765367527587	NHP2
[truncated: 1,030 more rows]

## Sheet: unique_Basal_vennAll
Ensembl ID	baseMean	log2FoldChange	lfcSE	stat	pvalue	padj	HGNC
[truncated: 1,286 more rows]

## Sheet: unique_Her2_vennAll
Ensembl ID	baseMean	log2FoldChange	lfcSE	stat	pvalue	padj	HGNC
[truncated: 533 more rows]
