# Supplementary material for: SETD7 Expression Is Associated with Breast Cancer Survival Outcomes for Specific Molecular Subtypes: A Systematic Analysis of Publicly Available Datasets
Source: Cancers (Basel). 2022 Dec 7;14(24):6029. doi: 10.3390/cancers14246029 (PMC9775934; doi:10.3390/cancers14246029)
Supplement: Supplementary file 1 [file cancers-14-06029-s001.zip › SupplementaryFile4.xlsx]

## Sheet: BPsFromCommonGenes
GO	Term	Description	Count	%	PValue	(-log10pval)	Genes	List Total	Pop Hits	Pop Total	Fold Enrichment	Bonferroni	Benjamini	FDR	SETD7 (all subtypes)
GOTERM_BP_DIRECT	GO:0006468	protein phosphorylation	66	5.9459459459459465	7.41215e-11	10.1301	ENSG00000134318 ENSG00000114904 ENSG00000172071 ENSG00000113658 ENSG00000151414 ENSG00000159256 ENSG00000138756 ENSG00000180370 ENSG00000110422 ENSG00000006432 ENSG00000170776 ENSG00000173517 ENSG00000213341 ENSG00000162434 ENSG00000095015 ENSG00000106799 ENSG00000197045 ENSG00000028116 ENSG00000170145 ENSG00000038382 ENSG00000157106 ENSG00000011566 ENSG00000008086 ENSG00000136021 ENSG00000052795…	1035	507	19157	2.409478889746448	2.863312622558567E-7	2.863312984450952E-7	2.826252241706311E-7	High
GOTERM_BP_DIRECT	GO:0006511	ubiquitin-dependent protein catabolic process	42	3.783783783783784	5.69464e-09	8.24453	ENSG00000152484 ENSG00000001629 ENSG00000092871 ENSG00000162607 ENSG00000127481 ENSG00000110344 ENSG00000131263 ENSG00000077254 ENSG00000138411 ENSG00000173821 ENSG00000166233 ENSG00000036257 ENSG00000114062 ENSG00000138592 ENSG00000056586 ENSG00000153827 ENSG00000157450 ENSG00000147133 ENSG00000145332 ENSG00000101752 ENSG00000034677 ENSG00000163743 ENSG00000135913 ENSG00000127870 ENSG00000102471…	1035	280	19157	2.776376811594203	2.1998169504211518E-5	1.0999205808742986E-5	1.0856839696799637E-5	High
GOTERM_BP_DIRECT	GO:0018105	peptidyl-serine phosphorylation	31	2.7927927927927927	1.30289e-08	7.88509	ENSG00000134318 ENSG00000172071 ENSG00000113712 ENSG00000159256 ENSG00000180370 ENSG00000110422 ENSG00000131023 ENSG00000163349 ENSG00000147133 ENSG00000164715 ENSG00000149311 ENSG00000213341 ENSG00000175054 ENSG00000100030 ENSG00000064393 ENSG00000106799 ENSG00000152332 ENSG00000128881 ENSG00000065243 ENSG00000198793 ENSG00000173273 ENSG00000067900 ENSG00000028116 ENSG00000253729 ENSG00000157106…	1035	173	19157	3.316673647761861	5.0329231065293634E-5	1.6776832502492656E-5	1.655968478695431E-5	High
GOTERM_BP_DIRECT	GO:0043547	positive regulation of GTPase activity	32	2.8828828828828827	1.96921e-08	7.70571	ENSG00000213047 ENSG00000181104 ENSG00000073712 ENSG00000115839 ENSG00000109756 ENSG00000176994 ENSG00000174373 ENSG00000179387 ENSG00000147251 ENSG00000114346 ENSG00000153317 ENSG00000130396 ENSG00000198826 ENSG00000136237 ENSG00000116641 ENSG00000145715 ENSG00000100485 ENSG00000107036 ENSG00000073921 ENSG00000115904 ENSG00000150093 ENSG00000196712 ENSG00000066933 ENSG00000091409 ENSG00000008086…	1035	186	19157	3.18437483767077	7.6067575920713E-5	1.9017617090631816E-5	1.8771466209313776E-5	High
GOTERM_BP_DIRECT	GO:0006974	cellular response to DNA damage stimulus	39	3.5135135135135136	4.42114e-08	7.35447	ENSG00000114904 ENSG00000145391 ENSG00000164190 ENSG00000175104 ENSG00000198887 ENSG00000137760 ENSG00000107290 ENSG00000100647 ENSG00000153827 ENSG00000275052 ENSG00000166439 ENSG00000147133 ENSG00000014123 ENSG00000149311 ENSG00000038219 ENSG00000175054 ENSG00000177311 ENSG00000100030 ENSG00000175073 ENSG00000177076 ENSG00000115966 ENSG00000170242 ENSG00000104517 ENSG00000067369 ENSG00000253729…	1035	267	19157	2.7035879064213213	1.7077401505993794E-4	3.415771895052915E-5	3.371560506299965E-5	High
GOTERM_BP_DIRECT	GO:0015031	protein transport	53	4.774774774774775	6.84227e-08	7.1648	ENSG00000070367 ENSG00000171100 ENSG00000151458 ENSG00000114346 ENSG00000197535 ENSG00000137145 ENSG00000133103 ENSG00000134278 ENSG00000136051 ENSG00000145817 ENSG00000160294 ENSG00000126777 ENSG00000134709 ENSG00000124198 ENSG00000135338 ENSG00000152056 ENSG00000197121 ENSG00000132549 ENSG00000095139 ENSG00000155561 ENSG00000074695 ENSG00000113369 ENSG00000029725 ENSG00000172007 ENSG00000138246…	1035	436	19157	2.24996897575677	2.642820976601623E-4	4.4052836180815355E-5	4.3482646740214586E-5	High
GOTERM_BP_DIRECT	GO:0016567	protein ubiquitination	56	5.045045045045045	2.19992e-07	6.65759	ENSG00000110429 ENSG00000154447 ENSG00000004897 ENSG00000159459 ENSG00000119402 ENSG00000166233 ENSG00000036257 ENSG00000086758 ENSG00000103657 ENSG00000166439 ENSG00000101752 ENSG00000145332 ENSG00000180008 ENSG00000143751 ENSG00000127870 ENSG00000175073 ENSG00000115827 ENSG00000171150 ENSG00000197323 ENSG00000005810 ENSG00000069869 ENSG00000138641 ENSG00000118564 ENSG00000138081 ENSG00000166326…	1035	490	19157	2.1153347135955833	8.494682878600335E-4	1.2140417098916383E-4	1.198327993739792E-4	High
GOTERM_BP_DIRECT	GO:0000209	protein polyubiquitination	28	2.5225225225225225	4.90705e-07	6.30918	ENSG00000107854 ENSG00000001629 ENSG00000110344 ENSG00000175104 ENSG00000138411 ENSG00000166233 ENSG00000036257 ENSG00000086758 ENSG00000168036 ENSG00000114062 ENSG00000056586 ENSG00000153827 ENSG00000157450 ENSG00000123124 ENSG00000147133 ENSG00000109654 ENSG00000034677 ENSG00000153561 ENSG00000173273 ENSG00000092148 ENSG00000104517 ENSG00000069869 ENSG00000110395 ENSG00000113441 ENSG00000009335…	1035	171	19157	3.0307427183094617	0.0018937979964528395	2.3694912924648252E-4	2.338822236129531E-4	High
GOTERM_BP_DIRECT	GO:0018107	peptidyl-threonine phosphorylation	17	1.5315315315315314	8.93544e-07	6.04888	ENSG00000134318 ENSG00000100030 ENSG00000064393 ENSG00000106799 ENSG00000198793 ENSG00000198752 ENSG00000173273 ENSG00000115966 ENSG00000067900 ENSG00000253729 ENSG00000110422 ENSG00000060237 ENSG00000143776 ENSG00000163349 ENSG00000147133 ENSG00000164715 ENSG00000140992	1035	71	19157	4.431775192216099	0.003445811559573575	3.835289443674617E-4	3.7856481099485674E-4	High
GOTERM_BP_DIRECT	GO:0006886	intracellular protein transport	40	3.6036036036036037	1.49145e-06	5.82639	ENSG00000109436 ENSG00000006715 ENSG00000113615 ENSG00000133704 ENSG00000196586 ENSG00000137501 ENSG00000134970 ENSG00000176853 ENSG00000150961 ENSG00000136874 ENSG00000113595 ENSG00000118873 ENSG00000203668 ENSG00000138190 ENSG00000107651 ENSG00000107036 ENSG00000133138 ENSG00000152056 ENSG00000095139 ENSG00000132405 ENSG00000119396 ENSG00000138768 ENSG00000138802 ENSG00000131374 ENSG00000176986…	1035	318	19157	2.328198584146082	0.005744895761723323	5.761456853741996E-4	5.686884541371533E-4	High
GOTERM_BP_DIRECT	GO:0045944	positive regulation of transcription from RNA polymerase II promoter	102	9.18918918918919	2.89134e-06	5.5389	ENSG00000055609 ENSG00000124151 ENSG00000180530 ENSG00000175104 ENSG00000263001 ENSG00000079387 ENSG00000188786 ENSG00000114062 ENSG00000151090 ENSG00000032219 ENSG00000196792 ENSG00000153147 ENSG00000102908 ENSG00000091409 ENSG00000164463 ENSG00000182158 ENSG00000215301 ENSG00000135829 ENSG00000135828 ENSG00000196586 ENSG00000164190 ENSG00000080503 ENSG00000127081 ENSG00000134852 ENSG00000172379…	1035	1185	19157	1.59319513239161	0.01110712719824214	0.001015386889366389	0.00100224442380379	High
GOTERM_BP_DIRECT	GO:0007030	Golgi organization	21	1.891891891891892	1.18325e-05	4.92692	ENSG00000215114 ENSG00000163539 ENSG00000197386 ENSG00000113712 ENSG00000074695 ENSG00000173230 ENSG00000176018 ENSG00000134970 ENSG00000066777 ENSG00000153339 ENSG00000133103 ENSG00000081923 ENSG00000136874 ENSG00000100815 ENSG00000086758 ENSG00000164597 ENSG00000187240 ENSG00000134709 ENSG00000168538 ENSG00000107651 ENSG00000187801	1035	125	19157	3.109542028985507	0.044680391550877996	0.0038090879606921674	0.003759785760838528	High
GOTERM_BP_DIRECT	GO:0051301	cell division	41	3.6936936936936933	4.3119e-05	4.36533	ENSG00000114904 ENSG00000198087 ENSG00000072501 ENSG00000163539 ENSG00000113712 ENSG00000113810 ENSG00000137601 ENSG00000198887 ENSG00000131023 ENSG00000139687 ENSG00000004897 ENSG00000196504 ENSG00000134371 ENSG00000083642 ENSG00000101972 ENSG00000143751 ENSG00000038219 ENSG00000102781 ENSG00000168438 ENSG00000135913 ENSG00000136824 ENSG00000068796 ENSG00000065243 ENSG00000047410 ENSG00000173273…	1035	380	19157	1.9970429697431986	0.15343838610126048	0.01281297708977753	0.01264713477694065	High
GOTERM_BP_DIRECT	GO:0035556	intracellular signal transduction	45	4.054054054054054	7.76119e-05	4.11007	ENSG00000215301 ENSG00000109756 ENSG00000177485 ENSG00000162409 ENSG00000069956 ENSG00000180370 ENSG00000114302 ENSG00000114346 ENSG00000198722 ENSG00000023516 ENSG00000131023 ENSG00000024526 ENSG00000170776 ENSG00000170677 ENSG00000132356 ENSG00000112144 ENSG00000143776 ENSG00000081026 ENSG00000145715 ENSG00000124198 ENSG00000079308 ENSG00000180008 ENSG00000164116 ENSG00000162434 ENSG00000100030…	1035	444	19157	1.875930278104191	0.2590531203377593	0.021415336316209954	0.021138151015715388	High
GOTERM_BP_DIRECT	GO:0006281	DNA repair	32	2.8828828828828827	0.000100636	3.99725	ENSG00000072501 ENSG00000162607 ENSG00000196367 ENSG00000086758 ENSG00000187790 ENSG00000085224 ENSG00000083642 ENSG00000153827 ENSG00000014123 ENSG00000149311 ENSG00000048392 ENSG00000038219 ENSG00000175054 ENSG00000158636 ENSG00000198690 ENSG00000135999 ENSG00000175595 ENSG00000035928 ENSG00000104517 ENSG00000068878 ENSG00000113522 ENSG00000004700 ENSG00000157106 ENSG00000170734 ENSG00000122008…	1035	277	19157	2.1382444758366908	0.322113693168971	0.02357693128929892	0.023271767798627174	High
GOTERM_BP_DIRECT	GO:0045893	positive regulation of transcription, DNA-templated	60	5.405405405405405	0.000104319	3.98164	ENSG00000181104 ENSG00000114904 ENSG00000113658 ENSG00000187098 ENSG00000164134 ENSG00000185591 ENSG00000143437 ENSG00000084093 ENSG00000213341 ENSG00000127870 ENSG00000106799 ENSG00000073921 ENSG00000067369 ENSG00000180182 ENSG00000100815 ENSG00000196628 ENSG00000174738 ENSG00000135373 ENSG00000165671 ENSG00000109381 ENSG00000152409 ENSG00000166326 ENSG00000182158 ENSG00000198363 ENSG00000162924…	1035	661	19157	1.680106996426144	0.3316903877754679	0.02357693128929892	0.023271767798627174	High
GOTERM_BP_DIRECT	GO:0046777	protein autophosphorylation	24	2.1621621621621623	0.000108778	3.96346	ENSG00000175054 ENSG00000152332 ENSG00000172071 ENSG00000023287 ENSG00000198793 ENSG00000180370 ENSG00000170145 ENSG00000176105 ENSG00000028116 ENSG00000006432 ENSG00000065613 ENSG00000151422 ENSG00000157106 ENSG00000060237 ENSG00000146648 ENSG00000173517 ENSG00000008086 ENSG00000102755 ENSG00000147133 ENSG00000164715 ENSG00000149311 ENSG00000092439 ENSG00000140992 ENSG00000140443	1035	180	19157	2.467890499194847	0.3431045383373982	0.02357693128929892	0.023271767798627174	High
GOTERM_BP_DIRECT	GO:0007049	cell cycle	38	3.423423423423423	0.000114618	3.94075	ENSG00000198087 ENSG00000113712 ENSG00000177683 ENSG00000069956 ENSG00000164190 ENSG00000113810 ENSG00000137601 ENSG00000139687 ENSG00000114166 ENSG00000196504 ENSG00000118412 ENSG00000134371 ENSG00000147133 ENSG00000103479 ENSG00000091436 ENSG00000038219 ENSG00000102781 ENSG00000135913 ENSG00000100030 ENSG00000100393 ENSG00000136824 ENSG00000023287 ENSG00000065243 ENSG00000153107 ENSG00000116117…	1035	357	19157	1.9701646842311804	0.3577615535010018	0.02357693128929892	0.023271767798627174	High
GOTERM_BP_DIRECT	GO:0072383	plus-end-directed vesicle transport along microtubule	5	0.45045045045045046	0.000115962	3.93568	ENSG00000101350 ENSG00000137177 ENSG00000131437 ENSG00000170759 ENSG00000163820	1035	6	19157	15.424315619967794	0.36108743809705923	0.02357693128929892	0.023271767798627174	High
GOTERM_BP_DIRECT	GO:0022604	regulation of cell morphogenesis	8	0.7207207207207207	0.000201182	3.69641	ENSG00000186174 ENSG00000165650 ENSG00000161813 ENSG00000073712 ENSG00000130559 ENSG00000146463 ENSG00000146247 ENSG00000109686	1035	24	19157	6.169726247987118	0.5403298760666847	0.03682527621973764	0.036348635316039254	High
GOTERM_BP_DIRECT	GO:0007173	epidermal growth factor receptor signaling pathway	11	0.990990990990991	0.000201193	3.69639	ENSG00000151694 ENSG00000109458 ENSG00000146648 ENSG00000011405 ENSG00000115904 ENSG00000171150 ENSG00000112851 ENSG00000179295 ENSG00000110395 ENSG00000140992 ENSG00000140575	1035	48	19157	4.241686795491144	0.5403491017383879	0.03682527621973764	0.036348635316039254	High
GOTERM_BP_DIRECT	GO:0016477	cell migration	30	2.7027027027027026	0.000214769	3.66803	ENSG00000198087 ENSG00000105778 ENSG00000083857 ENSG00000077254 ENSG00000196504 ENSG00000137642 ENSG00000135862 ENSG00000143776 ENSG00000036257 ENSG00000088812 ENSG00000173517 ENSG00000061676 ENSG00000183098 ENSG00000106780 ENSG00000168615 ENSG00000147459 ENSG00000150093 ENSG00000198752 ENSG00000138448 ENSG00000151388 ENSG00000134982 ENSG00000151718 ENSG00000011405 ENSG00000051382 ENSG00000102755…	1035	263	19157	2.1113131647104204	0.5638380682987537	0.03682527621973764	0.036348635316039254	High
GOTERM_BP_DIRECT	GO:0009791	post-embryonic development	13	1.1711711711711712	0.000219255	3.65905	ENSG00000106799 ENSG00000198793 ENSG00000116539 ENSG00000159256 ENSG00000204120 ENSG00000150995 ENSG00000136381 ENSG00000173706 ENSG00000117054 ENSG00000250722 ENSG00000056586 ENSG00000149311 ENSG00000197081	1035	67	19157	3.5913331891268294	0.571332714400836	0.03682527621973764	0.036348635316039254	High
GOTERM_BP_DIRECT	GO:0030036	actin cytoskeleton organization	23	2.0720720720720722	0.000337828	3.4713	ENSG00000134318 ENSG00000131504 ENSG00000133816 ENSG00000133703 ENSG00000198752 ENSG00000115306 ENSG00000067900 ENSG00000112379 ENSG00000196712 ENSG00000134278 ENSG00000079482 ENSG00000139132 ENSG00000138594 ENSG00000163110 ENSG00000143776 ENSG00000152818 ENSG00000158195 ENSG00000104164 ENSG00000126016 ENSG00000100592 ENSG00000129116 ENSG00000140992	1035	182	19157	2.3390720390720388	0.7288954739477398	0.05437626415802173	0.05367245540629998	High
GOTERM_BP_DIRECT	GO:0006888	ER to Golgi vesicle-mediated transport	18	1.6216216216216217	0.000361487	3.44191	ENSG00000113615 ENSG00000095139 ENSG00000197121 ENSG00000074695 ENSG00000134970 ENSG00000138768 ENSG00000138802 ENSG00000153339 ENSG00000176986 ENSG00000150961 ENSG00000136874 ENSG00000100815 ENSG00000036257 ENSG00000100934 ENSG00000145817 ENSG00000168538 ENSG00000107651 ENSG00000182158	1035	124	19157	2.6868162692847126	0.752582286320868	0.05585699066432582	0.055134016412910776	High
GOTERM_BP_DIRECT	GO:0006338	chromatin remodeling	19	1.7117117117117115	0.000456319	3.34073	ENSG00000147050 ENSG00000163939 ENSG00000076108 ENSG00000111727 ENSG00000116539 ENSG00000151612 ENSG00000080503 ENSG00000117713 ENSG00000139687 ENSG00000114166 ENSG00000153147 ENSG00000048649 ENSG00000085224 ENSG00000123636 ENSG00000126804 ENSG00000073614 ENSG00000124177 ENSG00000163104 ENSG00000198160	1035	138	19157	2.5483651893859833	0.8284986331945194	0.06779852804391048	0.06692099079250083	High
GOTERM_BP_DIRECT	GO:0016192	vesicle-mediated transport	25	2.2522522522522523	0.000528942	3.27659	ENSG00000101350 ENSG00000180398 ENSG00000006715 ENSG00000137501 ENSG00000197535 ENSG00000134278 ENSG00000113595 ENSG00000203668 ENSG00000145817 ENSG00000109971 ENSG00000133138 ENSG00000073921 ENSG00000152056 ENSG00000119396 ENSG00000029725 ENSG00000113282 ENSG00000100934 ENSG00000162980 ENSG00000081014 ENSG00000163558 ENSG00000166747 ENSG00000188419 ENSG00000144674 ENSG00000141367 ENSG00000165997	1035	213	19157	2.172438819713774	0.8704702546203678	0.0756779312787182	0.07469840848194474	High
GOTERM_BP_DIRECT	GO:0000281	mitotic cytokinesis	11	0.990990990990991	0.000638893	3.19457	ENSG00000134318 ENSG00000159140 ENSG00000145715 ENSG00000072121 ENSG00000151150 ENSG00000138592 ENSG00000115306 ENSG00000114346 ENSG00000067900 ENSG00000164114 ENSG00000134982	1035	55	19157	3.701835748792271	0.9153161776653432	0.0830939571342191	0.0820184464283659	High
GOTERM_BP_DIRECT	GO:0036092	phosphatidylinositol-3-phosphate biosynthetic process	7	0.6306306306306306	0.000656225	3.18295	ENSG00000159082 ENSG00000115020 ENSG00000011405 ENSG00000051382 ENSG00000109452 ENSG00000196455 ENSG00000149311	1035	21	19157	6.169726247987118	0.9208040781754996	0.0830939571342191	0.0820184464283659	High
GOTERM_BP_DIRECT	GO:0042752	regulation of circadian rhythm	12	1.0810810810810811	0.000657422	3.18216	ENSG00000134318 ENSG00000174738 ENSG00000203668 ENSG00000114062 ENSG00000198793 ENSG00000118260 ENSG00000162409 ENSG00000253729 ENSG00000134852 ENSG00000151014 ENSG00000132356 ENSG00000124486	1035	65	19157	3.4170791527313265	0.9211696166529224	0.0830939571342191	0.0820184464283659	High
GOTERM_BP_DIRECT	GO:2001237	negative regulation of extrinsic apoptotic signaling pathway	9	0.8108108108108109	0.000666817	3.17599	ENSG00000091409 ENSG00000115760 ENSG00000106799 ENSG00000137693 ENSG00000023287 ENSG00000197386 ENSG00000138448 ENSG00000154447 ENSG00000146247	1035	37	19157	4.502232667450059	0.9239809934557409	0.0830939571342191	0.0820184464283659	High
GOTERM_BP_DIRECT	GO:0035264	multicellular organism growth	14	1.2612612612612613	0.000760738	3.11877	ENSG00000147050 ENSG00000100393 ENSG00000107854 ENSG00000115904 ENSG00000198793 ENSG00000204120 ENSG00000178966 ENSG00000173706 ENSG00000134250 ENSG00000085224 ENSG00000056586 ENSG00000179295 ENSG00000149311 ENSG00000169504	1035	87	19157	2.9784885335110225	0.9471262308184939	0.09183529848256039	0.0906466459005961	High
GOTERM_BP_DIRECT	GO:0006897	endocytosis	24	2.1621621621621623	0.00083023	3.0808	ENSG00000213047 ENSG00000130147 ENSG00000073921 ENSG00000104643 ENSG00000132669 ENSG00000198399 ENSG00000196586 ENSG00000139505 ENSG00000008869 ENSG00000077254 ENSG00000029725 ENSG00000137642 ENSG00000169118 ENSG00000113282 ENSG00000011405 ENSG00000051382 ENSG00000085365 ENSG00000158195 ENSG00000054793 ENSG00000165219 ENSG00000147650 ENSG00000101752 ENSG00000185722 ENSG00000102189	1035	207	19157	2.1459917384303018	0.9595831596748273	0.09718717143690986	0.0959292479132636	High
GOTERM_BP_DIRECT	GO:0046326	positive regulation of glucose import	9	0.8108108108108109	0.000965668	3.01517	ENSG00000203668 ENSG00000135828 ENSG00000128989 ENSG00000068305 ENSG00000163558 ENSG00000095637 ENSG00000179295 ENSG00000197822 ENSG00000157500	1035	39	19157	4.271348940914159	0.9760593994675368	0.10509444902635405	0.10373417917097799	High
GOTERM_BP_DIRECT	GO:0007032	endosome organization	9	0.8108108108108109	0.000965668	3.01517	ENSG00000136051 ENSG00000116903 ENSG00000003393 ENSG00000138592 ENSG00000134709 ENSG00000124198 ENSG00000104164 ENSG00000138246 ENSG00000164961	1035	39	19157	4.271348940914159	0.9760593994675368	0.10509444902635405	0.10373417917097799	High
GOTERM_BP_DIRECT	GO:1903078	positive regulation of protein localization to plasma membrane	11	0.990990990990991	0.00098466	3.00671	ENSG00000075711 ENSG00000146648 ENSG00000170759 ENSG00000150093 ENSG00000120756 ENSG00000163558 ENSG00000115306 ENSG00000095637 ENSG00000107560 ENSG00000058668 ENSG00000140992	1035	58	19157	3.510361485923705	0.977754505348806	0.10509444902635405	0.10373417917097799	High
GOTERM_BP_DIRECT	GO:0032436	positive regulation of proteasomal ubiquitin-dependent protein catabolic process	13	1.1711711711711712	0.00103381	2.98556	ENSG00000001629 ENSG00000171150 ENSG00000092148 ENSG00000113712 ENSG00000154447 ENSG00000138686 ENSG00000166233 ENSG00000147133 ENSG00000034677 ENSG00000180008 ENSG00000033800 ENSG00000162378 ENSG00000163743	1035	79	19157	3.0458142236898427	0.9816046025303519	0.10509444902635405	0.10373417917097799	High
GOTERM_BP_DIRECT	GO:0008104	protein localization	13	1.1711711711711712	0.00103381	2.98556	ENSG00000116903 ENSG00000198589 ENSG00000008869 ENSG00000116117 ENSG00000023516 ENSG00000138686 ENSG00000197969 ENSG00000144426 ENSG00000100503 ENSG00000003393 ENSG00000172915 ENSG00000081014 ENSG00000124486	1035	79	19157	3.0458142236898427	0.9816046025303519	0.10509444902635405	0.10373417917097799	High
GOTERM_BP_DIRECT	GO:0090307	mitotic spindle assembly	9	0.8108108108108109	0.00115078	2.93901	ENSG00000101350 ENSG00000198718 ENSG00000118007 ENSG00000072501 ENSG00000163539 ENSG00000068796 ENSG00000101972 ENSG00000164114 ENSG00000141367	1035	40	19157	4.164565217391305	0.9882981215818198	0.11398579697580194	0.11251044366262822	High
GOTERM_BP_DIRECT	GO:0006686	sphingomyelin biosynthetic process	5	0.45045045045045046	0.0013632	2.86544	ENSG00000164023 ENSG00000090054 ENSG00000100596 ENSG00000198964 ENSG00000110048	1035	10	19157	9.254589371980677	0.9948544928880654	0.1297478890303917	0.12806852210015107	High
GOTERM_BP_DIRECT	GO:0051865	protein autoubiquitination	12	1.0810810810810811	0.00140101	2.85356	ENSG00000036257 ENSG00000114062 ENSG00000092148 ENSG00000198862 ENSG00000110315 ENSG00000175104 ENSG00000078747 ENSG00000136536 ENSG00000154447 ENSG00000110395 ENSG00000173821 ENSG00000163743	1035	71	19157	3.1283119003878346	0.9955545784347061	0.1297478890303917	0.12806852210015107	High
GOTERM_BP_DIRECT	GO:0051893	regulation of focal adhesion assembly	7	0.6306306306306306	0.00141658	2.84876	ENSG00000134318 ENSG00000064042 ENSG00000173517 ENSG00000067900 ENSG00000127603 ENSG00000065613 ENSG00000035403	1035	24	19157	5.3985104669887285	0.995814460100125	0.1297478890303917	0.12806852210015107	High
GOTERM_BP_DIRECT	GO:0045053	protein retention in Golgi apparatus	4	0.36036036036036034	0.00144426	2.84036	ENSG00000129003 ENSG00000197969 ENSG00000048707 ENSG00000137642	1035	5	19157	14.807342995169083	0.9962394572271709	0.1297478890303917	0.12806852210015107	High
GOTERM_BP_DIRECT	GO:0031032	actomyosin structure organization	8	0.7207207207207207	0.0016234	2.78958	ENSG00000134318 ENSG00000143776 ENSG00000064042 ENSG00000139926 ENSG00000198752 ENSG00000067900 ENSG00000092439 ENSG00000104067	1035	33	19157	4.487073634899722	0.9981196145124197	0.13974047607687837	0.1379317720116845	High
GOTERM_BP_DIRECT	GO:0006892	post-Golgi vesicle-mediated transport	6	0.5405405405405406	0.00162783	2.78839	ENSG00000070367 ENSG00000085365 ENSG00000092531 ENSG00000102218 ENSG00000197535 ENSG00000137642	1035	17	19157	6.5326513213981245	0.9981516189945595	0.13974047607687837	0.1379317720116845	High
GOTERM_BP_DIRECT	GO:0050790	regulation of catalytic activity	37	3.3333333333333335	0.00175025	2.7569	ENSG00000133789 ENSG00000125484 ENSG00000138756 ENSG00000137145 ENSG00000134313 ENSG00000024526 ENSG00000136237 ENSG00000113595 ENSG00000079482 ENSG00000083520 ENSG00000196914 ENSG00000203668 ENSG00000100644 ENSG00000103657 ENSG00000134909 ENSG00000124198 ENSG00000147459 ENSG00000100485 ENSG00000130147 ENSG00000257093 ENSG00000174485 ENSG00000132669 ENSG00000035928 ENSG00000198399 ENSG00000005810…	1035	398	19157	1.7207025465491712	0.9988490332171857	0.1418707648432225	0.14003448779373737	High
GOTERM_BP_DIRECT	GO:0032508	DNA duplex unwinding	12	1.0810810810810811	0.00176537	2.75316	ENSG00000177200 ENSG00000215301 ENSG00000187790 ENSG00000135829 ENSG00000107290 ENSG00000112249 ENSG00000085224 ENSG00000113522 ENSG00000124177 ENSG00000004700 ENSG00000163104 ENSG00000104320	1035	73	19157	3.0426047250347428	0.9989144254523292	0.1418707648432225	0.14003448779373737	High
GOTERM_BP_DIRECT	GO:0043161	proteasome-mediated ubiquitin-dependent protein catabolic process	22	1.981981981981982	0.00177798	2.75007	ENSG00000198087 ENSG00000153561 ENSG00000215114 ENSG00000092871 ENSG00000092148 ENSG00000076321 ENSG00000069869 ENSG00000134852 ENSG00000138411 ENSG00000169018 ENSG00000036257 ENSG00000144228 ENSG00000086758 ENSG00000168036 ENSG00000153827 ENSG00000123124 ENSG00000145780 ENSG00000078747 ENSG00000109654 ENSG00000163960 ENSG00000145743 ENSG00000072803	1035	193	19157	2.109854571850517	0.9989661274498803	0.1418707648432225	0.14003448779373737	High
GOTERM_BP_DIRECT	GO:0006325	chromatin organization	26	2.3423423423423424	0.00182409	2.73895	ENSG00000177200 ENSG00000055609 ENSG00000145391 ENSG00000071794 ENSG00000162409 ENSG00000196367 ENSG00000118058 ENSG00000132356 ENSG00000120733 ENSG00000089902 ENSG00000140382 ENSG00000054267 ENSG00000103479 ENSG00000124177 ENSG00000183337 ENSG00000158636 ENSG00000135999 ENSG00000116539 ENSG00000136144 ENSG00000171988 ENSG00000117222 ENSG00000113580 ENSG00000165671 ENSG00000178163 ENSG00000168769…	1035	246	19157	1.956254663995915	0.9991351101238342	0.1418707648432225	0.14003448779373737	High
GOTERM_BP_DIRECT	GO:0007010	cytoskeleton organization	18	1.6216216216216217	0.00183628	2.73606	ENSG00000161813 ENSG00000131504 ENSG00000133816 ENSG00000130559 ENSG00000198752 ENSG00000151150 ENSG00000076321 ENSG00000196504 ENSG00000139132 ENSG00000165288 ENSG00000165650 ENSG00000151914 ENSG00000146463 ENSG00000163558 ENSG00000091436 ENSG00000146247 ENSG00000129116 ENSG00000109686	1035	143	19157	2.3298266950440865	0.999174943819875	0.1418707648432225	0.14003448779373737	High
GOTERM_BP_DIRECT	GO:0006606	protein import into nucleus	14	1.2612612612612613	0.00192059	2.71657	ENSG00000065150 ENSG00000069248 ENSG00000047410 ENSG00000113569 ENSG00000133704 ENSG00000115966 ENSG00000196313 ENSG00000157500 ENSG00000205339 ENSG00000137040 ENSG00000124789 ENSG00000083312 ENSG00000086200 ENSG00000102753	1035	96	19157	2.6992552334943642	0.999404646333462	0.14215901235792333	0.14031900443198592	High
GOTERM_BP_DIRECT	GO:0032212	positive regulation of telomere maintenance via telomerase	8	0.7207207207207207	0.00195041	2.70987	ENSG00000175054 ENSG00000145414 ENSG00000100030 ENSG00000107854 ENSG00000168036 ENSG00000173273 ENSG00000151414 ENSG00000149311	1035	34	19157	4.355100880932083	0.9994695499858345	0.14215901235792333	0.14031900443198592	High
GOTERM_BP_DIRECT	GO:0071108	protein K48-linked deubiquitination	8	0.7207207207207207	0.00195041	2.70987	ENSG00000135913 ENSG00000175073 ENSG00000164164 ENSG00000138592 ENSG00000128923 ENSG00000077254 ENSG00000115464 ENSG00000124486	1035	34	19157	4.355100880932083	0.9994695499858345	0.14215901235792333	0.14031900443198592	High
GOTERM_BP_DIRECT	GO:0001701	in utero embryonic development	23	2.0720720720720722	0.00201241	2.69628	ENSG00000147050 ENSG00000106799 ENSG00000150093 ENSG00000170385 ENSG00000115966 ENSG00000175104 ENSG00000137845 ENSG00000134313 ENSG00000176986 ENSG00000150961 ENSG00000172379 ENSG00000112893 ENSG00000173706 ENSG00000113163 ENSG00000149308 ENSG00000134250 ENSG00000165240 ENSG00000168036 ENSG00000003393 ENSG00000153094 ENSG00000101752 ENSG00000120063 ENSG00000126016	1035	208	19157	2.0466880341880342	0.9995827305692168	0.143961957938007	0.14209861393156115	High
GOTERM_BP_DIRECT	GO:0090263	positive regulation of canonical Wnt signaling pathway	15	1.3513513513513513	0.00218186	2.66117	ENSG00000112902 ENSG00000215301 ENSG00000107854 ENSG00000173273 ENSG00000066279 ENSG00000170242 ENSG00000104517 ENSG00000115464 ENSG00000169118 ENSG00000060237 ENSG00000137693 ENSG00000146648 ENSG00000101966 ENSG00000138592 ENSG00000109320	1035	109	19157	2.547134689535966	0.999783460942664	0.15324602331724693	0.15126251279023106	High
GOTERM_BP_DIRECT	GO:0000122	negative regulation of transcription from RNA polymerase II promoter	73	6.576576576576576	0.00230858	2.63666	ENSG00000180530 ENSG00000177683 ENSG00000177485 ENSG00000113658 ENSG00000175104 ENSG00000139687 ENSG00000187098 ENSG00000036257 ENSG00000151090 ENSG00000124831 ENSG00000084093 ENSG00000183337 ENSG00000156531 ENSG00000196792 ENSG00000163848 ENSG00000047410 ENSG00000196233 ENSG00000197323 ENSG00000140396 ENSG00000165156 ENSG00000164463 ENSG00000151718 ENSG00000174738 ENSG00000165671 ENSG00000052795…	1035	952	19157	1.4192962692323305	0.9998674229283302	0.1549308242689414	0.15292550684376743	High
GOTERM_BP_DIRECT	GO:0060173	limb development	8	0.7207207207207207	0.00232617	2.63336	ENSG00000204217 ENSG00000073712 ENSG00000151012 ENSG00000056586 ENSG00000091436 ENSG00000144320 ENSG00000138686 ENSG00000114166	1035	35	19157	4.230669427191167	0.9998761519941427	0.1549308242689414	0.15292550684376743	High
GOTERM_BP_DIRECT	GO:0000077	DNA damage checkpoint	8	0.7207207207207207	0.00232617	2.63336	ENSG00000175054 ENSG00000067369 ENSG00000092853 ENSG00000091436 ENSG00000179295 ENSG00000149311 ENSG00000134852 ENSG00000104320	1035	35	19157	4.230669427191167	0.9998761519941427	0.1549308242689414	0.15292550684376743	High
GOTERM_BP_DIRECT	GO:0006986	response to unfolded protein	10	0.9009009009009009	0.00253698	2.59568	ENSG00000164463 ENSG00000134109 ENSG00000102580 ENSG00000162616 ENSG00000116406 ENSG00000164070 ENSG00000198855 ENSG00000163527 ENSG00000109971 ENSG00000144224	1035	55	19157	3.3653052261747916	0.9999452543006756	0.1661077798879641	0.16395779568025035	High
GOTERM_BP_DIRECT	GO:0031175	neuron projection development	16	1.4414414414414414	0.00258792	2.58705	ENSG00000073910 ENSG00000152332 ENSG00000109756 ENSG00000165959 ENSG00000130559 ENSG00000069869 ENSG00000067900 ENSG00000066777 ENSG00000139687 ENSG00000118200 ENSG00000116641 ENSG00000079482 ENSG00000103657 ENSG00000147650 ENSG00000104164 ENSG00000075539	1035	123	19157	2.4076980479949723	0.9999550557820887	0.16661883662107577	0.16446223764850162	High
GOTERM_BP_DIRECT	GO:0051493	regulation of cytoskeleton organization	7	0.6306306306306306	0.00271265	2.56661	ENSG00000100030 ENSG00000131504 ENSG00000005810 ENSG00000180370 ENSG00000196526 ENSG00000104067 ENSG00000169504	1035	27	19157	4.798675970656648	0.9999722757954469	0.16984321642909328	0.16764488331455674	High
GOTERM_BP_DIRECT	GO:0048511	rhythmic process	12	1.0810810810810811	0.00272593	2.56448	ENSG00000100393 ENSG00000134318 ENSG00000185591 ENSG00000135829 ENSG00000114062 ENSG00000198793 ENSG00000162409 ENSG00000253729 ENSG00000114166 ENSG00000132356 ENSG00000072803 ENSG00000124486	1035	77	19157	2.8845473367212495	0.9999736662184373	0.16984321642909328	0.16764488331455674	High
GOTERM_BP_DIRECT	GO:0046854	phosphatidylinositol phosphorylation	10	0.9009009009009009	0.00288094	2.54047	ENSG00000274211 ENSG00000011405 ENSG00000051382 ENSG00000171150 ENSG00000151151 ENSG00000132294 ENSG00000180008 ENSG00000155744 ENSG00000170677 ENSG00000157106	1035	56	19157	3.3052104899930987	0.999985554690233	0.17665204457338907	0.1743655826969538	High
GOTERM_BP_DIRECT	GO:0019827	stem cell population maintenance	10	0.9009009009009009	0.0032607	2.48669	ENSG00000072501 ENSG00000134250 ENSG00000134371 ENSG00000168036 ENSG00000080345 ENSG00000164190 ENSG00000180182 ENSG00000198887 ENSG00000110367 ENSG00000145388	1035	57	19157	3.247224341045851	0.9999966836542483	0.19681353656492567	0.19426611828166232	High
GOTERM_BP_DIRECT	GO:0008542	visual learning	9	0.8108108108108109	0.00337161	2.47216	ENSG00000151012 ENSG00000115183 ENSG00000150093 ENSG00000198793 ENSG00000100644 ENSG00000133703 ENSG00000118260 ENSG00000196712 ENSG00000033800	1035	47	19157	3.5443108233117484	0.9999978424239271	0.2003772137742025	0.1977836697181036	High
GOTERM_BP_DIRECT	GO:0045197	establishment or maintenance of epithelial cell apical/basal polarity	6	0.5405405405405406	0.0035638	2.44809	ENSG00000213463 ENSG00000075711 ENSG00000112851 ENSG00000163558 ENSG00000116117 ENSG00000072415	1035	20	19157	5.552753623188406	0.9999989757301118	0.2073742105599576	0.20469010221721934	High
GOTERM_BP_DIRECT	GO:0051056	regulation of small GTPase mediated signal transduction	15	1.3513513513513513	0.00359671	2.4441	ENSG00000133789 ENSG00000170471 ENSG00000174373 ENSG00000114346 ENSG00000038382 ENSG00000066933 ENSG00000198826 ENSG00000170776 ENSG00000139132 ENSG00000196914 ENSG00000188559 ENSG00000100852 ENSG00000134909 ENSG00000120063 ENSG00000126016	1035	115	19157	2.4142407057340893	0.9999990984214114	0.2073742105599576	0.20469010221721934	High
GOTERM_BP_DIRECT	GO:0008286	insulin receptor signaling pathway	10	0.9009009009009009	0.00367874	2.4343	ENSG00000109458 ENSG00000103994 ENSG00000011405 ENSG00000119912 ENSG00000104635 ENSG00000095637 ENSG00000146247 ENSG00000157500 ENSG00000134982 ENSG00000140443	1035	58	19157	3.191237714476095	0.9999993440535236	0.20898504534196793	0.20628008746801027	High
GOTERM_BP_DIRECT	GO:0033627	cell adhesion mediated by integrin	8	0.7207207207207207	0.00379302	2.42101	ENSG00000091409 ENSG00000151694 ENSG00000166147 ENSG00000150093 ENSG00000138448 ENSG00000164171 ENSG00000168615 ENSG00000213949	1035	38	19157	3.8966692092550215	0.9999995788657936	0.21235442378670172	0.20960585500872214	High
GOTERM_BP_DIRECT	GO:0042147	retrograde transport, endosome to Golgi	12	1.0810810810810811	0.00406939	2.39047	ENSG00000135968 ENSG00000115020 ENSG00000138078 ENSG00000107185 ENSG00000103978 ENSG00000008869 ENSG00000131374 ENSG00000185722 ENSG00000082805 ENSG00000141367 ENSG00000107036 ENSG00000153214	1035	81	19157	2.742100554660941	0.9999998558071344	0.22171311253572265	0.21884341136389088	High
GOTERM_BP_DIRECT	GO:0015693	magnesium ion transport	5	0.45045045045045046	0.00407498	2.38987	ENSG00000169446 ENSG00000001461 ENSG00000102158 ENSG00000170113 ENSG00000140157	1035	13	19157	7.118914901523596	0.9999998588992652	0.22171311253572265	0.21884341136389088	High
GOTERM_BP_DIRECT	GO:0061025	membrane fusion	8	0.7207207207207207	0.00441151	2.35541	ENSG00000086758 ENSG00000215114 ENSG00000092531 ENSG00000138768 ENSG00000138119 ENSG00000029725 ENSG00000104164 ENSG00000198836	1035	39	19157	3.7967546141459185	0.9999999617591092	0.2336726448869245	0.23064814780063242	High
GOTERM_BP_DIRECT	GO:0034976	response to endoplasmic reticulum stress	12	1.0810810810810811	0.00447638	2.34907	ENSG00000164463 ENSG00000113163 ENSG00000172071 ENSG00000153094 ENSG00000139921 ENSG00000198855 ENSG00000014123 ENSG00000077232 ENSG00000135018 ENSG00000182158 ENSG00000139324 ENSG00000174437	1035	82	19157	2.7086603039943444	0.9999999702684582	0.2336726448869245	0.23064814780063242	High
GOTERM_BP_DIRECT	GO:0007160	cell-matrix adhesion	14	1.2612612612612613	0.00462128	2.33524	ENSG00000128585 ENSG00000073712 ENSG00000150093 ENSG00000138448 ENSG00000164171 ENSG00000115414 ENSG00000151388 ENSG00000213949 ENSG00000091409 ENSG00000168036 ENSG00000153094 ENSG00000095637 ENSG00000168615 ENSG00000035403	1035	106	19157	2.444608513353386	0.9999999830563374	0.2336726448869245	0.23064814780063242	High
GOTERM_BP_DIRECT	GO:0034137	positive regulation of toll-like receptor 2 signaling pathway	4	0.36036036036036034	0.00465773	2.33183	ENSG00000198961 ENSG00000174125 ENSG00000150455 ENSG00000147324	1035	7	19157	10.576673567977917	0.9999999852913043	0.2336726448869245	0.23064814780063242	High
GOTERM_BP_DIRECT	GO:0018344	protein geranylgeranylation	4	0.36036036036036034	0.00465773	2.33183	ENSG00000203668 ENSG00000164219 ENSG00000188419	1035	7	19157	10.576673567977917	0.9999999852913043	0.2336726448869245	0.23064814780063242	High
GOTERM_BP_DIRECT	GO:0017196	N-terminal peptidyl-methionine acetylation	4	0.36036036036036034	0.00465773	2.33183	ENSG00000164134 ENSG00000135040 ENSG00000111300 ENSG00000139977	1035	7	19157	10.576673567977917	0.9999999852913043	0.2336726448869245	0.23064814780063242	High
GOTERM_BP_DIRECT	GO:0010629	negative regulation of gene expression	29	2.6126126126126126	0.00505543	2.29624	ENSG00000134318 ENSG00000176994 ENSG00000197496 ENSG00000162924 ENSG00000162409 ENSG00000137845 ENSG00000151014 ENSG00000139687 ENSG00000117335 ENSG00000132356 ENSG00000089902 ENSG00000144747 ENSG00000134250 ENSG00000168036 ENSG00000100644 ENSG00000147133 ENSG00000103479 ENSG00000058668 ENSG00000084093 ENSG00000102471 ENSG00000073921 ENSG00000163848 ENSG00000118260 ENSG00000197822 ENSG00000137693…	1035	308	19157	1.7427473492690884	0.9999999968587474	0.25037324608116046	0.24713258796465565	High
GOTERM_BP_DIRECT	GO:0016579	protein deubiquitination	14	1.2612612612612613	0.00541933	2.26605	ENSG00000152484 ENSG00000135913 ENSG00000145390 ENSG00000175073 ENSG00000155100 ENSG00000170185 ENSG00000162607 ENSG00000170242 ENSG00000077254 ENSG00000115464 ENSG00000164164 ENSG00000138592 ENSG00000162402 ENSG00000124486	1035	108	19157	2.399337985328324	0.999999999235513	0.26057280534177013	0.2572001311851332	High
GOTERM_BP_DIRECT	GO:0048009	insulin-like growth factor receptor signaling pathway	5	0.45045045045045046	0.00546373	2.26251	ENSG00000150938 ENSG00000172071 ENSG00000204120 ENSG00000197081 ENSG00000140443	1035	14	19157	6.6104209799861975	0.9999999993566087	0.26057280534177013	0.2572001311851332	High
GOTERM_BP_DIRECT	GO:0090110	cargo loading into COPII-coated vesicle	5	0.45045045045045046	0.00546373	2.26251	ENSG00000100934 ENSG00000113615 ENSG00000138802 ENSG00000176986 ENSG00000150961	1035	14	19157	6.6104209799861975	0.9999999993566087	0.26057280534177013	0.2572001311851332	High
GOTERM_BP_DIRECT	GO:0035633	maintenance of permeability of blood-brain barrier	7	0.6306306306306306	0.00561448	2.25069	ENSG00000150093 ENSG00000064651 ENSG00000157224 ENSG00000197822 ENSG00000035403 ENSG00000104067 ENSG00000135862	1035	31	19157	4.179491974442886	0.9999999996417742	0.26288114648133587	0.2594785947536458	High
GOTERM_BP_DIRECT	GO:0070830	bicellular tight junction assembly	9	0.8108108108108109	0.00564824	2.24809	ENSG00000147649 ENSG00000115808 ENSG00000150054 ENSG00000075711 ENSG00000180370 ENSG00000114346 ENSG00000197822 ENSG00000130396 ENSG00000134982	1035	51	19157	3.2663256606990623	0.9999999996857989	0.26288114648133587	0.2594785947536458	High
GOTERM_BP_DIRECT	GO:1901796	regulation of signal transduction by p53 class mediator	8	0.7207207207207207	0.0058732	2.23113	ENSG00000100393 ENSG00000064393 ENSG00000092871 ENSG00000198793 ENSG00000147133 ENSG00000149311 ENSG00000074590 ENSG00000135763	1035	41	19157	3.6115470719924594	0.9999999998688974	0.27009705678312573	0.2666011073036651	High
GOTERM_BP_DIRECT	GO:0006357	regulation of transcription from RNA polymerase II promoter	116	10.45045045045045	0.00609864	2.21477	ENSG00000180530 ENSG00000178177 ENSG00000177485 ENSG00000113658 ENSG00000175105 ENSG00000197779 ENSG00000177888 ENSG00000263002 ENSG00000170448 ENSG00000112282 ENSG00000089902 ENSG00000188786 ENSG00000032219 ENSG00000124831 ENSG00000123066 ENSG00000156531 ENSG00000198455 ENSG00000138686 ENSG00000153147 ENSG00000177932 ENSG00000102908 ENSG00000165156 ENSG00000164463 ENSG00000123636 ENSG00000109381…	1035	1699	19157	1.2637226217183737	0.9999999999454097	0.2744727767181009	0.2709201909464455	High
GOTERM_BP_DIRECT	GO:0007264	small GTPase mediated signal transduction	15	1.3513513513513513	0.00611045	2.21393	ENSG00000109756 ENSG00000115904 ENSG00000132669 ENSG00000147251 ENSG00000138768 ENSG00000136237 ENSG00000116641 ENSG00000203668 ENSG00000134909 ENSG00000088387 ENSG00000188419 ENSG00000091428 ENSG00000147459 ENSG00000100485	1035	122	19157	2.2757186980280353	0.9999999999478592	0.2744727767181009	0.2709201909464455	High
GOTERM_BP_DIRECT	GO:0030335	positive regulation of cell migration	25	2.2522522522522523	0.00628963	2.20138	ENSG00000134318 ENSG00000112902 ENSG00000181104 ENSG00000151694 ENSG00000073712 ENSG00000131504 ENSG00000085719 ENSG00000137845 ENSG00000152127 ENSG00000146648 ENSG00000149311 ENSG00000168615 ENSG00000140443 ENSG00000104067 ENSG00000100030 ENSG00000106799 ENSG00000170381 ENSG00000150093 ENSG00000103888 ENSG00000138448 ENSG00000134982 ENSG00000151422 ENSG00000091409 ENSG00000102755 ENSG00000054654	1035	256	19157	1.807536986714976	0.9999999999740163	0.27927384391646987	0.2756591164518508	High
GOTERM_BP_DIRECT	GO:0032007	negative regulation of TOR signaling	7	0.6306306306306306	0.00660075	2.18041	ENSG00000130147 ENSG00000100644 ENSG00000217128 ENSG00000162409 ENSG00000171100 ENSG00000132356 ENSG00000159459	1035	32	19157	4.048882850241546	0.9999999999922492	0.28975786506677853	0.2860074396840866	High
GOTERM_BP_DIRECT	GO:0006895	Golgi to endosome transport	5	0.45045045045045046	0.00713614	2.14654	ENSG00000129003 ENSG00000197969 ENSG00000076321 ENSG00000119396 ENSG00000083097	1035	15	19157	6.169726247987117	0.9999999999990341	0.3004272120831463	0.29653869005255945	High
GOTERM_BP_DIRECT	GO:0065003	macromolecular complex assembly	17	1.5315315315315314	0.00714863	2.14578	ENSG00000136628 ENSG00000073921 ENSG00000198087 ENSG00000135829 ENSG00000163848 ENSG00000112159 ENSG00000197822 ENSG00000134982 ENSG00000118058 ENSG00000135862 ENSG00000187098 ENSG00000137693 ENSG00000164031 ENSG00000187079 ENSG00000123268 ENSG00000102753 ENSG00000165525	1035	150	19157	2.09770692431562	0.99999999999908	0.3004272120831463	0.29653869005255945	High
GOTERM_BP_DIRECT	GO:1902459	positive regulation of stem cell population maintenance	4	0.36036036036036034	0.00715488	2.1454	ENSG00000124151 ENSG00000137693 ENSG00000084093 ENSG00000181315	1035	8	19157	9.254589371980677	0.999999999999102	0.3004272120831463	0.29653869005255945	High
GOTERM_BP_DIRECT	GO:1901888	regulation of cell junction assembly	4	0.36036036036036034	0.00715488	2.1454	ENSG00000134318 ENSG00000109756 ENSG00000067900 ENSG00000104067	1035	8	19157	9.254589371980677	0.999999999999102	0.3004272120831463	0.29653869005255945	High
GOTERM_BP_DIRECT	GO:0043087	regulation of GTPase activity	12	1.0810810810810811	0.00764297	2.11674	ENSG00000139132 ENSG00000136040 ENSG00000133812 ENSG00000145703 ENSG00000115839 ENSG00000198793 ENSG00000165219 ENSG00000164327 ENSG00000196712 ENSG00000075391 ENSG00000118873 ENSG00000140575	1035	88	19157	2.5239789196310936	0.9999999999998657	0.31747101970618946	0.31336189441876794	High
GOTERM_BP_DIRECT	GO:0034644	cellular response to UV	9	0.8108108108108109	0.00800935	2.0964	ENSG00000175054 ENSG00000100393 ENSG00000122008 ENSG00000175595 ENSG00000126804 ENSG00000170242 ENSG00000069869 ENSG00000147133 ENSG00000143751	1035	54	19157	3.084863123993559	0.9999999999999677	0.3253523222767971	0.32114118686032295	High
GOTERM_BP_DIRECT	GO:0006893	Golgi to plasma membrane transport	6	0.5405405405405406	0.0081696	2.0878	ENSG00000070367 ENSG00000116903 ENSG00000138190 ENSG00000124198 ENSG00000029725 ENSG00000144036	1035	24	19157	4.627294685990338	0.9999999999999827	0.3253523222767971	0.32114118686032295	High
GOTERM_BP_DIRECT	GO:0034063	stress granule assembly	6	0.5405405405405406	0.0081696	2.0878	ENSG00000055917 ENSG00000215301 ENSG00000185728 ENSG00000138757 ENSG00000110367 ENSG00000117523	1035	24	19157	4.627294685990338	0.9999999999999827	0.3253523222767971	0.32114118686032295	High
GOTERM_BP_DIRECT	GO:0043473	pigmentation	6	0.5405405405405406	0.0081696	2.0878	ENSG00000088812 ENSG00000095139 ENSG00000165240 ENSG00000110756 ENSG00000196712 ENSG00000173218	1035	24	19157	4.627294685990338	0.9999999999999827	0.3253523222767971	0.32114118686032295	High
GOTERM_BP_DIRECT	GO:0043066	negative regulation of apoptotic process	42	3.783783783783784	0.0084854	2.07133	ENSG00000102580 ENSG00000215301 ENSG00000162409 ENSG00000180370 ENSG00000076321 ENSG00000110422 ENSG00000137845 ENSG00000154447 ENSG00000082805 ENSG00000132356 ENSG00000172379 ENSG00000113494 ENSG00000164134 ENSG00000203668 ENSG00000146648 ENSG00000144747 ENSG00000134371 ENSG00000134250 ENSG00000107290 ENSG00000168036 ENSG00000145715 ENSG00000135040 ENSG00000014123 ENSG00000146247 ENSG00000033800…	1035	515	19157	1.509486421837625	0.9999999999999949	0.33448051936562173	0.33015123487991604	High
GOTERM_BP_DIRECT	GO:0000723	telomere maintenance	8	0.7207207207207207	0.00870535	2.06021	ENSG00000175054 ENSG00000080345 ENSG00000175595 ENSG00000151612 ENSG00000253729 ENSG00000149311 ENSG00000113522 ENSG00000104320	1035	44	19157	3.365305226174791	0.9999999999999979	0.3396844049596073	0.3352877649782507	High
GOTERM_BP_DIRECT	GO:0043647	inositol phosphate metabolic process	5	0.45045045045045046	0.00911416	2.04028	ENSG00000159082 ENSG00000145725 ENSG00000151151 ENSG00000127080 ENSG00000109452	1035	16	19157	5.784118357487923	0.9999999999999996	0.34182523570436707	0.3374008862906424	High
GOTERM_BP_DIRECT	GO:0006623	protein targeting to vacuole	5	0.45045045045045046	0.00911416	2.04028	ENSG00000129003 ENSG00000197969 ENSG00000006715 ENSG00000048707 ENSG00000196455	1035	16	19157	5.784118357487923	0.9999999999999996	0.34182523570436707	0.3374008862906424	High
GOTERM_BP_DIRECT	GO:0061157	mRNA destabilization	5	0.45045045045045046	0.00911416	2.04028	ENSG00000134318 ENSG00000185728 ENSG00000204120 ENSG00000067900 ENSG00000145388	1035	16	19157	5.784118357487923	0.9999999999999996	0.34182523570436707	0.3374008862906424	High
GOTERM_BP_DIRECT	GO:1903830	magnesium ion transmembrane transport	5	0.45045045045045046	0.00911416	2.04028	ENSG00000169446 ENSG00000001461 ENSG00000102158 ENSG00000170113 ENSG00000140157	1035	16	19157	5.784118357487923	0.9999999999999996	0.34182523570436707	0.3374008862906424	High
GOTERM_BP_DIRECT	GO:0045892	negative regulation of transcription, DNA-templated	46	4.1441441441441444	0.00932627	2.03029	ENSG00000095564 ENSG00000177485 ENSG00000151612 ENSG00000164190 ENSG00000080503 ENSG00000172059 ENSG00000110321 ENSG00000175104 ENSG00000131263 ENSG00000134852 ENSG00000173889 ENSG00000024526 ENSG00000139687 ENSG00000118412 ENSG00000172845 ENSG00000089902 ENSG00000168036 ENSG00000053254 ENSG00000123124 ENSG00000144560 ENSG00000032219 ENSG00000084093 ENSG00000183337 ENSG00000109971 ENSG00000177311…	1035	580	19157	1.467969348659004	0.9999999999999998	0.34641703911770877	0.3419332565767082	High
GOTERM_BP_DIRECT	GO:0045332	phospholipid translocation	6	0.5405405405405406	0.00976706	2.01024	ENSG00000054793 ENSG00000112697 ENSG00000145246 ENSG00000058063 ENSG00000081923 ENSG00000165029	1035	25	19157	4.4422028985507245	1.0	0.35933486613923443	0.3546838841804041	High
GOTERM_BP_DIRECT	GO:0034446	substrate adhesion-dependent cell spreading	9	0.8108108108108109	0.0099508	2.00214	ENSG00000073712 ENSG00000088812 ENSG00000173517 ENSG00000138448 ENSG00000106780 ENSG00000115414 ENSG00000169604 ENSG00000151422 ENSG00000135862	1035	56	19157	2.974689440993789	1.0	0.3620261523726281	0.3573403362663295	High
GOTERM_BP_DIRECT	GO:0051057	positive regulation of small GTPase mediated signal transduction	4	0.36036036036036034	0.0103052	1.98695	ENSG00000064309 ENSG00000115904 ENSG00000138448 ENSG00000100485	1035	9	19157	8.226301663982824	1.0	0.3620261523726281	0.3573403362663295	High
GOTERM_BP_DIRECT	GO:0050847	progesterone receptor signaling pathway	4	0.36036036036036034	0.0103052	1.98695	ENSG00000137693 ENSG00000114062 ENSG00000104517 ENSG00000069869	1035	9	19157	8.226301663982824	1.0	0.3620261523726281	0.3573403362663295	High
GOTERM_BP_DIRECT	GO:0032886	regulation of microtubule-based process	4	0.36036036036036034	0.0103052	1.98695	ENSG00000131504 ENSG00000163539 ENSG00000127603 ENSG00000134982	1035	9	19157	8.226301663982824	1.0	0.3620261523726281	0.3573403362663295	High
GOTERM_BP_DIRECT	GO:0090503	RNA phosphodiester bond hydrolysis, exonucleolytic	7	0.6306306306306306	0.0103088	1.98679	ENSG00000083520 ENSG00000088930 ENSG00000138767 ENSG00000114127 ENSG00000125107 ENSG00000151014 ENSG00000113300	1035	35	19157	3.701835748792271	1.0	0.3620261523726281	0.3573403362663295	High
GOTERM_BP_DIRECT	GO:0048489	synaptic vesicle transport	5	0.45045045045045046	0.0114176	1.94242	ENSG00000159082 ENSG00000170759 ENSG00000168036 ENSG00000168280 ENSG00000104133	1035	17	19157	5.443876101165103	1.0	0.3973546098506295	0.39221152662709047	High
GOTERM_BP_DIRECT	GO:0032922	circadian regulation of gene expression	10	0.9009009009009009	0.0115753	1.93647	ENSG00000140396 ENSG00000086758 ENSG00000180530 ENSG00000105835 ENSG00000005810 ENSG00000134852 ENSG00000151014 ENSG00000073614 ENSG00000118058 ENSG00000198380	1035	69	19157	2.682489673037877	1.0	0.398303933826736	0.39314856321028846	High
GOTERM_BP_DIRECT	GO:0045727	positive regulation of translation	11	0.990990990990991	0.0116511	1.93363	ENSG00000100030 ENSG00000138709 ENSG00000161813 ENSG00000215301 ENSG00000185728 ENSG00000155100 ENSG00000198793 ENSG00000110321 ENSG00000253729 ENSG00000164171 ENSG00000145388	1035	81	19157	2.5135921751058627	1.0	0.398303933826736	0.39314856321028846	High
GOTERM_BP_DIRECT	GO:0043065	positive regulation of apoptotic process	29	2.6126126126126126	0.0118981	1.92452	ENSG00000215301 ENSG00000172059 ENSG00000114346 ENSG00000198722 ENSG00000137845 ENSG00000006432 ENSG00000131023 ENSG00000084676 ENSG00000118217 ENSG00000134250 ENSG00000168036 ENSG00000153094 ENSG00000091436 ENSG00000149311 ENSG00000084093 ENSG00000106799 ENSG00000150093 ENSG00000197386 ENSG00000118260 ENSG00000253729 ENSG00000172667 ENSG00000196712 ENSG00000134982 ENSG00000177119 ENSG00000091409…	1035	329	19157	1.631508156762551	1.0	0.403179855394411	0.3979613742218196	High
GOTERM_BP_DIRECT	GO:0007229	integrin-mediated signaling pathway	13	1.1711711711711712	0.0135908	1.86676	ENSG00000073712 ENSG00000150093 ENSG00000112851 ENSG00000138448 ENSG00000137845 ENSG00000164171 ENSG00000115414 ENSG00000213949 ENSG00000091409 ENSG00000036257 ENSG00000151914 ENSG00000179295 ENSG00000168615	1035	108	19157	2.2279567006620145	1.0	0.45653228007658797	0.4506232420222702	High
GOTERM_BP_DIRECT	GO:0007507	heart development	21	1.891891891891892	0.0138977	1.85706	ENSG00000147050 ENSG00000100393 ENSG00000106799 ENSG00000023287 ENSG00000133816 ENSG00000068305 ENSG00000110321 ENSG00000253729 ENSG00000115414 ENSG00000196712 ENSG00000170776 ENSG00000114166 ENSG00000118762 ENSG00000163110 ENSG00000173706 ENSG00000166147 ENSG00000113083 ENSG00000122870 ENSG00000179295 ENSG00000149311 ENSG00000183337	1035	217	19157	1.7912108461898082	1.0	0.4628190238673838	0.45682861454991835	High
GOTERM_BP_DIRECT	GO:0051642	centrosome localization	5	0.45045045045045046	0.0140642	1.85188	ENSG00000153201 ENSG00000100503 ENSG00000170759 ENSG00000054654 ENSG00000135720	1035	18	19157	5.141438539989265	1.0	0.4643593799620544	0.45834903334074906	High
GOTERM_BP_DIRECT	GO:0032869	cellular response to insulin stimulus	13	1.1711711711711712	0.0145475	1.83721	ENSG00000136628 ENSG00000104635 ENSG00000253729 ENSG00000137449 ENSG00000197535 ENSG00000137145 ENSG00000139687 ENSG00000114166 ENSG00000151422 ENSG00000185591 ENSG00000163558 ENSG00000095637 ENSG00000140992	1035	109	19157	2.2075167309311703	1.0	0.47624416412010245	0.4700799890732464	High
GOTERM_BP_DIRECT	GO:0006355	regulation of transcription, DNA-templated	69	6.216216216216217	0.0147644	1.83078	ENSG00000055609 ENSG00000076108 ENSG00000066422 ENSG00000113658 ENSG00000196367 ENSG00000139687 ENSG00000197779 ENSG00000171469 ENSG00000152104 ENSG00000263002 ENSG00000189079 ENSG00000187098 ENSG00000170448 ENSG00000112282 ENSG00000081386 ENSG00000185591 ENSG00000206538 ENSG00000085224 ENSG00000144560 ENSG00000124831 ENSG00000084093 ENSG00000127870 ENSG00000158636 ENSG00000106799 ENSG00000139697…	1035	967	19157	1.3207169941399517	1.0	0.479284562150641	0.4730810342946918	High
GOTERM_BP_DIRECT	GO:0016055	Wnt signaling pathway	19	1.7117117117117115	0.0154056	1.81232	ENSG00000115808 ENSG00000073712 ENSG00000215301 ENSG00000107854 ENSG00000113712 ENSG00000105856 ENSG00000173273 ENSG00000177485 ENSG00000162409 ENSG00000134982 ENSG00000115464 ENSG00000132356 ENSG00000118762 ENSG00000169118 ENSG00000036257 ENSG00000134371 ENSG00000101966 ENSG00000127603 ENSG00000072803	1035	191	19157	1.8412272048966791	1.0	0.49593322044941257	0.489514203876161	High
GOTERM_BP_DIRECT	GO:0043001	Golgi to plasma membrane protein transport	6	0.5405405405405406	0.0158139	1.80096	ENSG00000138078 ENSG00000137177 ENSG00000151150 ENSG00000115306 ENSG00000127603 ENSG00000144674	1035	28	19157	3.9662525879917188	1.0	0.5017155769293891	0.49522171753346117	High
GOTERM_BP_DIRECT	GO:0051028	mRNA transport	11	0.990990990990991	0.0160228	1.79526	ENSG00000139496 ENSG00000153201 ENSG00000124789 ENSG00000135829 ENSG00000138095 ENSG00000155561 ENSG00000029363 ENSG00000173273 ENSG00000138757 ENSG00000196313 ENSG00000168280	1035	85	19157	2.395305484512646	1.0	0.5017155769293891	0.49522171753346117	High
GOTERM_BP_DIRECT	GO:2000973	regulation of pro-B cell differentiation	3	0.2702702702702703	0.0162346	1.78956	ENSG00000115904 ENSG00000217128 ENSG00000100485	1035	4	19157	13.881884057971016	1.0	0.5017155769293891	0.49522171753346117	High
GOTERM_BP_DIRECT	GO:1903373	positive regulation of endoplasmic reticulum tubular network organization	3	0.2702702702702703	0.0162346	1.78956	ENSG00000115839 ENSG00000144320 ENSG00000118873	1035	4	19157	13.881884057971016	1.0	0.5017155769293891	0.49522171753346117	High
GOTERM_BP_DIRECT	GO:0007161	calcium-independent cell-matrix adhesion	3	0.2702702702702703	0.0162346	1.78956	ENSG00000165816 ENSG00000150093 ENSG00000115414	1035	4	19157	13.881884057971016	1.0	0.5017155769293891	0.49522171753346117	High
GOTERM_BP_DIRECT	GO:0006887	exocytosis	13	1.1711711711711712	0.0166132	1.77955	ENSG00000070367 ENSG00000092531 ENSG00000116903 ENSG00000137501 ENSG00000198722 ENSG00000066777 ENSG00000136874 ENSG00000136193 ENSG00000011405 ENSG00000085365 ENSG00000138190 ENSG00000124198 ENSG00000144036	1035	111	19157	2.1677416546981765	1.0	0.5093401095695691	0.5027475634969627	High
GOTERM_BP_DIRECT	GO:0001892	embryonic placenta development	5	0.45045045045045046	0.0170692	1.76779	ENSG00000172845 ENSG00000146648 ENSG00000143437 ENSG00000100644 ENSG00000118762	1035	19	19157	4.870836511568776	1.0	0.5151423667348743	0.5084747202588858	High
GOTERM_BP_DIRECT	GO:0048268	clathrin coat assembly	5	0.45045045045045046	0.0170692	1.76779	ENSG00000157107 ENSG00000113282 ENSG00000073921 ENSG00000011405 ENSG00000141367	1035	19	19157	4.870836511568776	1.0	0.5151423667348743	0.5084747202588858	High
GOTERM_BP_DIRECT	GO:0006493	protein O-linked glycosylation	7	0.6306306306306306	0.0172747	1.76259	ENSG00000115339 ENSG00000106692 ENSG00000013375 ENSG00000168769 ENSG00000109586 ENSG00000185900 ENSG00000162885	1035	39	19157	3.3221602873776788	1.0	0.5173036506822098	0.5106080300417463	High
GOTERM_BP_DIRECT	GO:0031116	positive regulation of microtubule polymerization	6	0.5405405405405406	0.0182813	1.73799	ENSG00000198718 ENSG00000100503 ENSG00000109171 ENSG00000130779 ENSG00000127914 ENSG00000197822	1035	29	19157	3.829485257371314	1.0	0.5264341958387244	0.5196203957372654	High
GOTERM_BP_DIRECT	GO:0010976	positive regulation of neuron projection development	14	1.2612612612612613	0.0185998	1.73049	ENSG00000100393 ENSG00000109756 ENSG00000198793 ENSG00000112697 ENSG00000151239 ENSG00000134313 ENSG00000113273 ENSG00000091409 ENSG00000107290 ENSG00000163558 ENSG00000123268 ENSG00000182158 ENSG00000164961 ENSG00000143322	1035	126	19157	2.056575415995706	1.0	0.5264341958387244	0.5196203957372654	High
GOTERM_BP_DIRECT	GO:0001889	liver development	11	0.990990990990991	0.0186169	1.73009	ENSG00000172845 ENSG00000117054 ENSG00000165240 ENSG00000023287 ENSG00000133703 ENSG00000115966 ENSG00000100522 ENSG00000197081 ENSG00000196712 ENSG00000112893 ENSG00000118762	1035	87	19157	2.3402409906158033	1.0	0.5264341958387244	0.5196203957372654	High
GOTERM_BP_DIRECT	GO:0030307	positive regulation of cell growth	11	0.990990990990991	0.0186169	1.73009	ENSG00000151694 ENSG00000106799 ENSG00000215301 ENSG00000137693 ENSG00000146648 ENSG00000105887 ENSG00000187079 ENSG00000170242 ENSG00000101544 ENSG00000110321 ENSG00000137845	1035	87	19157	2.3402409906158033	1.0	0.5264341958387244	0.5196203957372654	High
GOTERM_BP_DIRECT	GO:0034333	adherens junction assembly	4	0.36036036036036034	0.0186698	1.72886	ENSG00000168036 ENSG00000163349 ENSG00000180370 ENSG00000035403	1035	11	19157	6.730610452349582	1.0	0.5264341958387244	0.5196203957372654	High
GOTERM_BP_DIRECT	GO:0031023	microtubule organizing center organization	4	0.36036036036036034	0.0186698	1.72886	ENSG00000135968 ENSG00000163539 ENSG00000107186 ENSG00000072803	1035	11	19157	6.730610452349582	1.0	0.5264341958387244	0.5196203957372654	High
GOTERM_BP_DIRECT	GO:0070198	protein localization to chromosome, telomeric region	4	0.36036036036036034	0.0186698	1.72886	ENSG00000175054 ENSG00000107854 ENSG00000173273 ENSG00000085224	1035	11	19157	6.730610452349582	1.0	0.5264341958387244	0.5196203957372654	High
GOTERM_BP_DIRECT	GO:1990314	cellular response to insulin-like growth factor stimulus	4	0.36036036036036034	0.0186698	1.72886	ENSG00000166147 ENSG00000118260 ENSG00000179295 ENSG00000140443	1035	11	19157	6.730610452349582	1.0	0.5264341958387244	0.5196203957372654	High
GOTERM_BP_DIRECT	GO:0010506	regulation of autophagy	10	0.9009009009009009	0.0192971	1.71451	ENSG00000100393 ENSG00000176994 ENSG00000177076 ENSG00000175595 ENSG00000196455 ENSG00000150995 ENSG00000067900 ENSG00000149311 ENSG00000077254 ENSG00000143322	1035	75	19157	2.467890499194847	1.0	0.5373053723542341	0.5303508632634467	High
GOTERM_BP_DIRECT	GO:0048286	lung alveolus development	7	0.6306306306306306	0.0194226	1.71169	ENSG00000204217 ENSG00000198162 ENSG00000151012 ENSG00000165240 ENSG00000056586 ENSG00000224470 ENSG00000112893	1035	40	19157	3.239106280193237	1.0	0.5373053723542341	0.5303508632634467	High
GOTERM_BP_DIRECT	GO:0000226	microtubule cytoskeleton organization	14	1.2612612612612613	0.0197347	1.70477	ENSG00000128881 ENSG00000163539 ENSG00000068796 ENSG00000130559 ENSG00000116117 ENSG00000118200 ENSG00000135720 ENSG00000151422 ENSG00000116641 ENSG00000198718 ENSG00000159140 ENSG00000151914 ENSG00000160584 ENSG00000034677	1035	127	19157	2.040381908783141	1.0	0.5373053723542341	0.5303508632634467	High
GOTERM_BP_DIRECT	GO:0016310	phosphorylation	14	1.2612612612612613	0.0197347	1.70477	ENSG00000198793 ENSG00000151151 ENSG00000180370 ENSG00000196367 ENSG00000198964 ENSG00000078177 ENSG00000164023 ENSG00000145725 ENSG00000113163 ENSG00000120137 ENSG00000011405 ENSG00000051382 ENSG00000139163 ENSG00000164327	1035	127	19157	2.040381908783141	1.0	0.5373053723542341	0.5303508632634467	High
GOTERM_BP_DIRECT	GO:0051726	regulation of cell cycle	27	2.4324324324324325	0.0197508	1.70442	ENSG00000105856 ENSG00000196367 ENSG00000110321 ENSG00000137845 ENSG00000139687 ENSG00000114166 ENSG00000134250 ENSG00000103479 ENSG00000091436 ENSG00000149311 ENSG00000109971 ENSG00000104320 ENSG00000064393 ENSG00000106799 ENSG00000135999 ENSG00000152332 ENSG00000150093 ENSG00000134982 ENSG00000138764 ENSG00000078098 ENSG00000118762 ENSG00000159140 ENSG00000008086 ENSG00000101966 ENSG00000152409…	1035	313	19157	1.5966384220030558	1.0	0.5373053723542341	0.5303508632634467	High
GOTERM_BP_DIRECT	GO:0007018	microtubule-based movement	11	0.990990990990991	0.0200239	1.69845	ENSG00000101350 ENSG00000187240 ENSG00000137177 ENSG00000068796 ENSG00000131437 ENSG00000170759 ENSG00000126777 ENSG00000168280 ENSG00000165115 ENSG00000139116 ENSG00000135720	1035	88	19157	2.313647342995169	1.0	0.5409242471353843	0.5339228978325707	High
GOTERM_BP_DIRECT	GO:0031589	cell-substrate adhesion	5	0.45045045045045046	0.0204455	1.6894	ENSG00000091409 ENSG00000150093 ENSG00000138448 ENSG00000095637 ENSG00000164171	1035	20	19157	4.627294685990338	1.0	0.5409660512346011	0.5339641608484427	High
GOTERM_BP_DIRECT	GO:0007041	lysosomal transport	5	0.45045045045045046	0.0204455	1.6894	ENSG00000113273 ENSG00000003393 ENSG00000069869 ENSG00000106460 ENSG00000197081	1035	20	19157	4.627294685990338	1.0	0.5409660512346011	0.5339641608484427	High
GOTERM_BP_DIRECT	GO:0035329	hippo signaling	5	0.45045045045045046	0.0204455	1.6894	ENSG00000137693 ENSG00000198961 ENSG00000187079 ENSG00000131023 ENSG00000126016	1035	20	19157	4.627294685990338	1.0	0.5409660512346011	0.5339641608484427	High
GOTERM_BP_DIRECT	GO:0031122	cytoplasmic microtubule organization	8	0.7207207207207207	0.0209845	1.6781	ENSG00000130559 ENSG00000109171 ENSG00000130779 ENSG00000151914 ENSG00000134709 ENSG00000065613 ENSG00000118200 ENSG00000102781	1035	52	19157	2.8475659606094386	1.0	0.5478536184357053	0.5407625801437599	High
GOTERM_BP_DIRECT	GO:0097193	intrinsic apoptotic signaling pathway	6	0.5405405405405406	0.0209895	1.678	ENSG00000166266 ENSG00000036257 ENSG00000064393 ENSG00000215301 ENSG00000120868 ENSG00000104320	1035	30	19157	3.7018357487922704	1.0	0.5478536184357053	0.5407625801437599	High
GOTERM_BP_DIRECT	GO:0071277	cellular response to calcium ion	11	0.990990990990991	0.0215069	1.66742	ENSG00000060237 ENSG00000198363 ENSG00000162409 ENSG00000068305 ENSG00000085719 ENSG00000114346 ENSG00000085491 ENSG00000132356 ENSG00000118762 ENSG00000140575 ENSG00000169504	1035	89	19157	2.287651305433426	1.0	0.5575916816190267	0.5503746005729612	High
GOTERM_BP_DIRECT	GO:1990090	cellular response to nerve growth factor stimulus	7	0.6306306306306306	0.0217454	1.66263	ENSG00000109756 ENSG00000118260 ENSG00000138592 ENSG00000134313 ENSG00000110395 ENSG00000114331 ENSG00000135720	1035	41	19157	3.160103687993402	1.0	0.5600158852893503	0.5527674270277745	High
GOTERM_BP_DIRECT	GO:0072659	protein localization to plasma membrane	16	1.4414414414414414	0.0228154	1.64177	ENSG00000157107 ENSG00000134318 ENSG00000075711 ENSG00000070367 ENSG00000109756 ENSG00000163539 ENSG00000151150 ENSG00000115306 ENSG00000132294 ENSG00000067900 ENSG00000197535 ENSG00000137145 ENSG00000155744 ENSG00000163681 ENSG00000100934 ENSG00000072415	1035	157	19157	1.886285731868673	1.0	0.5836822363163255	0.5761274571768442	High
GOTERM_BP_DIRECT	GO:0006829	zinc II ion transport	4	0.36036036036036034	0.0239111	1.6214	ENSG00000152683 ENSG00000014824 ENSG00000029364 ENSG00000170385	1035	12	19157	6.169726247987118	1.0	0.5982674642935386	0.5905239040515824	High
GOTERM_BP_DIRECT	GO:0048675	axon extension	6	0.5405405405405406	0.0239462	1.62076	ENSG00000112902 ENSG00000173166 ENSG00000150093 ENSG00000035403 ENSG00000124486 ENSG00000104133	1035	31	19157	3.582421692379617	1.0	0.5982674642935386	0.5905239040515824	High
GOTERM_BP_DIRECT	GO:0006509	membrane protein ectodomain proteolysis	5	0.45045045045045046	0.0242039	1.61611	ENSG00000151694 ENSG00000164307 ENSG00000137845 ENSG00000168615 ENSG00000138600	1035	21	19157	4.406947319990798	1.0	0.5982674642935386	0.5905239040515824	High
GOTERM_BP_DIRECT	GO:0045104	intermediate filament cytoskeleton organization	5	0.45045045045045046	0.0242039	1.61611	ENSG00000096696 ENSG00000113712 ENSG00000151914 ENSG00000112851 ENSG00000127603	1035	21	19157	4.406947319990798	1.0	0.5982674642935386	0.5905239040515824	High
GOTERM_BP_DIRECT	GO:0071392	cellular response to estradiol stimulus	7	0.6306306306306306	0.0242485	1.61532	ENSG00000124151 ENSG00000146648 ENSG00000180530 ENSG00000196233 ENSG00000153094 ENSG00000164171 ENSG00000140443	1035	42	19157	3.084863123993559	1.0	0.5982674642935386	0.5905239040515824	High
GOTERM_BP_DIRECT	GO:0031398	positive regulation of protein ubiquitination	10	0.9009009009009009	0.0243148	1.61413	ENSG00000102471 ENSG00000036257 ENSG00000086758 ENSG00000114062 ENSG00000101966 ENSG00000157450 ENSG00000005810 ENSG00000175104 ENSG00000135018 ENSG00000163743	1035	78	19157	2.372971633841199	1.0	0.5982674642935386	0.5905239040515824	High
GOTERM_BP_DIRECT	GO:0007165	signal transduction	82	7.3873873873873865	0.025829	1.58789	ENSG00000173166 ENSG00000133703 ENSG00000105835 ENSG00000133704 ENSG00000113658 ENSG00000180370 ENSG00000130396 ENSG00000198826 ENSG00000081026 ENSG00000134909 ENSG00000140443 ENSG00000106799 ENSG00000128881 ENSG00000115904 ENSG00000132669 ENSG00000197045 ENSG00000150995 ENSG00000028116 ENSG00000066557 ENSG00000029725 ENSG00000196712 ENSG00000157500 ENSG00000115145 ENSG00000102908 ENSG00000113441…	1035	1211	19157	1.2533052493846666	1.0	0.61347074712614	0.6055304061071632	High
GOTERM_BP_DIRECT	GO:2000758	positive regulation of peptidyl-lysine acetylation	3	0.2702702702702703	0.0260949	1.58344	ENSG00000162409 ENSG00000132356 ENSG00000066084	1035	5	19157	11.105507246376812	1.0	0.61347074712614	0.6055304061071632	High
GOTERM_BP_DIRECT	GO:0098971	anterograde dendritic transport of neurotransmitter receptor complex	3	0.2702702702702703	0.0260949	1.58344	ENSG00000101350 ENSG00000170759 ENSG00000168280	1035	5	19157	11.105507246376812	1.0	0.61347074712614	0.6055304061071632	High
GOTERM_BP_DIRECT	GO:1904354	negative regulation of telomere capping	3	0.2702702702702703	0.0260949	1.58344	ENSG00000149311 ENSG00000113522 ENSG00000104320	1035	5	19157	11.105507246376812	1.0	0.61347074712614	0.6055304061071632	High
GOTERM_BP_DIRECT	GO:0030242	pexophagy	3	0.2702702702702703	0.0260949	1.58344	ENSG00000023287 ENSG00000196455 ENSG00000153339	1035	5	19157	11.105507246376812	1.0	0.61347074712614	0.6055304061071632	High
GOTERM_BP_DIRECT	GO:1903944	negative regulation of hepatocyte apoptotic process	3	0.2702702702702703	0.0260949	1.58344	ENSG00000139687 ENSG00000132356 ENSG00000140443	1035	5	19157	11.105507246376812	1.0	0.61347074712614	0.6055304061071632	High
GOTERM_BP_DIRECT	GO:1904504	positive regulation of lipophagy	3	0.2702702702702703	0.0260949	1.58344	ENSG00000090054 ENSG00000197386 ENSG00000100596	1035	5	19157	11.105507246376812	1.0	0.61347074712614	0.6055304061071632	High
GOTERM_BP_DIRECT	GO:0018108	peptidyl-tyrosine phosphorylation	14	1.2612612612612613	0.0262031	1.58165	ENSG00000064393 ENSG00000137601 ENSG00000176105 ENSG00000110422 ENSG00000151239 ENSG00000133059 ENSG00000151422 ENSG00000146648 ENSG00000173517 ENSG00000102755 ENSG00000163349 ENSG00000164715 ENSG00000143322 ENSG00000162434	1035	132	19157	1.9630947152686284	1.0	0.61347074712614	0.6055304061071632	High
GOTERM_BP_DIRECT	GO:0046856	phosphatidylinositol dephosphorylation	6	0.5405405405405406	0.0271583	1.5661	ENSG00000159082 ENSG00000104643 ENSG00000109452 ENSG00000171100 ENSG00000150712 ENSG00000139505	1035	32	19157	3.470471014492754	1.0	0.6312287646418793	0.6230585761272289	High
GOTERM_BP_DIRECT	GO:0007224	smoothened signaling pathway	9	0.8108108108108109	0.0272884	1.56402	ENSG00000072840 ENSG00000064309 ENSG00000064393 ENSG00000128881 ENSG00000169379 ENSG00000100578 ENSG00000116747 ENSG00000163349 ENSG00000138686	1035	67	19157	2.4863075924724205	1.0	0.6312287646418793	0.6230585761272289	High
GOTERM_BP_DIRECT	GO:0010613	positive regulation of cardiac muscle hypertrophy	5	0.45045045045045046	0.0283527	1.54741	ENSG00000134318 ENSG00000105887 ENSG00000068305 ENSG00000067900 ENSG00000151239	1035	22	19157	4.206631532718489	1.0	0.6501987488024431	0.6417830259341742	High
GOTERM_BP_DIRECT	GO:0098609	cell-cell adhesion	18	1.6216216216216217	0.0284451	1.54599	ENSG00000213463 ENSG00000096696 ENSG00000075711 ENSG00000198087 ENSG00000138448 ENSG00000083857 ENSG00000164171 ENSG00000046604 ENSG00000213949 ENSG00000138594 ENSG00000091409 ENSG00000163110 ENSG00000064309 ENSG00000146648 ENSG00000168036 ENSG00000145012 ENSG00000102531 ENSG00000104067	1035	190	19157	1.7535011441647597	1.0	0.6501987488024431	0.6417830259341742	High
GOTERM_BP_DIRECT	GO:0016197	endosomal transport	9	0.8108108108108109	0.0295194	1.52989	ENSG00000136051 ENSG00000073921 ENSG00000003393 ENSG00000198399 ENSG00000104164 ENSG00000185722 ENSG00000164961 ENSG00000165029 ENSG00000138688	1035	68	19157	2.449744245524297	1.0	0.6706781996637353	0.6619974049489575	High
GOTERM_BP_DIRECT	GO:0006996	organelle organization	4	0.36036036036036034	0.0298619	1.52488	ENSG00000131437 ENSG00000110756 ENSG00000168280 ENSG00000174437	1035	13	19157	5.695131921218877	1.0	0.6706781996637353	0.6619974049489575	High
GOTERM_BP_DIRECT	GO:0006825	copper ion transport	4	0.36036036036036034	0.0298619	1.52488	ENSG00000169446 ENSG00000136868 ENSG00000047457 ENSG00000165240	1035	13	19157	5.695131921218877	1.0	0.6706781996637353	0.6619974049489575	High
GOTERM_BP_DIRECT	GO:0010508	positive regulation of autophagy	9	0.8108108108108109	0.0318727	1.49658	ENSG00000147649 ENSG00000130147 ENSG00000118217 ENSG00000011405 ENSG00000051382 ENSG00000162409 ENSG00000067900 ENSG00000014123 ENSG00000132356	1035	69	19157	2.4142407057340893	1.0	0.7117015670536622	0.7024897942468584	High
GOTERM_BP_DIRECT	GO:0035024	negative regulation of Rho protein signal transduction	5	0.45045045045045046	0.0328979	1.48283	ENSG00000173706 ENSG00000165895 ENSG00000036257 ENSG00000150093 ENSG00000143322	1035	23	19157	4.0237345095568156	1.0	0.7303714693441008	0.7209180462358418	High
GOTERM_BP_DIRECT	GO:0017148	negative regulation of translation	10	0.9009009009009009	0.0346289	1.46056	ENSG00000136628 ENSG00000136381 ENSG00000215301 ENSG00000172071 ENSG00000155100 ENSG00000204120 ENSG00000135387 ENSG00000114127 ENSG00000110367 ENSG00000125107	1035	83	19157	2.2300215354170305	1.0	0.7644072658149614	0.7545133068994171	High
GOTERM_BP_DIRECT	GO:0006661	phosphatidylinositol biosynthetic process	7	0.6306306306306306	0.03616	1.44177	ENSG00000159082 ENSG00000115020 ENSG00000011405 ENSG00000109452 ENSG00000171100 ENSG00000163624 ENSG00000139505	1035	46	19157	2.8166141566897713	1.0	0.7817632500005146	0.7716446472306401	High
GOTERM_BP_DIRECT	GO:0048538	thymus development	7	0.6306306306306306	0.03616	1.44177	ENSG00000100030 ENSG00000106799 ENSG00000168036 ENSG00000126804 ENSG00000153094 ENSG00000253729 ENSG00000149311	1035	46	19157	2.8166141566897713	1.0	0.7817632500005146	0.7716446472306401	High
GOTERM_BP_DIRECT	GO:0048598	embryonic morphogenesis	4	0.36036036036036034	0.036516	1.43752	ENSG00000134318 ENSG00000064309 ENSG00000102755 ENSG00000067900	1035	14	19157	5.288336783988958	1.0	0.7817632500005146	0.7716446472306401	High
GOTERM_BP_DIRECT	GO:1903204	negative regulation of oxidative stress-induced neuron death	4	0.36036036036036034	0.036516	1.43752	ENSG00000151012 ENSG00000168036 ENSG00000164830 ENSG00000084093	1035	14	19157	5.288336783988958	1.0	0.7817632500005146	0.7716446472306401	High
GOTERM_BP_DIRECT	GO:0071260	cellular response to mechanical stimulus	10	0.9009009009009009	0.0370046	1.43174	ENSG00000118412 ENSG00000095015 ENSG00000146648 ENSG00000134294 ENSG00000105887 ENSG00000109320 ENSG00000179295 ENSG00000164171 ENSG00000169967 ENSG00000140443	1035	84	19157	2.203473659995399	1.0	0.7817632500005146	0.7716446472306401	High
GOTERM_BP_DIRECT	GO:0042921	glucocorticoid receptor signaling pathway	3	0.2702702702702703	0.0377561	1.42301	ENSG00000113580 ENSG00000069869 ENSG00000117713	1035	6	19157	9.254589371980677	1.0	0.7817632500005146	0.7716446472306401	High
GOTERM_BP_DIRECT	GO:0010606	positive regulation of cytoplasmic mRNA processing body assembly	3	0.2702702702702703	0.0377561	1.42301	ENSG00000138767 ENSG00000125107 ENSG00000113300	1035	6	19157	9.254589371980677	1.0	0.7817632500005146	0.7716446472306401	High
GOTERM_BP_DIRECT	GO:1990116	ribosome-associated ubiquitin-dependent protein catabolic process	3	0.2702702702702703	0.0377561	1.42301	ENSG00000112249 ENSG00000198862 ENSG00000165525	1035	6	19157	9.254589371980677	1.0	0.7817632500005146	0.7716446472306401	High
GOTERM_BP_DIRECT	GO:1904428	negative regulation of tubulin deacetylation	3	0.2702702702702703	0.0377561	1.42301	ENSG00000073910 ENSG00000162409 ENSG00000132356	1035	6	19157	9.254589371980677	1.0	0.7817632500005146	0.7716446472306401	High
GOTERM_BP_DIRECT	GO:1903829	positive regulation of cellular protein localization	3	0.2702702702702703	0.0377561	1.42301	ENSG00000162409 ENSG00000132356 ENSG00000140575	1035	6	19157	9.254589371980677	1.0	0.7817632500005146	0.7716446472306401	High
GOTERM_BP_DIRECT	GO:0001782	B cell homeostasis	5	0.45045045045045046	0.0378436	1.42201	ENSG00000115904 ENSG00000147251 ENSG00000056586 ENSG00000153094 ENSG00000100485	1035	24	19157	3.8560789049919486	1.0	0.7817632500005146	0.7716446472306401	High
GOTERM_BP_DIRECT	GO:2000249	regulation of actin cytoskeleton reorganization	5	0.45045045045045046	0.0378436	1.42201	ENSG00000145703 ENSG00000198087 ENSG00000134250 ENSG00000170381 ENSG00000143322	1035	24	19157	3.8560789049919486	1.0	0.7817632500005146	0.7716446472306401	High
GOTERM_BP_DIRECT	GO:0000902	cell morphogenesis	10	0.9009009009009009	0.0394893	1.40352	ENSG00000073910 ENSG00000138771 ENSG00000137693 ENSG00000061676 ENSG00000146648 ENSG00000113163 ENSG00000102218 ENSG00000150995 ENSG00000114346 ENSG00000075539	1035	85	19157	2.1775504404660415	1.0	0.8100606047664223	0.7995757406094662	High
GOTERM_BP_DIRECT	GO:0008333	endosome to lysosome transport	7	0.6306306306306306	0.0396328	1.40195	ENSG00000006715 ENSG00000137177 ENSG00000136021 ENSG00000171100 ENSG00000151116 ENSG00000134709 ENSG00000152223	1035	47	19157	2.756686195909138	1.0	0.8100606047664223	0.7995757406094662	High
GOTERM_BP_DIRECT	GO:0046718	viral entry into host cell	11	0.990990990990991	0.0409636	1.3876	ENSG00000146648 ENSG00000124789 ENSG00000119912 ENSG00000150093 ENSG00000258227 ENSG00000123124 ENSG00000138448 ENSG00000102753 ENSG00000164171 ENSG00000078747 ENSG00000117335	1035	99	19157	2.056575415995706	1.0	0.832855460918807	0.8220755559107976	High
GOTERM_BP_DIRECT	GO:0051216	cartilage development	8	0.7207207207207207	0.0419705	1.37706	ENSG00000100815 ENSG00000072840 ENSG00000137573 ENSG00000165240 ENSG00000100644 ENSG00000113658 ENSG00000170365 ENSG00000182158	1035	60	19157	2.467890499194847	1.0	0.8488578650896806	0.8378708360307927	High
GOTERM_BP_DIRECT	GO:0006898	receptor-mediated endocytosis	9	0.8108108108108109	0.0425586	1.37101	ENSG00000073921 ENSG00000146648 ENSG00000081014 ENSG00000166747 ENSG00000138246 ENSG00000197081 ENSG00000137642 ENSG00000141367 ENSG00000038945	1035	73	19157	2.281953543776057	1.0	0.8562707221004237	0.8451877461477907	High
GOTERM_BP_DIRECT	GO:0072583	clathrin-dependent endocytosis	5	0.45045045045045046	0.0431915	1.3646	ENSG00000127022 ENSG00000157107 ENSG00000073921 ENSG00000148358 ENSG00000141367	1035	25	19157	3.70183574879227	1.0	0.8624030415871339	0.8512406931327315	High
GOTERM_BP_DIRECT	GO:0007040	lysosome organization	7	0.6306306306306306	0.0433099	1.36341	ENSG00000113273 ENSG00000198793 ENSG00000134709 ENSG00000106460 ENSG00000111670 ENSG00000164961 ENSG00000165029	1035	48	19157	2.6992552334943642	1.0	0.8624030415871339	0.8512406931327315	High
GOTERM_BP_DIRECT	GO:1900034	regulation of cellular response to heat	4	0.36036036036036034	0.043861	1.35792	ENSG00000175054 ENSG00000100393 ENSG00000198793 ENSG00000149311	1035	15	19157	4.935780998389694	1.0	0.8668847428624374	0.8556643863666772	High
GOTERM_BP_DIRECT	GO:0051897	positive regulation of protein kinase B signaling	13	1.1711711711711712	0.0439838	1.35671	ENSG00000112902 ENSG00000073712 ENSG00000106799 ENSG00000149177 ENSG00000150093 ENSG00000198793 ENSG00000066777 ENSG00000147649 ENSG00000146648 ENSG00000051382 ENSG00000164327 ENSG00000147324 ENSG00000140443	1035	128	19157	1.879838466183575	1.0	0.8668847428624374	0.8556643863666772	High
GOTERM_BP_DIRECT	GO:0007265	Ras protein signal transduction	10	0.9009009009009009	0.0447925	1.34879	ENSG00000109756 ENSG00000115904 ENSG00000133703 ENSG00000138592 ENSG00000138757 ENSG00000091428 ENSG00000139687 ENSG00000196712 ENSG00000100485 ENSG00000136237	1035	87	19157	2.12749180965073	1.0	0.8739060818185833	0.8625948459679674	High
GOTERM_BP_DIRECT	GO:0034599	cellular response to oxidative stress	10	0.9009009009009009	0.0447925	1.34879	ENSG00000151012 ENSG00000107290 ENSG00000162409 ENSG00000115966 ENSG00000101544 ENSG00000028116 ENSG00000137449 ENSG00000085491 ENSG00000174437 ENSG00000132356	1035	87	19157	2.12749180965073	1.0	0.8739060818185833	0.8625948459679674	High
GOTERM_BP_DIRECT	GO:0040008	regulation of growth	8	0.7207207207207207	0.0452969	1.34393	ENSG00000274211 ENSG00000250722 ENSG00000171150 ENSG00000180370 ENSG00000147650 ENSG00000172667 ENSG00000180008 ENSG00000170677	1035	61	19157	2.427433277896571	1.0	0.8793061991714836	0.867925067937061	High
GOTERM_BP_DIRECT	GO:0034613	cellular protein localization	9	0.8108108108108109	0.0455591	1.34143	ENSG00000138660 ENSG00000139926 ENSG00000168036 ENSG00000116903 ENSG00000164190 ENSG00000186522 ENSG00000138758 ENSG00000131023 ENSG00000126016	1035	74	19157	2.2511163337250295	1.0	0.8799736769213388	0.8685839063166101	High
GOTERM_BP_DIRECT	GO:0007249	I-kappaB kinase/NF-kappaB signaling	7	0.6306306306306306	0.0471938	1.32612	ENSG00000134318 ENSG00000162924 ENSG00000175104 ENSG00000067900 ENSG00000213341 ENSG00000150455 ENSG00000163512	1035	49	19157	2.644168391994479	1.0	0.8987083151914038	0.8870760563874767	High
GOTERM_BP_DIRECT	GO:0048813	dendrite morphogenesis	6	0.5405405405405406	0.047227	1.32581	ENSG00000073921 ENSG00000150093 ENSG00000068305 ENSG00000106460 ENSG00000134313 ENSG00000104164	1035	37	19157	3.001488444966706	1.0	0.8987083151914038	0.8870760563874767	High
GOTERM_BP_DIRECT	GO:0034614	cellular response to reactive oxygen species	6	0.5405405405405406	0.047227	1.32581	ENSG00000100030 ENSG00000146648 ENSG00000182150 ENSG00000213341 ENSG00000118762 ENSG00000151422	1035	37	19157	3.001488444966706	1.0	0.8987083151914038	0.8870760563874767	High
GOTERM_BP_DIRECT	GO:0036120	cellular response to platelet-derived growth factor stimulus	5	0.45045045045045046	0.0489415	1.31032	ENSG00000165240 ENSG00000118260 ENSG00000176105 ENSG00000110395 ENSG00000140575	1035	26	19157	3.559457450761798	1.0	0.9059785092394973	0.8942521500725352	High
GOTERM_BP_DIRECT	GO:0002181	cytoplasmic translation	55	3.5256410256410255	3.31363e-41	40.4797	ENSG00000108107, ENSG00000213741, ENSG00000142937, ENSG00000171863, ENSG00000197728, ENSG00000142541, ENSG00000171858, ENSG00000170889, ENSG00000105193, ENSG00000109475, ENSG00000167526, ENSG00000138326, ENSG00000241343, ENSG00000115268, ENSG00000136942, ENSG00000149806, ENSG00000168028, ENSG00000233927, ENSG00000197958, ENSG00000144713, ENSG00000166441, ENSG00000221983, ENSG00000231500, ENSG0000…	1280	88	19157	9.35400390625	1.1697112753931881E-37	1.1697112753931881E-37	1.1667290086853866E-37	Low
GOTERM_BP_DIRECT	GO:0006412	translation	79	5.064102564102564	4.6693e-36	35.3307	ENSG00000108107, ENSG00000172590, ENSG00000130312, ENSG00000213741, ENSG00000111639, ENSG00000142937, ENSG00000171421, ENSG00000177600, ENSG00000171863, ENSG00000197728, ENSG00000142541, ENSG00000143314, ENSG00000171858, ENSG00000170889, ENSG00000158042, ENSG00000105193, ENSG00000109475, ENSG00000162910, ENSG00000167526, ENSG00000165502, ENSG00000214026, ENSG00000122140, ENSG00000138326, ENSG0000…	1280	223	19157	5.302000420403588	1.6482623937629412E-32	8.241311968814706E-33	8.220300125268153E-33	Low
GOTERM_BP_DIRECT	GO:0006364	rRNA processing	42	2.6923076923076925	5.56746e-18	17.2543	ENSG00000182899, ENSG00000131469, ENSG00000178896, ENSG00000107833, ENSG00000152464, ENSG00000123064, ENSG00000130810, ENSG00000114767, ENSG00000171863, ENSG00000102309, ENSG00000105193, ENSG00000183751, ENSG00000105372, ENSG00000105373, ENSG00000105671, ENSG00000141456, ENSG00000160214, ENSG00000188846, ENSG00000133316, ENSG00000184967, ENSG00000172183, ENSG00000104872, ENSG00000105202, ENSG0000…	1280	128	19157	4.9108520507812505	1.965311925668776E-14	6.551039752229253E-15	6.534337384589009E-15	Low
GOTERM_BP_DIRECT	GO:0032981	mitochondrial respiratory chain complex I assembly	23	1.4743589743589742	2.99497e-11	10.5236	ENSG00000183648, ENSG00000090266, ENSG00000178057, ENSG00000137038, ENSG00000174886, ENSG00000099795, ENSG00000074582, ENSG00000131495, ENSG00000119421, ENSG00000213619, ENSG00000065518, ENSG00000115286, ENSG00000140990, ENSG00000186010, ENSG00000168653, ENSG00000166136, ENSG00000224877, ENSG00000170906, ENSG00000147123, ENSG00000102125, ENSG00000184983, ENSG00000110717, ENSG00000125356	1280	62	19157	5.552053931451613	1.0572246855744538E-7	2.6430582689761093E-8	2.6363195935027993E-8	Low
GOTERM_BP_DIRECT	GO:0006120	mitochondrial electron transport, NADH to ubiquinone	19	1.217948717948718	2.89059e-10	9.53901	ENSG00000183648, ENSG00000178127, ENSG00000267855, ENSG00000090266, ENSG00000099795, ENSG00000131495, ENSG00000119421, ENSG00000213619, ENSG00000065518, ENSG00000115286, ENSG00000140990, ENSG00000168653, ENSG00000166136, ENSG00000167792, ENSG00000145494, ENSG00000170906, ENSG00000184983, ENSG00000110717, ENSG00000125356	1280	46	19157	6.181776494565217	1.0203789215790238E-6	2.0407589740280673E-7	2.0355559058223303E-7	Low
GOTERM_BP_DIRECT	GO:0042274	ribosomal small subunit biogenesis	11	0.7051282051282052	3.03706e-07	6.51755	ENSG00000233927, ENSG00000118181, ENSG00000165792, ENSG00000126749, ENSG00000148296, ENSG00000138326, ENSG00000105193, ENSG00000105372, ENSG00000115268, ENSG00000171863, ENSG00000182774	1280	21	19157	7.839546130952381	0.0010715087812355195	1.7868051571262572E-4	1.782249563241233E-4	Low
GOTERM_BP_DIRECT	GO:0032543	mitochondrial translation	13	0.8333333333333334	3.96005e-06	5.4023	ENSG00000214026, ENSG00000172590, ENSG00000111639, ENSG00000267855, ENSG00000122140, ENSG00000173141, ENSG00000172586, ENSG00000116898, ENSG00000074071, ENSG00000112651, ENSG00000055950, ENSG00000128626, ENSG00000062582	1280	38	19157	5.120086348684211	0.013881740001929432	0.0019969949637997694	0.0019919034752235096	Low
GOTERM_BP_DIRECT	GO:0006626	protein targeting to mitochondrion	11	0.7051282051282052	7.33781e-06	5.13443	ENSG00000185825, ENSG00000130204, ENSG00000150779, ENSG00000110711, ENSG00000099800, ENSG00000134809, ENSG00000126768, ENSG00000100300, ENSG00000214253, ENSG00000175768, ENSG00000104980	1280	28	19157	5.879659598214286	0.02556996939831735	0.0032378084855368854	0.0032295534497380663	Low
GOTERM_BP_DIRECT	GO:0000028	ribosomal small subunit assembly	8	0.5128205128205128	2.32468e-05	4.63364	ENSG00000168028, ENSG00000233927, ENSG00000189306, ENSG00000083845, ENSG00000105372, ENSG00000164587, ENSG00000115268, ENSG00000177954	1280	15	19157	7.982083333333334	0.07878539141396745	0.009117922122336078	0.009094675295395278	Low
GOTERM_BP_DIRECT	GO:1904667	negative regulation of ubiquitin protein ligase activity	7	0.4487179487179487	9.9852e-05	4.00064	ENSG00000147889, ENSG00000116670, ENSG00000145592, ENSG00000008988, ENSG00000115268, ENSG00000171863, ENSG00000142676	1280	13	19157	8.058834134615385	0.2970679700978597	0.03524774786601478	0.03515788108675298	Low
GOTERM_BP_DIRECT	GO:0000398	mRNA splicing, via spliceosome	28	1.7948717948717947	0.000228168	3.64175	ENSG00000076924, ENSG00000077312, ENSG00000175467, ENSG00000105618, ENSG00000171960, ENSG00000240682, ENSG00000130332, ENSG00000139343, ENSG00000125743, ENSG00000161981, ENSG00000161265, ENSG00000106245, ENSG00000105298, ENSG00000130520, ENSG00000184209, ENSG00000104852, ENSG00000104897, ENSG00000141759, ENSG00000198258, ENSG00000162385, ENSG00000142252, ENSG00000125835, ENSG00000123136, ENSG0000…	1280	194	19157	2.1600998711340202	0.5531463148477314	0.07322110576641346	0.07303442306049342	Low
GOTERM_BP_DIRECT	GO:0006281	DNA repair	35	2.2435897435897436	0.000436191	3.36032	ENSG00000183207, ENSG00000149273, ENSG00000106268, ENSG00000012061, ENSG00000197774, ENSG00000106628, ENSG00000105619, ENSG00000170430, ENSG00000116863, ENSG00000133247, ENSG00000062822, ENSG00000169689, ENSG00000100429, ENSG00000115274, ENSG00000187531, ENSG00000169189, ENSG00000173818, ENSG00000126215, ENSG00000105373, ENSG00000164611, ENSG00000141499, ENSG00000160957, ENSG00000105325, ENSG0000…	1280	277	19157	1.8910621615523466	0.7856384192535537	0.12831292904735334	0.12798578560219012	Low
GOTERM_BP_DIRECT	GO:0042776	mitochondrial ATP synthesis coupled proton transport	7	0.4487179487179487	0.000571009	3.24336	ENSG00000124172, ENSG00000165283, ENSG00000241468, ENSG00000099624, ENSG00000167283, ENSG00000169020, ENSG00000241837	1280	17	19157	6.162637867647058	0.866844467799677	0.1550509014856277	0.15465558757249154	Low
GOTERM_BP_DIRECT	GO:0006915	apoptotic process	60	3.8461538461538463	0.00088507	3.05302	ENSG00000185825, ENSG00000074842, ENSG00000130479, ENSG00000106009, ENSG00000103490, ENSG00000130758, ENSG00000099860, ENSG00000099385, ENSG00000169100, ENSG00000087088, ENSG00000054967, ENSG00000126453, ENSG00000149932, ENSG00000239697, ENSG00000126456, ENSG00000165948, ENSG00000105701, ENSG00000127191, ENSG00000131652, ENSG00000008128, ENSG00000174744, ENSG00000166289, ENSG00000183087, ENSG0000…	1280	582	19157	1.5429284793814433	0.956093018952455	0.22316418010971553	0.2225952062794075	Low
GOTERM_BP_DIRECT	GO:0045039	protein import into mitochondrial inner membrane	6	0.38461538461538464	0.0010769	2.96783	ENSG00000186010, ENSG00000150779, ENSG00000099800, ENSG00000134809, ENSG00000125995, ENSG00000142444	1280	13	19157	6.907572115384615	0.9777071818762006	0.2375901475097199	0.2369843935925563	Low
GOTERM_BP_DIRECT	GO:0006122	mitochondrial electron transport, ubiquinol to cytochrome c	6	0.38461538461538464	0.0010769	2.96783	ENSG00000204922, ENSG00000127540, ENSG00000184076, ENSG00000173660, ENSG00000164405, ENSG00000179091	1280	13	19157	6.907572115384615	0.9777071818762006	0.2375901475097199	0.2369843935925563	Low
GOTERM_BP_DIRECT	GO:0000387	spliceosomal snRNP assembly	8	0.5128205128205128	0.00198633	2.70195	ENSG00000132600, ENSG00000130520, ENSG00000139343, ENSG00000142252, ENSG00000125835, ENSG00000125743, ENSG00000175467, ENSG00000124562	1280	28	19157	4.2761160714285715	0.9991050199328353	0.4124550631656452	0.4114034780187639	Low
GOTERM_BP_DIRECT	GO:0006979	response to oxidative stress	18	1.153846153846154	0.00234144	2.63052	ENSG00000106268, ENSG00000130203, ENSG00000012061, ENSG00000113811, ENSG00000039650, ENSG00000148450, ENSG00000177556, ENSG00000065518, ENSG00000167468, ENSG00000147813, ENSG00000163794, ENSG00000103415, ENSG00000184983, ENSG00000126432, ENSG00000110717, ENSG00000233276, ENSG00000140398, ENSG00000161544	1280	119	19157	2.2638261554621852	0.9997451892963747	0.4588080411813516	0.4576382756372632	Low
GOTERM_BP_DIRECT	GO:0042273	ribosomal large subunit biogenesis	8	0.5128205128205128	0.00246951	2.60739	ENSG00000182899, ENSG00000133316, ENSG00000148296, ENSG00000156928, ENSG00000122034, ENSG00000048162, ENSG00000142676, ENSG00000188846	1280	29	19157	4.128663793103448	0.9998380356501222	0.4588080411813516	0.4576382756372632	Low
GOTERM_BP_DIRECT	GO:0097190	apoptotic signaling pathway	12	0.7692307692307693	0.00278814	2.55469	ENSG00000011600, ENSG00000186010, ENSG00000105327, ENSG00000165948, ENSG00000215788, ENSG00000087088, ENSG00000105619, ENSG00000164896, ENSG00000239697, ENSG00000180953, ENSG00000167657, ENSG00000119632	1280	63	19157	2.8507440476190475	0.9999475624120014	0.49210703482964663	0.4908523710014691	Low
GOTERM_BP_DIRECT	GO:0009060	aerobic respiration	8	0.5128205128205128	0.00303822	2.51738	ENSG00000115286, ENSG00000163794, ENSG00000184076, ENSG00000173660, ENSG00000099624, ENSG00000142082, ENSG00000135441, ENSG00000110717	1280	30	19157	3.991041666666667	0.9999783656328377	0.5107096226857668	0.5094075301633385	Low
GOTERM_BP_DIRECT	GO:0043086	negative regulation of catalytic activity	17	1.0897435897435896	0.00480471	2.31833	ENSG00000132522, ENSG00000130755, ENSG00000061938, ENSG00000133265, ENSG00000104904, ENSG00000114993, ENSG00000173457, ENSG00000167641, ENSG00000185043, ENSG00000167264, ENSG00000125503, ENSG00000011132, ENSG00000185338, ENSG00000169727, ENSG00000142546, ENSG00000102265, ENSG00000185614	1280	117	19157	2.1746060363247866	0.9999999586629975	0.7494290407830825	0.7475183151833522	Low
GOTERM_BP_DIRECT	GO:0008380	RNA splicing	24	1.5384615384615385	0.00497833	2.30292	ENSG00000126461, ENSG00000130520, ENSG00000184209, ENSG00000128563, ENSG00000105248, ENSG00000104897, ENSG00000105705, ENSG00000104957, ENSG00000104859, ENSG00000131652, ENSG00000139343, ENSG00000162385, ENSG00000163156, ENSG00000125835, ENSG00000181817, ENSG00000125743, ENSG00000071859, ENSG00000126457, ENSG00000161981, ENSG00000102103, ENSG00000182872, ENSG00000011243, ENSG00000164610, ENSG0000…	1280	193	19157	1.8611075129533676	0.9999999776710955	0.7494290407830825	0.7475183151833522	Low
GOTERM_BP_DIRECT	GO:0051101	regulation of DNA binding	4	0.2564102564102564	0.00509527	2.29283	ENSG00000204305, ENSG00000069399, ENSG00000204435, ENSG00000166337	1280	6	19157	9.977604166666667	0.9999999852537309	0.7494290407830825	0.7475183151833522	Low
GOTERM_BP_DIRECT	GO:0051726	regulation of cell cycle	34	2.1794871794871793	0.00625285	2.20392	ENSG00000183207, ENSG00000116809, ENSG00000090097, ENSG00000176476, ENSG00000068028, ENSG00000136717, ENSG00000174775, ENSG00000099860, ENSG00000171223, ENSG00000105619, ENSG00000135722, ENSG00000136270, ENSG00000115274, ENSG00000159692, ENSG00000087088, ENSG00000090447, ENSG00000105373, ENSG00000167967, ENSG00000182325, ENSG00000129355, ENSG00000130522, ENSG00000240972, ENSG00000104973, ENSG0000…	1280	313	19157	1.6257438099041532	0.9999999997579421	0.8829018781634063	0.8806508535448594	Low
GOTERM_BP_DIRECT	GO:0002098	tRNA wobble uridine modification	6	0.38461538461538464	0.00695463	2.15773	ENSG00000170291, ENSG00000174177, ENSG00000163832, ENSG00000142544, ENSG00000130299, ENSG00000167118	1280	19	19157	4.726233552631578	0.9999999999800064	0.9442249165303104	0.9418175442218761	Low
GOTERM_BP_DIRECT	GO:0006401	RNA catabolic process	8	0.5128205128205128	0.00750079	2.12489	ENSG00000172183, ENSG00000178896, ENSG00000172922, ENSG00000077348, ENSG00000104889, ENSG00000026297, ENSG00000171311, ENSG00000075914	1280	35	19157	3.4208928571428574	0.9999999999971325	0.9806583570637355	0.9781580949635731	Low
GOTERM_BP_DIRECT	GO:1902255	positive regulation of intrinsic apoptotic signaling pathway by p53 class mediator	4	0.2564102564102564	0.00847589	2.07181	ENSG00000163132, ENSG00000132507, ENSG00000171863, ENSG00000142676	1280	7	19157	8.552232142857143	0.9999999999999107	1.0	0.9977330688580335	Low
GOTERM_BP_DIRECT	GO:0009116	nucleoside metabolic process	6	0.38461538461538464	0.00877152	2.05693	ENSG00000198276, ENSG00000112667, ENSG00000183696, ENSG00000198931, ENSG00000103202, ENSG00000136877	1280	20	19157	4.489921875	0.9999999999999688	1.0	0.9977330688580335	Low
GOTERM_BP_DIRECT	GO:0015986	ATP synthesis coupled proton transport	6	0.38461538461538464	0.00877152	2.05693	ENSG00000135390, ENSG00000159199, ENSG00000075399, ENSG00000099624, ENSG00000167283, ENSG00000241837	1280	20	19157	4.489921875	0.9999999999999688	1.0	0.9977330688580335	Low
GOTERM_BP_DIRECT	GO:0008033	tRNA processing	8	0.5128205128205128	0.00878665	2.05618	ENSG00000176261, ENSG00000169972, ENSG00000182173, ENSG00000100416, ENSG00000167272, ENSG00000149743, ENSG00000241370, ENSG00000196976	1280	36	19157	3.325868055555556	0.9999999999999705	1.0	0.9977330688580335	Low
GOTERM_BP_DIRECT	GO:0039702	viral budding via host ESCRT complex	6	0.38461538461538464	0.0108914	1.96291	ENSG00000160948, ENSG00000130724, ENSG00000254505, ENSG00000131165, ENSG00000176108, ENSG00000141971	1280	21	19157	4.276116071428571	1.0	1.0	0.9977330688580335	Low
GOTERM_BP_DIRECT	GO:0042407	cristae formation	5	0.3205128205128205	0.0115251	1.93836	ENSG00000204922, ENSG00000174917, ENSG00000159685, ENSG00000102125, ENSG00000197912	1280	14	19157	5.345145089285714	1.0	1.0	0.9977330688580335	Low
GOTERM_BP_DIRECT	GO:0006091	generation of precursor metabolites and energy	9	0.576923076923077	0.0118051	1.92793	ENSG00000176340, ENSG00000138495, ENSG00000156873, ENSG00000127540, ENSG00000111775, ENSG00000130770, ENSG00000161513, ENSG00000131055, ENSG00000131143	1280	47	19157	2.865907579787234	1.0	1.0	0.9977330688580335	Low
GOTERM_BP_DIRECT	GO:0046074	dTMP catabolic process	3	0.19230769230769232	0.0127687	1.89385	ENSG00000025708, ENSG00000183696, ENSG00000125458	1280	3	19157	14.96640625	1.0	1.0	0.9977330688580335	Low
GOTERM_BP_DIRECT	GO:0071169	establishment of protein localization to chromatin	4	0.2564102564102564	0.0128934	1.88963	ENSG00000183207, ENSG00000104872, ENSG00000176476, ENSG00000161036	1280	8	19157	7.483203125000001	1.0	1.0	0.9977330688580335	Low
GOTERM_BP_DIRECT	GO:0071493	cellular response to UV-B	4	0.2564102564102564	0.0128934	1.88963	ENSG00000068001, ENSG00000213145, ENSG00000186792, ENSG00000118046	1280	8	19157	7.483203125000001	1.0	1.0	0.9977330688580335	Low
GOTERM_BP_DIRECT	GO:1901030	positive regulation of mitochondrial outer membrane permeabilization involved in apoptotic signaling pathway	4	0.2564102564102564	0.0128934	1.88963	ENSG00000250479, ENSG00000184990, ENSG00000122386, ENSG00000130770	1280	8	19157	7.483203125000001	1.0	1.0	0.9977330688580335	Low
GOTERM_BP_DIRECT	GO:0043162	ubiquitin-dependent protein catabolic process via the multivesicular body sorting pathway	7	0.4487179487179487	0.0130091	1.88575	ENSG00000070423, ENSG00000160948, ENSG00000130724, ENSG00000254505, ENSG00000131165, ENSG00000176108, ENSG00000141971	1280	30	19157	3.492161458333333	1.0	1.0	0.9977330688580335	Low
GOTERM_BP_DIRECT	GO:0034314	Arp2/3 complex-mediated actin nucleation	6	0.38461538461538464	0.0133358	1.87498	ENSG00000136950, ENSG00000182484, ENSG00000130429, ENSG00000241553, ENSG00000181404, ENSG00000146556	1280	22	19157	4.0817471590909085	1.0	1.0	0.9977330688580335	Low
GOTERM_BP_DIRECT	GO:0006123	mitochondrial electron transport, cytochrome c to oxygen	6	0.38461538461538464	0.0133358	1.87498	ENSG00000178741, ENSG00000176340, ENSG00000111775, ENSG00000131055, ENSG00000131143, ENSG00000135940	1280	22	19157	4.0817471590909085	1.0	1.0	0.9977330688580335	Low
GOTERM_BP_DIRECT	GO:0051301	cell division	38	2.435897435897436	0.0135822	1.86703	ENSG00000149273, ENSG00000090273, ENSG00000175063, ENSG00000108106, ENSG00000099804, ENSG00000107816, ENSG00000260238, ENSG00000203760, ENSG00000173465, ENSG00000131165, ENSG00000178999, ENSG00000141552, ENSG00000013810, ENSG00000169689, ENSG00000198917, ENSG00000102901, ENSG00000168476, ENSG00000007080, ENSG00000105393, ENSG00000161888, ENSG00000167967, ENSG00000164611, ENSG00000105401, ENSG0000…	1280	380	19157	1.496640625	1.0	1.0	0.9977330688580335	Low
GOTERM_BP_DIRECT	GO:0007005	mitochondrion organization	12	0.7692307692307693	0.0155331	1.80874	ENSG00000160072, ENSG00000250479, ENSG00000165283, ENSG00000196365, ENSG00000197785, ENSG00000102125, ENSG00000074582, ENSG00000179526, ENSG00000140983, ENSG00000072506, ENSG00000178307, ENSG00000215021	1280	79	19157	2.273378164556962	1.0	1.0	0.9977330688580335	Low
GOTERM_BP_DIRECT	GO:0009615	response to virus	15	0.9615384615384616	0.0158362	1.80035	ENSG00000185507, ENSG00000172183, ENSG00000069399, ENSG00000187608, ENSG00000130303, ENSG00000068001, ENSG00000134419, ENSG00000104957, ENSG00000175334, ENSG00000134248, ENSG00000135114, ENSG00000142089, ENSG00000172757, ENSG00000186792, ENSG00000106211	1280	111	19157	2.022487331081081	1.0	1.0	0.9977330688580335	Low
GOTERM_BP_DIRECT	GO:0007080	mitotic metaphase plate congression	8	0.5128205128205128	0.0177284	1.75133	ENSG00000090273, ENSG00000130724, ENSG00000254093, ENSG00000254505, ENSG00000134222, ENSG00000079616, ENSG00000131165, ENSG00000176108	1280	41	19157	2.920274390243903	1.0	1.0	0.9977330688580335	Low
GOTERM_BP_DIRECT	GO:1901798	positive regulation of signal transduction by p53 class mediator	4	0.2564102564102564	0.0183909	1.7354	ENSG00000147889, ENSG00000145592, ENSG00000008988, ENSG00000115268	1280	9	19157	6.651736111111112	1.0	1.0	0.9977330688580335	Low
GOTERM_BP_DIRECT	GO:0032471	negative regulation of endoplasmic reticulum calcium ion concentration	4	0.2564102564102564	0.0183909	1.7354	ENSG00000185825, ENSG00000105327, ENSG00000087088, ENSG00000214253	1280	9	19157	6.651736111111112	1.0	1.0	0.9977330688580335	Low
GOTERM_BP_DIRECT	GO:0032088	negative regulation of NF-kappaB transcription factor activity	13	0.8333333333333334	0.0191626	1.71755	ENSG00000178685, ENSG00000069399, ENSG00000103490, ENSG00000173163, ENSG00000066336, ENSG00000174744, ENSG00000188243, ENSG00000147889, ENSG00000204498, ENSG00000125826, ENSG00000184990, ENSG00000183763, ENSG00000105298	1280	92	19157	2.114818274456522	1.0	1.0	0.9977330688580335	Low
GOTERM_BP_DIRECT	GO:0000027	ribosomal large subunit assembly	6	0.38461538461538464	0.0192755	1.715	ENSG00000261236, ENSG00000130810, ENSG00000114391, ENSG00000089009, ENSG00000105373, ENSG00000142676	1280	24	19157	3.7416015625	1.0	1.0	0.9977330688580335	Low
GOTERM_BP_DIRECT	GO:0006974	cellular response to DNA damage stimulus	28	1.7948717948717947	0.0205222	1.68778	ENSG00000185507, ENSG00000156127, ENSG00000149273, ENSG00000069399, ENSG00000106009, ENSG00000068028, ENSG00000148362, ENSG00000181085, ENSG00000187531, ENSG00000188486, ENSG00000126215, ENSG00000105373, ENSG00000126456, ENSG00000133315, ENSG00000105327, ENSG00000177595, ENSG00000159685, ENSG00000112511, ENSG00000175279, ENSG00000118046, ENSG00000101945, ENSG00000185043, ENSG00000167770, ENSG0000…	1280	267	19157	1.569510767790262	1.0	1.0	0.9977330688580335	Low
GOTERM_BP_DIRECT	GO:1902600	hydrogen ion transmembrane transport	15	0.9615384615384616	0.0224663	1.64847	ENSG00000178741, ENSG00000176340, ENSG00000173660, ENSG00000241468, ENSG00000111775, ENSG00000131143, ENSG00000131055, ENSG00000135940, ENSG00000184076, ENSG00000164405, ENSG00000241837, ENSG00000126267, ENSG00000179091, ENSG00000128524, ENSG00000167700	1280	116	19157	1.9353111530172413	1.0	1.0	0.9977330688580335	Low
GOTERM_BP_DIRECT	GO:0032447	protein urmylation	3	0.19230769230769232	0.0244089	1.61245	ENSG00000174177, ENSG00000142544, ENSG00000167118	1280	4	19157	11.2248046875	1.0	1.0	0.9977330688580335	Low
GOTERM_BP_DIRECT	GO:0034227	tRNA thio-modification	3	0.19230769230769232	0.0244089	1.61245	ENSG00000174177, ENSG00000142544, ENSG00000167118	1280	4	19157	11.2248046875	1.0	1.0	0.9977330688580335	Low
GOTERM_BP_DIRECT	GO:0002143	tRNA wobble position uridine thiolation	3	0.19230769230769232	0.0244089	1.61245	ENSG00000174177, ENSG00000100416, ENSG00000142544	1280	4	19157	11.2248046875	1.0	1.0	0.9977330688580335	Low
GOTERM_BP_DIRECT	GO:0002943	tRNA dihydrouridine synthesis	3	0.19230769230769232	0.0244089	1.61245	ENSG00000167264, ENSG00000169718, ENSG00000141994	1280	4	19157	11.2248046875	1.0	1.0	0.9977330688580335	Low
GOTERM_BP_DIRECT	GO:0042775	mitochondrial ATP synthesis coupled electron transport	4	0.2564102564102564	0.0249882	1.60227	ENSG00000168275, ENSG00000167792, ENSG00000114956, ENSG00000102125	1280	10	19157	5.986562500000001	1.0	1.0	0.9977330688580335	Low
GOTERM_BP_DIRECT	GO:0032509	endosome transport via multivesicular body sorting pathway	4	0.2564102564102564	0.0249882	1.60227	ENSG00000160948, ENSG00000130724, ENSG00000167705, ENSG00000131165	1280	10	19157	5.986562500000001	1.0	1.0	0.9977330688580335	Low
GOTERM_BP_DIRECT	GO:0015031	protein transport	41	2.628205128205128	0.025506	1.59336	ENSG00000242802, ENSG00000076944, ENSG00000104863, ENSG00000130734, ENSG00000160948, ENSG00000173163, ENSG00000099800, ENSG00000168010, ENSG00000174851, ENSG00000110047, ENSG00000204991, ENSG00000243279, ENSG00000131165, ENSG00000175768, ENSG00000177548, ENSG00000122679, ENSG00000188026, ENSG00000010361, ENSG00000150779, ENSG00000101997, ENSG00000072818, ENSG00000011132, ENSG00000167705, ENSG0000…	1280	436	19157	1.407391413417431	1.0	1.0	0.9977330688580335	Low
GOTERM_BP_DIRECT	GO:0030030	cell projection organization	10	0.641025641025641	0.0280474	1.55211	ENSG00000104983, ENSG00000161328, ENSG00000100379, ENSG00000162004, ENSG00000110047, ENSG00000185324, ENSG00000095906, ENSG00000247596, ENSG00000177548, ENSG00000108641	1280	65	19157	2.3025240384615384	1.0	1.0	0.9977330688580335	Low
GOTERM_BP_DIRECT	GO:0006754	ATP biosynthetic process	5	0.3205128205128205	0.028485	1.54538	ENSG00000204922, ENSG00000176410, ENSG00000241468, ENSG00000114956, ENSG00000241837	1280	18	19157	4.157335069444445	1.0	1.0	0.9977330688580335	Low
GOTERM_BP_DIRECT	GO:0033209	tumor necrosis factor-mediated signaling pathway	9	0.576923076923077	0.0286622	1.54269	ENSG00000129235, ENSG00000186827, ENSG00000103490, ENSG00000132507, ENSG00000215788, ENSG00000048462, ENSG00000127191, ENSG00000157873, ENSG00000102871	1280	55	19157	2.4490482954545456	1.0	1.0	0.9977330688580335	Low
GOTERM_BP_DIRECT	GO:2001238	positive regulation of extrinsic apoptotic signaling pathway	6	0.38461538461538464	0.031053	1.5079	ENSG00000068001, ENSG00000103490, ENSG00000125826, ENSG00000006327, ENSG00000127191, ENSG00000239697	1280	27	19157	3.3258680555555555	1.0	1.0	0.9977330688580335	Low
GOTERM_BP_DIRECT	GO:0045071	negative regulation of viral genome replication	8	0.5128205128205128	0.0316859	1.49913	ENSG00000178685, ENSG00000172183, ENSG00000142089, ENSG00000187608, ENSG00000130303, ENSG00000130813, ENSG00000175334, ENSG00000135114	1280	46	19157	2.6028532608695656	1.0	1.0	0.9977330688580335	Low
GOTERM_BP_DIRECT	GO:0031665	negative regulation of lipopolysaccharide-mediated signaling pathway	4	0.2564102564102564	0.0326852	1.48565	ENSG00000185187, ENSG00000204498, ENSG00000204397, ENSG00000105298	1280	11	19157	5.4423295454545455	1.0	1.0	0.9977330688580335	Low
GOTERM_BP_DIRECT	GO:0043161	proteasome-mediated ubiquitin-dependent protein catabolic process	21	1.3461538461538463	0.0336197	1.47341	ENSG00000087191, ENSG00000099804, ENSG00000070423, ENSG00000182979, ENSG00000133612, ENSG00000165916, ENSG00000142507, ENSG00000099364, ENSG00000159069, ENSG00000158552, ENSG00000162191, ENSG00000179526, ENSG00000174943, ENSG00000136930, ENSG00000111671, ENSG00000158062, ENSG00000124702, ENSG00000186187, ENSG00000125826, ENSG00000100379, ENSG00000103266	1280	193	19157	1.628469073834197	1.0	1.0	0.9977330688580335	Low
GOTERM_BP_DIRECT	GO:0000956	nuclear-transcribed mRNA catabolic process	5	0.3205128205128205	0.0342265	1.46564	ENSG00000130520, ENSG00000204348, ENSG00000178896, ENSG00000134815, ENSG00000130332	1280	19	19157	3.938527960526316	1.0	1.0	0.9977330688580335	Low
GOTERM_BP_DIRECT	GO:0007266	Rho protein signal transduction	9	0.576923076923077	0.0346404	1.46042	ENSG00000131037, ENSG00000172757, ENSG00000089820, ENSG00000167617, ENSG00000076928, ENSG00000114993, ENSG00000177105, ENSG00000177106, ENSG00000141522	1280	57	19157	2.363116776315789	1.0	1.0	0.9977330688580335	Low
GOTERM_BP_DIRECT	GO:0000462	maturation of SSU-rRNA from tricistronic rRNA transcript (SSU-rRNA, 5.8S rRNA, LSU-rRNA)	6	0.38461538461538464	0.0357935	1.4462	ENSG00000142937, ENSG00000160256, ENSG00000105193, ENSG00000105372, ENSG00000164587, ENSG00000227057	1280	28	19157	3.2070870535714286	1.0	1.0	0.9977330688580335	Low
GOTERM_BP_DIRECT	GO:0006310	DNA recombination	11	0.7051282051282052	0.0369605	1.43226	ENSG00000183207, ENSG00000160957, ENSG00000115274, ENSG00000167136, ENSG00000012061, ENSG00000280789, ENSG00000169189, ENSG00000197774, ENSG00000126215, ENSG00000169592, ENSG00000105619	1280	79	19157	2.083929984177215	1.0	1.0	0.9977330688580335	Low
GOTERM_BP_DIRECT	GO:1903078	positive regulation of protein localization to plasma membrane	9	0.576923076923077	0.037924	1.42109	ENSG00000122679, ENSG00000185482, ENSG00000145506, ENSG00000185043, ENSG00000166997, ENSG00000177105, ENSG00000099904, ENSG00000108961, ENSG00000103496	1280	58	19157	2.3223733836206897	1.0	1.0	0.9977330688580335	Low
GOTERM_BP_DIRECT	GO:0030041	actin filament polymerization	7	0.4487179487179487	0.0385491	1.41399	ENSG00000262246, ENSG00000015285, ENSG00000148450, ENSG00000164877, ENSG00000204991, ENSG00000241553, ENSG00000140368	1280	38	19157	2.756969572368421	1.0	1.0	0.9977330688580335	Low
GOTERM_BP_DIRECT	GO:1902512	positive regulation of apoptotic DNA fragmentation	3	0.19230769230769232	0.0388945	1.41011	ENSG00000167136, ENSG00000087088, ENSG00000180953	1280	5	19157	8.97984375	1.0	1.0	0.9977330688580335	Low
GOTERM_BP_DIRECT	GO:2000435	negative regulation of protein neddylation	3	0.19230769230769232	0.0388945	1.41011	ENSG00000147889, ENSG00000172428, ENSG00000142676	1280	5	19157	8.97984375	1.0	1.0	0.9977330688580335	Low
GOTERM_BP_DIRECT	GO:0050790	regulation of catalytic activity	37	2.371794871794872	0.0391814	1.40692	ENSG00000099901, ENSG00000006638, ENSG00000023892, ENSG00000075399, ENSG00000111775, ENSG00000131584, ENSG00000177106, ENSG00000177548, ENSG00000116586, ENSG00000163463, ENSG00000188186, ENSG00000089820, ENSG00000179085, ENSG00000072818, ENSG00000100365, ENSG00000136908, ENSG00000221978, ENSG00000147799, ENSG00000108961, ENSG00000101199, ENSG00000274523, ENSG00000188747, ENSG00000160972, ENSG0000…	1280	398	19157	1.3913493247487438	1.0	1.0	0.9977330688580335	Low
GOTERM_BP_DIRECT	GO:0090502	RNA phosphodiester bond hydrolysis, endonucleolytic	10	0.641025641025641	0.0393326	1.40525	ENSG00000127054, ENSG00000152464, ENSG00000167136, ENSG00000168101, ENSG00000173818, ENSG00000104889, ENSG00000026297, ENSG00000167272, ENSG00000170892, ENSG00000241370	1280	69	19157	2.169044384057971	1.0	1.0	0.9977330688580335	Low
GOTERM_BP_DIRECT	GO:0030150	protein import into mitochondrial matrix	5	0.3205128205128205	0.0405902	1.39158	ENSG00000130204, ENSG00000217930, ENSG00000125995, ENSG00000126768, ENSG00000104980	1280	20	19157	3.7416015625	1.0	1.0	0.9977330688580335	Low
GOTERM_BP_DIRECT	GO:0010458	exit from mitosis	4	0.2564102564102564	0.0414656	1.38231	ENSG00000175063, ENSG00000108106, ENSG00000114391, ENSG00000130724	1280	12	19157	4.988802083333334	1.0	1.0	0.9977330688580335	Low
GOTERM_BP_DIRECT	GO:0050821	protein stabilization	21	1.3461538461538463	0.0422331	1.37435	ENSG00000105401, ENSG00000256053, ENSG00000107404, ENSG00000108518, ENSG00000068028, ENSG00000214941, ENSG00000138834, ENSG00000171863, ENSG00000167874, ENSG00000163132, ENSG00000166794, ENSG00000011600, ENSG00000147889, ENSG00000168884, ENSG00000100726, ENSG00000125912, ENSG00000164736, ENSG00000105373, ENSG00000142676, ENSG00000215021, ENSG00000127445	1280	198	19157	1.5873461174242425	1.0	1.0	0.9977330688580335	Low
GOTERM_BP_DIRECT	GO:0042254	ribosome biogenesis	7	0.4487179487179487	0.0430833	1.36569	ENSG00000233927, ENSG00000184967, ENSG00000261236, ENSG00000171421, ENSG00000176731, ENSG00000105373, ENSG00000148303	1280	39	19157	2.686278044871795	1.0	1.0	0.9977330688580335	Low
GOTERM_BP_DIRECT	GO:0036258	multivesicular body assembly	6	0.38461538461538464	0.046545	1.33213	ENSG00000160948, ENSG00000130724, ENSG00000254505, ENSG00000131165, ENSG00000176108, ENSG00000141971	1280	30	19157	2.99328125	1.0	1.0	0.9977330688580335	Low
GOTERM_BP_DIRECT	GO:0006366	transcription from RNA polymerase II promoter	17	1.0897435897435896	0.0472466	1.32563	ENSG00000126461, ENSG00000130522, ENSG00000105258, ENSG00000104976, ENSG00000175550, ENSG00000177700, ENSG00000146109, ENSG00000163882, ENSG00000168002, ENSG00000005075, ENSG00000007080, ENSG00000160783, ENSG00000166337, ENSG00000169957, ENSG00000103168, ENSG00000099817, ENSG00000221869	1280	152	19157	1.6738743832236842	1.0	1.0	0.9977330688580335	Low
GOTERM_BP_DIRECT	GO:0006801	superoxide metabolic process	5	0.3205128205128205	0.0475782	1.32259	ENSG00000165178, ENSG00000100365, ENSG00000173992, ENSG00000051523, ENSG00000188747	1280	21	19157	3.5634300595238093	1.0	1.0	0.9977330688580335	Low
GOTERM_BP_DIRECT	GO:0010824	regulation of centrosome duplication	5	0.3205128205128205	0.0475782	1.32259	ENSG00000130724, ENSG00000159069, ENSG00000126215, ENSG00000141577, ENSG00000131165	1280	21	19157	3.5634300595238093	1.0	1.0	0.9977330688580335	Low

## Sheet: BPsFromUniqueGenes
GO	Term	Description	Count	%	PValue	Genes	List Total	Pop Hits	Pop Total	Fold Enrichment	Bonferroni	Benjamini	FDR	Subtype
GOTERM_BP_DIRECT	GO:0010761	fibroblast migration	4	0.8213552361396305	0.003224293356696818	ENSG00000188807, ENSG00000136999, ENSG00000142208, ENSG00000140464	423	14	19157	12.93954745018575	0.9988096559572633	1.0	1.0	Her2
GOTERM_BP_DIRECT	GO:0007040	lysosome organization	6	1.2320328542094456	0.003982604410531507	ENSG00000051009, ENSG00000137474, ENSG00000182372, ENSG00000177628, ENSG00000168172, ENSG00000014257	423	48	19157	5.661052009456265	0.9997564795087405	1.0	1.0	Her2
GOTERM_BP_DIRECT	GO:0030010	establishment of cell polarity	5	1.0266940451745379	0.006384493123851235	ENSG00000174672, ENSG00000099942, ENSG00000149269, ENSG00000132694, ENSG00000067606	423	34	19157	6.6600611875956055	0.9999984140770696	1.0	1.0	Her2
GOTERM_BP_DIRECT	GO:0031397	negative regulation of protein ubiquitination	6	1.2320328542094456	0.00714034649957864	ENSG00000102921, ENSG00000063244, ENSG00000136158, ENSG00000114316, ENSG00000142208, ENSG00000100302	423	55	19157	4.940554480980013	0.999999675515549	1.0	1.0	Her2
GOTERM_BP_DIRECT	GO:0030308	negative regulation of cell growth	9	1.8480492813141685	0.007142380655050023	ENSG00000102054, ENSG00000136999, ENSG00000135503, ENSG00000159346, ENSG00000057019, ENSG00000184205, ENSG00000101079, ENSG00000171169, ENSG00000140464	423	127	19157	3.209415312447646	0.9999996768986994	1.0	1.0	Her2
GOTERM_BP_DIRECT	GO:0030644	cellular chloride ion homeostasis	3	0.6160164271047228	0.01573059818692785	ENSG00000117560, ENSG00000059377, ENSG00000023839	423	9	19157	15.096138691883374	0.9999999999999956	1.0	1.0	Her2
GOTERM_BP_DIRECT	GO:0038092	nodal signaling pathway	3	0.6160164271047228	0.01573059818692785	ENSG00000135503, ENSG00000175387, ENSG00000118707	423	9	19157	15.096138691883374	0.9999999999999956	1.0	1.0	Her2
GOTERM_BP_DIRECT	GO:0006260	DNA replication	8	1.642710472279261	0.016317877534711245	ENSG00000102054, ENSG00000150594, ENSG00000146857, ENSG00000100479, ENSG00000167670, ENSG00000117748, ENSG00000005156, ENSG00000014138	423	119	19157	3.0445994000437056	0.9999999999999988	1.0	1.0	Her2
GOTERM_BP_DIRECT	GO:0045022	early endosome to late endosome transport	4	0.8213552361396305	0.01703887059187309	ENSG00000051009, ENSG00000168172, ENSG00000078142, ENSG00000126775	423	25	19157	7.246146572104018	0.9999999999999998	1.0	1.0	Her2
GOTERM_BP_DIRECT	GO:0022617	extracellular matrix disassembly	5	1.0266940451745379	0.018288779581522228	ENSG00000167754, ENSG00000169035, ENSG00000262406, ENSG00000106991, ENSG00000137673	423	46	19157	4.922653921266317	1.0	1.0	1.0	Her2
GOTERM_BP_DIRECT	GO:0051247	positive regulation of protein metabolic process	3	0.6160164271047228	0.019379505418249197	ENSG00000136826, ENSG00000142192, ENSG00000177628	423	10	19157	13.586524822695036	1.0	1.0	1.0	Her2
GOTERM_BP_DIRECT	GO:0016310	phosphorylation	8	1.642710472279261	0.022465995621093318	ENSG00000101911, ENSG00000166908, ENSG00000175066, ENSG00000149269, ENSG00000142208, ENSG00000172992, ENSG00000176095, ENSG00000102144	423	127	19157	2.8528136110645743	1.0	1.0	1.0	Her2
GOTERM_BP_DIRECT	GO:0042060	wound healing	7	1.4373716632443532	0.023234769265978398	ENSG00000065361, ENSG00000175387, ENSG00000198663, ENSG00000149269, ENSG00000057019, ENSG00000075275, ENSG00000106991	423	100	19157	3.170189125295508	1.0	1.0	1.0	Her2
GOTERM_BP_DIRECT	GO:0006355	regulation of transcription, DNA-templated	31	6.365503080082135	0.03687755063894821	ENSG00000196284, ENSG00000135503, ENSG00000175387, ENSG00000113812, ENSG00000197951, ENSG00000173207, ENSG00000166313, ENSG00000116580, ENSG00000088038, ENSG00000140464, ENSG00000105497, ENSG00000188868, ENSG00000102054, ENSG00000131931, ENSG00000128000, ENSG00000134107, ENSG00000189180, ENSG00000197302, ENSG00000198879, ENSG00000110031, ENSG00000133794, ENSG00000171827, ENSG00000137270, ENSG0000…	423	967	19157	1.4518520148346985	1.0	1.0	1.0	Her2
GOTERM_BP_DIRECT	GO:0002230	positive regulation of defense response to virus by host	4	0.8213552361396305	0.03836648675881994	ENSG00000188818, ENSG00000096996, ENSG00000154174, ENSG00000140464	423	34	19157	5.328048950076484	1.0	1.0	1.0	Her2
GOTERM_BP_DIRECT	GO:0006629	lipid metabolic process	10	2.0533880903490758	0.04034986226688933	ENSG00000083123, ENSG00000099942, ENSG00000189058, ENSG00000197324, ENSG00000100330, ENSG00000014257, ENSG00000151365, ENSG00000111144, ENSG00000164535, ENSG00000015413	423	207	19157	2.187846187229474	1.0	1.0	1.0	Her2
GOTERM_BP_DIRECT	GO:0045745	positive regulation of G-protein coupled receptor protein signaling pathway	3	0.6160164271047228	0.04206652072105331	ENSG00000167754, ENSG00000142192, ENSG00000167755	423	15	19157	9.057683215130023	1.0	1.0	1.0	Her2
GOTERM_BP_DIRECT	GO:0010975	regulation of neuron projection development	4	0.8213552361396305	0.04749186485902588	ENSG00000174672, ENSG00000142208, ENSG00000091129, ENSG00000167755	423	37	19157	4.8960449811513636	1.0	1.0	1.0	Her2
GOTERM_BP_DIRECT	GO:0006974	cellular response to DNA damage stimulus	35	3.100088573959256	3.4434266197417454E-7	ENSG00000101096, ENSG00000108468, ENSG00000103194, ENSG00000174013, ENSG00000197299, ENSG00000165819, ENSG00000114742, ENSG00000020922, ENSG00000158941, ENSG00000134215, ENSG00000133302, ENSG00000092470, ENSG00000166454, ENSG00000160193, ENSG00000168411, ENSG00000138376, ENSG00000163563, ENSG00000079246, ENSG00000089163, ENSG00000048028, ENSG00000130985, ENSG00000148153, ENSG00000111247, ENSG0000…	940	267	19157	2.671507689855765	0.0012849494656189675	0.0012857754998115676	0.0012857754998115676	Basal
GOTERM_BP_DIRECT	GO:0001501	skeletal system development	18	1.5943312666076175	2.744791614652822E-4	ENSG00000174600, ENSG00000197467, ENSG00000134363, ENSG00000132692, ENSG00000073282, ENSG00000130287, ENSG00000157227, ENSG00000157766, ENSG00000005073, ENSG00000117450, ENSG00000168487, ENSG00000125845, ENSG00000167244, ENSG00000128714, ENSG00000145681, ENSG00000101265, ENSG00000105880, ENSG00000168779	940	133	19157	2.7581666933290676	0.6412199930045999	0.4078367455933785	0.4078367455933785	Basal
GOTERM_BP_DIRECT	GO:0008283	cell proliferation	19	1.6829052258635961	4.037537488958122E-4	ENSG00000048028, ENSG00000129173, ENSG00000120708, ENSG00000083307, ENSG00000020922, ENSG00000157168, ENSG00000176208, ENSG00000073282, ENSG00000169679, ENSG00000147526, ENSG00000117450, ENSG00000079246, ENSG00000166199, ENSG00000185651, ENSG00000141646, ENSG00000183258, ENSG00000146676, ENSG00000147689, ENSG00000105880	940	150	19157	2.5814397163120573	0.7786302576716306	0.4078367455933785	0.4078367455933785	Basal
GOTERM_BP_DIRECT	GO:0007165	signal transduction	86	7.6173604960141725	5.095967215697102E-4	ENSG00000132535, ENSG00000167085, ENSG00000174136, ENSG00000171388, ENSG00000027697, ENSG00000097046, ENSG00000159899, ENSG00000137462, ENSG00000132170, ENSG00000164691, ENSG00000134072, ENSG00000125726, ENSG00000178372, ENSG00000142149, ENSG00000147437, ENSG00000102287, ENSG00000167601, ENSG00000128564, ENSG00000134769, ENSG00000106952, ENSG00000128045, ENSG00000198774, ENSG00000111145, ENSG0000…	940	1211	19157	1.4472846425496777	0.8509270003003557	0.4078367455933785	0.4078367455933785	Basal
GOTERM_BP_DIRECT	GO:0006281	DNA repair	28	2.4800708591674048	5.461124070612996E-4	ENSG00000174371, ENSG00000095002, ENSG00000103194, ENSG00000197299, ENSG00000158169, ENSG00000020922, ENSG00000133302, ENSG00000138376, ENSG00000166199, ENSG00000169188, ENSG00000140525, ENSG00000101773, ENSG00000122376, ENSG00000048028, ENSG00000133119, ENSG00000213397, ENSG00000104313, ENSG00000198554, ENSG00000175792, ENSG00000148153, ENSG00000107949, ENSG00000137337, ENSG00000111247, ENSG0000…	940	277	19157	2.0600506951378756	0.8699375738377352	0.4078367455933785	0.4078367455933785	Basal
GOTERM_BP_DIRECT	GO:0007005	mitochondrion organization	12	1.0628875110717448	0.001578978044479966	ENSG00000245848, ENSG00000112425, ENSG00000105649, ENSG00000165060, ENSG00000132361, ENSG00000167085, ENSG00000117280, ENSG00000125459, ENSG00000117305, ENSG00000109819, ENSG00000116016, ENSG00000089163	940	79	19157	3.095663883652033	0.9972620989033001	0.9826506696813655	0.9826506696813655	Basal
GOTERM_BP_DIRECT	GO:0001649	osteoblast differentiation	15	1.328609388839681	0.0020670319465553757	ENSG00000132436, ENSG00000135316, ENSG00000138623, ENSG00000167085, ENSG00000132382, ENSG00000011028, ENSG00000125845, ENSG00000167244, ENSG00000081189, ENSG00000085741, ENSG00000141646, ENSG00000125844, ENSG00000105880, ENSG00000019549, ENSG00000168779	940	119	19157	2.5688807437868766	0.9995589204359724	1.0	1.0	Basal
GOTERM_BP_DIRECT	GO:0070372	regulation of ERK1 and ERK2 cascade	7	0.6200177147918512	0.0024572218984832894	ENSG00000165025, ENSG00000125538, ENSG00000154928, ENSG00000172575, ENSG00000135333, ENSG00000047936, ENSG00000254087	940	29	19157	4.919258987527513	0.999897593247236	1.0	1.0	Basal
GOTERM_BP_DIRECT	GO:0006357	regulation of transcription from RNA polymerase II promoter	109	9.654561558901682	0.0028109529457126066	ENSG00000185947, ENSG00000180257, ENSG00000173320, ENSG00000197013, ENSG00000198346, ENSG00000197016, ENSG00000143995, ENSG00000170689, ENSG00000132170, ENSG00000167562, ENSG00000081189, ENSG00000184221, ENSG00000163884, ENSG00000102243, ENSG00000168779, ENSG00000112715, ENSG00000095574, ENSG00000129173, ENSG00000115548, ENSG00000116478, ENSG00000064218, ENSG00000073282, ENSG00000186350, ENSG0000…	940	1699	19157	1.307473106833807	0.9999727614694237	1.0	1.0	Basal
GOTERM_BP_DIRECT	GO:0030154	cell differentiation	50	4.428697962798937	0.002944729611745083	ENSG00000155530, ENSG00000072864, ENSG00000134954, ENSG00000023572, ENSG00000065970, ENSG00000165025, ENSG00000132170, ENSG00000134072, ENSG00000081189, ENSG00000183258, ENSG00000164379, ENSG00000188508, ENSG00000112715, ENSG00000133710, ENSG00000080839, ENSG00000047936, ENSG00000111145, ENSG00000111224, ENSG00000134363, ENSG00000186350, ENSG00000163331, ENSG00000253831, ENSG00000168385, ENSG0000…	940	664	19157	1.5346225326839271	0.9999834949107903	1.0	1.0	Basal
GOTERM_BP_DIRECT	GO:0030855	epithelial cell differentiation	12	1.0628875110717448	0.005287954199739936	ENSG00000112715, ENSG00000064195, ENSG00000133710, ENSG00000132170, ENSG00000131668, ENSG00000140519, ENSG00000187908, ENSG00000110375, ENSG00000170477, ENSG00000105880, ENSG00000078902, ENSG00000171403	940	92	19157	2.658233117483811	0.9999999974764815	1.0	1.0	Basal
GOTERM_BP_DIRECT	GO:0007169	transmembrane receptor protein tyrosine kinase signaling pathway	15	1.328609388839681	0.00534149832258451	ENSG00000125170, ENSG00000135333, ENSG00000047936, ENSG00000157168, ENSG00000111252, ENSG00000134259, ENSG00000037280, ENSG00000171119, ENSG00000165025, ENSG00000154928, ENSG00000100842, ENSG00000254087, ENSG00000107263, ENSG00000167601, ENSG00000033327	940	132	19157	2.3158849129593806	0.999999997935987	1.0	1.0	Basal
GOTERM_BP_DIRECT	GO:1903028	positive regulation of opsonization	4	0.354295837023915	0.005460307743334008	ENSG00000127472, ENSG00000142748, ENSG00000196535, ENSG00000118004	940	8	19157	10.189893617021278	0.9999999986787097	1.0	1.0	Basal
GOTERM_BP_DIRECT	GO:0007093	mitotic cell cycle checkpoint	4	0.354295837023915	0.005460307743334008	ENSG00000169679, ENSG00000174442, ENSG00000139579, ENSG00000086827	940	8	19157	10.189893617021278	0.9999999986787097	1.0	1.0	Basal
GOTERM_BP_DIRECT	GO:0061042	vascular wound healing	4	0.354295837023915	0.005460307743334008	ENSG00000112715, ENSG00000179348, ENSG00000173083, ENSG00000006831	940	8	19157	10.189893617021278	0.9999999986787097	1.0	1.0	Basal
GOTERM_BP_DIRECT	GO:0015804	neutral amino acid transport	5	0.44286979627989376	0.006503541048216736	ENSG00000079215, ENSG00000072041, ENSG00000105281, ENSG00000167703, ENSG00000105143	940	16	19157	6.368683510638298	0.9999999999737547	1.0	1.0	Basal
GOTERM_BP_DIRECT	GO:0045893	positive regulation of transcription, DNA-templated	48	4.251550044286979	0.006880540966140663	ENSG00000101096, ENSG00000176692, ENSG00000134954, ENSG00000184939, ENSG00000197451, ENSG00000107438, ENSG00000197299, ENSG00000065970, ENSG00000039068, ENSG00000115415, ENSG00000167085, ENSG00000174136, ENSG00000109819, ENSG00000158941, ENSG00000166454, ENSG00000143258, ENSG00000189298, ENSG00000183072, ENSG00000132170, ENSG00000008196, ENSG00000125845, ENSG00000185651, ENSG00000162194, ENSG0000…	940	661	19157	1.4799240351498373	0.9999999999936383	1.0	1.0	Basal
GOTERM_BP_DIRECT	GO:0090649	response to oxygen-glucose deprivation	3	0.2657218777679362	0.006965598423184347	ENSG00000113734, ENSG00000176171, ENSG00000140299	940	3	19157	20.379787234042553	0.9999999999953797	1.0	1.0	Basal
GOTERM_BP_DIRECT	GO:0007094	mitotic spindle assembly checkpoint	6	0.5314437555358724	0.007793992244846154	ENSG00000169679, ENSG00000174442, ENSG00000164109, ENSG00000184445, ENSG00000112742, ENSG00000086827	940	26	19157	4.703027823240589	0.9999999999997952	1.0	1.0	Basal
GOTERM_BP_DIRECT	GO:0042475	odontogenesis of dentin-containing tooth	9	0.7971656333038087	0.007807864368146277	ENSG00000167522, ENSG00000064195, ENSG00000109205, ENSG00000125845, ENSG00000187689, ENSG00000134363, ENSG00000044115, ENSG00000116478, ENSG00000073282	940	59	19157	3.1087811034980164	0.9999999999998056	1.0	1.0	Basal
GOTERM_BP_DIRECT	GO:0000724	double-strand break repair via homologous recombination	11	0.9743135518157661	0.007885999770171091	ENSG00000134758, ENSG00000168411, ENSG00000197299, ENSG00000146263, ENSG00000148153, ENSG00000083093, ENSG00000111247, ENSG00000114742, ENSG00000020922, ENSG00000101773, ENSG00000139579	940	84	19157	2.66878166160081	0.9999999999998551	1.0	1.0	Basal
GOTERM_BP_DIRECT	GO:0050806	positive regulation of synaptic transmission	5	0.44286979627989376	0.008179400817561484	ENSG00000132535, ENSG00000079215, ENSG00000170498, ENSG00000117016, ENSG00000104918	940	17	19157	5.994055068836045	0.999999999999952	1.0	1.0	Basal
GOTERM_BP_DIRECT	GO:0070373	negative regulation of ERK1 and ERK2 cascade	11	0.9743135518157661	0.008556356368675804	ENSG00000124508, ENSG00000120129, ENSG00000109062, ENSG00000119185, ENSG00000198369, ENSG00000167085, ENSG00000254087, ENSG00000141646, ENSG00000081237, ENSG00000130829, ENSG00000010017	940	85	19157	2.63738423028786	0.9999999999999883	1.0	1.0	Basal
GOTERM_BP_DIRECT	GO:0030574	collagen catabolic process	7	0.6200177147918512	0.009828104972688788	ENSG00000163131, ENSG00000011028, ENSG00000143537, ENSG00000271447, ENSG00000138316, ENSG00000157227, ENSG00000140564	940	38	19157	3.7541713325867865	0.9999999999999999	1.0	1.0	Basal
GOTERM_BP_DIRECT	GO:0006486	protein glycosylation	14	1.2400354295837024	0.01011013466624239	ENSG00000110328, ENSG00000175164, ENSG00000129562, ENSG00000133424, ENSG00000174684, ENSG00000163902, ENSG00000176597, ENSG00000160408, ENSG00000158850, ENSG00000113532, ENSG00000085998, ENSG00000158470, ENSG00000157350, ENSG00000144278	940	128	19157	2.2290392287234044	1.0	1.0	1.0	Basal
GOTERM_BP_DIRECT	GO:0007275	multicellular organism development	20	1.771479185119575	0.01056518550319143	ENSG00000185947, ENSG00000133710, ENSG00000071991, ENSG00000110375, ENSG00000135333, ENSG00000047936, ENSG00000134363, ENSG00000077044, ENSG00000037280, ENSG00000005073, ENSG00000154928, ENSG00000168487, ENSG00000167244, ENSG00000140030, ENSG00000123405, ENSG00000128714, ENSG00000147437, ENSG00000142149, ENSG00000167601, ENSG00000163346	940	217	19157	1.8783214040592215	1.0	1.0	1.0	Basal
GOTERM_BP_DIRECT	GO:0014033	neural crest cell differentiation	4	0.354295837023915	0.01087027410468401	ENSG00000081189, ENSG00000135925, ENSG00000141646, ENSG00000068308	940	10	19157	8.151914893617022	1.0	1.0	1.0	Basal
GOTERM_BP_DIRECT	GO:0072112	glomerular visceral epithelial cell differentiation	4	0.354295837023915	0.01087027410468401	ENSG00000136160, ENSG00000176692, ENSG00000007062, ENSG00000163884	940	10	19157	8.151914893617022	1.0	1.0	1.0	Basal
GOTERM_BP_DIRECT	GO:0006098	pentose-phosphate shunt	4	0.354295837023915	0.01087027410468401	ENSG00000171174, ENSG00000163931, ENSG00000160211, ENSG00000197713	940	10	19157	8.151914893617022	1.0	1.0	1.0	Basal
GOTERM_BP_DIRECT	GO:0043588	skin development	7	0.6200177147918512	0.01114533624699772	ENSG00000244617, ENSG00000008196, ENSG00000125878, ENSG00000135925, ENSG00000188910, ENSG00000114742, ENSG00000171403	940	39	19157	3.657910529187125	1.0	1.0	1.0	Basal
GOTERM_BP_DIRECT	GO:0051301	cell division	30	2.657218777679362	0.012513123471514672	ENSG00000072864, ENSG00000112029, ENSG00000154429, ENSG00000146918, ENSG00000068903, ENSG00000198901, ENSG00000212916, ENSG00000097046, ENSG00000118971, ENSG00000086827, ENSG00000182263, ENSG00000184445, ENSG00000101773, ENSG00000166974, ENSG00000094804, ENSG00000213397, ENSG00000174442, ENSG00000109805, ENSG00000175792, ENSG00000074054, ENSG00000169679, ENSG00000147526, ENSG00000186871, ENSG0000…	940	380	19157	1.6089305711086224	1.0	1.0	1.0	Basal
GOTERM_BP_DIRECT	GO:0043066	negative regulation of apoptotic process	38	3.3658104517271923	0.013193975455046775	ENSG00000129562, ENSG00000132436, ENSG00000113734, ENSG00000165060, ENSG00000020922, ENSG00000003402, ENSG00000158887, ENSG00000037280, ENSG00000004776, ENSG00000118971, ENSG00000164111, ENSG00000183072, ENSG00000138376, ENSG00000008196, ENSG00000085741, ENSG00000176171, ENSG00000147437, ENSG00000167601, ENSG00000163545, ENSG00000023445, ENSG00000112715, ENSG00000196730, ENSG00000171310, ENSG0000…	940	515	19157	1.5037512910555673	1.0	1.0	1.0	Basal
GOTERM_BP_DIRECT	GO:0006933	negative regulation of cell adhesion involved in substrate-bound cell migration	3	0.2657218777679362	0.01347878132965049	ENSG00000119185, ENSG00000081237, ENSG00000019549	940	4	19157	15.284840425531915	1.0	1.0	1.0	Basal
GOTERM_BP_DIRECT	GO:0042542	response to hydrogen peroxide	8	0.70859167404783	0.014341479778803488	ENSG00000137074, ENSG00000244734, ENSG00000023572, ENSG00000120129, ENSG00000115415, ENSG00000119782, ENSG00000162909, ENSG00000102572	940	53	19157	3.076194299478121	1.0	1.0	1.0	Basal
GOTERM_BP_DIRECT	GO:0071806	protein transmembrane transport	4	0.354295837023915	0.014408643270211737	ENSG00000136160, ENSG00000173083, ENSG00000189114, ENSG00000177370	940	11	19157	7.410831721470019	1.0	1.0	1.0	Basal
GOTERM_BP_DIRECT	GO:0008285	negative regulation of cell proliferation	34	3.011514614703277	0.017347002195428417	ENSG00000182636, ENSG00000134954, ENSG00000090530, ENSG00000196388, ENSG00000119185, ENSG00000170231, ENSG00000167085, ENSG00000068903, ENSG00000111252, ENSG00000134259, ENSG00000170498, ENSG00000137462, ENSG00000008196, ENSG00000125845, ENSG00000163141, ENSG00000147437, ENSG00000094804, ENSG00000102760, ENSG00000245848, ENSG00000071242, ENSG00000131759, ENSG00000171056, ENSG00000105928, ENSG0000…	940	457	19157	1.5162204944364261	1.0	1.0	1.0	Basal
GOTERM_BP_DIRECT	GO:0010628	positive regulation of gene expression	37	3.277236492471213	0.017589823933443754	ENSG00000101096, ENSG00000179348, ENSG00000134954, ENSG00000135925, ENSG00000167085, ENSG00000026025, ENSG00000027697, ENSG00000109819, ENSG00000134259, ENSG00000178934, ENSG00000166454, ENSG00000183072, ENSG00000116044, ENSG00000137462, ENSG00000132170, ENSG00000125845, ENSG00000081189, ENSG00000085741, ENSG00000102760, ENSG00000112715, ENSG00000245848, ENSG00000109205, ENSG00000071242, ENSG0000…	940	509	19157	1.4814383647535845	1.0	1.0	1.0	Basal
GOTERM_BP_DIRECT	GO:0061028	establishment of endothelial barrier	5	0.44286979627989376	0.017611605769191553	ENSG00000136160, ENSG00000173083, ENSG00000101445, ENSG00000107263, ENSG00000090339	940	21	19157	4.852330293819655	1.0	1.0	1.0	Basal
GOTERM_BP_DIRECT	GO:0090263	positive regulation of canonical Wnt signaling pathway	12	1.0628875110717448	0.01791705156159771	ENSG00000138032, ENSG00000101849, ENSG00000234616, ENSG00000188763, ENSG00000175792, ENSG00000069329, ENSG00000139292, ENSG00000167191, ENSG00000105880, ENSG00000158941, ENSG00000154237, ENSG00000169218	940	109	19157	2.2436463009955103	1.0	1.0	1.0	Basal
GOTERM_BP_DIRECT	GO:0010667	negative regulation of cardiac muscle cell apoptotic process	6	0.5314437555358724	0.018745939695105067	ENSG00000183072, ENSG00000116044, ENSG00000157168, ENSG00000003402, ENSG00000089163, ENSG00000004776	940	32	19157	3.8212101063829786	1.0	1.0	1.0	Basal
GOTERM_BP_DIRECT	GO:0035556	intracellular signal transduction	33	2.9229406554472983	0.0193041136489585	ENSG00000176871, ENSG00000119185, ENSG00000111252, ENSG00000134215, ENSG00000177602, ENSG00000159899, ENSG00000170214, ENSG00000134070, ENSG00000081320, ENSG00000165025, ENSG00000100842, ENSG00000102547, ENSG00000163788, ENSG00000161800, ENSG00000142149, ENSG00000163545, ENSG00000148331, ENSG00000071242, ENSG00000141639, ENSG00000136828, ENSG00000196730, ENSG00000136002, ENSG00000157168, ENSG0000…	940	444	19157	1.5147139160437033	1.0	1.0	1.0	Basal
GOTERM_BP_DIRECT	GO:0001525	angiogenesis	21	1.8600531443755535	0.01945188561085804	ENSG00000112715, ENSG00000152270, ENSG00000249915, ENSG00000064012, ENSG00000154096, ENSG00000120708, ENSG00000111145, ENSG00000171388, ENSG00000116016, ENSG00000134215, ENSG00000130066, ENSG00000037280, ENSG00000157227, ENSG00000143995, ENSG00000164683, ENSG00000165025, ENSG00000143537, ENSG00000154928, ENSG00000128805, ENSG00000205336, ENSG00000106025	940	247	19157	1.7326944611939012	1.0	1.0	1.0	Basal
GOTERM_BP_DIRECT	GO:0001541	ovarian follicle development	7	0.6200177147918512	0.019631813067258745	ENSG00000128564, ENSG00000112715, ENSG00000141646, ENSG00000044115, ENSG00000090339, ENSG00000115211, ENSG00000157227	940	44	19157	3.2422388781431333	1.0	1.0	1.0	Basal
GOTERM_BP_DIRECT	GO:0014032	neural crest cell development	5	0.44286979627989376	0.020709976511671044	ENSG00000176692, ENSG00000162517, ENSG00000249915, ENSG00000157168, ENSG00000019549	940	22	19157	4.631769825918762	1.0	1.0	1.0	Basal
GOTERM_BP_DIRECT	GO:0006798	polyphosphate catabolic process	3	0.2657218777679362	0.021738176016510128	ENSG00000163141, ENSG00000140299, ENSG00000106772	940	5	19157	12.227872340425533	1.0	1.0	1.0	Basal
GOTERM_BP_DIRECT	GO:0055012	ventricular cardiac muscle cell differentiation	3	0.2657218777679362	0.021738176016510128	ENSG00000081189, ENSG00000131759, ENSG00000157168	940	5	19157	12.227872340425533	1.0	1.0	1.0	Basal
GOTERM_BP_DIRECT	GO:0043407	negative regulation of MAP kinase activity	7	0.6200177147918512	0.021742622974883774	ENSG00000125538, ENSG00000132170, ENSG00000125845, ENSG00000120129, ENSG00000164086, ENSG00000254087, ENSG00000111252	940	45	19157	3.1701891252955083	1.0	1.0	1.0	Basal
GOTERM_BP_DIRECT	GO:0007096	regulation of exit from mitosis	4	0.354295837023915	0.023216478951424143	ENSG00000158806, ENSG00000184445, ENSG00000068903, ENSG00000086827	940	13	19157	6.2707037643207855	1.0	1.0	1.0	Basal
GOTERM_BP_DIRECT	GO:0030198	extracellular matrix organization	15	1.328609388839681	0.023478570398104498	ENSG00000050767, ENSG00000103196, ENSG00000133710, ENSG00000120708, ENSG00000197467, ENSG00000138316, ENSG00000157227, ENSG00000204542, ENSG00000112280, ENSG00000271447, ENSG00000164318, ENSG00000122335, ENSG00000081052, ENSG00000160588, ENSG00000140564	940	158	19157	1.9347899272825206	1.0	1.0	1.0	Basal
GOTERM_BP_DIRECT	GO:0051482	positive regulation of cytosolic calcium ion concentration involved in phospholipase C-activating G-protein coupled signaling pathway	6	0.5314437555358724	0.02391299585164318	ENSG00000140030, ENSG00000078589, ENSG00000171860, ENSG00000135898, ENSG00000170498, ENSG00000147138	940	34	19157	3.5964330413016268	1.0	1.0	1.0	Basal
GOTERM_BP_DIRECT	GO:0022617	extracellular matrix disassembly	7	0.6200177147918512	0.02400135910740865	ENSG00000163131, ENSG00000088727, ENSG00000143537, ENSG00000136167, ENSG00000163346, ENSG00000157227, ENSG00000140564	940	46	19157	3.10127197039778	1.0	1.0	1.0	Basal
GOTERM_BP_DIRECT	GO:1902895	positive regulation of pri-miRNA transcription from RNA polymerase II promoter	7	0.6200177147918512	0.02400135910740865	ENSG00000179348, ENSG00000134954, ENSG00000132170, ENSG00000125845, ENSG00000072310, ENSG00000141646, ENSG00000171388	940	46	19157	3.10127197039778	1.0	1.0	1.0	Basal
GOTERM_BP_DIRECT	GO:0006275	regulation of DNA replication	7	0.6200177147918512	0.02641183149470749	ENSG00000112029, ENSG00000043143, ENSG00000175792, ENSG00000171320, ENSG00000145386, ENSG00000141446, ENSG00000102221	940	47	19157	3.0352874603893167	1.0	1.0	1.0	Basal
GOTERM_BP_DIRECT	GO:0071456	cellular response to hypoxia	13	1.1514614703277237	0.027388096619397714	ENSG00000112715, ENSG00000109819, ENSG00000068903, ENSG00000003402, ENSG00000116016, ENSG00000114023, ENSG00000132170, ENSG00000145386, ENSG00000149428, ENSG00000090339, ENSG00000176171, ENSG00000089163, ENSG00000102760	940	131	19157	2.0224216339126198	1.0	1.0	1.0	Basal
GOTERM_BP_DIRECT	GO:0060347	heart trabecula formation	4	0.354295837023915	0.02849336123773503	ENSG00000164683, ENSG00000183072, ENSG00000088832, ENSG00000138207	940	14	19157	5.822796352583587	1.0	1.0	1.0	Basal
GOTERM_BP_DIRECT	GO:0009612	response to mechanical stimulus	8	0.70859167404783	0.029069264133135254	ENSG00000118898, ENSG00000134954, ENSG00000132170, ENSG00000115415, ENSG00000125965, ENSG00000171522, ENSG00000104918, ENSG00000157227	940	61	19157	2.6727589815137773	1.0	1.0	1.0	Basal
GOTERM_BP_DIRECT	GO:2001240	negative regulation of extrinsic apoptotic signaling pathway in absence of ligand	6	0.5314437555358724	0.029917172516210604	ENSG00000135439, ENSG00000104313, ENSG00000125538, ENSG00000044115, ENSG00000157168, ENSG00000019549	940	36	19157	3.396631205673759	1.0	1.0	1.0	Basal
GOTERM_BP_DIRECT	GO:0044770	cell cycle phase transition	3	0.2657218777679362	0.031557312021532696	ENSG00000185651, ENSG00000081237, ENSG00000097046	940	6	19157	10.189893617021276	1.0	1.0	1.0	Basal
GOTERM_BP_DIRECT	GO:0097194	execution phase of apoptosis	5	0.44286979627989376	0.03191175154101525	ENSG00000113734, ENSG00000064012, ENSG00000003402, ENSG00000102572, ENSG00000118004	940	25	19157	4.07595744680851	1.0	1.0	1.0	Basal
GOTERM_BP_DIRECT	GO:0030324	lung development	10	0.8857395925597875	0.0321246919486711	ENSG00000112715, ENSG00000103196, ENSG00000245848, ENSG00000072310, ENSG00000105649, ENSG00000100324, ENSG00000138207, ENSG00000132541, ENSG00000116016, ENSG00000157227	940	90	19157	2.2644208037825058	1.0	1.0	1.0	Basal
GOTERM_BP_DIRECT	GO:0065003	macromolecular complex assembly	14	1.2400354295837024	0.03310470885442815	ENSG00000132535, ENSG00000075340, ENSG00000158169, ENSG00000171497, ENSG00000109819, ENSG00000130640, ENSG00000086827, ENSG00000187741, ENSG00000123338, ENSG00000109062, ENSG00000132182, ENSG00000184445, ENSG00000010017, ENSG00000161203	940	150	19157	1.9021134751773052	1.0	1.0	1.0	Basal
GOTERM_BP_DIRECT	GO:0031663	lipopolysaccharide-mediated signaling pathway	6	0.5314437555358724	0.033243995208355526	ENSG00000134070, ENSG00000137462, ENSG00000125538, ENSG00000254087, ENSG00000134242, ENSG00000073060	940	37	19157	3.3048303622771704	1.0	1.0	1.0	Basal
GOTERM_BP_DIRECT	GO:0003016	respiratory system process	4	0.354295837023915	0.03434870758332467	ENSG00000182636, ENSG00000125878, ENSG00000105649, ENSG00000037280	940	15	19157	5.4346099290780145	1.0	1.0	1.0	Basal
GOTERM_BP_DIRECT	GO:0031424	keratinization	9	0.7971656333038087	0.034538204013483356	ENSG00000169469, ENSG00000118898, ENSG00000185640, ENSG00000169474, ENSG00000163207, ENSG00000205420, ENSG00000170477, ENSG00000170465, ENSG00000170523	940	77	19157	2.3820530533296487	1.0	1.0	1.0	Basal
GOTERM_BP_DIRECT	GO:0009755	hormone-mediated signaling pathway	7	0.6200177147918512	0.03458748797335848	ENSG00000186350, ENSG00000132170, ENSG00000131759, ENSG00000115548, ENSG00000139292, ENSG00000120088, ENSG00000006831	940	50	19157	2.8531702127659573	1.0	1.0	1.0	Basal
GOTERM_BP_DIRECT	GO:0031647	regulation of protein stability	10	0.8857395925597875	0.03629219515860811	ENSG00000137074, ENSG00000048028, ENSG00000129562, ENSG00000158470, ENSG00000147099, ENSG00000072310, ENSG00000069329, ENSG00000187555, ENSG00000064601, ENSG00000158941	940	92	19157	2.215194264569843	1.0	1.0	1.0	Basal
GOTERM_BP_DIRECT	GO:0030101	natural killer cell activation	5	0.44286979627989376	0.036296798686009324	ENSG00000117450, ENSG00000131019, ENSG00000064012, ENSG00000172575, ENSG00000203747	940	26	19157	3.919189852700491	1.0	1.0	1.0	Basal
GOTERM_BP_DIRECT	GO:0048469	cell maturation	6	0.5314437555358724	0.0367918573653713	ENSG00000112715, ENSG00000179348, ENSG00000245848, ENSG00000132170, ENSG00000116016, ENSG00000167601	940	38	19157	3.217861142217245	1.0	1.0	1.0	Basal
GOTERM_BP_DIRECT	GO:0042177	negative regulation of protein catabolic process	6	0.5314437555358724	0.0367918573653713	ENSG00000135439, ENSG00000167085, ENSG00000164109, ENSG00000141646, ENSG00000157168, ENSG00000068903	940	38	19157	3.217861142217245	1.0	1.0	1.0	Basal
GOTERM_BP_DIRECT	GO:0045746	negative regulation of Notch signaling pathway	6	0.5314437555358724	0.0367918573653713	ENSG00000164683, ENSG00000181830, ENSG00000179348, ENSG00000165819, ENSG00000171462, ENSG00000157227	940	38	19157	3.217861142217245	1.0	1.0	1.0	Basal
GOTERM_BP_DIRECT	GO:0042789	mRNA transcription from RNA polymerase II promoter	6	0.5314437555358724	0.0367918573653713	ENSG00000186350, ENSG00000141384, ENSG00000132170, ENSG00000131759, ENSG00000072310, ENSG00000116016	940	38	19157	3.217861142217245	1.0	1.0	1.0	Basal
GOTERM_BP_DIRECT	GO:0045600	positive regulation of fat cell differentiation	7	0.6200177147918512	0.037637232672781254	ENSG00000245848, ENSG00000132170, ENSG00000101109, ENSG00000125845, ENSG00000156076, ENSG00000174600, ENSG00000019549	940	51	19157	2.7972256987901543	1.0	1.0	1.0	Basal
GOTERM_BP_DIRECT	GO:0000122	negative regulation of transcription from RNA polymerase II promoter	60	5.314437555358724	0.03846132322504545	ENSG00000074800, ENSG00000182636, ENSG00000179348, ENSG00000108468, ENSG00000109118, ENSG00000184939, ENSG00000167085, ENSG00000177842, ENSG00000196646, ENSG00000140044, ENSG00000132170, ENSG00000125845, ENSG00000167244, ENSG00000081189, ENSG00000164379, ENSG00000168779, ENSG00000112715, ENSG00000080839, ENSG00000095574, ENSG00000129173, ENSG00000072310, ENSG00000111145, ENSG00000082898, ENSG0000…	940	952	19157	1.2844403718934383	1.0	1.0	1.0	Basal
GOTERM_BP_DIRECT	GO:0045109	intermediate filament organization	8	0.70859167404783	0.039298479707720976	ENSG00000185640, ENSG00000026025, ENSG00000261150, ENSG00000205420, ENSG00000170477, ENSG00000170465, ENSG00000171403, ENSG00000170523	940	65	19157	2.508281505728314	1.0	1.0	1.0	Basal
GOTERM_BP_DIRECT	GO:0042254	ribosome biogenesis	6	0.5314437555358724	0.040563404588380716	ENSG00000101361, ENSG00000275700, ENSG00000150990, ENSG00000132382, ENSG00000082898, ENSG00000134697	940	39	19157	3.1353518821603927	1.0	1.0	1.0	Basal
GOTERM_BP_DIRECT	GO:0018146	keratan sulfate biosynthetic process	4	0.354295837023915	0.040774515245139635	ENSG00000174684, ENSG00000183196, ENSG00000157350, ENSG00000175264	940	16	19157	5.094946808510639	1.0	1.0	1.0	Basal
GOTERM_BP_DIRECT	GO:0042487	regulation of odontogenesis of dentin-containing tooth	3	0.2657218777679362	0.042763770785659766	ENSG00000125845, ENSG00000135925, ENSG00000064218	940	7	19157	8.73419452887538	1.0	1.0	1.0	Basal
GOTERM_BP_DIRECT	GO:0045588	positive regulation of gamma-delta T cell differentiation	3	0.2657218777679362	0.042763770785659766	ENSG00000165025, ENSG00000123338, ENSG00000081237	940	7	19157	8.73419452887538	1.0	1.0	1.0	Basal
GOTERM_BP_DIRECT	GO:0010216	maintenance of DNA methylation	3	0.2657218777679362	0.042763770785659766	ENSG00000102974, ENSG00000187555, ENSG00000130816	940	7	19157	8.73419452887538	1.0	1.0	1.0	Basal
GOTERM_BP_DIRECT	GO:0060544	regulation of necroptotic process	3	0.2657218777679362	0.042763770785659766	ENSG00000023445, ENSG00000083799, ENSG00000003402	940	7	19157	8.73419452887538	1.0	1.0	1.0	Basal
GOTERM_BP_DIRECT	GO:0001934	positive regulation of protein phosphorylation	17	1.5057573073516386	0.0435318845146522	ENSG00000112715, ENSG00000109205, ENSG00000138623, ENSG00000172575, ENSG00000135333, ENSG00000037280, ENSG00000118971, ENSG00000006831, ENSG00000136160, ENSG00000125538, ENSG00000101109, ENSG00000125845, ENSG00000167244, ENSG00000017797, ENSG00000254087, ENSG00000169218, ENSG00000011422	940	204	19157	1.698315602836879	1.0	1.0	1.0	Basal
GOTERM_BP_DIRECT	GO:0098609	cell-cell adhesion	16	1.41718334809566	0.04720745305425562	ENSG00000132535, ENSG00000107438, ENSG00000071991, ENSG00000154096, ENSG00000105879, ENSG00000039068, ENSG00000134760, ENSG00000176834, ENSG00000197467, ENSG00000172243, ENSG00000044115, ENSG00000112299, ENSG00000169992, ENSG00000167614, ENSG00000090339, ENSG00000105376	940	190	19157	1.7161926091825308	1.0	1.0	1.0	Basal
GOTERM_BP_DIRECT	GO:0008544	epidermis development	9	0.7971656333038087	0.047430773349565566	ENSG00000169469, ENSG00000083444, ENSG00000169474, ENSG00000083307, ENSG00000178372, ENSG00000188508, ENSG00000164687, ENSG00000171403, ENSG00000170523	940	82	19157	2.2368059159315	1.0	1.0	1.0	Basal
GOTERM_BP_DIRECT	GO:0008203	cholesterol metabolic process	9	0.7971656333038087	0.047430773349565566	ENSG00000186350, ENSG00000021762, ENSG00000157978, ENSG00000245848, ENSG00000072310, ENSG00000087237, ENSG00000169174, ENSG00000115677, ENSG00000138135	940	82	19157	2.2368059159315	1.0	1.0	1.0	Basal
GOTERM_BP_DIRECT	GO:1990869	cellular response to chemokine	4	0.354295837023915	0.04775918262160155	ENSG00000120129, ENSG00000136141, ENSG00000107099, ENSG00000111252	940	17	19157	4.795244055068836	1.0	1.0	1.0	Basal
GOTERM_BP_DIRECT	GO:0045190	isotype switching	4	0.354295837023915	0.04775918262160155	ENSG00000174371, ENSG00000095002, ENSG00000107371, ENSG00000176208	940	17	19157	4.795244055068836	1.0	1.0	1.0	Basal
GOTERM_BP_DIRECT	GO:2000310	regulation of NMDA receptor activity	4	0.354295837023915	0.04775918262160155	ENSG00000132535, ENSG00000081189, ENSG00000196730, ENSG00000109819	940	17	19157	4.795244055068836	1.0	1.0	1.0	Basal
GOTERM_BP_DIRECT	GO:0071479	cellular response to ionizing radiation	6	0.5314437555358724	0.04878508381735465	ENSG00000138376, ENSG00000132436, ENSG00000136560, ENSG00000197299, ENSG00000111247, ENSG00000019549	940	41	19157	2.9824078879086664	1.0	1.0	1.0	Basal
GOTERM_BP_DIRECT	GO:0006955	immune response	48	6.045340050377834	3.109832018537581E-11	ENSG00000240864, ENSG00000231292, ENSG00000239951, ENSG00000211662, ENSG00000239855, ENSG00000197594, ENSG00000243238, ENSG00000099985, ENSG00000141968, ENSG00000240382, ENSG00000196664, ENSG00000211964, ENSG00000211942, ENSG00000211668, ENSG00000242580, ENSG00000224041, ENSG00000204592, ENSG00000172215, ENSG00000232629, ENSG00000121966, ENSG00000165406, ENSG00000163823, ENSG00000102962, ENSG0000…	636	479	19157	3.0183952416591167	9.015410129542545E-8	9.015403021740447E-8	8.962535877425308E-8	LumA
GOTERM_BP_DIRECT	GO:0002377	immunoglobulin production	17	2.141057934508816	8.539052394887924E-8	ENSG00000240864, ENSG00000239951, ENSG00000211662, ENSG00000239855, ENSG00000211598, ENSG00000243238, ENSG00000278196, ENSG00000240382, ENSG00000244116, ENSG00000211668, ENSG00000242371, ENSG00000242580, ENSG00000224041, ENSG00000211639, ENSG00000253998, ENSG00000243063, ENSG00000276566	636	95	19157	5.390086064217146	2.4751650233667544E-4	1.2377356446390046E-4	1.23047745010335E-4	LumA
GOTERM_BP_DIRECT	GO:0006911	phagocytosis, engulfment	17	2.141057934508816	1.1136337230352233E-6	ENSG00000211970, ENSG00000135218, ENSG00000019169, ENSG00000211973, ENSG00000211950, ENSG00000211955, ENSG00000211956, ENSG00000211942, ENSG00000211964, ENSG00000211965, ENSG00000211899, ENSG00000150760, ENSG00000211946, ENSG00000211947, ENSG00000270550, ENSG00000274576, ENSG00000276775	636	114	19157	4.491738386847622	0.0032232201972201002	0.0010761413876930375	0.0010698307965958378	LumA
GOTERM_BP_DIRECT	GO:0050871	positive regulation of B cell activation	15	1.8891687657430731	3.2689397700987117E-6	ENSG00000211970, ENSG00000211973, ENSG00000211950, ENSG00000211955, ENSG00000211956, ENSG00000211942, ENSG00000211964, ENSG00000136244, ENSG00000211965, ENSG00000211899, ENSG00000211946, ENSG00000211947, ENSG00000270550, ENSG00000274576, ENSG00000276775	636	96	19157	4.7064170597484285	0.009431909738177757	0.0021485870067014193	0.0021359874968311455	LumA
GOTERM_BP_DIRECT	GO:0006910	phagocytosis, recognition	15	1.8891687657430731	3.7057381971393923E-6	ENSG00000211970, ENSG00000135218, ENSG00000211973, ENSG00000211950, ENSG00000211955, ENSG00000211956, ENSG00000211942, ENSG00000211964, ENSG00000211965, ENSG00000211899, ENSG00000211946, ENSG00000211947, ENSG00000270550, ENSG00000274576, ENSG00000276775	636	97	19157	4.657897296245867	0.01068545548742228	0.0021485870067014193	0.0021359874968311455	LumA
GOTERM_BP_DIRECT	GO:0045087	innate immune response	41	5.163727959697733	9.84635348868837E-6	ENSG00000110944, ENSG00000243811, ENSG00000196664, ENSG00000133661, ENSG00000171564, ENSG00000211964, ENSG00000211942, ENSG00000211965, ENSG00000211946, ENSG00000204592, ENSG00000211947, ENSG00000163220, ENSG00000100604, ENSG00000169347, ENSG00000089127, ENSG00000184584, ENSG00000164251, ENSG00000129988, ENSG00000100342, ENSG00000015479, ENSG00000211970, ENSG00000019169, ENSG00000211973, ENSG0000…	636	578	19157	2.136615634044961	0.02814116766704311	0.004757429793951265	0.00472953179239998	LumA
GOTERM_BP_DIRECT	GO:0050853	B cell receptor signaling pathway	16	2.0151133501259446	2.471179574978399E-5	ENSG00000211970, ENSG00000211973, ENSG00000171791, ENSG00000211950, ENSG00000211955, ENSG00000211956, ENSG00000211942, ENSG00000211964, ENSG00000211965, ENSG00000211899, ENSG00000211946, ENSG00000211947, ENSG00000166501, ENSG00000270550, ENSG00000274576, ENSG00000276775	636	129	19157	3.7359465652576667	0.06913440747970379	0.009793476734511718	0.009736046895088918	LumA
GOTERM_BP_DIRECT	GO:0042742	defense response to bacterium	22	2.770780856423174	2.7025806787200326E-5	ENSG00000211970, ENSG00000211973, ENSG00000211950, ENSG00000211955, ENSG00000133661, ENSG00000211956, ENSG00000211942, ENSG00000211964, ENSG00000211965, ENSG00000211899, ENSG00000211946, ENSG00000211947, ENSG00000163220, ENSG00000143546, ENSG00000100604, ENSG00000164047, ENSG00000089127, ENSG00000164825, ENSG00000161634, ENSG00000270550, ENSG00000274576, ENSG00000276775	636	229	19157	2.8937271703606053	0.0753582119190801	0.009793476734511718	0.009736046895088918	LumA
GOTERM_BP_DIRECT	GO:0007155	cell adhesion	38	4.785894206549118	4.296876188480863E-5	ENSG00000133800, ENSG00000111913, ENSG00000181885, ENSG00000081818, ENSG00000137809, ENSG00000140937, ENSG00000130635, ENSG00000112769, ENSG00000144619, ENSG00000171564, ENSG00000005844, ENSG00000041982, ENSG00000008277, ENSG00000144668, ENSG00000168477, ENSG00000164252, ENSG00000163823, ENSG00000162614, ENSG00000108679, ENSG00000135218, ENSG00000077943, ENSG00000113209, ENSG00000091136, ENSG0000…	636	552	19157	2.0735518640051045	0.1171227625805038	0.013840715633784468	0.013759552416890941	LumA
GOTERM_BP_DIRECT	GO:0006958	complement activation, classical pathway	15	1.8891687657430731	5.300059169576762E-5	ENSG00000211970, ENSG00000211973, ENSG00000211950, ENSG00000211955, ENSG00000159189, ENSG00000211956, ENSG00000211942, ENSG00000211964, ENSG00000211965, ENSG00000211899, ENSG00000211946, ENSG00000211947, ENSG00000270550, ENSG00000274576, ENSG00000276775	636	122	19157	3.703410145375812	0.14243027149426157	0.015364871532603032	0.015274770526720226	LumA
GOTERM_BP_DIRECT	GO:0030593	neutrophil chemotaxis	12	1.5113350125944585	7.178451546724768E-5	ENSG00000119535, ENSG00000163220, ENSG00000144668, ENSG00000169248, ENSG00000143546, ENSG00000196262, ENSG00000169245, ENSG00000141968, ENSG00000138755, ENSG00000154639, ENSG00000102962, ENSG00000081041	636	81	19157	4.462380619613324	0.18788293459578032	0.018918482758141	0.01880754305241889	LumA
GOTERM_BP_DIRECT	GO:0030324	lung development	12	1.5113350125944585	1.8827565565480213E-4	ENSG00000113140, ENSG00000149196, ENSG00000137868, ENSG00000154099, ENSG00000168542, ENSG00000106571, ENSG00000205002, ENSG00000204815, ENSG00000138685, ENSG00000133048, ENSG00000156427, ENSG00000169946	636	90	19157	4.016142557651992	0.42065812250434165	0.04548426047860595	0.045217536633094975	LumA
GOTERM_BP_DIRECT	GO:0007229	integrin-mediated signaling pathway	13	1.63727959697733	2.4278623394001638E-4	ENSG00000137809, ENSG00000077943, ENSG00000149451, ENSG00000141968, ENSG00000033170, ENSG00000005844, ENSG00000159840, ENSG00000150760, ENSG00000151651, ENSG00000008277, ENSG00000144668, ENSG00000168542, ENSG00000160323	636	108	19157	3.625684253435826	0.5053588590100455	0.04921742652991492	0.048928811058715	LumA
GOTERM_BP_DIRECT	GO:0030198	extracellular matrix organization	16	2.0151133501259446	2.515500494413512E-4	ENSG00000156103, ENSG00000077943, ENSG00000130635, ENSG00000130714, ENSG00000008516, ENSG00000173376, ENSG00000142871, ENSG00000187498, ENSG00000168542, ENSG00000185761, ENSG00000164692, ENSG00000049089, ENSG00000091986, ENSG00000187955, ENSG00000163435, ENSG00000160323	636	158	19157	3.050234853912905	0.517770592671941	0.04921742652991492	0.048928811058715	LumA
GOTERM_BP_DIRECT	GO:0002250	adaptive immune response	30	3.7783375314861463	2.5466070988227794E-4	ENSG00000240864, ENSG00000239951, ENSG00000211662, ENSG00000239855, ENSG00000243238, ENSG00000168394, ENSG00000240382, ENSG00000171564, ENSG00000211668, ENSG00000242580, ENSG00000224041, ENSG00000204592, ENSG00000232629, ENSG00000232869, ENSG00000165406, ENSG00000160654, ENSG00000276566, ENSG00000211598, ENSG00000237702, ENSG00000278196, ENSG00000244116, ENSG00000211899, ENSG00000242371, ENSG0000…	636	430	19157	2.1014699429574377	0.5221007854751731	0.04921742652991492	0.048928811058715	LumA
GOTERM_BP_DIRECT	GO:0001656	metanephros development	7	0.8816120906801008	3.2066628745472284E-4	ENSG00000121039, ENSG00000077943, ENSG00000171791, ENSG00000123388, ENSG00000106571, ENSG00000125931, ENSG00000185008	636	29	19157	7.270602906094122	0.6053518406114655	0.058100722958202594	0.05776001502778195	LumA
GOTERM_BP_DIRECT	GO:0050830	defense response to Gram-positive bacterium	13	1.63727959697733	4.3533504005747857E-4	ENSG00000160339, ENSG00000135218, ENSG00000136244, ENSG00000274290, ENSG00000204592, ENSG00000100604, ENSG00000164047, ENSG00000161031, ENSG00000164825, ENSG00000129988, ENSG00000102575, ENSG00000277224, ENSG00000161634	636	115	19157	3.404990429313645	0.717000759527614	0.07423742830156649	0.07380209326150901	LumA
GOTERM_BP_DIRECT	GO:0007596	blood coagulation	11	1.385390428211587	6.00618395178402E-4	ENSG00000135218, ENSG00000100605, ENSG00000057593, ENSG00000171903, ENSG00000164251, ENSG00000178726, ENSG00000138722, ENSG00000171564, ENSG00000184500, ENSG00000126218, ENSG00000197249	636	87	19157	3.8084110460493026	0.8247805049023039	0.09294188046868086	0.09239686081777795	LumA
GOTERM_BP_DIRECT	GO:0019731	antibacterial humoral response	9	1.1335012594458438	6.193046796712275E-4	ENSG00000239951, ENSG00000164047, ENSG00000172232, ENSG00000274290, ENSG00000164825, ENSG00000211899, ENSG00000277224, ENSG00000204592, ENSG00000124102	636	58	19157	4.673959011060507	0.834025386783174	0.09294188046868086	0.09239686081777795	LumA
GOTERM_BP_DIRECT	GO:0007267	cell-cell signaling	19	2.392947103274559	6.643561305055694E-4	ENSG00000068078, ENSG00000099203, ENSG00000130513, ENSG00000149485, ENSG00000138755, ENSG00000159840, ENSG00000198835, ENSG00000156427, ENSG00000163220, ENSG00000138792, ENSG00000169248, ENSG00000082175, ENSG00000121858, ENSG00000169245, ENSG00000078401, ENSG00000109321, ENSG00000163823, ENSG00000102962, ENSG00000180535	636	229	19157	2.4991280107659772	0.8543586913634427	0.09294188046868086	0.09239686081777795	LumA
GOTERM_BP_DIRECT	GO:0002675	positive regulation of acute inflammatory response	5	0.6297229219143577	6.732595687624348E-4	ENSG00000099985, ENSG00000205502, ENSG00000164129, ENSG00000136244, ENSG00000151651	636	13	19157	11.585026608611514	0.8580722015058396	0.09294188046868086	0.09239686081777795	LumA
GOTERM_BP_DIRECT	GO:0007160	cell-matrix adhesion	12	1.5113350125944585	7.813789977337559E-4	ENSG00000133800, ENSG00000144668, ENSG00000168477, ENSG00000137809, ENSG00000077943, ENSG00000168542, ENSG00000086289, ENSG00000153283, ENSG00000005844, ENSG00000171564, ENSG00000159840, ENSG00000160323	636	106	19157	3.4099323602705587	0.8962844447397413	0.1029644415650072	0.10236064870312202	LumA
GOTERM_BP_DIRECT	GO:0006954	inflammatory response	27	3.400503778337532	0.0010023953883624447	ENSG00000110944, ENSG00000095303, ENSG00000008516, ENSG00000138755, ENSG00000196664, ENSG00000005844, ENSG00000172232, ENSG00000133048, ENSG00000151651, ENSG00000172215, ENSG00000163220, ENSG00000169248, ENSG00000169245, ENSG00000164251, ENSG00000121966, ENSG00000163701, ENSG00000163823, ENSG00000102962, ENSG00000081041, ENSG00000154451, ENSG00000153283, ENSG00000136244, ENSG00000170458, ENSG0000…	636	403	19157	2.0180368931129733	0.945382539470586	0.1263454013418577	0.1256045004026333	LumA
GOTERM_BP_DIRECT	GO:0032757	positive regulation of interleukin-8 production	9	1.1335012594458438	0.0012021276598611986	ENSG00000170458, ENSG00000126262, ENSG00000164047, ENSG00000164251, ENSG00000196664, ENSG00000174697, ENSG00000136244, ENSG00000129988, ENSG00000133048	636	64	19157	4.235775353773585	0.9694094595806589	0.14520700358073393	0.14435549648833226	LumA
GOTERM_BP_DIRECT	GO:0060326	cell chemotaxis	9	1.1335012594458438	0.002361138216751108	ENSG00000130762, ENSG00000198121, ENSG00000019991, ENSG00000121966, ENSG00000113721, ENSG00000172232, ENSG00000144891, ENSG00000163823, ENSG00000172215	636	71	19157	3.8181636991761896	0.998943753145617	0.2737975876144585	0.27219201362706774	LumA
GOTERM_BP_DIRECT	GO:0006953	acute-phase response	7	0.8816120906801008	0.0024593120881161424	ENSG00000134339, ENSG00000255071, ENSG00000136244, ENSG00000129988, ENSG00000197249, ENSG00000130707, ENSG00000128335	636	42	19157	5.020178197064989	0.9992059205451993	0.27421329782494985	0.27260528607502776	LumA
GOTERM_BP_DIRECT	GO:0006935	chemotaxis	12	1.5113350125944585	0.0026178416284892833	ENSG00000111913, ENSG00000142871, ENSG00000169248, ENSG00000169245, ENSG00000121966, ENSG00000138755, ENSG00000164825, ENSG00000163823, ENSG00000102962, ENSG00000138685, ENSG00000081041, ENSG00000172215	636	123	19157	2.93864089584292	0.9994990848398949	0.28107862522186783	0.27943035456689314	LumA
GOTERM_BP_DIRECT	GO:0051607	defense response to virus	17	2.141057934508816	0.0028212167260481804	ENSG00000110944, ENSG00000171791, ENSG00000137959, ENSG00000243811, ENSG00000138755, ENSG00000196664, ENSG00000154639, ENSG00000136244, ENSG00000172232, ENSG00000157601, ENSG00000116031, ENSG00000164251, ENSG00000089127, ENSG00000184584, ENSG00000125347, ENSG00000140853, ENSG00000185745	636	220	19157	2.327537164093768	0.9997226598943117	0.2920966888862027	0.29038380730253055	LumA
GOTERM_BP_DIRECT	GO:0061844	antimicrobial humoral immune response mediated by antimicrobial peptide	11	1.385390428211587	0.003350964401787303	ENSG00000163220, ENSG00000169248, ENSG00000164047, ENSG00000169245, ENSG00000138755, ENSG00000274290, ENSG00000164825, ENSG00000102962, ENSG00000277224, ENSG00000161634, ENSG00000081041	636	109	19157	3.0397409266632045	0.9999405728065692	0.334980889682117	0.33301653123968994	LumA
GOTERM_BP_DIRECT	GO:0002544	chronic inflammatory response	4	0.5037783375314862	0.0036537666200943297	ENSG00000163220, ENSG00000143546, ENSG00000164047, ENSG00000148344	636	10	19157	12.048427672955976	0.9999753730093864	0.34553943644914187	0.34351316172694957	LumA
GOTERM_BP_DIRECT	GO:0050829	defense response to Gram-negative bacterium	10	1.2594458438287155	0.003694971552232976	ENSG00000110944, ENSG00000100604, ENSG00000160339, ENSG00000164047, ENSG00000136244, ENSG00000172232, ENSG00000164825, ENSG00000129988, ENSG00000211899, ENSG00000161634	636	93	19157	3.238824643267735	0.9999781554952917	0.34553943644914187	0.34351316172694957	LumA
GOTERM_BP_DIRECT	GO:0007517	muscle organ development	10	1.2594458438287155	0.003969292613771392	ENSG00000022267, ENSG00000109846, ENSG00000197905, ENSG00000137809, ENSG00000104369, ENSG00000169245, ENSG00000179388, ENSG00000072195, ENSG00000163359, ENSG00000196557	636	94	19157	3.2043690619563763	0.9999901680884675	0.3595931027288521	0.357484416027786	LumA
GOTERM_BP_DIRECT	GO:0007156	homophilic cell adhesion via plasma membrane adhesion molecules	14	1.7632241813602016	0.004436047698929111	ENSG00000081818, ENSG00000140937, ENSG00000113209, ENSG00000144619, ENSG00000196159, ENSG00000165194, ENSG00000151376, ENSG00000134762, ENSG00000117154, ENSG00000085552, ENSG00000254122, ENSG00000162614, ENSG00000185008, ENSG00000196090	636	170	19157	2.4805586385497596	0.9999974735892296	0.3674188697103622	0.3652642919990562	LumA
GOTERM_BP_DIRECT	GO:0030318	melanocyte differentiation	5	0.6297229219143577	0.0045652460779531355	ENSG00000197594, ENSG00000171791, ENSG00000106571, ENSG00000107165, ENSG00000125931	636	21	19157	7.17168313866427	0.9999982657757321	0.3674188697103622	0.3652642919990562	LumA
GOTERM_BP_DIRECT	GO:0030168	platelet activation	8	1.0075566750629723	0.004713563393784507	ENSG00000196262, ENSG00000168542, ENSG00000141968, ENSG00000065357, ENSG00000136244, ENSG00000171564, ENSG00000160323, ENSG00000145214	636	63	19157	3.824897673954278	0.9999988740983351	0.3674188697103622	0.3652642919990562	LumA
GOTERM_BP_DIRECT	GO:0001501	skeletal system development	12	1.5113350125944585	0.004771929843237162	ENSG00000160801, ENSG00000156103, ENSG00000197905, ENSG00000068078, ENSG00000140937, ENSG00000168542, ENSG00000164692, ENSG00000049089, ENSG00000113389, ENSG00000077782, ENSG00000116985, ENSG00000242252	636	133	19157	2.7176904525464605	0.9999990501264988	0.3674188697103622	0.3652642919990562	LumA
GOTERM_BP_DIRECT	GO:0007165	signal transduction	58	7.304785894206549	0.004836790749323245	ENSG00000110944, ENSG00000130513, ENSG00000137825, ENSG00000138755, ENSG00000106809, ENSG00000150760, ENSG00000156427, ENSG00000138792, ENSG00000138031, ENSG00000141934, ENSG00000102962, ENSG00000180921, ENSG00000107014, ENSG00000113721, ENSG00000175356, ENSG00000159840, ENSG00000138685, ENSG00000134443, ENSG00000160182, ENSG00000119535, ENSG00000121858, ENSG00000090554, ENSG00000145362, ENSG0000…	636	1211	19157	1.44262759089894	0.9999992136599607	0.3674188697103622	0.3652642919990562	LumA
GOTERM_BP_DIRECT	GO:0035025	positive regulation of Rho protein signal transduction	6	0.7556675062972292	0.004942854749466756	ENSG00000198121, ENSG00000168542, ENSG00000164251, ENSG00000113721, ENSG00000241014, ENSG00000125245	636	34	19157	5.315482796892342	0.9999994226787483	0.3674188697103622	0.3652642919990562	LumA
GOTERM_BP_DIRECT	GO:0051482	positive regulation of cytosolic calcium ion concentration involved in phospholipase C-activating G-protein coupled signaling pathway	6	0.7556675062972292	0.004942854749466756	ENSG00000198121, ENSG00000164251, ENSG00000078401, ENSG00000144891, ENSG00000241014, ENSG00000125245	636	34	19157	5.315482796892342	0.9999994226787483	0.3674188697103622	0.3652642919990562	LumA
GOTERM_BP_DIRECT	GO:2000546	positive regulation of endothelial cell chemotaxis to fibroblast growth factor	3	0.3778337531486146	0.0062959233037828705	ENSG00000077782, ENSG00000138685, ENSG00000156427	636	4	19157	22.590801886792452	0.9999999888249272	0.4461014487020348	0.44348546918222287	LumA
GOTERM_BP_DIRECT	GO:0006508	proteolysis	26	3.27455919395466	0.006526607263976646	ENSG00000156103, ENSG00000149451, ENSG00000008516, ENSG00000172232, ENSG00000137563, ENSG00000151651, ENSG00000275896, ENSG00000008277, ENSG00000142002, ENSG00000138792, ENSG00000167741, ENSG00000149418, ENSG00000052344, ENSG00000126218, ENSG00000142327, ENSG00000153002, ENSG00000160339, ENSG00000178226, ENSG00000142606, ENSG00000105707, ENSG00000116176, ENSG00000186474, ENSG00000185621, ENSG0000…	636	440	19157	1.7798813607775872	0.9999999942991367	0.4461014487020348	0.44348546918222287	LumA
GOTERM_BP_DIRECT	GO:0034097	response to cytokine	7	0.8816120906801008	0.0065725368994984925	ENSG00000113140, ENSG00000035862, ENSG00000168542, ENSG00000171791, ENSG00000148344, ENSG00000125931, ENSG00000102575	636	51	19157	4.134264397582932	0.9999999950142203	0.4461014487020348	0.44348546918222287	LumA
GOTERM_BP_DIRECT	GO:0051384	response to glucocorticoid	8	1.0075566750629723	0.006616889373641771	ENSG00000113140, ENSG00000160307, ENSG00000112964, ENSG00000171791, ENSG00000109321, ENSG00000136244, ENSG00000242252, ENSG00000114200	636	67	19157	3.596545574016709	0.9999999956195196	0.4461014487020348	0.44348546918222287	LumA
GOTERM_BP_DIRECT	GO:0042531	positive regulation of tyrosine phosphorylation of STAT protein	8	1.0075566750629723	0.0077586311031673655	ENSG00000110944, ENSG00000068078, ENSG00000099985, ENSG00000112964, ENSG00000174697, ENSG00000136244, ENSG00000110169, ENSG00000175505	636	69	19157	3.4922978762191232	0.999999999843815	0.5111879901836862	0.5081903372574624	LumA
GOTERM_BP_DIRECT	GO:0032760	positive regulation of tumor necrosis factor production	10	1.2594458438287155	0.008658368308086466	ENSG00000110944, ENSG00000170458, ENSG00000135218, ENSG00000188906, ENSG00000089127, ENSG00000174697, ENSG00000136244, ENSG00000172232, ENSG00000129988, ENSG00000204592	636	106	19157	2.8416103002254656	0.9999999999887416	0.5577913272253925	0.5545203880867822	LumA
GOTERM_BP_DIRECT	GO:0030195	negative regulation of blood coagulation	4	0.5037783375314862	0.010040669532432392	ENSG00000078401, ENSG00000178726, ENSG00000184500, ENSG00000127324	636	14	19157	8.606019766397125	0.9999999999998029	0.6327804559678588	0.6290697737493511	LumA
GOTERM_BP_DIRECT	GO:0098609	cell-cell adhesion	14	1.7632241813602016	0.010936367614853736	ENSG00000105289, ENSG00000137809, ENSG00000077943, ENSG00000140937, ENSG00000171791, ENSG00000005844, ENSG00000196159, ENSG00000174498, ENSG00000151651, ENSG00000134762, ENSG00000144668, ENSG00000168477, ENSG00000185008, ENSG00000187955	636	190	19157	2.2194472029129426	0.9999999999999857	0.6651204796460227	0.6612201525835935	LumA
GOTERM_BP_DIRECT	GO:0001658	branching involved in ureteric bud morphogenesis	6	0.7556675062972292	0.011016462514099106	ENSG00000184937, ENSG00000171791, ENSG00000196159, ENSG00000106571, ENSG00000125931, ENSG00000138685	636	41	19157	4.407961343764382	0.9999999999999887	0.6651204796460227	0.6612201525835935	LumA
GOTERM_BP_DIRECT	GO:0008217	regulation of blood pressure	8	1.0075566750629723	0.011242119179943123	ENSG00000138792, ENSG00000100604, ENSG00000078401, ENSG00000164692, ENSG00000095303, ENSG00000174697, ENSG00000113389, ENSG00000164128	636	74	19157	3.256331803501615	0.9999999999999941	0.6651204796460227	0.6612201525835935	LumA
GOTERM_BP_DIRECT	GO:0030194	positive regulation of blood coagulation	4	0.5037783375314862	0.012246048762249011	ENSG00000158856, ENSG00000135218, ENSG00000057593, ENSG00000110080	636	15	19157	8.032285115303983	0.9999999999999997	0.7100259072351977	0.705862250656033	LumA
GOTERM_BP_DIRECT	GO:0002227	innate immune response in mucosa	5	0.6297229219143577	0.013011215328629457	ENSG00000164047, ENSG00000125999, ENSG00000274290, ENSG00000164825, ENSG00000277224	636	28	19157	5.378762353998203	1.0	0.7395982987783686	0.7352612270021587	LumA
GOTERM_BP_DIRECT	GO:0042593	glucose homeostasis	10	1.2594458438287155	0.013571695544270207	ENSG00000126262, ENSG00000160867, ENSG00000009950, ENSG00000089127, ENSG00000183671, ENSG00000181031, ENSG00000174697, ENSG00000136244, ENSG00000116678, ENSG00000180535	636	114	19157	2.6421990510868363	1.0	0.756622026593064	0.752185126126668	LumA
GOTERM_BP_DIRECT	GO:0033137	negative regulation of peptidyl-serine phosphorylation	5	0.6297229219143577	0.014706327847784788	ENSG00000158092, ENSG00000158856, ENSG00000009950, ENSG00000019991, ENSG00000153721	636	29	19157	5.19328779006723	1.0	0.7895319831557549	0.784902095707101	LumA
GOTERM_BP_DIRECT	GO:0006111	regulation of gluconeogenesis	4	0.5037783375314862	0.014706701307489054	ENSG00000205060, ENSG00000165140, ENSG00000174697, ENSG00000145214	636	16	19157	7.530267295597485	1.0	0.7895319831557549	0.784902095707101	LumA
GOTERM_BP_DIRECT	GO:0043406	positive regulation of MAP kinase activity	8	1.0075566750629723	0.01677118908850725	ENSG00000188906, ENSG00000112964, ENSG00000078401, ENSG00000113721, ENSG00000077782, ENSG00000138685, ENSG00000156427, ENSG00000151651	636	80	19157	3.012106918238994	1.0	0.8822183961015514	0.877044987086813	LumA
GOTERM_BP_DIRECT	GO:0043410	positive regulation of MAPK cascade	12	1.5113350125944585	0.017041817930902682	ENSG00000198121, ENSG00000068078, ENSG00000035862, ENSG00000196262, ENSG00000130513, ENSG00000099985, ENSG00000185483, ENSG00000019991, ENSG00000174697, ENSG00000136244, ENSG00000077782, ENSG00000138685	636	159	19157	2.2732882401803725	1.0	0.8822183961015514	0.877044987086813	LumA
GOTERM_BP_DIRECT	GO:0007528	neuromuscular junction development	5	0.6297229219143577	0.01849912002185154	ENSG00000188906, ENSG00000187498, ENSG00000121440, ENSG00000041982, ENSG00000167535	636	31	19157	4.858236964901603	1.0	0.9261263117468396	0.920695422716244	LumA
GOTERM_BP_DIRECT	GO:0042127	regulation of cell proliferation	12	1.5113350125944585	0.018528915516149255	ENSG00000161714, ENSG00000169248, ENSG00000089050, ENSG00000169245, ENSG00000095303, ENSG00000138755, ENSG00000144891, ENSG00000171124, ENSG00000197579, ENSG00000116711, ENSG00000041982, ENSG00000103089	636	161	19157	2.245048634712293	1.0	0.9261263117468396	0.920695422716244	LumA
GOTERM_BP_DIRECT	GO:0014068	positive regulation of phosphatidylinositol 3-kinase signaling	8	1.0075566750629723	0.018978886003109742	ENSG00000099985, ENSG00000185483, ENSG00000164251, ENSG00000019991, ENSG00000113721, ENSG00000174697, ENSG00000077782, ENSG00000138685	636	82	19157	2.938640895842921	1.0	0.9325388224239854	0.9270703298468183	LumA
GOTERM_BP_DIRECT	GO:0007409	axonogenesis	8	1.0075566750629723	0.02015570896050555	ENSG00000160307, ENSG00000132932, ENSG00000171791, ENSG00000144619, ENSG00000184564, ENSG00000166963, ENSG00000164742, ENSG00000162631	636	83	19157	2.9032355838448134	1.0	0.9627172551892376	0.9570717935341092	LumA
GOTERM_BP_DIRECT	GO:0007077	mitotic nuclear envelope disassembly	3	0.3778337531486146	0.0206228537813698	ENSG00000175826, ENSG00000119408, ENSG00000166501	636	7	19157	12.909029649595688	1.0	0.9627172551892376	0.9570717935341092	LumA
GOTERM_BP_DIRECT	GO:0048015	phosphatidylinositol-mediated signaling	6	0.7556675062972292	0.020857822994213886	ENSG00000161714, ENSG00000113721, ENSG00000113389, ENSG00000077782, ENSG00000149527, ENSG00000115896	636	48	19157	3.7651336477987423	1.0	0.9627172551892376	0.9570717935341092	LumA
GOTERM_BP_DIRECT	GO:0006897	endocytosis	14	1.7632241813602016	0.020921416721946175	ENSG00000108679, ENSG00000188906, ENSG00000019169, ENSG00000197594, ENSG00000112964, ENSG00000198576, ENSG00000243244, ENSG00000095066, ENSG00000124839, ENSG00000168079, ENSG00000145362, ENSG00000102003, ENSG00000168702, ENSG00000145247	636	207	19157	2.037173761127822	1.0	0.9627172551892376	0.9570717935341092	LumA
GOTERM_BP_DIRECT	GO:0008543	fibroblast growth factor receptor signaling pathway	6	0.7556675062972292	0.022614996469107765	ENSG00000160867, ENSG00000068078, ENSG00000196159, ENSG00000077782, ENSG00000138685, ENSG00000156427	636	49	19157	3.688294185598768	1.0	0.9935628354527648	0.987736492505991	LumA
GOTERM_BP_DIRECT	GO:0003281	ventricular septum development	5	0.6297229219143577	0.022846488459315636	ENSG00000142871, ENSG00000135679, ENSG00000137868, ENSG00000103148, ENSG00000015479	636	33	19157	4.563798360968172	1.0	0.9935628354527648	0.987736492505991	LumA
GOTERM_BP_DIRECT	GO:0072593	reactive oxygen species metabolic process	5	0.6297229219143577	0.022846488459315636	ENSG00000142871, ENSG00000188906, ENSG00000171791, ENSG00000141968, ENSG00000133661	636	33	19157	4.563798360968172	1.0	0.9935628354527648	0.987736492505991	LumA
GOTERM_BP_DIRECT	GO:0048168	regulation of neuronal synaptic plasticity	4	0.5037783375314862	0.023648097842787433	ENSG00000160307, ENSG00000198576, ENSG00000104219, ENSG00000102003	636	19	19157	6.3412777226084085	1.0	0.9935628354527648	0.987736492505991	LumA
GOTERM_BP_DIRECT	GO:2000573	positive regulation of DNA biosynthetic process	4	0.5037783375314862	0.023648097842787433	ENSG00000160867, ENSG00000019991, ENSG00000113721, ENSG00000138685	636	19	19157	6.3412777226084085	1.0	0.9935628354527648	0.987736492505991	LumA
GOTERM_BP_DIRECT	GO:0001516	prostaglandin biosynthetic process	4	0.5037783375314862	0.023648097842787433	ENSG00000078401, ENSG00000095303, ENSG00000148344, ENSG00000116711	636	19	19157	6.3412777226084085	1.0	0.9935628354527648	0.987736492505991	LumA
GOTERM_BP_DIRECT	GO:0051897	positive regulation of protein kinase B signaling	10	1.2594458438287155	0.026721973511203548	ENSG00000057593, ENSG00000130513, ENSG00000099985, ENSG00000184163, ENSG00000174697, ENSG00000126218, ENSG00000077782, ENSG00000138685, ENSG00000133048, ENSG00000151651	636	128	19157	2.353208529874214	1.0	1.0	0.9944789510006902	LumA
GOTERM_BP_DIRECT	GO:0032835	glomerulus development	3	0.3778337531486146	0.026899843419659546	ENSG00000138792, ENSG00000184937, ENSG00000171791	636	8	19157	11.295400943396226	1.0	1.0	0.9944789510006902	LumA
GOTERM_BP_DIRECT	GO:0002486	antigen processing and presentation of endogenous peptide antigen via MHC class I via ER pathway, TAP-independent	3	0.3778337531486146	0.026899843419659546	ENSG00000204525, ENSG00000204592, ENSG00000160862	636	8	19157	11.295400943396226	1.0	1.0	0.9944789510006902	LumA
GOTERM_BP_DIRECT	GO:0010518	positive regulation of phospholipase activity	3	0.3778337531486146	0.026899843419659546	ENSG00000142871, ENSG00000068078, ENSG00000077782	636	8	19157	11.295400943396226	1.0	1.0	0.9944789510006902	LumA
GOTERM_BP_DIRECT	GO:0010043	response to zinc ion	5	0.6297229219143577	0.02776541401625077	ENSG00000143546, ENSG00000198523, ENSG00000130707, ENSG00000137563, ENSG00000242252	636	35	19157	4.303009883198563	1.0	1.0	0.9944789510006902	LumA
GOTERM_BP_DIRECT	GO:0070098	chemokine-mediated signaling pathway	7	0.8816120906801008	0.028361292404158956	ENSG00000169248, ENSG00000169245, ENSG00000138755, ENSG00000163823, ENSG00000102962, ENSG00000081041, ENSG00000172215	636	70	19157	3.0121069182389935	1.0	1.0	0.9944789510006902	LumA
GOTERM_BP_DIRECT	GO:0031640	killing of cells of other organism	7	0.8816120906801008	0.028361292404158956	ENSG00000169248, ENSG00000100604, ENSG00000169245, ENSG00000138755, ENSG00000102962, ENSG00000161634, ENSG00000081041	636	70	19157	3.0121069182389935	1.0	1.0	0.9944789510006902	LumA
GOTERM_BP_DIRECT	GO:0009617	response to bacterium	9	1.1335012594458438	0.02990837789244646	ENSG00000161405, ENSG00000154451, ENSG00000164825, ENSG00000140853, ENSG00000091986, ENSG00000166920, ENSG00000171236, ENSG00000117114, ENSG00000145247	636	110	19157	2.464451114922813	1.0	1.0	0.9944789510006902	LumA
GOTERM_BP_DIRECT	GO:0016925	protein sumoylation	5	0.6297229219143577	0.030443164795848035	ENSG00000103275, ENSG00000135679, ENSG00000141582, ENSG00000100401, ENSG00000197579	636	36	19157	4.183481830887492	1.0	1.0	0.9944789510006902	LumA
GOTERM_BP_DIRECT	GO:0060539	diaphragm development	3	0.3778337531486146	0.0338364079666272	ENSG00000184937, ENSG00000137868, ENSG00000130707	636	9	19157	10.04035639412998	1.0	1.0	0.9944789510006902	LumA
GOTERM_BP_DIRECT	GO:0036158	outer dynein arm assembly	4	0.5037783375314862	0.03493947770275958	ENSG00000166246, ENSG00000154099, ENSG00000198003, ENSG00000204815	636	22	19157	5.4765580331618064	1.0	1.0	0.9944789510006902	LumA
GOTERM_BP_DIRECT	GO:0032496	response to lipopolysaccharide	11	1.385390428211587	0.035197517896887937	ENSG00000113140, ENSG00000163220, ENSG00000143546, ENSG00000153283, ENSG00000078401, ENSG00000178726, ENSG00000129988, ENSG00000148344, ENSG00000125931, ENSG00000010932, ENSG00000102575	636	156	19157	2.123921544912111	1.0	1.0	0.9944789510006902	LumA
GOTERM_BP_DIRECT	GO:0033627	cell adhesion mediated by integrin	5	0.6297229219143577	0.03624052610068135	ENSG00000144668, ENSG00000137809, ENSG00000077943, ENSG00000138722, ENSG00000005844	636	38	19157	3.963298576630255	1.0	1.0	0.9944789510006902	LumA
GOTERM_BP_DIRECT	GO:0070374	positive regulation of ERK1 and ERK2 cascade	14	1.7632241813602016	0.038750549891978375	ENSG00000135218, ENSG00000160867, ENSG00000068078, ENSG00000019169, ENSG00000113721, ENSG00000171564, ENSG00000064687, ENSG00000138685, ENSG00000133048, ENSG00000156427, ENSG00000164251, ENSG00000164129, ENSG00000163823, ENSG00000102962	636	226	19157	1.8659069405020314	1.0	1.0	0.9944789510006902	LumA
GOTERM_BP_DIRECT	GO:0014911	positive regulation of smooth muscle cell migration	4	0.5037783375314862	0.03921889882891256	ENSG00000171791, ENSG00000113721, ENSG00000170961, ENSG00000137872	636	23	19157	5.238446814328685	1.0	1.0	0.9944789510006902	LumA
GOTERM_BP_DIRECT	GO:0033574	response to testosterone	5	0.6297229219143577	0.039361381724108094	ENSG00000107159, ENSG00000078401, ENSG00000187486, ENSG00000198523, ENSG00000242252	636	39	19157	3.861675536203838	1.0	1.0	0.9944789510006902	LumA
GOTERM_BP_DIRECT	GO:0045669	positive regulation of osteoblast differentiation	7	0.8816120906801008	0.04015721031785245	ENSG00000142871, ENSG00000163273, ENSG00000019991, ENSG00000106571, ENSG00000136244, ENSG00000175356, ENSG00000138685	636	76	19157	2.774309003641178	1.0	1.0	0.9944789510006902	LumA
GOTERM_BP_DIRECT	GO:0051646	mitochondrion localization	3	0.3778337531486146	0.04138206830421494	ENSG00000214456, ENSG00000188906, ENSG00000104953	636	10	19157	9.036320754716982	1.0	1.0	0.9944789510006902	LumA
GOTERM_BP_DIRECT	GO:0033089	positive regulation of T cell differentiation in thymus	3	0.3778337531486146	0.04138206830421494	ENSG00000135426, ENSG00000179388, ENSG00000151651	636	10	19157	9.036320754716982	1.0	1.0	0.9944789510006902	LumA
GOTERM_BP_DIRECT	GO:0010863	positive regulation of phospholipase C activity	3	0.3778337531486146	0.04138206830421494	ENSG00000113721, ENSG00000077782, ENSG00000138685	636	10	19157	9.036320754716982	1.0	1.0	0.9944789510006902	LumA
GOTERM_BP_DIRECT	GO:2001259	positive regulation of cation channel activity	3	0.3778337531486146	0.04138206830421494	ENSG00000078401, ENSG00000187486, ENSG00000145362	636	10	19157	9.036320754716982	1.0	1.0	0.9944789510006902	LumA
GOTERM_BP_DIRECT	GO:0090277	positive regulation of peptide hormone secretion	3	0.3778337531486146	0.04138206830421494	ENSG00000171564, ENSG00000270885, ENSG00000134443	636	10	19157	9.036320754716982	1.0	1.0	0.9944789510006902	LumA
GOTERM_BP_DIRECT	GO:0043583	ear development	3	0.3778337531486146	0.04138206830421494	ENSG00000121039, ENSG00000137868, ENSG00000171791	636	10	19157	9.036320754716982	1.0	1.0	0.9944789510006902	LumA
GOTERM_BP_DIRECT	GO:0032740	positive regulation of interleukin-17 production	4	0.5037783375314862	0.04375107178439654	ENSG00000110944, ENSG00000099985, ENSG00000136244, ENSG00000103257	636	24	19157	5.02017819706499	1.0	1.0	0.9944789510006902	LumA
GOTERM_BP_DIRECT	GO:0071356	cellular response to tumor necrosis factor	10	1.2594458438287155	0.04529368299735781	ENSG00000104763, ENSG00000164047, ENSG00000078401, ENSG00000187486, ENSG00000102962, ENSG00000130707, ENSG00000133048, ENSG00000170961, ENSG00000199094, ENSG00000160323	636	141	19157	2.136246041304251	1.0	1.0	0.9944789510006902	LumA
GOTERM_BP_DIRECT	GO:0030199	collagen fibril organization	6	0.7556675062972292	0.04551028862789314	ENSG00000168477, ENSG00000168542, ENSG00000130635, ENSG00000164692, ENSG00000139329, ENSG00000187955	636	59	19157	3.063159577870163	1.0	1.0	0.9944789510006902	LumA
GOTERM_BP_DIRECT	GO:0032733	positive regulation of interleukin-10 production	5	0.6297229219143577	0.046048476808228184	ENSG00000110944, ENSG00000137265, ENSG00000164251, ENSG00000019991, ENSG00000136244	636	41	19157	3.6733011198036514	1.0	1.0	0.9944789510006902	LumA
GOTERM_BP_DIRECT	GO:0042060	wound healing	8	1.0075566750629723	0.04846767621145795	ENSG00000113140, ENSG00000144668, ENSG00000143546, ENSG00000168542, ENSG00000113721, ENSG00000106571, ENSG00000041982, ENSG00000138685	636	100	19157	2.409685534591195	1.0	1.0	0.9944789510006902	LumA
GOTERM_BP_DIRECT	GO:0002639	positive regulation of immunoglobulin production	4	0.5037783375314862	0.04853194434637323	ENSG00000136244, ENSG00000110169, ENSG00000175505, ENSG00000204592	636	25	19157	4.81937106918239	1.0	1.0	0.9944789510006902	LumA
GOTERM_BP_DIRECT	GO:0090023	positive regulation of neutrophil chemotaxis	4	0.5037783375314862	0.04853194434637323	ENSG00000111913, ENSG00000110944, ENSG00000078401, ENSG00000129988	636	25	19157	4.81937106918239	1.0	1.0	0.9944789510006902	LumA
GOTERM_BP_DIRECT	GO:0032308	positive regulation of prostaglandin secretion	3	0.3778337531486146	0.04948895800729196	ENSG00000078401, ENSG00000148344, ENSG00000116711	636	11	19157	8.214837049742709	1.0	1.0	0.9944789510006902	LumA
GOTERM_BP_DIRECT	GO:0071223	cellular response to lipoteichoic acid	3	0.3778337531486146	0.04948895800729196	ENSG00000170458, ENSG00000135218, ENSG00000129988	636	11	19157	8.214837049742709	1.0	1.0	0.9944789510006902	LumA
GOTERM_BP_DIRECT	GO:1901731	positive regulation of platelet aggregation	3	0.3778337531486146	0.04948895800729196	ENSG00000158856, ENSG00000138722, ENSG00000136244	636	11	19157	8.214837049742709	1.0	1.0	0.9944789510006902	LumA
GOTERM_BP_DIRECT	GO:0030433	ubiquitin-dependent ERAD pathway	9	1.5050167224080269	0.0013656694787682435	ENSG00000050130, ENSG00000128590, ENSG00000198833, ENSG00000269190, ENSG00000168591, ENSG00000130939, ENSG00000104691, ENSG00000162543, ENSG00000164953	509	81	19157	4.181838026631739	0.956913828053254	1.0	1.0	LumB
GOTERM_BP_DIRECT	GO:0042723	thiamine-containing compound metabolic process	3	0.5016722408026756	0.002068446124710925	ENSG00000135917, ENSG00000117479, ENSG00000125454	509	3	19157	37.63654223968566	0.991472198689372	1.0	1.0	LumB
GOTERM_BP_DIRECT	GO:0044458	motile cilium assembly	5	0.8361204013377926	0.00459620130357906	ENSG00000119636, ENSG00000048342, ENSG00000141519, ENSG00000129295, ENSG00000132122	509	26	19157	7.237796584554934	0.9999750899274953	1.0	1.0	LumB
GOTERM_BP_DIRECT	GO:0050821	protein stabilization	13	2.1739130434782608	0.006798604585362005	ENSG00000129244, ENSG00000148396, ENSG00000171681, ENSG00000112208, ENSG00000134265, ENSG00000117758, ENSG00000115310, ENSG00000137193, ENSG00000117472, ENSG00000128602, ENSG00000169914, ENSG00000183765, ENSG00000104375	509	198	19157	2.471086106646028	0.9999998476383242	1.0	1.0	LumB
GOTERM_BP_DIRECT	GO:1903830	magnesium ion transmembrane transport	4	0.6688963210702341	0.008024964607470155	ENSG00000104723, ENSG00000158158, ENSG00000133065, ENSG00000148842	509	16	19157	9.409135559921415	0.9999999911241756	1.0	1.0	LumB
GOTERM_BP_DIRECT	GO:0048705	skeletal system morphogenesis	5	0.8361204013377926	0.01087657614719303	ENSG00000107679, ENSG00000066468, ENSG00000163659, ENSG00000175879, ENSG00000080815	509	33	19157	5.702506399952372	0.9999999999882139	1.0	1.0	LumB
GOTERM_BP_DIRECT	GO:0006915	apoptotic process	26	4.3478260869565215	0.012827862222950168	ENSG00000131323, ENSG00000066468, ENSG00000111653, ENSG00000116688, ENSG00000170312, ENSG00000115310, ENSG00000105290, ENSG00000109332, ENSG00000089486, ENSG00000142867, ENSG00000256870, ENSG00000142224, ENSG00000196470, ENSG00000164938, ENSG00000171132, ENSG00000080815, ENSG00000213918, ENSG00000172985, ENSG00000137193, ENSG00000141682, ENSG00000164305, ENSG00000179593, ENSG00000085276, ENSG0000…	509	582	19157	1.6813575570993593	0.9999999999998747	1.0	1.0	LumB
GOTERM_BP_DIRECT	GO:0061178	regulation of insulin secretion involved in cellular response to glucose stimulus	4	0.6688963210702341	0.013093389833127024	ENSG00000173175, ENSG00000171132, ENSG00000164038, ENSG00000126368	509	19	19157	7.923482576775927	0.9999999999999325	1.0	1.0	LumB
GOTERM_BP_DIRECT	GO:0050770	regulation of axonogenesis	4	0.6688963210702341	0.015105970904066405	ENSG00000182580, ENSG00000018189, ENSG00000197555, ENSG00000111962	509	20	19157	7.5273084479371315	0.9999999999999993	1.0	1.0	LumB
GOTERM_BP_DIRECT	GO:0016042	lipid catabolic process	8	1.3377926421404682	0.01544037530254613	ENSG00000177565, ENSG00000138193, ENSG00000175198, ENSG00000138744, ENSG00000100344, ENSG00000101333, ENSG00000158006, ENSG00000168092	509	98	19157	3.07237079507638	0.9999999999999997	1.0	1.0	LumB
GOTERM_BP_DIRECT	GO:0071466	cellular response to xenobiotic stimulus	6	1.0033444816053512	0.021253997551088585	ENSG00000132437, ENSG00000128383, ENSG00000055118, ENSG00000183765, ENSG00000065989, ENSG00000204371	509	60	19157	3.7636542239685657	1.0	1.0	1.0	LumB
GOTERM_BP_DIRECT	GO:0007169	transmembrane receptor protein tyrosine kinase signaling pathway	9	1.5050167224080269	0.024514364035983772	ENSG00000111859, ENSG00000066056, ENSG00000182580, ENSG00000141736, ENSG00000066468, ENSG00000060140, ENSG00000101336, ENSG00000197965, ENSG00000122025	509	132	19157	2.566127879978567	1.0	1.0	1.0	LumB
GOTERM_BP_DIRECT	GO:0048704	embryonic skeletal system morphogenesis	5	0.8361204013377926	0.028766837002312577	ENSG00000120093, ENSG00000119042, ENSG00000108511, ENSG00000182742, ENSG00000176887	509	44	19157	4.276879799964279	1.0	1.0	1.0	LumB
GOTERM_BP_DIRECT	GO:0045893	positive regulation of transcription, DNA-templated	27	4.51505016722408	0.02966806066914973	ENSG00000177565, ENSG00000171681, ENSG00000134253, ENSG00000213626, ENSG00000111653, ENSG00000132256, ENSG00000100625, ENSG00000124813, ENSG00000185551, ENSG00000055118, ENSG00000142867, ENSG00000124216, ENSG00000104332, ENSG00000153487, ENSG00000130940, ENSG00000125450, ENSG00000070495, ENSG00000164938, ENSG00000131470, ENSG00000179833, ENSG00000080815, ENSG00000176887, ENSG00000137193, ENSG0000…	509	661	19157	1.5373474137239223	1.0	1.0	1.0	LumB
GOTERM_BP_DIRECT	GO:0060021	palate development	6	1.0033444816053512	0.03061599748731137	ENSG00000107679, ENSG00000182580, ENSG00000146350, ENSG00000119042, ENSG00000124216, ENSG00000163659	509	66	19157	3.4215038399714235	1.0	1.0	1.0	LumB
GOTERM_BP_DIRECT	GO:0006814	sodium ion transport	7	1.1705685618729096	0.032448650062892936	ENSG00000129244, ENSG00000158296, ENSG00000173214, ENSG00000110442, ENSG00000256870, ENSG00000164038, ENSG00000018625	509	90	19157	2.927286618642218	1.0	1.0	1.0	LumB
GOTERM_BP_DIRECT	GO:0035265	organ growth	3	0.5016722408026756	0.03294405177536178	ENSG00000146938, ENSG00000066468, ENSG00000204371	509	11	19157	10.26451151991427	1.0	1.0	1.0	LumB
GOTERM_BP_DIRECT	GO:1902043	positive regulation of extrinsic apoptotic signaling pathway via death domain receptors	3	0.5016722408026756	0.03294405177536178	ENSG00000104332, ENSG00000141682, ENSG00000104375	509	11	19157	10.26451151991427	1.0	1.0	1.0	LumB
GOTERM_BP_DIRECT	GO:0086009	membrane repolarization	3	0.5016722408026756	0.03294405177536178	ENSG00000129244, ENSG00000055118, ENSG00000018625	509	11	19157	10.26451151991427	1.0	1.0	1.0	LumB
GOTERM_BP_DIRECT	GO:0001525	angiogenesis	13	2.1739130434782608	0.032956851328001774	ENSG00000100292, ENSG00000066056, ENSG00000120093, ENSG00000196189, ENSG00000066468, ENSG00000136720, ENSG00000143369, ENSG00000182580, ENSG00000127837, ENSG00000164867, ENSG00000106392, ENSG00000164924, ENSG00000163235	509	247	19157	1.980870644193982	1.0	1.0	1.0	LumB
GOTERM_BP_DIRECT	GO:0060287	epithelial cilium movement involved in determination of left/right asymmetry	3	0.5016722408026756	0.03885066132824355	ENSG00000141519, ENSG00000129295, ENSG00000172361	509	12	19157	9.409135559921415	1.0	1.0	1.0	LumB
GOTERM_BP_DIRECT	GO:0098915	membrane repolarization during ventricular cardiac muscle cell action potential	3	0.5016722408026756	0.03885066132824355	ENSG00000162989, ENSG00000055118, ENSG00000152049	509	12	19157	9.409135559921415	1.0	1.0	1.0	LumB
GOTERM_BP_DIRECT	GO:0021670	lateral ventricle development	3	0.5016722408026756	0.03885066132824355	ENSG00000129244, ENSG00000182704, ENSG00000105810	509	12	19157	9.409135559921415	1.0	1.0	1.0	LumB
GOTERM_BP_DIRECT	GO:0006260	DNA replication	8	1.3377926421404682	0.03924757166349307	ENSG00000163918, ENSG00000153250, ENSG00000168496, ENSG00000111653, ENSG00000134324, ENSG00000170312, ENSG00000070501, ENSG00000132740	509	119	19157	2.530187713592313	1.0	1.0	1.0	LumB
GOTERM_BP_DIRECT	GO:0009952	anterior/posterior pattern specification	7	1.1705685618729096	0.04064459799037906	ENSG00000120093, ENSG00000121989, ENSG00000185551, ENSG00000128602, ENSG00000108511, ENSG00000182742, ENSG00000132463	509	95	19157	2.7732189018715747	1.0	1.0	1.0	LumB
GOTERM_BP_DIRECT	GO:0008210	estrogen metabolic process	4	0.6688963210702341	0.04066409221438649	ENSG00000107679, ENSG00000133835, ENSG00000213759, ENSG00000163659	509	29	19157	5.191247205473883	1.0	1.0	1.0	LumB
GOTERM_BP_DIRECT	GO:0001822	kidney development	8	1.3377926421404682	0.04393047325971437	ENSG00000170348, ENSG00000048342, ENSG00000070495, ENSG00000146350, ENSG00000106392, ENSG00000112655, ENSG00000163659, ENSG00000176887	509	122	19157	2.467969982930207	1.0	1.0	1.0	LumB
GOTERM_BP_DIRECT	GO:0009880	embryonic pattern specification	4	0.6688963210702341	0.04432098143875217	ENSG00000159263, ENSG00000119042, ENSG00000066468, ENSG00000183145	509	30	19157	5.018205631958088	1.0	1.0	1.0	LumB
GOTERM_BP_DIRECT	GO:0033674	positive regulation of kinase activity	6	1.0033444816053512	0.04438082651476241	ENSG00000066056, ENSG00000182580, ENSG00000141736, ENSG00000066468, ENSG00000142867, ENSG00000122025	509	73	19157	3.093414430659095	1.0	1.0	1.0	LumB
GOTERM_BP_DIRECT	GO:0015693	magnesium ion transport	3	0.5016722408026756	0.04512393251467661	ENSG00000104723, ENSG00000158158, ENSG00000133065	509	13	19157	8.68535590146592	1.0	1.0	1.0	LumB
GOTERM_BP_DIRECT	GO:0090314	positive regulation of protein targeting to membrane	4	0.6688963210702341	0.048135629643815736	ENSG00000168502, ENSG00000148175, ENSG00000141736, ENSG00000177427	509	31	19157	4.856328030927181	1.0	1.0	1.0	LumB

## Sheet: UniqueBPs_upvsdown
UNIQUE_BPs	Description	Count	PValue	Genes	SETD7 expression	Subtype
GO:0000122	negative regulation of transcription from RNA polymerase II promoter	34	0.04267960900492428	ENSG00000101096, ENSG00000176692, ENSG00000108468, ENSG00000109118, ENSG00000149596, ENSG00000184939, ENSG00000115415, ENSG00000177842, ENSG00000196646, ENSG00000100916, ENSG00000189298, ENSG00000008196, ENSG00000081189, ENSG00000080839, ENSG00000095574, ENSG00000129173, ENSG00000105967, ENSG00000111145, ENSG00000178409, ENSG00000082898, ENSG00000171497, ENSG00000171448, ENSG00000136160, ENSG0000…	High	Basal
GO:0000724	double-strand break repair via homologous recombination	10	2.7151166672391826E-4	ENSG00000134758, ENSG00000168411, ENSG00000197299, ENSG00000146263, ENSG00000148153, ENSG00000083093, ENSG00000111247, ENSG00000114742, ENSG00000020922, ENSG00000101773	High	Basal
GO:0001649	osteoblast differentiation	11	5.300998440767545E-4	ENSG00000011028, ENSG00000167244, ENSG00000125845, ENSG00000085741, ENSG00000138623, ENSG00000167085, ENSG00000132382, ENSG00000125844, ENSG00000105880, ENSG00000019549, ENSG00000168779	Low	Basal
GO:0001771	immunological synapse formation	3	0.030242601675638896	ENSG00000134516, ENSG00000154928, ENSG00000107099	High	Basal
GO:0001775	cell activation	3	0.04148835584378226	ENSG00000137462, ENSG00000165025, ENSG00000172243	High	Basal
GO:0001817	regulation of cytokine production	5	0.037433822797871996	ENSG00000124508, ENSG00000189067, ENSG00000137462, ENSG00000064012, ENSG00000254087	High	Basal
GO:0001938	positive regulation of endothelial cell proliferation	6	0.03078588555564873	ENSG00000112715, ENSG00000006606, ENSG00000125845, ENSG00000249915, ENSG00000117525, ENSG00000037280	Low	Basal
GO:0002430	complement receptor mediated signaling pathway	3	0.04148835584378226	ENSG00000171051, ENSG00000174600, ENSG00000171860	High	Basal
GO:0003016	respiratory system process	4	0.004835755279495422	ENSG00000182636, ENSG00000125878, ENSG00000105649, ENSG00000037280	Low	Basal
GO:0006098	pentose-phosphate shunt	3	0.022142698402642748	ENSG00000171174, ENSG00000163931, ENSG00000160211	Low	Basal
GO:0006275	regulation of DNA replication	6	0.006515296815485836	ENSG00000112029, ENSG00000043143, ENSG00000171320, ENSG00000145386, ENSG00000141446, ENSG00000102221	High	Basal
GO:0006310	DNA recombination	6	0.04997684799239703	ENSG00000174371, ENSG00000095002, ENSG00000079246, ENSG00000197299, ENSG00000168152, ENSG00000020922	High	Basal
GO:0006355	regulation of transcription, DNA-templated	40	0.002868216224219094	ENSG00000185947, ENSG00000101096, ENSG00000096654, ENSG00000184517, ENSG00000180257, ENSG00000240445, ENSG00000109118, ENSG00000184939, ENSG00000197013, ENSG00000115415, ENSG00000198346, ENSG00000197016, ENSG00000109819, ENSG00000169184, ENSG00000136870, ENSG00000177842, ENSG00000203326, ENSG00000142065, ENSG00000167562, ENSG00000121406, ENSG00000081189, ENSG00000160352, ENSG00000156853, ENSG0000…	High	Basal
GO:0006357	regulation of transcription from RNA polymerase II promoter	70	5.8115298933214366E-5	ENSG00000185947, ENSG00000180257, ENSG00000134954, ENSG00000184939, ENSG00000173320, ENSG00000065970, ENSG00000197013, ENSG00000043143, ENSG00000198346, ENSG00000197016, ENSG00000177842, ENSG00000167081, ENSG00000196646, ENSG00000112365, ENSG00000170689, ENSG00000116044, ENSG00000142065, ENSG00000167562, ENSG00000121406, ENSG00000081189, ENSG00000156853, ENSG00000147180, ENSG00000080839, ENSG0000…	High	Basal
GO:0006476	protein deacetylation	3	0.04781228408908048	ENSG00000068903, ENSG00000116478, ENSG00000089163	Low	Basal
GO:0006486	protein glycosylation	8	0.032547325752957976	ENSG00000110328, ENSG00000129562, ENSG00000085998, ENSG00000174684, ENSG00000163902, ENSG00000157350, ENSG00000160408, ENSG00000158850	Low	Basal
GO:0007005	mitochondrion organization	8	0.0026443888558852664	ENSG00000245848, ENSG00000105649, ENSG00000165060, ENSG00000167085, ENSG00000132361, ENSG00000125459, ENSG00000117305, ENSG00000089163	Low	Basal
GO:0007052	mitotic spindle organization	5	0.04232704587452102	ENSG00000147526, ENSG00000138160, ENSG00000074054, ENSG00000112742, ENSG00000123473	High	Basal
GO:0007093	mitotic cell cycle checkpoint	3	0.016187199744404066	ENSG00000169679, ENSG00000174442, ENSG00000086827	High	Basal
GO:0007094	mitotic spindle assembly checkpoint	6	4.3156392258382844E-4	ENSG00000169679, ENSG00000174442, ENSG00000164109, ENSG00000184445, ENSG00000112742, ENSG00000086827	High	Basal
GO:0007159	leukocyte cell-cell adhesion	5	0.006599436289574247	ENSG00000165025, ENSG00000173391, ENSG00000081237, ENSG00000090339, ENSG00000090659	High	Basal
GO:0007249	I-kappaB kinase/NF-kappaB signaling	5	0.03511604886805095	ENSG00000134070, ENSG00000023445, ENSG00000136160, ENSG00000136560, ENSG00000196535	High	Basal
GO:0007265	Ras protein signal transduction	7	0.023047649850383503	ENSG00000048028, ENSG00000136828, ENSG00000213281, ENSG00000172575, ENSG00000130816, ENSG00000107263, ENSG00000145386	High	Basal
GO:0007275	multicellular organism development	12	0.014557831082327789	ENSG00000005073, ENSG00000133710, ENSG00000167244, ENSG00000168487, ENSG00000123405, ENSG00000110375, ENSG00000128714, ENSG00000135333, ENSG00000134363, ENSG00000147437, ENSG00000037280, ENSG00000163346	Low	Basal
GO:0007585	respiratory gaseous exchange	4	0.03620199547756531	ENSG00000100368, ENSG00000171310, ENSG00000167081, ENSG00000150540	High	Basal
GO:0008203	cholesterol metabolic process	8	0.003265371766982061	ENSG00000186350, ENSG00000021762, ENSG00000157978, ENSG00000245848, ENSG00000072310, ENSG00000087237, ENSG00000169174, ENSG00000138135	Low	Basal
GO:0008285	negative regulation of cell proliferation	20	0.012946596769156667	ENSG00000182636, ENSG00000245848, ENSG00000090530, ENSG00000131759, ENSG00000171056, ENSG00000119185, ENSG00000170231, ENSG00000167085, ENSG00000068903, ENSG00000105928, ENSG00000134259, ENSG00000170498, ENSG00000116478, ENSG00000125845, ENSG00000124802, ENSG00000120129, ENSG00000163141, ENSG00000109062, ENSG00000147437, ENSG00000102760	Low	Basal
GO:0008544	epidermis development	8	0.003265371766982061	ENSG00000169469, ENSG00000083444, ENSG00000169474, ENSG00000178372, ENSG00000188508, ENSG00000164687, ENSG00000171403, ENSG00000170523	Low	Basal
GO:0009755	hormone-mediated signaling pathway	5	0.030229681735618776	ENSG00000186350, ENSG00000132170, ENSG00000131759, ENSG00000139292, ENSG00000120088	Low	Basal
GO:0010033	response to organic substance	4	0.03620199547756531	ENSG00000164111, ENSG00000173083, ENSG00000039068, ENSG00000077044	High	Basal
GO:0010216	maintenance of DNA methylation	3	0.012345741579180673	ENSG00000102974, ENSG00000187555, ENSG00000130816	High	Basal
GO:0010628	positive regulation of gene expression	21	0.018971309262189207	ENSG00000112715, ENSG00000179348, ENSG00000109205, ENSG00000245848, ENSG00000131759, ENSG00000135925, ENSG00000167085, ENSG00000026025, ENSG00000120915, ENSG00000117525, ENSG00000157168, ENSG00000134259, ENSG00000116478, ENSG00000178934, ENSG00000164683, ENSG00000183072, ENSG00000132170, ENSG00000125845, ENSG00000085741, ENSG00000105880, ENSG00000102760	Low	Basal
GO:0010667	negative regulation of cardiac muscle cell apoptotic process	4	0.03925301569460767	ENSG00000183072, ENSG00000157168, ENSG00000089163, ENSG00000004776	Low	Basal
GO:0014032	neural crest cell development	4	0.01448445285456243	ENSG00000162517, ENSG00000249915, ENSG00000157168, ENSG00000019549	Low	Basal
GO:0016485	protein processing	6	0.03078588555564873	ENSG00000244617, ENSG00000168487, ENSG00000167759, ENSG00000117525, ENSG00000157227, ENSG00000140564	Low	Basal
GO:0016567	protein ubiquitination	22	0.01376672141526946	ENSG00000023445, ENSG00000176871, ENSG00000134758, ENSG00000174013, ENSG00000112029, ENSG00000072201, ENSG00000105879, ENSG00000043143, ENSG00000170153, ENSG00000159579, ENSG00000181191, ENSG00000135686, ENSG00000012963, ENSG00000171823, ENSG00000116044, ENSG00000168411, ENSG00000138376, ENSG00000147573, ENSG00000187555, ENSG00000180537, ENSG00000175093, ENSG00000163257	High	Basal
GO:0030101	natural killer cell activation	4	0.0272255370197512	ENSG00000131019, ENSG00000064012, ENSG00000172575, ENSG00000203747	High	Basal
GO:0030154	cell differentiation	29	0.002383232547386093	ENSG00000155530, ENSG00000023572, ENSG00000119185, ENSG00000205420, ENSG00000183072, ENSG00000132170, ENSG00000134072, ENSG00000183258, ENSG00000164379, ENSG00000188508, ENSG00000163346, ENSG00000112715, ENSG00000064195, ENSG00000133710, ENSG00000104313, ENSG00000131759, ENSG00000171056, ENSG00000138623, ENSG00000197467, ENSG00000157168, ENSG00000134363, ENSG00000186350, ENSG00000170835, ENSG0000…	Low	Basal
GO:0030509	BMP signaling pathway	6	0.03078588555564873	ENSG00000132170, ENSG00000125845, ENSG00000125965, ENSG00000174136, ENSG00000134363, ENSG00000105880	Low	Basal
GO:0030574	collagen catabolic process	6	0.001907594727049605	ENSG00000011028, ENSG00000143537, ENSG00000271447, ENSG00000138316, ENSG00000157227, ENSG00000140564	Low	Basal
GO:0030855	epithelial cell differentiation	11	6.321210342273418E-5	ENSG00000112715, ENSG00000064195, ENSG00000133710, ENSG00000132170, ENSG00000131668, ENSG00000140519, ENSG00000110375, ENSG00000170477, ENSG00000105880, ENSG00000078902, ENSG00000171403	Low	Basal
GO:0030890	positive regulation of B cell proliferation	6	0.0049064694024133736	ENSG00000101096, ENSG00000123338, ENSG00000081189, ENSG00000081237, ENSG00000134215, ENSG00000176208	High	Basal
GO:0031069	hair follicle morphogenesis	4	0.033253400884764084	ENSG00000135925, ENSG00000134363, ENSG00000164379, ENSG00000073282	Low	Basal
GO:0031424	keratinization	8	0.002283787607600656	ENSG00000169469, ENSG00000185640, ENSG00000169474, ENSG00000163207, ENSG00000205420, ENSG00000170477, ENSG00000170465, ENSG00000170523	Low	Basal
GO:0031663	lipopolysaccharide-mediated signaling pathway	5	0.01384793794415731	ENSG00000134070, ENSG00000137462, ENSG00000125538, ENSG00000254087, ENSG00000134242	High	Basal
GO:0032508	DNA duplex unwinding	7	0.010408079549199924	ENSG00000133119, ENSG00000186871, ENSG00000079246, ENSG00000197299, ENSG00000020922, ENSG00000168802, ENSG00000128513	High	Basal
GO:0032526	response to retinoic acid	5	0.034266263819199824	ENSG00000186350, ENSG00000120129, ENSG00000131759, ENSG00000072310, ENSG00000138207	Low	Basal
GO:0032825	positive regulation of natural killer cell differentiation	3	0.016187199744404066	ENSG00000172575, ENSG00000198846, ENSG00000167601	High	Basal
GO:0033993	response to lipid	3	0.036632794084349385	ENSG00000179348, ENSG00000132170, ENSG00000132541	Low	Basal
GO:0034501	protein localization to kinetochore	3	0.0356927444678103	ENSG00000174442, ENSG00000112742, ENSG00000086827	High	Basal
GO:0035556	intracellular signal transduction	24	0.0010114271281560251	ENSG00000176871, ENSG00000071242, ENSG00000136828, ENSG00000141639, ENSG00000196730, ENSG00000111252, ENSG00000077044, ENSG00000134215, ENSG00000177602, ENSG00000170214, ENSG00000134070, ENSG00000081320, ENSG00000165025, ENSG00000101109, ENSG00000102547, ENSG00000163788, ENSG00000162104, ENSG00000254087, ENSG00000141646, ENSG00000161800, ENSG00000135090, ENSG00000175093, ENSG00000142149, ENSG0000…	High	Basal
GO:0036297	interstrand cross-link repair	5	0.01384793794415731	ENSG00000168411, ENSG00000187741, ENSG00000111247, ENSG00000158169, ENSG00000109674	High	Basal
GO:0042110	T cell activation	5	0.037433822797871996	ENSG00000064012, ENSG00000172575, ENSG00000117280, ENSG00000172243, ENSG00000081237	High	Basal
GO:0042254	ribosome biogenesis	5	0.013204543187498955	ENSG00000101361, ENSG00000275700, ENSG00000150990, ENSG00000132382, ENSG00000134697	Low	Basal
GO:0042475	odontogenesis of dentin-containing tooth	6	0.012715001108653055	ENSG00000064195, ENSG00000109205, ENSG00000125845, ENSG00000134363, ENSG00000116478, ENSG00000073282	Low	Basal
GO:0042487	regulation of odontogenesis of dentin-containing tooth	3	0.010829403561341903	ENSG00000125845, ENSG00000135925, ENSG00000064218	Low	Basal
GO:0042542	response to hydrogen peroxide	5	0.03639631161278456	ENSG00000137074, ENSG00000244734, ENSG00000023572, ENSG00000120129, ENSG00000119782	Low	Basal
GO:0043066	negative regulation of apoptotic process	20	0.03805942502265949	ENSG00000112715, ENSG00000129562, ENSG00000113734, ENSG00000165060, ENSG00000116478, ENSG00000158887, ENSG00000037280, ENSG00000004776, ENSG00000118971, ENSG00000060138, ENSG00000183072, ENSG00000275700, ENSG00000170515, ENSG00000120129, ENSG00000085741, ENSG00000147437, ENSG00000176171, ENSG00000169857, ENSG00000011422, ENSG00000163545	Low	Basal
GO:0043124	negative regulation of I-kappaB kinase/NF-kappaB signaling	5	0.04490253040846312	ENSG00000138032, ENSG00000103194, ENSG00000136560, ENSG00000064012, ENSG00000115415	High	Basal
GO:0043304	regulation of mast cell degranulation	3	0.025159699000173504	ENSG00000047621, ENSG00000127507, ENSG00000254087	High	Basal
GO:0043388	positive regulation of DNA binding	4	0.04244450320759673	ENSG00000132170, ENSG00000068903, ENSG00000134259, ENSG00000011422	Low	Basal
GO:0045050	protein insertion into ER membrane by stop-transfer membrane-anchor sequence	3	0.022142698402642748	ENSG00000128463, ENSG00000134153, ENSG00000125037	Low	Basal
GO:0045088	regulation of innate immune response	4	0.015280849295763038	ENSG00000023445, ENSG00000116044, ENSG00000064012, ENSG00000134242	High	Basal
GO:0045109	intermediate filament organization	7	0.004304742669756237	ENSG00000185640, ENSG00000026025, ENSG00000205420, ENSG00000170477, ENSG00000170465, ENSG00000171403, ENSG00000170523	Low	Basal
GO:0045165	cell fate commitment	5	0.04566439529558658	ENSG00000179348, ENSG00000132170, ENSG00000125845, ENSG00000085741, ENSG00000135925	Low	Basal
GO:0045199	maintenance of epithelial cell apical/basal polarity	3	0.02664521849757709	ENSG00000085741, ENSG00000109062, ENSG00000120509	Low	Basal
GO:0045588	positive regulation of gamma-delta T cell differentiation	3	0.012345741579180673	ENSG00000165025, ENSG00000123338, ENSG00000081237	High	Basal
GO:0045600	positive regulation of fat cell differentiation	5	0.03221079641780687	ENSG00000245848, ENSG00000132170, ENSG00000125845, ENSG00000156076, ENSG00000019549	Low	Basal
GO:0045664	regulation of neuron differentiation	4	0.027772346661692288	ENSG00000101391, ENSG00000104313, ENSG00000180739, ENSG00000134259	Low	Basal
GO:0045746	negative regulation of Notch signaling pathway	6	0.001907594727049605	ENSG00000164683, ENSG00000181830, ENSG00000179348, ENSG00000165819, ENSG00000171462, ENSG00000157227	Low	Basal
GO:0046390	ribose phosphate biosynthetic process	2	0.04673545595092962	ENSG00000163931, ENSG00000160211	Low	Basal
GO:0046677	response to antibiotic	4	0.04292647530520545	ENSG00000183813, ENSG00000134954, ENSG00000064012, ENSG00000079215	High	Basal
GO:0048304	positive regulation of isotype switching to IgG isotypes	3	0.025159699000173504	ENSG00000095002, ENSG00000081237, ENSG00000176208	High	Basal
GO:0048856	anatomical structure development	5	0.030229681735618776	ENSG00000186350, ENSG00000005073, ENSG00000116819, ENSG00000104313, ENSG00000156076	Low	Basal
GO:0051256	mitotic spindle midzone assembly	3	0.016187199744404066	ENSG00000212916, ENSG00000161800, ENSG00000198901	High	Basal
GO:0051301	cell division	25	4.148301630499614E-5	ENSG00000072864, ENSG00000112029, ENSG00000154429, ENSG00000146918, ENSG00000198901, ENSG00000212916, ENSG00000097046, ENSG00000086827, ENSG00000182263, ENSG00000184445, ENSG00000101773, ENSG00000166974, ENSG00000094804, ENSG00000174442, ENSG00000109805, ENSG00000074054, ENSG00000169679, ENSG00000147526, ENSG00000186871, ENSG00000138160, ENSG00000123416, ENSG00000168385, ENSG00000164109, ENSG0000…	High	Basal
GO:0051482	positive regulation of cytosolic calcium ion concentration involved in phospholipase C-activating G-protein coupled signaling pathway	5	0.010317149965797063	ENSG00000140030, ENSG00000078589, ENSG00000171860, ENSG00000135898, ENSG00000147138	High	Basal
GO:0051592	response to calcium ion	6	0.014544670410429231	ENSG00000165125, ENSG00000162517, ENSG00000249915, ENSG00000120129, ENSG00000118194, ENSG00000203879	Low	Basal
GO:0051775	response to redox state	3	0.02664521849757709	ENSG00000023572, ENSG00000119782, ENSG00000068903	Low	Basal
GO:0060317	cardiac epithelial to mesenchymal transition	3	0.04208208024824489	ENSG00000164683, ENSG00000143537, ENSG00000125845	Low	Basal
GO:0060347	heart trabecula formation	4	0.003937077098503629	ENSG00000164683, ENSG00000183072, ENSG00000088832, ENSG00000138207	Low	Basal
GO:0060544	regulation of necroptotic process	3	0.012345741579180673	ENSG00000023445, ENSG00000083799, ENSG00000003402	High	Basal
GO:0061028	establishment of endothelial barrier	5	0.0017243928709507758	ENSG00000136160, ENSG00000173083, ENSG00000101445, ENSG00000107263, ENSG00000090339	High	Basal
GO:0061101	neuroendocrine cell differentiation	2	0.04673545595092962	ENSG00000085741, ENSG00000107949	Low	Basal
GO:0065003	macromolecular complex assembly	10	0.014281213494533781	ENSG00000187741, ENSG00000123338, ENSG00000132182, ENSG00000075340, ENSG00000184445, ENSG00000158169, ENSG00000171497, ENSG00000109819, ENSG00000010017, ENSG00000086827	High	Basal
GO:0070372	regulation of ERK1 and ERK2 cascade	6	7.319254452952155E-4	ENSG00000165025, ENSG00000125538, ENSG00000154928, ENSG00000172575, ENSG00000047936, ENSG00000254087	High	Basal
GO:0070933	histone H4 deacetylation	3	0.02664521849757709	ENSG00000147099, ENSG00000068903, ENSG00000116478	Low	Basal
GO:0071479	cellular response to ionizing radiation	5	0.01962674807380672	ENSG00000138376, ENSG00000132436, ENSG00000136560, ENSG00000197299, ENSG00000111247	High	Basal
GO:0072112	glomerular visceral epithelial cell differentiation	3	0.025159699000173504	ENSG00000136160, ENSG00000176692, ENSG00000007062	High	Basal
GO:0072520	seminiferous tubule development	3	0.04148835584378226	ENSG00000205336, ENSG00000141646, ENSG00000114742	High	Basal
GO:0090037	positive regulation of protein kinase C signaling	3	0.022142698402642748	ENSG00000112715, ENSG00000085741, ENSG00000037280	Low	Basal
GO:0090136	epithelial cell-cell adhesion	3	0.04148835584378226	ENSG00000044115, ENSG00000166689, ENSG00000112276	High	Basal
GO:0097711	ciliary basal body docking	2	0.049994564699215524	ENSG00000198707, ENSG00000127328	High	Basal
GO:1902895	positive regulation of pri-miRNA transcription from RNA polymerase II promoter	5	0.023041626330316044	ENSG00000179348, ENSG00000132170, ENSG00000125845, ENSG00000072310, ENSG00000171388	Low	Basal
GO:1903028	positive regulation of opsonization	3	0.01421478939278054	ENSG00000127472, ENSG00000142748, ENSG00000118004	Low	Basal
GO:1903725	regulation of phospholipid metabolic process	2	0.04673545595092962	ENSG00000111664, ENSG00000143761	Low	Basal
GO:2000378	negative regulation of reactive oxygen species metabolic process	4	0.018387181765111095	ENSG00000275700, ENSG00000160211, ENSG00000068903, ENSG00000176171	Low	Basal
GO:2000852	regulation of corticosterone secretion	2	0.04673545595092962	ENSG00000115138, ENSG00000120088	Low	Basal
GO:0008283	cell proliferation	10	0.014281213494533781	ENSG00000169679, ENSG00000048028, ENSG00000147526, ENSG00000079246, ENSG00000129173, ENSG00000083307, ENSG00000141646, ENSG00000020922, ENSG00000146676, ENSG00000176208	High	Basal
GO:0008283	cell proliferation	9	0.026414665162654893	ENSG00000117450, ENSG00000166199, ENSG00000185651, ENSG00000120708, ENSG00000157168, ENSG00000183258, ENSG00000147689, ENSG00000105880, ENSG00000073282	Low	Basal
GO:0002230	positive regulation of defense response to virus by host	3	0.042519803427929985	ENSG00000188818, ENSG00000096996, ENSG00000140464	Low	Her2
GO:0002803	positive regulation of antibacterial peptide production	2	0.03807515852720505	ENSG00000167754, ENSG00000169035	Low	Her2
GO:0006412	translation	7	0.021433464552297374	ENSG00000116221, ENSG00000174748, ENSG00000116251, ENSG00000090621, ENSG00000142208, ENSG00000122026, ENSG00000178977	Low	Her2
GO:0007040	lysosome organization	4	0.021254480822776017	ENSG00000182372, ENSG00000177628, ENSG00000168172, ENSG00000014257	High	Her2
GO:0010761	fibroblast migration	4	2.9821963555881257E-4	ENSG00000188807, ENSG00000136999, ENSG00000142208, ENSG00000140464	Low	Her2
GO:0010975	regulation of neuron projection development	3	0.04954421706078508	ENSG00000174672, ENSG00000142208, ENSG00000167755	Low	Her2
GO:0016236	macroautophagy	4	0.046164881085885616	ENSG00000136100, ENSG00000100330, ENSG00000078142, ENSG00000126775	High	Her2
GO:0016310	phosphorylation	6	0.020582455734829738	ENSG00000101911, ENSG00000166908, ENSG00000175066, ENSG00000149269, ENSG00000176095, ENSG00000102144	High	Her2
GO:0018230	peptidyl-L-cysteine S-palmitoylation	3	0.022269650099535257	ENSG00000188818, ENSG00000204160, ENSG00000206077	Low	Her2
GO:0030308	negative regulation of cell growth	5	0.03480588177931053	ENSG00000102054, ENSG00000136999, ENSG00000184205, ENSG00000171169, ENSG00000140464	Low	Her2
GO:0031397	negative regulation of protein ubiquitination	4	0.030292504716210977	ENSG00000102921, ENSG00000136158, ENSG00000114316, ENSG00000100302	High	Her2
GO:0032259	methylation	5	0.037433956259857404	ENSG00000099810, ENSG00000173120, ENSG00000206562, ENSG00000169519, ENSG00000134077	High	Her2
GO:0034502	protein localization to chromosome	2	0.03807515852720505	ENSG00000117748, ENSG00000066923	Low	Her2
GO:0045022	early endosome to late endosome transport	3	0.03764337888506951	ENSG00000168172, ENSG00000078142, ENSG00000126775	High	Her2
GO:0051247	positive regulation of protein metabolic process	3	0.006371588170632275	ENSG00000136826, ENSG00000142192, ENSG00000177628	High	Her2
GO:0051402	neuron apoptotic process	4	0.017910942933425655	ENSG00000065361, ENSG00000162736, ENSG00000142192, ENSG00000177628	High	Her2
GO:0070370	cellular heat acclimation	2	0.047366449481760574	ENSG00000102054, ENSG00000230989	Low	Her2
GO:0070848	response to growth factor	3	0.011468239586432793	ENSG00000117560, ENSG00000142208, ENSG00000181449	Low	Her2
GO:0097192	extrinsic apoptotic signaling pathway in absence of ligand	3	0.04934466735917104	ENSG00000065361, ENSG00000129473, ENSG00000143384	High	Her2
GO:0098586	cellular response to virus	4	0.030292504716210977	ENSG00000262406, ENSG00000154174, ENSG00000116977, ENSG00000107862	High	Her2
GO:1904591	positive regulation of protein import	2	0.0365062294988076	ENSG00000154174, ENSG00000142192	High	Her2
GO:0001568	blood vessel development	4	0.015039864066283243	ENSG00000135679, ENSG00000130635, ENSG00000112769, ENSG00000164692	High	LumA
GO:0001656	metanephros development	5	3.553331966841118E-4	ENSG00000121039, ENSG00000077943, ENSG00000171791, ENSG00000106571, ENSG00000185008	High	LumA
GO:0001658	branching involved in ureteric bud morphogenesis	4	0.012420912910151877	ENSG00000171791, ENSG00000196159, ENSG00000106571, ENSG00000138685	High	LumA
GO:0002227	innate immune response in mucosa	5	0.0027690041079044994	ENSG00000164047, ENSG00000125999, ENSG00000274290, ENSG00000164825, ENSG00000277224	Low	LumA
GO:0002377	immunoglobulin production	17	1.5897968042913595E-10	ENSG00000240864, ENSG00000239951, ENSG00000211662, ENSG00000239855, ENSG00000211598, ENSG00000243238, ENSG00000278196, ENSG00000240382, ENSG00000244116, ENSG00000211668, ENSG00000242371, ENSG00000242580, ENSG00000224041, ENSG00000211639, ENSG00000253998, ENSG00000243063, ENSG00000276566	Low	LumA
GO:0002486	antigen processing and presentation of endogenous peptide antigen via MHC class I via ER pathway, TAP-independent	3	0.011637550989844698	ENSG00000204525, ENSG00000204592, ENSG00000160862	Low	LumA
GO:0002523	leukocyte migration involved in inflammatory response	3	0.03956629776200621	ENSG00000163220, ENSG00000143546, ENSG00000151651	Low	LumA
GO:0002544	chronic inflammatory response	4	0.0010294459235796493	ENSG00000163220, ENSG00000143546, ENSG00000164047, ENSG00000148344	Low	LumA
GO:0002639	positive regulation of immunoglobulin production	4	0.015580257476114691	ENSG00000136244, ENSG00000110169, ENSG00000175505, ENSG00000204592	Low	LumA
GO:0002675	positive regulation of acute inflammatory response	4	0.002339575463760146	ENSG00000099985, ENSG00000205502, ENSG00000136244, ENSG00000151651	Low	LumA
GO:0005975	carbohydrate metabolic process	9	0.03129109078922481	ENSG00000160182, ENSG00000102393, ENSG00000168003, ENSG00000085465, ENSG00000165140, ENSG00000130714, ENSG00000169919, ENSG00000143891, ENSG00000133048	Low	LumA
GO:0006094	gluconeogenesis	4	0.030133954915814793	ENSG00000135094, ENSG00000165140, ENSG00000128272, ENSG00000162772	Low	LumA
GO:0006508	proteolysis	20	0.0029799402057306794	ENSG00000160339, ENSG00000178226, ENSG00000149451, ENSG00000142606, ENSG00000008516, ENSG00000172232, ENSG00000105707, ENSG00000137563, ENSG00000151651, ENSG00000275896, ENSG00000142002, ENSG00000116176, ENSG00000167741, ENSG00000149418, ENSG00000186474, ENSG00000052344, ENSG00000126218, ENSG00000142327, ENSG00000174080, ENSG00000160323	Low	LumA
GO:0006805	xenobiotic metabolic process	5	0.020360051624832325	ENSG00000156006, ENSG00000171428, ENSG00000196620, ENSG00000010932, ENSG00000255974	High	LumA
GO:0006897	endocytosis	7	0.036441898041303294	ENSG00000188906, ENSG00000168079, ENSG00000197594, ENSG00000112964, ENSG00000243244, ENSG00000145362, ENSG00000168702	High	LumA
GO:0006910	phagocytosis, recognition	14	1.4147906775151508E-7	ENSG00000211970, ENSG00000211973, ENSG00000211950, ENSG00000211955, ENSG00000211956, ENSG00000211942, ENSG00000211964, ENSG00000211965, ENSG00000211899, ENSG00000211946, ENSG00000211947, ENSG00000270550, ENSG00000274576, ENSG00000276775	Low	LumA
GO:0006911	phagocytosis, engulfment	15	1.4300109490673135E-7	ENSG00000211970, ENSG00000019169, ENSG00000211973, ENSG00000211950, ENSG00000211955, ENSG00000211956, ENSG00000211942, ENSG00000211964, ENSG00000211965, ENSG00000211899, ENSG00000211946, ENSG00000211947, ENSG00000270550, ENSG00000274576, ENSG00000276775	Low	LumA
GO:0006953	acute-phase response	6	0.0019020296641195256	ENSG00000134339, ENSG00000255071, ENSG00000136244, ENSG00000129988, ENSG00000130707, ENSG00000128335	Low	LumA
GO:0006955	immune response	42	3.563855646629166E-14	ENSG00000240864, ENSG00000231292, ENSG00000239951, ENSG00000211662, ENSG00000239855, ENSG00000243238, ENSG00000099985, ENSG00000141968, ENSG00000240382, ENSG00000211964, ENSG00000211942, ENSG00000211668, ENSG00000242580, ENSG00000224041, ENSG00000204592, ENSG00000172215, ENSG00000232629, ENSG00000121966, ENSG00000102962, ENSG00000081041, ENSG00000276566, ENSG00000132005, ENSG00000276070, ENSG0000…	Low	LumA
GO:0006958	complement activation, classical pathway	15	3.35200553528103E-7	ENSG00000211970, ENSG00000211973, ENSG00000211950, ENSG00000211955, ENSG00000159189, ENSG00000211956, ENSG00000211942, ENSG00000211964, ENSG00000211965, ENSG00000211899, ENSG00000211946, ENSG00000211947, ENSG00000270550, ENSG00000274576, ENSG00000276775	Low	LumA
GO:0007155	cell adhesion	28	4.319034648832484E-10	ENSG00000133800, ENSG00000081818, ENSG00000137809, ENSG00000140937, ENSG00000130635, ENSG00000112769, ENSG00000144619, ENSG00000171564, ENSG00000041982, ENSG00000008277, ENSG00000144668, ENSG00000168477, ENSG00000164252, ENSG00000163823, ENSG00000162614, ENSG00000135218, ENSG00000077943, ENSG00000113209, ENSG00000091136, ENSG00000138722, ENSG00000165194, ENSG00000154654, ENSG00000134762, ENSG0000…	High	LumA
GO:0007156	homophilic cell adhesion via plasma membrane adhesion molecules	11	3.5076355029803077E-5	ENSG00000081818, ENSG00000140937, ENSG00000113209, ENSG00000254122, ENSG00000144619, ENSG00000196159, ENSG00000165194, ENSG00000162614, ENSG00000196090, ENSG00000185008, ENSG00000134762	High	LumA
GO:0007160	cell-matrix adhesion	8	2.626086847023327E-4	ENSG00000133800, ENSG00000144668, ENSG00000168477, ENSG00000137809, ENSG00000077943, ENSG00000168542, ENSG00000086289, ENSG00000171564	High	LumA
GO:0007205	protein kinase C-activating G-protein coupled receptor signaling pathway	4	0.023257072435345562	ENSG00000078401, ENSG00000065357, ENSG00000172232, ENSG00000145214	Low	LumA
GO:0007229	integrin-mediated signaling pathway	7	0.0017757704958909252	ENSG00000008277, ENSG00000144668, ENSG00000137809, ENSG00000077943, ENSG00000168542, ENSG00000033170, ENSG00000150760	High	LumA
GO:0007267	cell-cell signaling	13	0.0038228520650501648	ENSG00000068078, ENSG00000099203, ENSG00000130513, ENSG00000138755, ENSG00000159840, ENSG00000198835, ENSG00000156427, ENSG00000163220, ENSG00000169248, ENSG00000169245, ENSG00000078401, ENSG00000109321, ENSG00000102962	Low	LumA
GO:0007409	axonogenesis	7	4.467808383998859E-4	ENSG00000132932, ENSG00000171791, ENSG00000144619, ENSG00000184564, ENSG00000166963, ENSG00000164742, ENSG00000162631	High	LumA
GO:0007420	brain development	8	0.036257439896309133	ENSG00000170525, ENSG00000187498, ENSG00000077943, ENSG00000144619, ENSG00000165194, ENSG00000185008, ENSG00000164742, ENSG00000117114	High	LumA
GO:0007528	neuromuscular junction development	4	0.005708357727546186	ENSG00000188906, ENSG00000187498, ENSG00000121440, ENSG00000041982	High	LumA
GO:0007596	blood coagulation	7	5.748657900572133E-4	ENSG00000135218, ENSG00000164251, ENSG00000178726, ENSG00000138722, ENSG00000171564, ENSG00000184500, ENSG00000197249	High	LumA
GO:0008217	regulation of blood pressure	7	2.3943040029524937E-4	ENSG00000138792, ENSG00000100604, ENSG00000095303, ENSG00000164692, ENSG00000174697, ENSG00000113389, ENSG00000164128	High	LumA
GO:0009611	response to wounding	4	0.04640648583558418	ENSG00000133800, ENSG00000110436, ENSG00000163823, ENSG00000041982	High	LumA
GO:0009617	response to bacterium	7	0.030306322937285662	ENSG00000161405, ENSG00000154451, ENSG00000164825, ENSG00000140853, ENSG00000166920, ENSG00000171236, ENSG00000145247	Low	LumA
GO:0010043	response to zinc ion	4	0.03796157270004482	ENSG00000143546, ENSG00000130707, ENSG00000137563, ENSG00000242252	Low	LumA
GO:0010507	negative regulation of autophagy	4	0.02227526171927567	ENSG00000171791, ENSG00000019991, ENSG00000174697, ENSG00000116678	High	LumA
GO:0010518	positive regulation of phospholipase activity	3	0.011637550989844698	ENSG00000142871, ENSG00000068078, ENSG00000077782	Low	LumA
GO:0010976	positive regulation of neuron projection development	6	0.01689262751418037	ENSG00000158092, ENSG00000132932, ENSG00000185483, ENSG00000113657, ENSG00000173376, ENSG00000187391	High	LumA
GO:0014068	positive regulation of phosphatidylinositol 3-kinase signaling	6	0.002855316998139941	ENSG00000185483, ENSG00000164251, ENSG00000019991, ENSG00000113721, ENSG00000174697, ENSG00000138685	High	LumA
GO:0014911	positive regulation of smooth muscle cell migration	4	0.0024102834525635062	ENSG00000171791, ENSG00000113721, ENSG00000170961, ENSG00000137872	High	LumA
GO:0015823	phenylalanine transport	2	0.042142892122265976	ENSG00000168003, ENSG00000103257	Low	LumA
GO:0019216	regulation of lipid metabolic process	4	0.043698789061011795	ENSG00000160867, ENSG00000105699, ENSG00000127152, ENSG00000064687	Low	LumA
GO:0019731	antibacterial humoral response	9	2.9849341195914744E-5	ENSG00000239951, ENSG00000164047, ENSG00000172232, ENSG00000274290, ENSG00000164825, ENSG00000211899, ENSG00000277224, ENSG00000204592, ENSG00000124102	Low	LumA
GO:0030168	platelet activation	6	0.010937544074267284	ENSG00000196262, ENSG00000141968, ENSG00000065357, ENSG00000136244, ENSG00000160323, ENSG00000145214	Low	LumA
GO:0030194	positive regulation of blood coagulation	3	0.03956629776200621	ENSG00000158856, ENSG00000057593, ENSG00000110080	Low	LumA
GO:0030195	negative regulation of blood coagulation	3	0.011484844766053196	ENSG00000178726, ENSG00000184500, ENSG00000127324	High	LumA
GO:0030199	collagen fibril organization	6	6.518876735787954E-4	ENSG00000168477, ENSG00000168542, ENSG00000130635, ENSG00000164692, ENSG00000139329, ENSG00000187955	High	LumA
GO:0030318	melanocyte differentiation	4	0.0018417899818593683	ENSG00000197594, ENSG00000171791, ENSG00000106571, ENSG00000107165	High	LumA
GO:0030334	regulation of cell migration	5	0.036899774857829346	ENSG00000158092, ENSG00000113657, ENSG00000112769, ENSG00000162614, ENSG00000138685	High	LumA
GO:0030335	positive regulation of cell migration	8	0.03262077722408581	ENSG00000071054, ENSG00000164251, ENSG00000091136, ENSG00000019991, ENSG00000113721, ENSG00000163823, ENSG00000170961, ENSG00000137872	High	LumA
GO:0030336	negative regulation of cell migration	7	0.010600963966639647	ENSG00000134602, ENSG00000113657, ENSG00000171791, ENSG00000196090, ENSG00000187391, ENSG00000164741, ENSG00000199094	High	LumA
GO:0032496	response to lipopolysaccharide	8	0.04980038774619781	ENSG00000163220, ENSG00000143546, ENSG00000153283, ENSG00000078401, ENSG00000129988, ENSG00000148344, ENSG00000125931, ENSG00000102575	Low	LumA
GO:0032740	positive regulation of interleukin-17 production	4	0.01392650026502812	ENSG00000110944, ENSG00000099985, ENSG00000136244, ENSG00000103257	Low	LumA
GO:0032757	positive regulation of interleukin-8 production	6	0.011662726384877446	ENSG00000170458, ENSG00000126262, ENSG00000164047, ENSG00000136244, ENSG00000129988, ENSG00000133048	Low	LumA
GO:0032760	positive regulation of tumor necrosis factor production	7	0.025876373787444312	ENSG00000110944, ENSG00000170458, ENSG00000089127, ENSG00000136244, ENSG00000172232, ENSG00000129988, ENSG00000204592	Low	LumA
GO:0033089	positive regulation of T cell differentiation in thymus	3	0.018184363267484325	ENSG00000135426, ENSG00000179388, ENSG00000151651	Low	LumA
GO:0033137	negative regulation of peptidyl-serine phosphorylation	3	0.04566219141438445	ENSG00000158092, ENSG00000019991, ENSG00000153721	High	LumA
GO:0033574	response to testosterone	4	0.04984177679412746	ENSG00000107159, ENSG00000078401, ENSG00000187486, ENSG00000242252	Low	LumA
GO:0033627	cell adhesion mediated by integrin	4	0.010086136845054472	ENSG00000144668, ENSG00000137809, ENSG00000077943, ENSG00000138722	High	LumA
GO:0034097	response to cytokine	4	0.02227526171927567	ENSG00000113140, ENSG00000035862, ENSG00000168542, ENSG00000171791	High	LumA
GO:0035904	aorta development	3	0.03225083338378756	ENSG00000139174, ENSG00000174697, ENSG00000185008	High	LumA
GO:0036158	outer dynein arm assembly	4	0.010933140403795241	ENSG00000166246, ENSG00000154099, ENSG00000198003, ENSG00000204815	Low	LumA
GO:0042127	regulation of cell proliferation	6	0.042301736138492405	ENSG00000089050, ENSG00000095303, ENSG00000144891, ENSG00000197579, ENSG00000116711, ENSG00000041982	High	LumA
GO:0042531	positive regulation of tyrosine phosphorylation of STAT protein	6	0.01578072640077613	ENSG00000110944, ENSG00000068078, ENSG00000099985, ENSG00000136244, ENSG00000110169, ENSG00000175505	Low	LumA
GO:0042742	defense response to bacterium	20	4.995520741312857E-7	ENSG00000211970, ENSG00000211973, ENSG00000211950, ENSG00000211955, ENSG00000133661, ENSG00000211956, ENSG00000211942, ENSG00000211964, ENSG00000211965, ENSG00000211899, ENSG00000211946, ENSG00000211947, ENSG00000163220, ENSG00000143546, ENSG00000164047, ENSG00000089127, ENSG00000164825, ENSG00000270550, ENSG00000274576, ENSG00000276775	Low	LumA
GO:0042755	eating behavior	3	0.0428386758435948	ENSG00000132932, ENSG00000164129, ENSG00000174697	High	LumA
GO:0043123	positive regulation of I-kappaB kinase/NF-kappaB signaling	7	0.02601803937489816	ENSG00000135218, ENSG00000198121, ENSG00000131080, ENSG00000121858, ENSG00000185483, ENSG00000164251, ENSG00000119408	High	LumA
GO:0045087	innate immune response	35	9.90712196087976E-8	ENSG00000110944, ENSG00000243811, ENSG00000133661, ENSG00000211964, ENSG00000211942, ENSG00000211965, ENSG00000211946, ENSG00000204592, ENSG00000211947, ENSG00000163220, ENSG00000089127, ENSG00000184584, ENSG00000129988, ENSG00000100342, ENSG00000211970, ENSG00000019169, ENSG00000211973, ENSG00000211950, ENSG00000211955, ENSG00000159189, ENSG00000211956, ENSG00000211899, ENSG00000157601, ENSG0000…	Low	LumA
GO:0046839	phospholipid dephosphorylation	3	0.034771620779275154	ENSG00000105520, ENSG00000141934, ENSG00000129951	Low	LumA
GO:0046967	cytosol to ER transport	2	0.042142892122265976	ENSG00000204267, ENSG00000168394	Low	LumA
GO:0050829	defense response to Gram-negative bacterium	8	0.0037194701334066762	ENSG00000110944, ENSG00000160339, ENSG00000164047, ENSG00000136244, ENSG00000172232, ENSG00000164825, ENSG00000129988, ENSG00000211899	Low	LumA
GO:0050830	defense response to Gram-positive bacterium	10	7.953069303667668E-4	ENSG00000160339, ENSG00000164047, ENSG00000161031, ENSG00000136244, ENSG00000274290, ENSG00000164825, ENSG00000129988, ENSG00000102575, ENSG00000277224, ENSG00000204592	Low	LumA
GO:0050871	positive regulation of B cell activation	15	1.549531630178045E-8	ENSG00000211970, ENSG00000211973, ENSG00000211950, ENSG00000211955, ENSG00000211956, ENSG00000211942, ENSG00000211964, ENSG00000136244, ENSG00000211965, ENSG00000211899, ENSG00000211946, ENSG00000211947, ENSG00000270550, ENSG00000274576, ENSG00000276775	Low	LumA
GO:0051281	positive regulation of release of sequestered calcium ion into cytosol	4	0.02544293566174855	ENSG00000169248, ENSG00000169245, ENSG00000143318, ENSG00000138755	Low	LumA
GO:0051607	defense response to virus	12	0.007734421927757715	ENSG00000110944, ENSG00000184584, ENSG00000089127, ENSG00000137959, ENSG00000243811, ENSG00000138755, ENSG00000125347, ENSG00000136244, ENSG00000172232, ENSG00000140853, ENSG00000185745, ENSG00000157601	Low	LumA
GO:0051693	actin filament capping	3	0.02593319911105012	ENSG00000158856, ENSG00000136059, ENSG00000137877	Low	LumA
GO:0051897	positive regulation of protein kinase B signaling	8	0.01983591264322894	ENSG00000057593, ENSG00000130513, ENSG00000184163, ENSG00000099985, ENSG00000126218, ENSG00000077782, ENSG00000133048, ENSG00000151651	Low	LumA
GO:0051924	regulation of calcium ion transport	3	0.037399406804265435	ENSG00000171791, ENSG00000198523, ENSG00000145362	High	LumA
GO:0060326	cell chemotaxis	5	0.0098943228080394	ENSG00000198121, ENSG00000019991, ENSG00000113721, ENSG00000144891, ENSG00000163823	High	LumA
GO:0060539	diaphragm development	3	0.014753379798405823	ENSG00000184937, ENSG00000137868, ENSG00000130707	Low	LumA
GO:0061844	antimicrobial humoral immune response mediated by antimicrobial peptide	10	5.390429712772715E-4	ENSG00000163220, ENSG00000169248, ENSG00000164047, ENSG00000169245, ENSG00000138755, ENSG00000274290, ENSG00000164825, ENSG00000102962, ENSG00000277224, ENSG00000081041	Low	LumA
GO:0070488	neutrophil aggregation	2	0.042142892122265976	ENSG00000163220, ENSG00000143546	Low	LumA
GO:0071222	cellular response to lipopolysaccharide	11	0.007442291119551574	ENSG00000170458, ENSG00000169248, ENSG00000164047, ENSG00000169245, ENSG00000138755, ENSG00000136244, ENSG00000172232, ENSG00000129988, ENSG00000130707, ENSG00000081041, ENSG00000160323	Low	LumA
GO:0071805	potassium ion transmembrane transport	7	0.04959133094929002	ENSG00000124780, ENSG00000069424, ENSG00000145936, ENSG00000187486, ENSG00000162975, ENSG00000105707, ENSG00000072954	Low	LumA
GO:0090023	positive regulation of neutrophil chemotaxis	4	0.015580257476114691	ENSG00000111913, ENSG00000110944, ENSG00000078401, ENSG00000129988	Low	LumA
GO:0090263	positive regulation of canonical Wnt signaling pathway	5	0.040230295810406255	ENSG00000188906, ENSG00000155011, ENSG00000146122, ENSG00000146374, ENSG00000138685	High	LumA
GO:0097435	supramolecular fiber organization	3	0.0131496135354272	ENSG00000168542, ENSG00000130635, ENSG00000197614	High	LumA
GO:0098609	cell-cell adhesion	10	4.378491830701235E-4	ENSG00000144668, ENSG00000168477, ENSG00000137809, ENSG00000140937, ENSG00000077943, ENSG00000171791, ENSG00000196159, ENSG00000185008, ENSG00000134762, ENSG00000187955	High	LumA
GO:0098868	bone growth	2	0.04636408010459986	ENSG00000174697, ENSG00000116678	High	LumA
GO:1901741	positive regulation of myoblast fusion	3	0.04459449312669927	ENSG00000111913, ENSG00000130513, ENSG00000138755	Low	LumA
GO:1990787	negative regulation of hh target transcription factor activity	2	0.04636408010459986	ENSG00000197594, ENSG00000106571	High	LumA
GO:2000379	positive regulation of reactive oxygen species metabolic process	4	0.008029900759375447	ENSG00000113721, ENSG00000174697, ENSG00000144891, ENSG00000158125	High	LumA
GO:2000573	positive regulation of DNA biosynthetic process	3	0.0207640726611161	ENSG00000019991, ENSG00000113721, ENSG00000138685	High	LumA
GO:0003180	aortic valve morphogenesis	4	0.004145219022180523	ENSG00000066056, ENSG00000130700, ENSG00000164867, ENSG00000124216	Low	LumB
GO:0006261	DNA-dependent DNA replication	3	0.03495760198063747	ENSG00000163918, ENSG00000070501, ENSG00000147536	Low	LumB
GO:0006284	base-excision repair	4	0.004927143584554224	ENSG00000100823, ENSG00000168496, ENSG00000070501, ENSG00000114026	Low	LumB
GO:0006287	base-excision repair, gap-filling	3	0.008655215004160376	ENSG00000100823, ENSG00000168496, ENSG00000070501	Low	LumB
GO:0006325	chromatin organization	8	0.013184923690857315	ENSG00000119403, ENSG00000153487, ENSG00000070495, ENSG00000129691, ENSG00000111653, ENSG00000204209, ENSG00000099284, ENSG00000204371	Low	LumB
GO:0006636	unsaturated fatty acid biosynthetic process	3	0.024139079689397807	ENSG00000099194, ENSG00000145284, ENSG00000170522	High	LumB
GO:0006978	DNA damage response, signal transduction by p53 class mediator resulting in transcription of p21 class mediator	3	0.008655215004160376	ENSG00000185088, ENSG00000111653, ENSG00000183765	Low	LumB
GO:0007411	axon guidance	6	0.03857953082134388	ENSG00000166159, ENSG00000196470, ENSG00000182580, ENSG00000196189, ENSG00000095539, ENSG00000112655	Low	LumB
GO:0008209	androgen metabolic process	3	0.034068808835450534	ENSG00000107679, ENSG00000133835, ENSG00000163659	High	LumB
GO:0008210	estrogen metabolic process	4	0.01143006511145924	ENSG00000107679, ENSG00000133835, ENSG00000213759, ENSG00000163659	High	LumB
GO:0008585	female gonad development	3	0.049303823358809486	ENSG00000104332, ENSG00000185551, ENSG00000163659	High	LumB
GO:0009791	post-embryonic development	5	0.023723971050723356	ENSG00000159307, ENSG00000107679, ENSG00000066468, ENSG00000163659, ENSG00000080815	High	LumB
GO:0010508	positive regulation of autophagy	5	0.02609770093039166	ENSG00000121236, ENSG00000164938, ENSG00000116209, ENSG00000085978, ENSG00000132256	High	LumB
GO:0010719	negative regulation of epithelial to mesenchymal transition	4	0.022101562018052683	ENSG00000104332, ENSG00000164056, ENSG00000116141, ENSG00000207697	High	LumB
GO:0014806	smooth muscle hyperplasia	2	0.020255006620074748	ENSG00000100292, ENSG00000164867	Low	LumB
GO:0015693	magnesium ion transport	3	0.018319018897576665	ENSG00000104723, ENSG00000158158, ENSG00000133065	High	LumB
GO:0016042	lipid catabolic process	8	0.0011094253653059442	ENSG00000177565, ENSG00000138193, ENSG00000175198, ENSG00000138744, ENSG00000100344, ENSG00000101333, ENSG00000158006, ENSG00000168092	High	LumB
GO:0030433	ubiquitin-dependent ERAD pathway	7	0.002074014603704398	ENSG00000050130, ENSG00000128590, ENSG00000198833, ENSG00000130939, ENSG00000104691, ENSG00000162543, ENSG00000164953	High	LumB
GO:0032764	negative regulation of mast cell cytokine production	2	0.020255006620074748	ENSG00000113916, ENSG00000100292	Low	LumB
GO:0042723	thiamine-containing compound metabolic process	2	0.04807046521824842	ENSG00000135917, ENSG00000117479	High	LumB
GO:0042771	intrinsic apoptotic signaling pathway in response to DNA damage by p53 class mediator	3	0.03951367137798337	ENSG00000185088, ENSG00000089486, ENSG00000183765	Low	LumB
GO:0043331	response to dsRNA	2	0.04807046521824842	ENSG00000141682, ENSG00000197329	High	LumB
GO:0044458	motile cilium assembly	4	0.008429589095386526	ENSG00000119636, ENSG00000048342, ENSG00000129295, ENSG00000132122	High	LumB
GO:0045471	response to ethanol	5	0.04296275135123415	ENSG00000069535, ENSG00000170312, ENSG00000070501, ENSG00000114026, ENSG00000204371	Low	LumB
GO:0046475	glycerophospholipid catabolic process	3	0.024139079689397807	ENSG00000153982, ENSG00000168907, ENSG00000125772	High	LumB
GO:0048704	embryonic skeletal system morphogenesis	4	0.01012533821522317	ENSG00000120093, ENSG00000108511, ENSG00000182742, ENSG00000176887	Low	LumB
GO:0048705	skeletal system morphogenesis	5	0.0019458132915829499	ENSG00000107679, ENSG00000066468, ENSG00000163659, ENSG00000175879, ENSG00000080815	High	LumB
GO:0050770	regulation of axonogenesis	3	0.04141976488536809	ENSG00000018189, ENSG00000197555, ENSG00000111962	High	LumB
GO:0050821	protein stabilization	9	0.01601422829005912	ENSG00000117472, ENSG00000148396, ENSG00000171681, ENSG00000112208, ENSG00000134265, ENSG00000117758, ENSG00000169914, ENSG00000115310, ENSG00000104375	High	LumB
GO:0061178	regulation of insulin secretion involved in cellular response to glucose stimulus	4	0.003416648642962249	ENSG00000173175, ENSG00000171132, ENSG00000164038, ENSG00000126368	High	LumB
GO:0071466	cellular response to xenobiotic stimulus	4	0.02325271019908724	ENSG00000128383, ENSG00000055118, ENSG00000183765, ENSG00000204371	Low	LumB
GO:0071934	thiamine transmembrane transport	2	0.03230853692426785	ENSG00000135917, ENSG00000117479	High	LumB
GO:1902043	positive regulation of extrinsic apoptotic signaling pathway via death domain receptors	3	0.013196907702294878	ENSG00000104332, ENSG00000141682, ENSG00000104375	High	LumB
GO:1903830	magnesium ion transmembrane transport	4	0.002047142735887486	ENSG00000104723, ENSG00000158158, ENSG00000133065, ENSG00000148842	High	LumB
GO:1903966	monounsaturated fatty acid biosynthetic process	2	0.03230853692426785	ENSG00000099194, ENSG00000145284	High	LumB
GO:2000002	negative regulation of DNA damage checkpoint	2	0.04987469863250034	ENSG00000198563, ENSG00000183765	Low	LumB

## Sheet: sharedBPs_upvsdown
Category	ID	Term	Adj_pval	Genes	SETD7	Subtype
GOTERM_BP_DIRECT	GO:0001501	skeletal system development	6.083451372326544E-7	ENSG00000197467, ENSG00000134363, ENSG00000132692, ENSG00000073282, ENSG00000130287, ENSG00000157227, ENSG00000157766, ENSG00000005073, ENSG00000117450, ENSG00000168487, ENSG00000125845, ENSG00000167244, ENSG00000128714, ENSG00000145681, ENSG00000105880, ENSG00000168779	Low	Basal
GOTERM_BP_DIRECT	GO:0001501	skeletal system development	0.020824835587210513	ENSG00000156103, ENSG00000140937, ENSG00000168542, ENSG00000164692, ENSG00000113389, ENSG00000116985	High	LumA
GOTERM_BP_DIRECT	GO:0001525	angiogenesis	0.03368995016156844	ENSG00000143995, ENSG00000164683, ENSG00000112715, ENSG00000143537, ENSG00000249915, ENSG00000154096, ENSG00000128805, ENSG00000120708, ENSG00000171388, ENSG00000130066, ENSG00000037280, ENSG00000157227	Low	Basal
GOTERM_BP_DIRECT	GO:0001525	angiogenesis	0.013464796785858818	ENSG00000100292, ENSG00000066056, ENSG00000120093, ENSG00000182580, ENSG00000196189, ENSG00000127837, ENSG00000164867, ENSG00000136720	Low	LumB
GOTERM_BP_DIRECT	GO:0002250	adaptive immune response	6.129954690542006E-7	ENSG00000240864, ENSG00000239951, ENSG00000211662, ENSG00000239855, ENSG00000243238, ENSG00000168394, ENSG00000240382, ENSG00000211668, ENSG00000242580, ENSG00000224041, ENSG00000204592, ENSG00000232629, ENSG00000232869, ENSG00000160654, ENSG00000276566, ENSG00000211598, ENSG00000237702, ENSG00000278196, ENSG00000244116, ENSG00000211899, ENSG00000242371, ENSG00000211639, ENSG00000204525, ENSG0000…	Low	LumA
GOTERM_BP_DIRECT	GO:0002250	adaptive immune response	0.024113516769575617	ENSG00000211694, ENSG00000276953, ENSG00000086730, ENSG00000211654, ENSG00000211710, ENSG00000211785, ENSG00000211778, ENSG00000211706, ENSG00000211804, ENSG00000211716	Low	Her2
GOTERM_BP_DIRECT	GO:0006260	DNA replication	0.007444229225516156	ENSG00000163918, ENSG00000168496, ENSG00000111653, ENSG00000170312, ENSG00000070501, ENSG00000132740	Low	LumB
GOTERM_BP_DIRECT	GO:0006260	DNA replication	0.0010529304756864855	ENSG00000102054, ENSG00000150594, ENSG00000146857, ENSG00000100479, ENSG00000167670, ENSG00000117748, ENSG00000014138	Low	Her2
GOTERM_BP_DIRECT	GO:0006281	DNA repair	2.636764313943942E-4	ENSG00000048028, ENSG00000174371, ENSG00000133119, ENSG00000095002, ENSG00000103194, ENSG00000197299, ENSG00000198554, ENSG00000148153, ENSG00000137337, ENSG00000111247, ENSG00000158169, ENSG00000020922, ENSG00000133302, ENSG00000138376, ENSG00000187741, ENSG00000140525, ENSG00000101773, ENSG00000135090, ENSG00000122376	High	Basal
GOTERM_BP_DIRECT	GO:0006281	DNA repair	0.002192053957484564	ENSG00000163918, ENSG00000255150, ENSG00000221829, ENSG00000100823, ENSG00000168496, ENSG00000170312, ENSG00000213780, ENSG00000070501, ENSG00000114026, ENSG00000132740	Low	LumB
GOTERM_BP_DIRECT	GO:0006629	lipid metabolic process	0.025912586543283704	ENSG00000170835, ENSG00000053371, ENSG00000132170, ENSG00000072310, ENSG00000170231, ENSG00000173599, ENSG00000160211, ENSG00000117305, ENSG00000132541, ENSG00000138135, ENSG00000164687	Low	Basal
GOTERM_BP_DIRECT	GO:0006629	lipid metabolic process	0.036441898041303294	ENSG00000135218, ENSG00000186377, ENSG00000149485, ENSG00000111058, ENSG00000174697, ENSG00000115896, ENSG00000161533	High	LumA
GOTERM_BP_DIRECT	GO:0006935	chemotaxis	0.013044446882846858	ENSG00000183813, ENSG00000134516, ENSG00000171051, ENSG00000123338, ENSG00000174600, ENSG00000017797, ENSG00000115009, ENSG00000163735, ENSG00000171860	High	Basal
GOTERM_BP_DIRECT	GO:0006935	chemotaxis	0.0012830272692845707	ENSG00000111913, ENSG00000142871, ENSG00000169248, ENSG00000169245, ENSG00000121966, ENSG00000138755, ENSG00000164825, ENSG00000102962, ENSG00000081041, ENSG00000172215	Low	LumA
GOTERM_BP_DIRECT	GO:0006954	inflammatory response	0.007321451091528687	ENSG00000090382, ENSG00000183813, ENSG00000173391, ENSG00000171051, ENSG00000174600, ENSG00000115009, ENSG00000078124, ENSG00000172243, ENSG00000171860, ENSG00000134198, ENSG00000171522, ENSG00000112299, ENSG00000134070, ENSG00000116044, ENSG00000137462, ENSG00000127507, ENSG00000125538, ENSG00000187554, ENSG00000163735, ENSG00000167601	High	Basal
GOTERM_BP_DIRECT	GO:0006954	inflammatory response	1.6219458095726683E-4	ENSG00000110944, ENSG00000154451, ENSG00000153283, ENSG00000008516, ENSG00000138755, ENSG00000005844, ENSG00000136244, ENSG00000172232, ENSG00000133048, ENSG00000151651, ENSG00000172215, ENSG00000170458, ENSG00000163220, ENSG00000169248, ENSG00000143546, ENSG00000169245, ENSG00000121966, ENSG00000163701, ENSG00000166428, ENSG00000102962, ENSG00000081041, ENSG00000163435	Low	LumA
GOTERM_BP_DIRECT	GO:0006974	cellular response to DNA damage stimulus	8.865805743090837E-8	ENSG00000101096, ENSG00000108468, ENSG00000103194, ENSG00000174013, ENSG00000197299, ENSG00000114742, ENSG00000020922, ENSG00000134215, ENSG00000133302, ENSG00000092470, ENSG00000166454, ENSG00000168411, ENSG00000138376, ENSG00000163563, ENSG00000079246, ENSG00000048028, ENSG00000148153, ENSG00000111247, ENSG00000176208, ENSG00000136560, ENSG00000100796, ENSG00000146476, ENSG00000254087, ENSG0000…	High	Basal
GOTERM_BP_DIRECT	GO:0006974	cellular response to DNA damage stimulus	0.019781346595031703	ENSG00000113916, ENSG00000221829, ENSG00000125319, ENSG00000129691, ENSG00000070501, ENSG00000183765, ENSG00000114026, ENSG00000183624	Low	LumB
GOTERM_BP_DIRECT	GO:0007165	signal transduction	0.0040585432006043495	ENSG00000153179, ENSG00000131941, ENSG00000172575, ENSG00000115415, ENSG00000130052, ENSG00000027697, ENSG00000157851, ENSG00000111252, ENSG00000097046, ENSG00000112541, ENSG00000113231, ENSG00000110880, ENSG00000164111, ENSG00000137462, ENSG00000164691, ENSG00000213281, ENSG00000100368, ENSG00000147573, ENSG00000161800, ENSG00000142149, ENSG00000167601, ENSG00000134769, ENSG00000106952, ENSG0000…	High	Basal
GOTERM_BP_DIRECT	GO:0007165	signal transduction	0.0461143709210974	ENSG00000105137, ENSG00000132535, ENSG00000110881, ENSG00000167085, ENSG00000115138, ENSG00000174136, ENSG00000171388, ENSG00000159899, ENSG00000160191, ENSG00000132170, ENSG00000134072, ENSG00000125726, ENSG00000178372, ENSG00000147437, ENSG00000102287, ENSG00000128564, ENSG00000128045, ENSG00000006606, ENSG00000157927, ENSG00000131759, ENSG00000156076, ENSG00000111321, ENSG00000111664, ENSG0000…	Low	Basal
GOTERM_BP_DIRECT	GO:0007165	signal transduction	0.010936040369672138	ENSG00000110944, ENSG00000099203, ENSG00000130513, ENSG00000137825, ENSG00000173020, ENSG00000138755, ENSG00000065357, ENSG00000005844, ENSG00000156427, ENSG00000169567, ENSG00000169248, ENSG00000100605, ENSG00000184163, ENSG00000169245, ENSG00000059915, ENSG00000141934, ENSG00000100401, ENSG00000102962, ENSG00000148344, ENSG00000270885, ENSG00000176490, ENSG00000180921, ENSG00000107014, ENSG0000…	Low	LumA
GOTERM_BP_DIRECT	GO:0016477	cell migration	0.03598959837807627	ENSG00000101096, ENSG00000134516, ENSG00000072864, ENSG00000136167, ENSG00000044115, ENSG00000196535, ENSG00000138443, ENSG00000134215, ENSG00000110880, ENSG00000127507, ENSG00000123338, ENSG00000205336, ENSG00000167601	High	Basal
GOTERM_BP_DIRECT	GO:0016477	cell migration	0.03690416869370069	ENSG00000158092, ENSG00000138792, ENSG00000130635, ENSG00000091136, ENSG00000033170, ENSG00000113721, ENSG00000150760, ENSG00000162631	High	LumA
GOTERM_BP_DIRECT	GO:0022617	extracellular matrix disassembly	0.023041626330316044	ENSG00000088727, ENSG00000143537, ENSG00000163346, ENSG00000157227, ENSG00000140564	Low	Basal
GOTERM_BP_DIRECT	GO:0022617	extracellular matrix disassembly	0.009919735062932752	ENSG00000167754, ENSG00000169035, ENSG00000106991, ENSG00000137673	Low	Her2
GOTERM_BP_DIRECT	GO:0030198	extracellular matrix organization	0.004426642609412759	ENSG00000050767, ENSG00000133710, ENSG00000204542, ENSG00000112280, ENSG00000271447, ENSG00000120708, ENSG00000197467, ENSG00000138316, ENSG00000164318, ENSG00000157227, ENSG00000140564	Low	Basal
GOTERM_BP_DIRECT	GO:0030198	extracellular matrix organization	5.861433381725433E-4	ENSG00000156103, ENSG00000187498, ENSG00000077943, ENSG00000168542, ENSG00000130635, ENSG00000164692, ENSG00000173376, ENSG00000091986, ENSG00000187955	High	LumA
GOTERM_BP_DIRECT	GO:0030324	lung development	0.005466759725910838	ENSG00000112715, ENSG00000245848, ENSG00000072310, ENSG00000105649, ENSG00000100324, ENSG00000138207, ENSG00000132541, ENSG00000157227	Low	Basal
GOTERM_BP_DIRECT	GO:0030324	lung development	0.0042638819083563075	ENSG00000113140, ENSG00000168542, ENSG00000106571, ENSG00000205002, ENSG00000138685, ENSG00000169946	High	LumA
GOTERM_BP_DIRECT	GO:0030324	lung development	0.043206347300069545	ENSG00000149196, ENSG00000137868, ENSG00000154099, ENSG00000204815, ENSG00000133048, ENSG00000156427	Low	LumA
GOTERM_BP_DIRECT	GO:0030593	neutrophil chemotaxis	0.016784537249147732	ENSG00000165025, ENSG00000125538, ENSG00000123338, ENSG00000115009, ENSG00000163735, ENSG00000100883, ENSG00000134215	High	Basal
GOTERM_BP_DIRECT	GO:0030593	neutrophil chemotaxis	5.560171294388289E-5	ENSG00000119535, ENSG00000163220, ENSG00000169248, ENSG00000143546, ENSG00000196262, ENSG00000169245, ENSG00000141968, ENSG00000138755, ENSG00000102962, ENSG00000081041	Low	LumA
GOTERM_BP_DIRECT	GO:0035025	positive regulation of Rho protein signal transduction	0.010317149965797063	ENSG00000140030, ENSG00000205336, ENSG00000078589, ENSG00000135898, ENSG00000147138	High	Basal
GOTERM_BP_DIRECT	GO:0035025	positive regulation of Rho protein signal transduction	0.007405152510729133	ENSG00000198121, ENSG00000168542, ENSG00000164251, ENSG00000113721	High	LumA
GOTERM_BP_DIRECT	GO:0042060	wound healing	0.0011956475915865636	ENSG00000113140, ENSG00000144668, ENSG00000168542, ENSG00000113721, ENSG00000106571, ENSG00000041982, ENSG00000138685	High	LumA
GOTERM_BP_DIRECT	GO:0042060	wound healing	0.007939803468853812	ENSG00000065361, ENSG00000175387, ENSG00000198663, ENSG00000149269, ENSG00000057019, ENSG00000075275	High	Her2
GOTERM_BP_DIRECT	GO:0043410	positive regulation of MAPK cascade	0.015540011426472988	ENSG00000163362, ENSG00000105971, ENSG00000138193, ENSG00000141736, ENSG00000066468, ENSG00000171132, ENSG00000122025, ENSG00000132256	High	LumB
GOTERM_BP_DIRECT	GO:0043410	positive regulation of MAPK cascade	0.04044773961078958	ENSG00000198121, ENSG00000035862, ENSG00000185483, ENSG00000019991, ENSG00000174697, ENSG00000138685	High	LumA
GOTERM_BP_DIRECT	GO:0043588	skin development	0.013204543187498955	ENSG00000244617, ENSG00000125878, ENSG00000135925, ENSG00000188910, ENSG00000171403	Low	Basal
GOTERM_BP_DIRECT	GO:0043588	skin development	0.010833132279556294	ENSG00000132932, ENSG00000140937, ENSG00000168542, ENSG00000130635	High	LumA
GOTERM_BP_DIRECT	GO:0045893	positive regulation of transcription, DNA-templated	0.025505405978509213	ENSG00000197451, ENSG00000107438, ENSG00000167085, ENSG00000174136, ENSG00000158941, ENSG00000143258, ENSG00000183072, ENSG00000132170, ENSG00000125845, ENSG00000185651, ENSG00000162194, ENSG00000123405, ENSG00000085741, ENSG00000057757, ENSG00000123364, ENSG00000163346, ENSG00000102243, ENSG00000131759, ENSG00000175792, ENSG00000171056, ENSG00000116478, ENSG00000073282, ENSG00000186350, ENSG0000…	Low	Basal
GOTERM_BP_DIRECT	GO:0045893	positive regulation of transcription, DNA-templated	0.038364341097766604	ENSG00000153487, ENSG00000125450, ENSG00000070495, ENSG00000131470, ENSG00000134253, ENSG00000213626, ENSG00000111653, ENSG00000176887, ENSG00000137193, ENSG00000055118, ENSG00000124216, ENSG00000183765, ENSG00000204209	Low	LumB
GOTERM_BP_DIRECT	GO:0046676	negative regulation of insulin secretion	0.033253400884764084	ENSG00000163032, ENSG00000072310, ENSG00000116478, ENSG00000089163	Low	Basal
GOTERM_BP_DIRECT	GO:0046676	negative regulation of insulin secretion	0.033803491216246234	ENSG00000150594, ENSG00000136999, ENSG00000198643	Low	Her2
GOTERM_BP_DIRECT	GO:0050853	B cell receptor signaling pathway	0.04591324693651794	ENSG00000101096, ENSG00000165025, ENSG00000163563, ENSG00000123338, ENSG00000081189, ENSG00000254087, ENSG00000081237, ENSG00000134215	High	Basal
GOTERM_BP_DIRECT	GO:0050853	B cell receptor signaling pathway	6.681064029018393E-7	ENSG00000211970, ENSG00000211973, ENSG00000211950, ENSG00000211955, ENSG00000211956, ENSG00000211942, ENSG00000211964, ENSG00000211965, ENSG00000211899, ENSG00000211946, ENSG00000211947, ENSG00000166501, ENSG00000270550, ENSG00000274576, ENSG00000276775	Low	LumA
GOTERM_BP_DIRECT	GO:0070098	chemokine-mediated signaling pathway	0.03216848773454911	ENSG00000183813, ENSG00000160181, ENSG00000119737, ENSG00000174600, ENSG00000115009, ENSG00000163735	High	Basal
GOTERM_BP_DIRECT	GO:0070098	chemokine-mediated signaling pathway	0.016706732897118624	ENSG00000169248, ENSG00000169245, ENSG00000138755, ENSG00000102962, ENSG00000081041, ENSG00000172215	Low	LumA

## Sheet: UniqueGenesFromSharedBPs
category	ID	term	count	Ensembl	genes	logFC	adj_pval	zscore	subtype
GOTERM_BP_DIRECT	GO:0001501	skeletal system development	16	ENSG00000197467	COL13A1	-0.886259	6.083451372326544E-7	-4	Basal
GOTERM_BP_DIRECT	GO:0001501	skeletal system development	16	ENSG00000134363	FST	-0.851711	6.083451372326544E-7	-4	Basal
GOTERM_BP_DIRECT	GO:0001501	skeletal system development	16	ENSG00000132692	BCAN	-1.8052	6.083451372326544E-7	-4	Basal
GOTERM_BP_DIRECT	GO:0001501	skeletal system development	16	ENSG00000073282	TP63	-1.21649	6.083451372326544E-7	-4	Basal
GOTERM_BP_DIRECT	GO:0001501	skeletal system development	16	ENSG00000130287	NCAN	-2.08885	6.083451372326544E-7	-4	Basal
GOTERM_BP_DIRECT	GO:0001501	skeletal system development	16	ENSG00000157227	MMP14	-0.553185	6.083451372326544E-7	-4	Basal
GOTERM_BP_DIRECT	GO:0001501	skeletal system development	16	ENSG00000157766	ACAN	-1.3705	6.083451372326544E-7	-4	Basal
GOTERM_BP_DIRECT	GO:0001501	skeletal system development	16	ENSG00000005073	HOXA11	-1.3038	6.083451372326544E-7	-4	Basal
GOTERM_BP_DIRECT	GO:0001501	skeletal system development	16	ENSG00000117450	PRDX1	-0.448279	6.083451372326544E-7	-4	Basal
GOTERM_BP_DIRECT	GO:0001501	skeletal system development	16	ENSG00000168487	BMP1	-1.06098	6.083451372326544E-7	-4	Basal
GOTERM_BP_DIRECT	GO:0001501	skeletal system development	16	ENSG00000125845	BMP2	-0.997242	6.083451372326544E-7	-4	Basal
GOTERM_BP_DIRECT	GO:0001501	skeletal system development	16	ENSG00000167244	IGF2	-1.01094	6.083451372326544E-7	-4	Basal
GOTERM_BP_DIRECT	GO:0001501	skeletal system development	16	ENSG00000128714	HOXD13	-2.03719	6.083451372326544E-7	-4	Basal
GOTERM_BP_DIRECT	GO:0001501	skeletal system development	16	ENSG00000145681	HAPLN1	-2.15149	6.083451372326544E-7	-4	Basal
GOTERM_BP_DIRECT	GO:0001501	skeletal system development	16	ENSG00000105880	DLX5	-1.59481	6.083451372326544E-7	-4	Basal
GOTERM_BP_DIRECT	GO:0001501	skeletal system development	16	ENSG00000168779	SHOX2	-0.67988	6.083451372326544E-7	-4	Basal
GOTERM_BP_DIRECT	GO:0001501	skeletal system development	6	ENSG00000156103	MMP16	0.849185	0.020824835587210513	2.44948974278318	LumA
GOTERM_BP_DIRECT	GO:0001501	skeletal system development	6	ENSG00000140937	CDH11	0.647562	0.020824835587210513	2.44948974278318	LumA
GOTERM_BP_DIRECT	GO:0001501	skeletal system development	6	ENSG00000168542	COL3A1	0.725533	0.020824835587210513	2.44948974278318	LumA
GOTERM_BP_DIRECT	GO:0001501	skeletal system development	6	ENSG00000164692	COL1A2	0.523861	0.020824835587210513	2.44948974278318	LumA
GOTERM_BP_DIRECT	GO:0001501	skeletal system development	6	ENSG00000113389	NPR3	0.726313	0.020824835587210513	2.44948974278318	LumA
GOTERM_BP_DIRECT	GO:0001501	skeletal system development	6	ENSG00000116985	BMP8B	0.546866	0.020824835587210513	2.44948974278318	LumA
GOTERM_BP_DIRECT	GO:0001525	angiogenesis	12	ENSG00000143995	MEIS1	-0.746665	0.03368995016156844	-3.46410161513775	Basal
GOTERM_BP_DIRECT	GO:0001525	angiogenesis	12	ENSG00000164683	HEY1	-0.68644	0.03368995016156844	-3.46410161513775	Basal
GOTERM_BP_DIRECT	GO:0001525	angiogenesis	12	ENSG00000112715	VEGFA	-0.466335	0.03368995016156844	-3.46410161513775	Basal
GOTERM_BP_DIRECT	GO:0001525	angiogenesis	12	ENSG00000143537	ADAM15	-0.542068	0.03368995016156844	-3.46410161513775	Basal
GOTERM_BP_DIRECT	GO:0001525	angiogenesis	12	ENSG00000249915	PDCD6	-0.529075	0.03368995016156844	-3.46410161513775	Basal
GOTERM_BP_DIRECT	GO:0001525	angiogenesis	12	ENSG00000154096	THY1	-1.20017	0.03368995016156844	-3.46410161513775	Basal
GOTERM_BP_DIRECT	GO:0001525	angiogenesis	12	ENSG00000128805	ARHGAP22	-0.66284	0.03368995016156844	-3.46410161513775	Basal
GOTERM_BP_DIRECT	GO:0001525	angiogenesis	12	ENSG00000120708	TGFBI	-1.15581	0.03368995016156844	-3.46410161513775	Basal
GOTERM_BP_DIRECT	GO:0001525	angiogenesis	12	ENSG00000171388	APLN	-0.702156	0.03368995016156844	-3.46410161513775	Basal
GOTERM_BP_DIRECT	GO:0001525	angiogenesis	12	ENSG00000130066	SAT1	-0.684079	0.03368995016156844	-3.46410161513775	Basal
GOTERM_BP_DIRECT	GO:0001525	angiogenesis	12	ENSG00000037280	FLT4	-0.448	0.03368995016156844	-3.46410161513775	Basal
GOTERM_BP_DIRECT	GO:0001525	angiogenesis	12	ENSG00000157227	MMP14	-0.553185	0.03368995016156844	-3.46410161513775	Basal
GOTERM_BP_DIRECT	GO:0001525	angiogenesis	8	ENSG00000100292	HMOX1	-0.683856	0.013464796785858818	-2.82842712474619	LumB
GOTERM_BP_DIRECT	GO:0001525	angiogenesis	8	ENSG00000066056	TIE1	-0.528723	0.013464796785858818	-2.82842712474619	LumB
GOTERM_BP_DIRECT	GO:0001525	angiogenesis	8	ENSG00000120093	HOXB3	-0.781015	0.013464796785858818	-2.82842712474619	LumB
GOTERM_BP_DIRECT	GO:0001525	angiogenesis	8	ENSG00000182580	EPHB3	-0.478135	0.013464796785858818	-2.82842712474619	LumB
GOTERM_BP_DIRECT	GO:0001525	angiogenesis	8	ENSG00000196189	SEMA4A	-0.430224	0.013464796785858818	-2.82842712474619	LumB
GOTERM_BP_DIRECT	GO:0001525	angiogenesis	8	ENSG00000127837	AAMP	-0.468515	0.013464796785858818	-2.82842712474619	LumB
GOTERM_BP_DIRECT	GO:0001525	angiogenesis	8	ENSG00000164867	NOS3	-0.546406	0.013464796785858818	-2.82842712474619	LumB
GOTERM_BP_DIRECT	GO:0001525	angiogenesis	8	ENSG00000136720	HS6ST1	-0.434935	0.013464796785858818	-2.82842712474619	LumB
GOTERM_BP_DIRECT	GO:0002250	adaptive immune response	28	ENSG00000240864	IGKV1-16	-0.657232	6.129954690542006E-7	-5.29150262212918	LumA
GOTERM_BP_DIRECT	GO:0002250	adaptive immune response	28	ENSG00000239951	IGKV3-20	-0.58945	6.129954690542006E-7	-5.29150262212918	LumA
GOTERM_BP_DIRECT	GO:0002250	adaptive immune response	28	ENSG00000211662	IGLV3-21	-0.920058	6.129954690542006E-7	-5.29150262212918	LumA
GOTERM_BP_DIRECT	GO:0002250	adaptive immune response	28	ENSG00000239855	IGKV1-6	-0.883368	6.129954690542006E-7	-5.29150262212918	LumA
GOTERM_BP_DIRECT	GO:0002250	adaptive immune response	28	ENSG00000243238	IGKV2-30	-1.03622	6.129954690542006E-7	-5.29150262212918	LumA
GOTERM_BP_DIRECT	GO:0002250	adaptive immune response	28	ENSG00000168394	TAP1	-0.525516	6.129954690542006E-7	-5.29150262212918	LumA
GOTERM_BP_DIRECT	GO:0002250	adaptive immune response	28	ENSG00000240382	IGKV1-17	-0.527071	6.129954690542006E-7	-5.29150262212918	LumA
GOTERM_BP_DIRECT	GO:0002250	adaptive immune response	28	ENSG00000211668	IGLV2-11	-0.709812	6.129954690542006E-7	-5.29150262212918	LumA
GOTERM_BP_DIRECT	GO:0002250	adaptive immune response	28	ENSG00000242580	IGKV1D-43	-1.23388	6.129954690542006E-7	-5.29150262212918	LumA
GOTERM_BP_DIRECT	GO:0002250	adaptive immune response	28	ENSG00000224041	IGKV3D-15	-0.60824	6.129954690542006E-7	-5.29150262212918	LumA
GOTERM_BP_DIRECT	GO:0002250	adaptive immune response	28	ENSG00000204592	HLA-E	-0.628248	6.129954690542006E-7	-5.29150262212918	LumA
GOTERM_BP_DIRECT	GO:0002250	adaptive immune response	28	ENSG00000232629	HLA-DQB2	-0.73268	6.129954690542006E-7	-5.29150262212918	LumA
GOTERM_BP_DIRECT	GO:0002250	adaptive immune response	28	ENSG00000232869	TRBV29-1	-0.730362	6.129954690542006E-7	-5.29150262212918	LumA
GOTERM_BP_DIRECT	GO:0002250	adaptive immune response	28	ENSG00000160654	CD3G	-0.429567	6.129954690542006E-7	-5.29150262212918	LumA
GOTERM_BP_DIRECT	GO:0002250	adaptive immune response	28	ENSG00000276566	IGKV1D-13	-1.22117	6.129954690542006E-7	-5.29150262212918	LumA
GOTERM_BP_DIRECT	GO:0002250	adaptive immune response	28	ENSG00000211598	IGKV4-1	-0.998394	6.129954690542006E-7	-5.29150262212918	LumA
GOTERM_BP_DIRECT	GO:0002250	adaptive immune response	28	ENSG00000237702	TRBV3-1	-0.764287	6.129954690542006E-7	-5.29150262212918	LumA
GOTERM_BP_DIRECT	GO:0002250	adaptive immune response	28	ENSG00000278196	IGLV2-8	-0.951838	6.129954690542006E-7	-5.29150262212918	LumA
GOTERM_BP_DIRECT	GO:0002250	adaptive immune response	28	ENSG00000244116	IGKV2-28	-1.17022	6.129954690542006E-7	-5.29150262212918	LumA
GOTERM_BP_DIRECT	GO:0002250	adaptive immune response	28	ENSG00000211899	IGHM	-1.04925	6.129954690542006E-7	-5.29150262212918	LumA
GOTERM_BP_DIRECT	GO:0002250	adaptive immune response	28	ENSG00000242371	IGKV1-39	-0.929709	6.129954690542006E-7	-5.29150262212918	LumA
GOTERM_BP_DIRECT	GO:0002250	adaptive immune response	28	ENSG00000211639	IGLV4-60	-0.857451	6.129954690542006E-7	-5.29150262212918	LumA
GOTERM_BP_DIRECT	GO:0002250	adaptive immune response	28	ENSG00000204525	HLA-C	-0.889631	6.129954690542006E-7	-5.29150262212918	LumA
GOTERM_BP_DIRECT	GO:0002250	adaptive immune response	28	ENSG00000253998	IGKV2-29	-1.56735	6.129954690542006E-7	-5.29150262212918	LumA
GOTERM_BP_DIRECT	GO:0002250	adaptive immune response	28	ENSG00000243063	IGKV3-7	-0.550472	6.129954690542006E-7	-5.29150262212918	LumA
GOTERM_BP_DIRECT	GO:0002250	adaptive immune response	28	ENSG00000204267	TAP2	-0.563507	6.129954690542006E-7	-5.29150262212918	LumA
GOTERM_BP_DIRECT	GO:0002250	adaptive immune response	28	ENSG00000166501	PRKCB	-0.431396	6.129954690542006E-7	-5.29150262212918	LumA
GOTERM_BP_DIRECT	GO:0002250	adaptive immune response	28	ENSG00000237541	HLA-DQA2	-0.591882	6.129954690542006E-7	-5.29150262212918	LumA
GOTERM_BP_DIRECT	GO:0002250	adaptive immune response	10	ENSG00000211694	TRGV10	-1.587	0.024113516769575617	-3.16227766016838	Her2
GOTERM_BP_DIRECT	GO:0002250	adaptive immune response	10	ENSG00000276953	TRBV12-4	-1.79121	0.024113516769575617	-3.16227766016838	Her2
GOTERM_BP_DIRECT	GO:0002250	adaptive immune response	10	ENSG00000086730	LAT2	-0.573942	0.024113516769575617	-3.16227766016838	Her2
GOTERM_BP_DIRECT	GO:0002250	adaptive immune response	10	ENSG00000211654	IGLV5-37	-2.80983	0.024113516769575617	-3.16227766016838	Her2
GOTERM_BP_DIRECT	GO:0002250	adaptive immune response	10	ENSG00000211710	TRBV4-1	-1.96503	0.024113516769575617	-3.16227766016838	Her2
GOTERM_BP_DIRECT	GO:0002250	adaptive immune response	10	ENSG00000211785	TRAV12-1	-1.47143	0.024113516769575617	-3.16227766016838	Her2
GOTERM_BP_DIRECT	GO:0002250	adaptive immune response	10	ENSG00000211778	TRAV4	-1.22439	0.024113516769575617	-3.16227766016838	Her2
GOTERM_BP_DIRECT	GO:0002250	adaptive immune response	10	ENSG00000211706	TRBV6-1	-1.4636	0.024113516769575617	-3.16227766016838	Her2
GOTERM_BP_DIRECT	GO:0002250	adaptive immune response	10	ENSG00000211804	TRDV1	-1.86972	0.024113516769575617	-3.16227766016838	Her2
GOTERM_BP_DIRECT	GO:0002250	adaptive immune response	10	ENSG00000211716	TRBV9	-1.40088	0.024113516769575617	-3.16227766016838	Her2
GOTERM_BP_DIRECT	GO:0006260	DNA replication	6	ENSG00000163918	RFC4	-0.506894	0.007444229225516156	-2.44948974278318	LumB
GOTERM_BP_DIRECT	GO:0006260	DNA replication	6	ENSG00000168496	FEN1	-0.459189	0.007444229225516156	-2.44948974278318	LumB
GOTERM_BP_DIRECT	GO:0006260	DNA replication	6	ENSG00000111653	ING4	-0.436169	0.007444229225516156	-2.44948974278318	LumB
GOTERM_BP_DIRECT	GO:0006260	DNA replication	6	ENSG00000170312	CDK1	-0.410378	0.007444229225516156	-2.44948974278318	LumB
GOTERM_BP_DIRECT	GO:0006260	DNA replication	6	ENSG00000070501	POLB	-0.405221	0.007444229225516156	-2.44948974278318	LumB
GOTERM_BP_DIRECT	GO:0006260	DNA replication	6	ENSG00000132740	IGHMBP2	-0.623022	0.007444229225516156	-2.44948974278318	LumB
GOTERM_BP_DIRECT	GO:0006260	DNA replication	7	ENSG00000102054	RBBP7	-0.497531	0.0010529304756864855	-2.64575131106459	Her2
GOTERM_BP_DIRECT	GO:0006260	DNA replication	7	ENSG00000150594	ADRA2A	-1.15127	0.0010529304756864855	-2.64575131106459	Her2
GOTERM_BP_DIRECT	GO:0006260	DNA replication	7	ENSG00000146857	STRA8	-2.0806	0.0010529304756864855	-2.64575131106459	Her2
GOTERM_BP_DIRECT	GO:0006260	DNA replication	7	ENSG00000100479	POLE2	-0.508867	0.0010529304756864855	-2.64575131106459	Her2
GOTERM_BP_DIRECT	GO:0006260	DNA replication	7	ENSG00000167670	CHAF1A	-0.462379	0.0010529304756864855	-2.64575131106459	Her2
GOTERM_BP_DIRECT	GO:0006260	DNA replication	7	ENSG00000117748	RPA2	-0.512422	0.0010529304756864855	-2.64575131106459	Her2
GOTERM_BP_DIRECT	GO:0006260	DNA replication	7	ENSG00000014138	POLA2	-0.51601	0.0010529304756864855	-2.64575131106459	Her2
GOTERM_BP_DIRECT	GO:0006281	DNA repair	19	ENSG00000048028	USP28	0.585084	2.636764313943942E-4	4.35889894354067	Basal
GOTERM_BP_DIRECT	GO:0006281	DNA repair	19	ENSG00000174371	EXO1	0.413986	2.636764313943942E-4	4.35889894354067	Basal
GOTERM_BP_DIRECT	GO:0006281	DNA repair	19	ENSG00000133119	RFC3	0.640979	2.636764313943942E-4	4.35889894354067	Basal
GOTERM_BP_DIRECT	GO:0006281	DNA repair	19	ENSG00000095002	MSH2	0.526355	2.636764313943942E-4	4.35889894354067	Basal
GOTERM_BP_DIRECT	GO:0006281	DNA repair	19	ENSG00000103194	USP10	0.441449	2.636764313943942E-4	4.35889894354067	Basal
GOTERM_BP_DIRECT	GO:0006281	DNA repair	19	ENSG00000197299	BLM	0.537201	2.636764313943942E-4	4.35889894354067	Basal
GOTERM_BP_DIRECT	GO:0006281	DNA repair	19	ENSG00000198554	WDHD1	0.637165	2.636764313943942E-4	4.35889894354067	Basal
GOTERM_BP_DIRECT	GO:0006281	DNA repair	19	ENSG00000148153	INIP	0.401743	2.636764313943942E-4	4.35889894354067	Basal
GOTERM_BP_DIRECT	GO:0006281	DNA repair	19	ENSG00000137337	MDC1	0.751698	2.636764313943942E-4	4.35889894354067	Basal
GOTERM_BP_DIRECT	GO:0006281	DNA repair	19	ENSG00000111247	RAD51AP1	0.614696	2.636764313943942E-4	4.35889894354067	Basal
GOTERM_BP_DIRECT	GO:0006281	DNA repair	19	ENSG00000158169	FANCC	0.431041	2.636764313943942E-4	4.35889894354067	Basal
GOTERM_BP_DIRECT	GO:0006281	DNA repair	19	ENSG00000020922	MRE11	0.506195	2.636764313943942E-4	4.35889894354067	Basal
GOTERM_BP_DIRECT	GO:0006281	DNA repair	19	ENSG00000133302	SLF1	0.414381	2.636764313943942E-4	4.35889894354067	Basal
GOTERM_BP_DIRECT	GO:0006281	DNA repair	19	ENSG00000138376	BARD1	0.611804	2.636764313943942E-4	4.35889894354067	Basal
GOTERM_BP_DIRECT	GO:0006281	DNA repair	19	ENSG00000187741	FANCA	0.507809	2.636764313943942E-4	4.35889894354067	Basal
GOTERM_BP_DIRECT	GO:0006281	DNA repair	19	ENSG00000140525	FANCI	0.761398	2.636764313943942E-4	4.35889894354067	Basal
GOTERM_BP_DIRECT	GO:0006281	DNA repair	19	ENSG00000101773	RBBP8	0.533404	2.636764313943942E-4	4.35889894354067	Basal
GOTERM_BP_DIRECT	GO:0006281	DNA repair	19	ENSG00000135090	TAOK3	0.476081	2.636764313943942E-4	4.35889894354067	Basal
GOTERM_BP_DIRECT	GO:0006281	DNA repair	19	ENSG00000122376	SHLD2	0.410679	2.636764313943942E-4	4.35889894354067	Basal
GOTERM_BP_DIRECT	GO:0006281	DNA repair	10	ENSG00000163918	RFC4	-0.506894	0.002192053957484564	-3.16227766016838	LumB
GOTERM_BP_DIRECT	GO:0006281	DNA repair	10	ENSG00000255150	EID3	-0.577177	0.002192053957484564	-3.16227766016838	LumB
GOTERM_BP_DIRECT	GO:0006281	DNA repair	10	ENSG00000221829	FANCG	-0.490909	0.002192053957484564	-3.16227766016838	LumB
GOTERM_BP_DIRECT	GO:0006281	DNA repair	10	ENSG00000100823	APEX1	-0.501107	0.002192053957484564	-3.16227766016838	LumB
GOTERM_BP_DIRECT	GO:0006281	DNA repair	10	ENSG00000168496	FEN1	-0.459189	0.002192053957484564	-3.16227766016838	LumB
GOTERM_BP_DIRECT	GO:0006281	DNA repair	10	ENSG00000170312	CDK1	-0.410378	0.002192053957484564	-3.16227766016838	LumB
GOTERM_BP_DIRECT	GO:0006281	DNA repair	10	ENSG00000213780	GTF2H4	-0.425571	0.002192053957484564	-3.16227766016838	LumB
GOTERM_BP_DIRECT	GO:0006281	DNA repair	10	ENSG00000070501	POLB	-0.405221	0.002192053957484564	-3.16227766016838	LumB
GOTERM_BP_DIRECT	GO:0006281	DNA repair	10	ENSG00000114026	OGG1	-0.510277	0.002192053957484564	-3.16227766016838	LumB
GOTERM_BP_DIRECT	GO:0006281	DNA repair	10	ENSG00000132740	IGHMBP2	-0.623022	0.002192053957484564	-3.16227766016838	LumB
GOTERM_BP_DIRECT	GO:0006629	lipid metabolic process	11	ENSG00000170835	CEL	-0.985204	0.025912586543283704	-3.3166247903554	Basal
GOTERM_BP_DIRECT	GO:0006629	lipid metabolic process	11	ENSG00000053371	AKR7A2	-0.589179	0.025912586543283704	-3.3166247903554	Basal
GOTERM_BP_DIRECT	GO:0006629	lipid metabolic process	11	ENSG00000132170	PPARG	-0.68965	0.025912586543283704	-3.3166247903554	Basal
GOTERM_BP_DIRECT	GO:0006629	lipid metabolic process	11	ENSG00000072310	SREBF1	-0.407416	0.025912586543283704	-3.3166247903554	Basal
GOTERM_BP_DIRECT	GO:0006629	lipid metabolic process	11	ENSG00000170231	FABP6	-1.47706	0.025912586543283704	-3.3166247903554	Basal
GOTERM_BP_DIRECT	GO:0006629	lipid metabolic process	11	ENSG00000173599	PC	-0.422054	0.025912586543283704	-3.3166247903554	Basal
GOTERM_BP_DIRECT	GO:0006629	lipid metabolic process	11	ENSG00000160211	G6PD	-0.632428	0.025912586543283704	-3.3166247903554	Basal
GOTERM_BP_DIRECT	GO:0006629	lipid metabolic process	11	ENSG00000117305	HMGCL	-0.458212	0.025912586543283704	-3.3166247903554	Basal
GOTERM_BP_DIRECT	GO:0006629	lipid metabolic process	11	ENSG00000132541	RIDA	-0.63939	0.025912586543283704	-3.3166247903554	Basal
GOTERM_BP_DIRECT	GO:0006629	lipid metabolic process	11	ENSG00000138135	CH25H	-0.865186	0.025912586543283704	-3.3166247903554	Basal
GOTERM_BP_DIRECT	GO:0006629	lipid metabolic process	11	ENSG00000164687	FABP5	-1.30544	0.025912586543283704	-3.3166247903554	Basal
GOTERM_BP_DIRECT	GO:0006629	lipid metabolic process	7	ENSG00000135218	CD36	0.533491	0.036441898041303294	2.64575131106459	LumA
GOTERM_BP_DIRECT	GO:0006629	lipid metabolic process	7	ENSG00000186377	CYP4X1	0.817518	0.036441898041303294	2.64575131106459	LumA
GOTERM_BP_DIRECT	GO:0006629	lipid metabolic process	7	ENSG00000149485	FADS1	0.774513	0.036441898041303294	2.64575131106459	LumA
GOTERM_BP_DIRECT	GO:0006629	lipid metabolic process	7	ENSG00000111058	ACSS3	0.662456	0.036441898041303294	2.64575131106459	LumA
GOTERM_BP_DIRECT	GO:0006629	lipid metabolic process	7	ENSG00000174697	LEP	0.657935	0.036441898041303294	2.64575131106459	LumA
GOTERM_BP_DIRECT	GO:0006629	lipid metabolic process	7	ENSG00000115896	PLCL1	0.567592	0.036441898041303294	2.64575131106459	LumA
GOTERM_BP_DIRECT	GO:0006629	lipid metabolic process	7	ENSG00000161533	ACOX1	0.489746	0.036441898041303294	2.64575131106459	LumA
GOTERM_BP_DIRECT	GO:0006935	chemotaxis	9	ENSG00000183813	CCR4	1.02089	0.013044446882846858	3	Basal
GOTERM_BP_DIRECT	GO:0006935	chemotaxis	9	ENSG00000134516	DOCK2	0.664772	0.013044446882846858	3	Basal
GOTERM_BP_DIRECT	GO:0006935	chemotaxis	9	ENSG00000171051	FPR1	0.555047	0.013044446882846858	3	Basal
GOTERM_BP_DIRECT	GO:0006935	chemotaxis	9	ENSG00000123338	NCKAP1L	0.612213	0.013044446882846858	3	Basal
GOTERM_BP_DIRECT	GO:0006935	chemotaxis	9	ENSG00000174600	CMKLR1	0.597559	0.013044446882846858	3	Basal
GOTERM_BP_DIRECT	GO:0006935	chemotaxis	9	ENSG00000017797	RALBP1	0.502561	0.013044446882846858	3	Basal
GOTERM_BP_DIRECT	GO:0006935	chemotaxis	9	ENSG00000115009	CCL20	0.942487	0.013044446882846858	3	Basal
GOTERM_BP_DIRECT	GO:0006935	chemotaxis	9	ENSG00000163735	CXCL5	1.11454	0.013044446882846858	3	Basal
GOTERM_BP_DIRECT	GO:0006935	chemotaxis	9	ENSG00000171860	C3AR1	0.551288	0.013044446882846858	3	Basal
GOTERM_BP_DIRECT	GO:0006935	chemotaxis	10	ENSG00000111913	RIPOR2	-0.638555	0.0012830272692845707	-3.16227766016838	LumA
GOTERM_BP_DIRECT	GO:0006935	chemotaxis	10	ENSG00000142871	CCN1	-0.405738	0.0012830272692845707	-3.16227766016838	LumA
GOTERM_BP_DIRECT	GO:0006935	chemotaxis	10	ENSG00000169248	CXCL11	-0.627921	0.0012830272692845707	-3.16227766016838	LumA
GOTERM_BP_DIRECT	GO:0006935	chemotaxis	10	ENSG00000169245	CXCL10	-0.496065	0.0012830272692845707	-3.16227766016838	LumA
GOTERM_BP_DIRECT	GO:0006935	chemotaxis	10	ENSG00000121966	CXCR4	-0.448233	0.0012830272692845707	-3.16227766016838	LumA
GOTERM_BP_DIRECT	GO:0006935	chemotaxis	10	ENSG00000138755	CXCL9	-0.851441	0.0012830272692845707	-3.16227766016838	LumA
GOTERM_BP_DIRECT	GO:0006935	chemotaxis	10	ENSG00000164825	DEFB1	-1.0204	0.0012830272692845707	-3.16227766016838	LumA
GOTERM_BP_DIRECT	GO:0006935	chemotaxis	10	ENSG00000102962	CCL22	-0.615287	0.0012830272692845707	-3.16227766016838	LumA
GOTERM_BP_DIRECT	GO:0006935	chemotaxis	10	ENSG00000081041	CXCL2	-0.924326	0.0012830272692845707	-3.16227766016838	LumA
GOTERM_BP_DIRECT	GO:0006935	chemotaxis	10	ENSG00000172215	CXCR6	-0.521487	0.0012830272692845707	-3.16227766016838	LumA
GOTERM_BP_DIRECT	GO:0006954	inflammatory response	20	ENSG00000090382	LYZ	0.813698	0.007321451091528687	4.47213595499958	Basal
GOTERM_BP_DIRECT	GO:0006954	inflammatory response	20	ENSG00000183813	CCR4	1.02089	0.007321451091528687	4.47213595499958	Basal
GOTERM_BP_DIRECT	GO:0006954	inflammatory response	20	ENSG00000173391	OLR1	1.00126	0.007321451091528687	4.47213595499958	Basal
GOTERM_BP_DIRECT	GO:0006954	inflammatory response	20	ENSG00000171051	FPR1	0.555047	0.007321451091528687	4.47213595499958	Basal
GOTERM_BP_DIRECT	GO:0006954	inflammatory response	20	ENSG00000174600	CMKLR1	0.597559	0.007321451091528687	4.47213595499958	Basal
GOTERM_BP_DIRECT	GO:0006954	inflammatory response	20	ENSG00000115009	CCL20	0.942487	0.007321451091528687	4.47213595499958	Basal
GOTERM_BP_DIRECT	GO:0006954	inflammatory response	20	ENSG00000078124	ACER3	0.447229	0.007321451091528687	4.47213595499958	Basal
GOTERM_BP_DIRECT	GO:0006954	inflammatory response	20	ENSG00000172243	CLEC7A	0.683735	0.007321451091528687	4.47213595499958	Basal
GOTERM_BP_DIRECT	GO:0006954	inflammatory response	20	ENSG00000171860	C3AR1	0.551288	0.007321451091528687	4.47213595499958	Basal
GOTERM_BP_DIRECT	GO:0006954	inflammatory response	20	ENSG00000134198	TSPAN2	0.693537	0.007321451091528687	4.47213595499958	Basal
GOTERM_BP_DIRECT	GO:0006954	inflammatory response	20	ENSG00000171522	PTGER4	0.732665	0.007321451091528687	4.47213595499958	Basal
GOTERM_BP_DIRECT	GO:0006954	inflammatory response	20	ENSG00000112299	VNN1	1.02447	0.007321451091528687	4.47213595499958	Basal
GOTERM_BP_DIRECT	GO:0006954	inflammatory response	20	ENSG00000134070	IRAK2	0.929728	0.007321451091528687	4.47213595499958	Basal
GOTERM_BP_DIRECT	GO:0006954	inflammatory response	20	ENSG00000116044	NFE2L2	0.682236	0.007321451091528687	4.47213595499958	Basal
GOTERM_BP_DIRECT	GO:0006954	inflammatory response	20	ENSG00000137462	TLR2	0.532622	0.007321451091528687	4.47213595499958	Basal
GOTERM_BP_DIRECT	GO:0006954	inflammatory response	20	ENSG00000127507	ADGRE2	0.611808	0.007321451091528687	4.47213595499958	Basal
GOTERM_BP_DIRECT	GO:0006954	inflammatory response	20	ENSG00000125538	IL1B	0.581612	0.007321451091528687	4.47213595499958	Basal
GOTERM_BP_DIRECT	GO:0006954	inflammatory response	20	ENSG00000187554	TLR5	0.748574	0.007321451091528687	4.47213595499958	Basal
GOTERM_BP_DIRECT	GO:0006954	inflammatory response	20	ENSG00000163735	CXCL5	1.11454	0.007321451091528687	4.47213595499958	Basal
GOTERM_BP_DIRECT	GO:0006954	inflammatory response	20	ENSG00000167601	AXL	0.685018	0.007321451091528687	4.47213595499958	Basal
GOTERM_BP_DIRECT	GO:0006954	inflammatory response	22	ENSG00000110944	IL23A	-1.06793	1.6219458095726683E-4	-4.69041575982343	LumA
GOTERM_BP_DIRECT	GO:0006954	inflammatory response	22	ENSG00000154451	GBP5	-0.497357	1.6219458095726683E-4	-4.69041575982343	LumA
GOTERM_BP_DIRECT	GO:0006954	inflammatory response	22	ENSG00000153283	CD96	-0.407301	1.6219458095726683E-4	-4.69041575982343	LumA
GOTERM_BP_DIRECT	GO:0006954	inflammatory response	22	ENSG00000008516	MMP25	-1.11543	1.6219458095726683E-4	-4.69041575982343	LumA
GOTERM_BP_DIRECT	GO:0006954	inflammatory response	22	ENSG00000138755	CXCL9	-0.851441	1.6219458095726683E-4	-4.69041575982343	LumA
GOTERM_BP_DIRECT	GO:0006954	inflammatory response	22	ENSG00000005844	ITGAL	-0.566782	1.6219458095726683E-4	-4.69041575982343	LumA
GOTERM_BP_DIRECT	GO:0006954	inflammatory response	22	ENSG00000136244	IL6	-0.531845	1.6219458095726683E-4	-4.69041575982343	LumA
GOTERM_BP_DIRECT	GO:0006954	inflammatory response	22	ENSG00000172232	AZU1	-1.81185	1.6219458095726683E-4	-4.69041575982343	LumA
GOTERM_BP_DIRECT	GO:0006954	inflammatory response	22	ENSG00000133048	CHI3L1	-0.522179	1.6219458095726683E-4	-4.69041575982343	LumA
GOTERM_BP_DIRECT	GO:0006954	inflammatory response	22	ENSG00000151651	ADAM8	-0.476914	1.6219458095726683E-4	-4.69041575982343	LumA
GOTERM_BP_DIRECT	GO:0006954	inflammatory response	22	ENSG00000172215	CXCR6	-0.521487	1.6219458095726683E-4	-4.69041575982343	LumA
GOTERM_BP_DIRECT	GO:0006954	inflammatory response	22	ENSG00000170458	CD14	-0.539889	1.6219458095726683E-4	-4.69041575982343	LumA
GOTERM_BP_DIRECT	GO:0006954	inflammatory response	22	ENSG00000163220	S100A9	-1.627	1.6219458095726683E-4	-4.69041575982343	LumA
GOTERM_BP_DIRECT	GO:0006954	inflammatory response	22	ENSG00000169248	CXCL11	-0.627921	1.6219458095726683E-4	-4.69041575982343	LumA
GOTERM_BP_DIRECT	GO:0006954	inflammatory response	22	ENSG00000143546	S100A8	-1.18116	1.6219458095726683E-4	-4.69041575982343	LumA
GOTERM_BP_DIRECT	GO:0006954	inflammatory response	22	ENSG00000169245	CXCL10	-0.496065	1.6219458095726683E-4	-4.69041575982343	LumA
GOTERM_BP_DIRECT	GO:0006954	inflammatory response	22	ENSG00000121966	CXCR4	-0.448233	1.6219458095726683E-4	-4.69041575982343	LumA
GOTERM_BP_DIRECT	GO:0006954	inflammatory response	22	ENSG00000163701	IL17RE	-0.788357	1.6219458095726683E-4	-4.69041575982343	LumA
GOTERM_BP_DIRECT	GO:0006954	inflammatory response	22	ENSG00000166428	PLD4	-0.639226	1.6219458095726683E-4	-4.69041575982343	LumA
GOTERM_BP_DIRECT	GO:0006954	inflammatory response	22	ENSG00000102962	CCL22	-0.615287	1.6219458095726683E-4	-4.69041575982343	LumA
GOTERM_BP_DIRECT	GO:0006954	inflammatory response	22	ENSG00000081041	CXCL2	-0.924326	1.6219458095726683E-4	-4.69041575982343	LumA
GOTERM_BP_DIRECT	GO:0006954	inflammatory response	22	ENSG00000163435	ELF3	-0.452875	1.6219458095726683E-4	-4.69041575982343	LumA
GOTERM_BP_DIRECT	GO:0006974	cellular response to DNA damage stimulus	25	ENSG00000101096	NFATC2	0.51678	8.865805743090837E-8	5	Basal
GOTERM_BP_DIRECT	GO:0006974	cellular response to DNA damage stimulus	25	ENSG00000108468	CBX1	0.410731	8.865805743090837E-8	5	Basal
GOTERM_BP_DIRECT	GO:0006974	cellular response to DNA damage stimulus	25	ENSG00000103194	USP10	0.441449	8.865805743090837E-8	5	Basal
GOTERM_BP_DIRECT	GO:0006974	cellular response to DNA damage stimulus	25	ENSG00000174013	FBXO45	0.404496	8.865805743090837E-8	5	Basal
GOTERM_BP_DIRECT	GO:0006974	cellular response to DNA damage stimulus	25	ENSG00000197299	BLM	0.537201	8.865805743090837E-8	5	Basal
GOTERM_BP_DIRECT	GO:0006974	cellular response to DNA damage stimulus	25	ENSG00000114742	WDR48	0.579519	8.865805743090837E-8	5	Basal
GOTERM_BP_DIRECT	GO:0006974	cellular response to DNA damage stimulus	25	ENSG00000020922	MRE11	0.506195	8.865805743090837E-8	5	Basal
GOTERM_BP_DIRECT	GO:0006974	cellular response to DNA damage stimulus	25	ENSG00000134215	VAV3	0.648507	8.865805743090837E-8	5	Basal
GOTERM_BP_DIRECT	GO:0006974	cellular response to DNA damage stimulus	25	ENSG00000133302	SLF1	0.414381	8.865805743090837E-8	5	Basal
GOTERM_BP_DIRECT	GO:0006974	cellular response to DNA damage stimulus	25	ENSG00000092470	WDR76	0.636458	8.865805743090837E-8	5	Basal
GOTERM_BP_DIRECT	GO:0006974	cellular response to DNA damage stimulus	25	ENSG00000166454	ATMIN	0.57688	8.865805743090837E-8	5	Basal
GOTERM_BP_DIRECT	GO:0006974	cellular response to DNA damage stimulus	25	ENSG00000168411	RFWD3	0.486463	8.865805743090837E-8	5	Basal
GOTERM_BP_DIRECT	GO:0006974	cellular response to DNA damage stimulus	25	ENSG00000138376	BARD1	0.611804	8.865805743090837E-8	5	Basal
GOTERM_BP_DIRECT	GO:0006974	cellular response to DNA damage stimulus	25	ENSG00000163563	MNDA	0.640798	8.865805743090837E-8	5	Basal
GOTERM_BP_DIRECT	GO:0006974	cellular response to DNA damage stimulus	25	ENSG00000079246	XRCC5	0.418254	8.865805743090837E-8	5	Basal
GOTERM_BP_DIRECT	GO:0006974	cellular response to DNA damage stimulus	25	ENSG00000048028	USP28	0.585084	8.865805743090837E-8	5	Basal
GOTERM_BP_DIRECT	GO:0006974	cellular response to DNA damage stimulus	25	ENSG00000148153	INIP	0.401743	8.865805743090837E-8	5	Basal
GOTERM_BP_DIRECT	GO:0006974	cellular response to DNA damage stimulus	25	ENSG00000111247	RAD51AP1	0.614696	8.865805743090837E-8	5	Basal
GOTERM_BP_DIRECT	GO:0006974	cellular response to DNA damage stimulus	25	ENSG00000176208	ATAD5	0.558222	8.865805743090837E-8	5	Basal
GOTERM_BP_DIRECT	GO:0006974	cellular response to DNA damage stimulus	25	ENSG00000136560	TANK	0.412322	8.865805743090837E-8	5	Basal
GOTERM_BP_DIRECT	GO:0006974	cellular response to DNA damage stimulus	25	ENSG00000100796	PPP4R3A	0.439667	8.865805743090837E-8	5	Basal
GOTERM_BP_DIRECT	GO:0006974	cellular response to DNA damage stimulus	25	ENSG00000146476	ARMT1	0.746407	8.865805743090837E-8	5	Basal
GOTERM_BP_DIRECT	GO:0006974	cellular response to DNA damage stimulus	25	ENSG00000254087	LYN	0.408475	8.865805743090837E-8	5	Basal
GOTERM_BP_DIRECT	GO:0006974	cellular response to DNA damage stimulus	25	ENSG00000135090	TAOK3	0.476081	8.865805743090837E-8	5	Basal
GOTERM_BP_DIRECT	GO:0006974	cellular response to DNA damage stimulus	25	ENSG00000166801	FAM111A	0.637672	8.865805743090837E-8	5	Basal
GOTERM_BP_DIRECT	GO:0006974	cellular response to DNA damage stimulus	8	ENSG00000113916	BCL6	-0.411335	0.019781346595031703	-2.82842712474619	LumB
GOTERM_BP_DIRECT	GO:0006974	cellular response to DNA damage stimulus	8	ENSG00000221829	FANCG	-0.490909	0.019781346595031703	-2.82842712474619	LumB
GOTERM_BP_DIRECT	GO:0006974	cellular response to DNA damage stimulus	8	ENSG00000125319	HROB	-0.632701	0.019781346595031703	-2.82842712474619	LumB
GOTERM_BP_DIRECT	GO:0006974	cellular response to DNA damage stimulus	8	ENSG00000129691	ASH2L	-0.801706	0.019781346595031703	-2.82842712474619	LumB
GOTERM_BP_DIRECT	GO:0006974	cellular response to DNA damage stimulus	8	ENSG00000070501	POLB	-0.405221	0.019781346595031703	-2.82842712474619	LumB
GOTERM_BP_DIRECT	GO:0006974	cellular response to DNA damage stimulus	8	ENSG00000183765	CHEK2	-0.550887	0.019781346595031703	-2.82842712474619	LumB
GOTERM_BP_DIRECT	GO:0006974	cellular response to DNA damage stimulus	8	ENSG00000114026	OGG1	-0.510277	0.019781346595031703	-2.82842712474619	LumB
GOTERM_BP_DIRECT	GO:0006974	cellular response to DNA damage stimulus	8	ENSG00000183624	HMCES	-0.508022	0.019781346595031703	-2.82842712474619	LumB
GOTERM_BP_DIRECT	GO:0007165	signal transduction	46	ENSG00000153179	RASSF3	0.464656	0.0040585432006043495	6.78232998312527	Basal
GOTERM_BP_DIRECT	GO:0007165	signal transduction	46	ENSG00000131941	RHPN2	0.747429	0.0040585432006043495	6.78232998312527	Basal
GOTERM_BP_DIRECT	GO:0007165	signal transduction	46	ENSG00000172575	RASGRP1	0.523723	0.0040585432006043495	6.78232998312527	Basal
GOTERM_BP_DIRECT	GO:0007165	signal transduction	46	ENSG00000115415	STAT1	0.581164	0.0040585432006043495	6.78232998312527	Basal
GOTERM_BP_DIRECT	GO:0007165	signal transduction	46	ENSG00000130052	STARD8	0.407575	0.0040585432006043495	6.78232998312527	Basal
GOTERM_BP_DIRECT	GO:0007165	signal transduction	46	ENSG00000027697	IFNGR1	0.499598	0.0040585432006043495	6.78232998312527	Basal
GOTERM_BP_DIRECT	GO:0007165	signal transduction	46	ENSG00000157851	DPYSL5	2.03128	0.0040585432006043495	6.78232998312527	Basal
GOTERM_BP_DIRECT	GO:0007165	signal transduction	46	ENSG00000111252	SH2B3	0.461873	0.0040585432006043495	6.78232998312527	Basal
GOTERM_BP_DIRECT	GO:0007165	signal transduction	46	ENSG00000097046	CDC7	0.408201	0.0040585432006043495	6.78232998312527	Basal
GOTERM_BP_DIRECT	GO:0007165	signal transduction	46	ENSG00000112541	PDE10A	1.09116	0.0040585432006043495	6.78232998312527	Basal
GOTERM_BP_DIRECT	GO:0007165	signal transduction	46	ENSG00000113231	PDE8B	0.765457	0.0040585432006043495	6.78232998312527	Basal
GOTERM_BP_DIRECT	GO:0007165	signal transduction	46	ENSG00000110880	CORO1C	0.432135	0.0040585432006043495	6.78232998312527	Basal
GOTERM_BP_DIRECT	GO:0007165	signal transduction	46	ENSG00000164111	ANXA5	0.42539	0.0040585432006043495	6.78232998312527	Basal
GOTERM_BP_DIRECT	GO:0007165	signal transduction	46	ENSG00000137462	TLR2	0.532622	0.0040585432006043495	6.78232998312527	Basal
GOTERM_BP_DIRECT	GO:0007165	signal transduction	46	ENSG00000164691	TAGAP	0.613313	0.0040585432006043495	6.78232998312527	Basal
GOTERM_BP_DIRECT	GO:0007165	signal transduction	46	ENSG00000213281	NRAS	0.529184	0.0040585432006043495	6.78232998312527	Basal
GOTERM_BP_DIRECT	GO:0007165	signal transduction	46	ENSG00000100368	CSF2RB	1.11188	0.0040585432006043495	6.78232998312527	Basal
GOTERM_BP_DIRECT	GO:0007165	signal transduction	46	ENSG00000147573	TRIM55	1.25484	0.0040585432006043495	6.78232998312527	Basal
GOTERM_BP_DIRECT	GO:0007165	signal transduction	46	ENSG00000161800	RACGAP1	0.563474	0.0040585432006043495	6.78232998312527	Basal
GOTERM_BP_DIRECT	GO:0007165	signal transduction	46	ENSG00000142149	HUNK	0.99366	0.0040585432006043495	6.78232998312527	Basal
GOTERM_BP_DIRECT	GO:0007165	signal transduction	46	ENSG00000167601	AXL	0.685018	0.0040585432006043495	6.78232998312527	Basal
GOTERM_BP_DIRECT	GO:0007165	signal transduction	46	ENSG00000134769	DTNA	0.648469	0.0040585432006043495	6.78232998312527	Basal
GOTERM_BP_DIRECT	GO:0007165	signal transduction	46	ENSG00000106952	TNFSF8	0.577918	0.0040585432006043495	6.78232998312527	Basal
GOTERM_BP_DIRECT	GO:0007165	signal transduction	46	ENSG00000152270	PDE3B	0.977685	0.0040585432006043495	6.78232998312527	Basal
GOTERM_BP_DIRECT	GO:0007165	signal transduction	46	ENSG00000071242	RPS6KA2	0.570587	0.0040585432006043495	6.78232998312527	Basal
GOTERM_BP_DIRECT	GO:0007165	signal transduction	46	ENSG00000171051	FPR1	0.555047	0.0040585432006043495	6.78232998312527	Basal
GOTERM_BP_DIRECT	GO:0007165	signal transduction	46	ENSG00000198774	RASSF9	0.798589	0.0040585432006043495	6.78232998312527	Basal
GOTERM_BP_DIRECT	GO:0007165	signal transduction	46	ENSG00000196730	DAPK1	0.573253	0.0040585432006043495	6.78232998312527	Basal
GOTERM_BP_DIRECT	GO:0007165	signal transduction	46	ENSG00000111145	ELK3	0.477912	0.0040585432006043495	6.78232998312527	Basal
GOTERM_BP_DIRECT	GO:0007165	signal transduction	46	ENSG00000115009	CCL20	0.942487	0.0040585432006043495	6.78232998312527	Basal
GOTERM_BP_DIRECT	GO:0007165	signal transduction	46	ENSG00000176148	TCP11L1	0.50532	0.0040585432006043495	6.78232998312527	Basal
GOTERM_BP_DIRECT	GO:0007165	signal transduction	46	ENSG00000077044	DGKD	0.53864	0.0040585432006043495	6.78232998312527	Basal
GOTERM_BP_DIRECT	GO:0007165	signal transduction	46	ENSG00000154678	PDE1C	1.14906	0.0040585432006043495	6.78232998312527	Basal
GOTERM_BP_DIRECT	GO:0007165	signal transduction	46	ENSG00000116016	EPAS1	0.449807	0.0040585432006043495	6.78232998312527	Basal
GOTERM_BP_DIRECT	GO:0007165	signal transduction	46	ENSG00000070190	DAPP1	0.921185	0.0040585432006043495	6.78232998312527	Basal
GOTERM_BP_DIRECT	GO:0007165	signal transduction	46	ENSG00000154237	LRRK1	0.433603	0.0040585432006043495	6.78232998312527	Basal
GOTERM_BP_DIRECT	GO:0007165	signal transduction	46	ENSG00000125538	IL1B	0.581612	0.0040585432006043495	6.78232998312527	Basal
GOTERM_BP_DIRECT	GO:0007165	signal transduction	46	ENSG00000101109	STK4	0.446983	0.0040585432006043495	6.78232998312527	Basal
GOTERM_BP_DIRECT	GO:0007165	signal transduction	46	ENSG00000136560	TANK	0.412322	0.0040585432006043495	6.78232998312527	Basal
GOTERM_BP_DIRECT	GO:0007165	signal transduction	46	ENSG00000162104	ADCY9	0.434396	0.0040585432006043495	6.78232998312527	Basal
GOTERM_BP_DIRECT	GO:0007165	signal transduction	46	ENSG00000254087	LYN	0.408475	0.0040585432006043495	6.78232998312527	Basal
GOTERM_BP_DIRECT	GO:0007165	signal transduction	46	ENSG00000163735	CXCL5	1.11454	0.0040585432006043495	6.78232998312527	Basal
GOTERM_BP_DIRECT	GO:0007165	signal transduction	46	ENSG00000107263	RAPGEF1	0.417473	0.0040585432006043495	6.78232998312527	Basal
GOTERM_BP_DIRECT	GO:0007165	signal transduction	46	ENSG00000108599	AKAP10	0.542525	0.0040585432006043495	6.78232998312527	Basal
GOTERM_BP_DIRECT	GO:0007165	signal transduction	46	ENSG00000101265	RASSF2	0.700411	0.0040585432006043495	6.78232998312527	Basal
GOTERM_BP_DIRECT	GO:0007165	signal transduction	46	ENSG00000102572	STK24	0.646944	0.0040585432006043495	6.78232998312527	Basal
GOTERM_BP_DIRECT	GO:0007165	signal transduction	39	ENSG00000105137	SYDE1	-0.662073	0.0461143709210974	-6.2449979983984	Basal
GOTERM_BP_DIRECT	GO:0007165	signal transduction	39	ENSG00000132535	DLG4	-0.447269	0.0461143709210974	-6.2449979983984	Basal
GOTERM_BP_DIRECT	GO:0007165	signal transduction	39	ENSG00000110881	ASIC1	-0.696005	0.0461143709210974	-6.2449979983984	Basal
GOTERM_BP_DIRECT	GO:0007165	signal transduction	39	ENSG00000167085	PHB	-0.445711	0.0461143709210974	-6.2449979983984	Basal
GOTERM_BP_DIRECT	GO:0007165	signal transduction	39	ENSG00000115138	POMC	-2.23469	0.0461143709210974	-6.2449979983984	Basal
GOTERM_BP_DIRECT	GO:0007165	signal transduction	39	ENSG00000174136	RGMB	-0.483443	0.0461143709210974	-6.2449979983984	Basal
GOTERM_BP_DIRECT	GO:0007165	signal transduction	39	ENSG00000171388	APLN	-0.702156	0.0461143709210974	-6.2449979983984	Basal
GOTERM_BP_DIRECT	GO:0007165	signal transduction	39	ENSG00000159899	NPR2	-0.573894	0.0461143709210974	-6.2449979983984	Basal
GOTERM_BP_DIRECT	GO:0007165	signal transduction	39	ENSG00000160191	PDE9A	-0.647694	0.0461143709210974	-6.2449979983984	Basal
GOTERM_BP_DIRECT	GO:0007165	signal transduction	39	ENSG00000132170	PPARG	-0.68965	0.0461143709210974	-6.2449979983984	Basal
GOTERM_BP_DIRECT	GO:0007165	signal transduction	39	ENSG00000134072	CAMK1	-0.409108	0.0461143709210974	-6.2449979983984	Basal
GOTERM_BP_DIRECT	GO:0007165	signal transduction	39	ENSG00000125726	CD70	-1.41723	0.0461143709210974	-6.2449979983984	Basal
GOTERM_BP_DIRECT	GO:0007165	signal transduction	39	ENSG00000178372	CALML5	-1.73825	0.0461143709210974	-6.2449979983984	Basal
GOTERM_BP_DIRECT	GO:0007165	signal transduction	39	ENSG00000147437	GNRH1	-0.725062	0.0461143709210974	-6.2449979983984	Basal
GOTERM_BP_DIRECT	GO:0007165	signal transduction	39	ENSG00000102287	GABRE	-1.15382	0.0461143709210974	-6.2449979983984	Basal
GOTERM_BP_DIRECT	GO:0007165	signal transduction	39	ENSG00000128564	VGF	-1.3611	0.0461143709210974	-6.2449979983984	Basal
GOTERM_BP_DIRECT	GO:0007165	signal transduction	39	ENSG00000128045	RASL11B	-1.0435	0.0461143709210974	-6.2449979983984	Basal
GOTERM_BP_DIRECT	GO:0007165	signal transduction	39	ENSG00000006606	CCL26	-1.21939	0.0461143709210974	-6.2449979983984	Basal
GOTERM_BP_DIRECT	GO:0007165	signal transduction	39	ENSG00000157927	RADIL	-0.982286	0.0461143709210974	-6.2449979983984	Basal
GOTERM_BP_DIRECT	GO:0007165	signal transduction	39	ENSG00000131759	RARA	-0.404592	0.0461143709210974	-6.2449979983984	Basal
GOTERM_BP_DIRECT	GO:0007165	signal transduction	39	ENSG00000156076	WIF1	-1.98512	0.0461143709210974	-6.2449979983984	Basal
GOTERM_BP_DIRECT	GO:0007165	signal transduction	39	ENSG00000111321	LTBR	-0.551585	0.0461143709210974	-6.2449979983984	Basal
GOTERM_BP_DIRECT	GO:0007165	signal transduction	39	ENSG00000111664	GNB3	-1.62012	0.0461143709210974	-6.2449979983984	Basal
GOTERM_BP_DIRECT	GO:0007165	signal transduction	39	ENSG00000104918	RETN	-1.67245	0.0461143709210974	-6.2449979983984	Basal
GOTERM_BP_DIRECT	GO:0007165	signal transduction	39	ENSG00000133256	PDE6B	-0.65743	0.0461143709210974	-6.2449979983984	Basal
GOTERM_BP_DIRECT	GO:0007165	signal transduction	39	ENSG00000168081	PNOC	-1.31789	0.0461143709210974	-6.2449979983984	Basal
GOTERM_BP_DIRECT	GO:0007165	signal transduction	39	ENSG00000083454	P2RX5	-1.30892	0.0461143709210974	-6.2449979983984	Basal
GOTERM_BP_DIRECT	GO:0007165	signal transduction	39	ENSG00000168487	BMP1	-1.06098	0.0461143709210974	-6.2449979983984	Basal
GOTERM_BP_DIRECT	GO:0007165	signal transduction	39	ENSG00000108591	DRG2	-0.448477	0.0461143709210974	-6.2449979983984	Basal
GOTERM_BP_DIRECT	GO:0007165	signal transduction	39	ENSG00000115041	KCNIP3	-1.21603	0.0461143709210974	-6.2449979983984	Basal
GOTERM_BP_DIRECT	GO:0007165	signal transduction	39	ENSG00000128805	ARHGAP22	-0.66284	0.0461143709210974	-6.2449979983984	Basal
GOTERM_BP_DIRECT	GO:0007165	signal transduction	39	ENSG00000185267	CDNF	-0.505629	0.0461143709210974	-6.2449979983984	Basal
GOTERM_BP_DIRECT	GO:0007165	signal transduction	39	ENSG00000125657	TNFSF9	-1.64085	0.0461143709210974	-6.2449979983984	Basal
GOTERM_BP_DIRECT	GO:0007165	signal transduction	39	ENSG00000166821	PEX11A	-0.482212	0.0461143709210974	-6.2449979983984	Basal
GOTERM_BP_DIRECT	GO:0007165	signal transduction	39	ENSG00000203879	GDI1	-0.411129	0.0461143709210974	-6.2449979983984	Basal
GOTERM_BP_DIRECT	GO:0007165	signal transduction	39	ENSG00000147689	FAM83A	-1.10525	0.0461143709210974	-6.2449979983984	Basal
GOTERM_BP_DIRECT	GO:0007165	signal transduction	39	ENSG00000078902	TOLLIP	-0.730279	0.0461143709210974	-6.2449979983984	Basal
GOTERM_BP_DIRECT	GO:0007165	signal transduction	39	ENSG00000105088	OLFM2	-0.870956	0.0461143709210974	-6.2449979983984	Basal
GOTERM_BP_DIRECT	GO:0007165	signal transduction	39	ENSG00000011422	PLAUR	-0.448734	0.0461143709210974	-6.2449979983984	Basal
GOTERM_BP_DIRECT	GO:0007165	signal transduction	39	ENSG00000110944	IL23A	-1.06793	0.010936040369672138	-6.2449979983984	LumA
GOTERM_BP_DIRECT	GO:0007165	signal transduction	39	ENSG00000099203	TMED1	-0.408754	0.010936040369672138	-6.2449979983984	LumA
GOTERM_BP_DIRECT	GO:0007165	signal transduction	39	ENSG00000130513	GDF15	-0.96921	0.010936040369672138	-6.2449979983984	LumA
GOTERM_BP_DIRECT	GO:0007165	signal transduction	39	ENSG00000137825	ITPKA	-1.31465	0.010936040369672138	-6.2449979983984	LumA
GOTERM_BP_DIRECT	GO:0007165	signal transduction	39	ENSG00000173020	GRK2	-0.566828	0.010936040369672138	-6.2449979983984	LumA
GOTERM_BP_DIRECT	GO:0007165	signal transduction	39	ENSG00000138755	CXCL9	-0.851441	0.010936040369672138	-6.2449979983984	LumA
GOTERM_BP_DIRECT	GO:0007165	signal transduction	39	ENSG00000065357	DGKA	-0.432272	0.010936040369672138	-6.2449979983984	LumA
GOTERM_BP_DIRECT	GO:0007165	signal transduction	39	ENSG00000005844	ITGAL	-0.566782	0.010936040369672138	-6.2449979983984	LumA
GOTERM_BP_DIRECT	GO:0007165	signal transduction	39	ENSG00000156427	FGF18	-0.403026	0.010936040369672138	-6.2449979983984	LumA
GOTERM_BP_DIRECT	GO:0007165	signal transduction	39	ENSG00000169567	HINT1	-0.40267	0.010936040369672138	-6.2449979983984	LumA
GOTERM_BP_DIRECT	GO:0007165	signal transduction	39	ENSG00000169248	CXCL11	-0.627921	0.010936040369672138	-6.2449979983984	LumA
GOTERM_BP_DIRECT	GO:0007165	signal transduction	39	ENSG00000100605	ITPK1	-0.518935	0.010936040369672138	-6.2449979983984	LumA
GOTERM_BP_DIRECT	GO:0007165	signal transduction	39	ENSG00000184163	C1QTNF12	-2.20064	0.010936040369672138	-6.2449979983984	LumA
GOTERM_BP_DIRECT	GO:0007165	signal transduction	39	ENSG00000169245	CXCL10	-0.496065	0.010936040369672138	-6.2449979983984	LumA
GOTERM_BP_DIRECT	GO:0007165	signal transduction	39	ENSG00000059915	PSD	-0.599787	0.010936040369672138	-6.2449979983984	LumA
GOTERM_BP_DIRECT	GO:0007165	signal transduction	39	ENSG00000141934	PLPP2	-0.461649	0.010936040369672138	-6.2449979983984	LumA
GOTERM_BP_DIRECT	GO:0007165	signal transduction	39	ENSG00000100401	RANGAP1	-0.550306	0.010936040369672138	-6.2449979983984	LumA
GOTERM_BP_DIRECT	GO:0007165	signal transduction	39	ENSG00000102962	CCL22	-0.615287	0.010936040369672138	-6.2449979983984	LumA
GOTERM_BP_DIRECT	GO:0007165	signal transduction	39	ENSG00000148344	PTGES	-0.480558	0.010936040369672138	-6.2449979983984	LumA
GOTERM_BP_DIRECT	GO:0007165	signal transduction	39	ENSG00000270885	RASL10B	-0.648495	0.010936040369672138	-6.2449979983984	LumA
GOTERM_BP_DIRECT	GO:0007165	signal transduction	39	ENSG00000176490	DIRAS1	-0.465451	0.010936040369672138	-6.2449979983984	LumA
GOTERM_BP_DIRECT	GO:0007165	signal transduction	39	ENSG00000180921	FAM83H	-0.500987	0.010936040369672138	-6.2449979983984	LumA
GOTERM_BP_DIRECT	GO:0007165	signal transduction	39	ENSG00000107014	RLN2	-0.973039	0.010936040369672138	-6.2449979983984	LumA
GOTERM_BP_DIRECT	GO:0007165	signal transduction	39	ENSG00000105520	PLPPR2	-0.431272	0.010936040369672138	-6.2449979983984	LumA
GOTERM_BP_DIRECT	GO:0007165	signal transduction	39	ENSG00000108679	LGALS3BP	-0.4645	0.010936040369672138	-6.2449979983984	LumA
GOTERM_BP_DIRECT	GO:0007165	signal transduction	39	ENSG00000105523	FAM83E	-0.933518	0.010936040369672138	-6.2449979983984	LumA
GOTERM_BP_DIRECT	GO:0007165	signal transduction	39	ENSG00000141738	GRB7	-0.896975	0.010936040369672138	-6.2449979983984	LumA
GOTERM_BP_DIRECT	GO:0007165	signal transduction	39	ENSG00000159840	ZYX	-0.572976	0.010936040369672138	-6.2449979983984	LumA
GOTERM_BP_DIRECT	GO:0007165	signal transduction	39	ENSG00000134443	GRP	-0.55401	0.010936040369672138	-6.2449979983984	LumA
GOTERM_BP_DIRECT	GO:0007165	signal transduction	39	ENSG00000157601	MX1	-0.674833	0.010936040369672138	-6.2449979983984	LumA
GOTERM_BP_DIRECT	GO:0007165	signal transduction	39	ENSG00000160182	TFF1	-1.1195	0.010936040369672138	-6.2449979983984	LumA
GOTERM_BP_DIRECT	GO:0007165	signal transduction	39	ENSG00000119535	CSF3R	-0.669689	0.010936040369672138	-6.2449979983984	LumA
GOTERM_BP_DIRECT	GO:0007165	signal transduction	39	ENSG00000142871	CCN1	-0.405738	0.010936040369672138	-6.2449979983984	LumA
GOTERM_BP_DIRECT	GO:0007165	signal transduction	39	ENSG00000085514	PILRA	-0.448808	0.010936040369672138	-6.2449979983984	LumA
GOTERM_BP_DIRECT	GO:0007165	signal transduction	39	ENSG00000090554	FLT3LG	-1.32628	0.010936040369672138	-6.2449979983984	LumA
GOTERM_BP_DIRECT	GO:0007165	signal transduction	39	ENSG00000142733	MAP3K6	-0.40624	0.010936040369672138	-6.2449979983984	LumA
GOTERM_BP_DIRECT	GO:0007165	signal transduction	39	ENSG00000166501	PRKCB	-0.431396	0.010936040369672138	-6.2449979983984	LumA
GOTERM_BP_DIRECT	GO:0007165	signal transduction	39	ENSG00000186517	ARHGAP30	-0.4252	0.010936040369672138	-6.2449979983984	LumA
GOTERM_BP_DIRECT	GO:0007165	signal transduction	39	ENSG00000129951	PLPPR3	-1.02013	0.010936040369672138	-6.2449979983984	LumA
GOTERM_BP_DIRECT	GO:0016477	cell migration	13	ENSG00000101096	NFATC2	0.51678	0.03598959837807627	3.60555127546399	Basal
GOTERM_BP_DIRECT	GO:0016477	cell migration	13	ENSG00000134516	DOCK2	0.664772	0.03598959837807627	3.60555127546399	Basal
GOTERM_BP_DIRECT	GO:0016477	cell migration	13	ENSG00000072864	NDE1	0.521246	0.03598959837807627	3.60555127546399	Basal
GOTERM_BP_DIRECT	GO:0016477	cell migration	13	ENSG00000136167	LCP1	0.707972	0.03598959837807627	3.60555127546399	Basal
GOTERM_BP_DIRECT	GO:0016477	cell migration	13	ENSG00000044115	CTNNA1	0.449684	0.03598959837807627	3.60555127546399	Basal
GOTERM_BP_DIRECT	GO:0016477	cell migration	13	ENSG00000196535	MYO18A	0.638452	0.03598959837807627	3.60555127546399	Basal
GOTERM_BP_DIRECT	GO:0016477	cell migration	13	ENSG00000138443	ABI2	0.666504	0.03598959837807627	3.60555127546399	Basal
GOTERM_BP_DIRECT	GO:0016477	cell migration	13	ENSG00000134215	VAV3	0.648507	0.03598959837807627	3.60555127546399	Basal
GOTERM_BP_DIRECT	GO:0016477	cell migration	13	ENSG00000110880	CORO1C	0.432135	0.03598959837807627	3.60555127546399	Basal
GOTERM_BP_DIRECT	GO:0016477	cell migration	13	ENSG00000127507	ADGRE2	0.611808	0.03598959837807627	3.60555127546399	Basal
GOTERM_BP_DIRECT	GO:0016477	cell migration	13	ENSG00000123338	NCKAP1L	0.612213	0.03598959837807627	3.60555127546399	Basal
GOTERM_BP_DIRECT	GO:0016477	cell migration	13	ENSG00000205336	ADGRG1	0.490162	0.03598959837807627	3.60555127546399	Basal
GOTERM_BP_DIRECT	GO:0016477	cell migration	13	ENSG00000167601	AXL	0.685018	0.03598959837807627	3.60555127546399	Basal
GOTERM_BP_DIRECT	GO:0016477	cell migration	8	ENSG00000158092	NCK1	0.405729	0.03690416869370069	2.82842712474619	LumA
GOTERM_BP_DIRECT	GO:0016477	cell migration	8	ENSG00000138792	ENPEP	0.643231	0.03690416869370069	2.82842712474619	LumA
GOTERM_BP_DIRECT	GO:0016477	cell migration	8	ENSG00000130635	COL5A1	0.410177	0.03690416869370069	2.82842712474619	LumA
GOTERM_BP_DIRECT	GO:0016477	cell migration	8	ENSG00000091136	LAMB1	0.451541	0.03690416869370069	2.82842712474619	LumA
GOTERM_BP_DIRECT	GO:0016477	cell migration	8	ENSG00000033170	FUT8	0.513067	0.03690416869370069	2.82842712474619	LumA
GOTERM_BP_DIRECT	GO:0016477	cell migration	8	ENSG00000113721	PDGFRB	0.46583	0.03690416869370069	2.82842712474619	LumA
GOTERM_BP_DIRECT	GO:0016477	cell migration	8	ENSG00000150760	DOCK1	0.429949	0.03690416869370069	2.82842712474619	LumA
GOTERM_BP_DIRECT	GO:0016477	cell migration	8	ENSG00000162631	NTNG1	1.04115	0.03690416869370069	2.82842712474619	LumA
GOTERM_BP_DIRECT	GO:0022617	extracellular matrix disassembly	5	ENSG00000088727	KIF9	-0.586341	0.023041626330316044	-2.23606797749979	Basal
GOTERM_BP_DIRECT	GO:0022617	extracellular matrix disassembly	5	ENSG00000143537	ADAM15	-0.542068	0.023041626330316044	-2.23606797749979	Basal
GOTERM_BP_DIRECT	GO:0022617	extracellular matrix disassembly	5	ENSG00000163346	PBXIP1	-0.512071	0.023041626330316044	-2.23606797749979	Basal
GOTERM_BP_DIRECT	GO:0022617	extracellular matrix disassembly	5	ENSG00000157227	MMP14	-0.553185	0.023041626330316044	-2.23606797749979	Basal
GOTERM_BP_DIRECT	GO:0022617	extracellular matrix disassembly	5	ENSG00000140564	FURIN	-0.473733	0.023041626330316044	-2.23606797749979	Basal
GOTERM_BP_DIRECT	GO:0022617	extracellular matrix disassembly	4	ENSG00000167754	KLK5	-1.85359	0.009919735062932752	-2	Her2
GOTERM_BP_DIRECT	GO:0022617	extracellular matrix disassembly	4	ENSG00000169035	KLK7	-2.31965	0.009919735062932752	-2	Her2
GOTERM_BP_DIRECT	GO:0022617	extracellular matrix disassembly	4	ENSG00000106991	ENG	-0.561107	0.009919735062932752	-2	Her2
GOTERM_BP_DIRECT	GO:0022617	extracellular matrix disassembly	4	ENSG00000137673	MMP7	-1.32191	0.009919735062932752	-2	Her2
GOTERM_BP_DIRECT	GO:0030198	extracellular matrix organization	11	ENSG00000050767	COL23A1	-1.24933	0.004426642609412759	-3.3166247903554	Basal
GOTERM_BP_DIRECT	GO:0030198	extracellular matrix organization	11	ENSG00000133710	SPINK5	-1.97371	0.004426642609412759	-3.3166247903554	Basal
GOTERM_BP_DIRECT	GO:0030198	extracellular matrix organization	11	ENSG00000204542	C6orf15	-1.90325	0.004426642609412759	-3.3166247903554	Basal
GOTERM_BP_DIRECT	GO:0030198	extracellular matrix organization	11	ENSG00000112280	COL9A1	-1.6892	0.004426642609412759	-3.3166247903554	Basal
GOTERM_BP_DIRECT	GO:0030198	extracellular matrix organization	11	ENSG00000271447	MMP28	-1.63731	0.004426642609412759	-3.3166247903554	Basal
GOTERM_BP_DIRECT	GO:0030198	extracellular matrix organization	11	ENSG00000120708	TGFBI	-1.15581	0.004426642609412759	-3.3166247903554	Basal
GOTERM_BP_DIRECT	GO:0030198	extracellular matrix organization	11	ENSG00000197467	COL13A1	-0.886259	0.004426642609412759	-3.3166247903554	Basal
GOTERM_BP_DIRECT	GO:0030198	extracellular matrix organization	11	ENSG00000138316	ADAMTS14	-0.548653	0.004426642609412759	-3.3166247903554	Basal
GOTERM_BP_DIRECT	GO:0030198	extracellular matrix organization	11	ENSG00000164318	EGFLAM	-0.522047	0.004426642609412759	-3.3166247903554	Basal
GOTERM_BP_DIRECT	GO:0030198	extracellular matrix organization	11	ENSG00000157227	MMP14	-0.553185	0.004426642609412759	-3.3166247903554	Basal
GOTERM_BP_DIRECT	GO:0030198	extracellular matrix organization	11	ENSG00000140564	FURIN	-0.473733	0.004426642609412759	-3.3166247903554	Basal
GOTERM_BP_DIRECT	GO:0030198	extracellular matrix organization	9	ENSG00000156103	MMP16	0.849185	5.861433381725433E-4	3	LumA
GOTERM_BP_DIRECT	GO:0030198	extracellular matrix organization	9	ENSG00000187498	COL4A1	0.487192	5.861433381725433E-4	3	LumA
GOTERM_BP_DIRECT	GO:0030198	extracellular matrix organization	9	ENSG00000077943	ITGA8	0.461899	5.861433381725433E-4	3	LumA
GOTERM_BP_DIRECT	GO:0030198	extracellular matrix organization	9	ENSG00000168542	COL3A1	0.725533	5.861433381725433E-4	3	LumA
GOTERM_BP_DIRECT	GO:0030198	extracellular matrix organization	9	ENSG00000130635	COL5A1	0.410177	5.861433381725433E-4	3	LumA
GOTERM_BP_DIRECT	GO:0030198	extracellular matrix organization	9	ENSG00000164692	COL1A2	0.523861	5.861433381725433E-4	3	LumA
GOTERM_BP_DIRECT	GO:0030198	extracellular matrix organization	9	ENSG00000173376	NDNF	1.227	5.861433381725433E-4	3	LumA
GOTERM_BP_DIRECT	GO:0030198	extracellular matrix organization	9	ENSG00000091986	CCDC80	0.724528	5.861433381725433E-4	3	LumA
GOTERM_BP_DIRECT	GO:0030198	extracellular matrix organization	9	ENSG00000187955	COL14A1	0.77424	5.861433381725433E-4	3	LumA
GOTERM_BP_DIRECT	GO:0030324	lung development	8	ENSG00000112715	VEGFA	-0.466335	0.005466759725910838	-2.82842712474619	Basal
GOTERM_BP_DIRECT	GO:0030324	lung development	8	ENSG00000245848	CEBPA	-0.832355	0.005466759725910838	-2.82842712474619	Basal
GOTERM_BP_DIRECT	GO:0030324	lung development	8	ENSG00000072310	SREBF1	-0.407416	0.005466759725910838	-2.82842712474619	Basal
GOTERM_BP_DIRECT	GO:0030324	lung development	8	ENSG00000105649	RAB3A	-0.714473	0.005466759725910838	-2.82842712474619	Basal
GOTERM_BP_DIRECT	GO:0030324	lung development	8	ENSG00000100324	TAB1	-0.407351	0.005466759725910838	-2.82842712474619	Basal
GOTERM_BP_DIRECT	GO:0030324	lung development	8	ENSG00000138207	RBP4	-0.822206	0.005466759725910838	-2.82842712474619	Basal
GOTERM_BP_DIRECT	GO:0030324	lung development	8	ENSG00000132541	RIDA	-0.63939	0.005466759725910838	-2.82842712474619	Basal
GOTERM_BP_DIRECT	GO:0030324	lung development	8	ENSG00000157227	MMP14	-0.553185	0.005466759725910838	-2.82842712474619	Basal
GOTERM_BP_DIRECT	GO:0030324	lung development	6	ENSG00000113140	SPARC	0.433629	0.0042638819083563075	2.44948974278318	LumA
GOTERM_BP_DIRECT	GO:0030324	lung development	6	ENSG00000168542	COL3A1	0.725533	0.0042638819083563075	2.44948974278318	LumA
GOTERM_BP_DIRECT	GO:0030324	lung development	6	ENSG00000106571	GLI3	0.410281	0.0042638819083563075	2.44948974278318	LumA
GOTERM_BP_DIRECT	GO:0030324	lung development	6	ENSG00000205002	AARD	0.941722	0.0042638819083563075	2.44948974278318	LumA
GOTERM_BP_DIRECT	GO:0030324	lung development	6	ENSG00000138685	FGF2	0.940463	0.0042638819083563075	2.44948974278318	LumA
GOTERM_BP_DIRECT	GO:0030324	lung development	6	ENSG00000169946	ZFPM2	0.725379	0.0042638819083563075	2.44948974278318	LumA
GOTERM_BP_DIRECT	GO:0030324	lung development	6	ENSG00000149196	HIKESHI	-0.461639	0.043206347300069545	-2.44948974278318	LumA
GOTERM_BP_DIRECT	GO:0030324	lung development	6	ENSG00000137868	STRA6	-0.479592	0.043206347300069545	-2.44948974278318	LumA
GOTERM_BP_DIRECT	GO:0030324	lung development	6	ENSG00000154099	DNAAF1	-0.4617	0.043206347300069545	-2.44948974278318	LumA
GOTERM_BP_DIRECT	GO:0030324	lung development	6	ENSG00000204815	ODAD4	-0.468518	0.043206347300069545	-2.44948974278318	LumA
GOTERM_BP_DIRECT	GO:0030324	lung development	6	ENSG00000133048	CHI3L1	-0.522179	0.043206347300069545	-2.44948974278318	LumA
GOTERM_BP_DIRECT	GO:0030324	lung development	6	ENSG00000156427	FGF18	-0.403026	0.043206347300069545	-2.44948974278318	LumA
GOTERM_BP_DIRECT	GO:0030593	neutrophil chemotaxis	7	ENSG00000165025	SYK	0.627332	0.016784537249147732	2.64575131106459	Basal
GOTERM_BP_DIRECT	GO:0030593	neutrophil chemotaxis	7	ENSG00000125538	IL1B	0.581612	0.016784537249147732	2.64575131106459	Basal
GOTERM_BP_DIRECT	GO:0030593	neutrophil chemotaxis	7	ENSG00000123338	NCKAP1L	0.612213	0.016784537249147732	2.64575131106459	Basal
GOTERM_BP_DIRECT	GO:0030593	neutrophil chemotaxis	7	ENSG00000115009	CCL20	0.942487	0.016784537249147732	2.64575131106459	Basal
GOTERM_BP_DIRECT	GO:0030593	neutrophil chemotaxis	7	ENSG00000163735	CXCL5	1.11454	0.016784537249147732	2.64575131106459	Basal
GOTERM_BP_DIRECT	GO:0030593	neutrophil chemotaxis	7	ENSG00000100883	SRP54	0.439793	0.016784537249147732	2.64575131106459	Basal
GOTERM_BP_DIRECT	GO:0030593	neutrophil chemotaxis	7	ENSG00000134215	VAV3	0.648507	0.016784537249147732	2.64575131106459	Basal
GOTERM_BP_DIRECT	GO:0030593	neutrophil chemotaxis	10	ENSG00000119535	CSF3R	-0.669689	5.560171294388289E-5	-3.16227766016838	LumA
GOTERM_BP_DIRECT	GO:0030593	neutrophil chemotaxis	10	ENSG00000163220	S100A9	-1.627	5.560171294388289E-5	-3.16227766016838	LumA
GOTERM_BP_DIRECT	GO:0030593	neutrophil chemotaxis	10	ENSG00000169248	CXCL11	-0.627921	5.560171294388289E-5	-3.16227766016838	LumA
GOTERM_BP_DIRECT	GO:0030593	neutrophil chemotaxis	10	ENSG00000143546	S100A8	-1.18116	5.560171294388289E-5	-3.16227766016838	LumA
GOTERM_BP_DIRECT	GO:0030593	neutrophil chemotaxis	10	ENSG00000196262	PPIA	-0.418622	5.560171294388289E-5	-3.16227766016838	LumA
GOTERM_BP_DIRECT	GO:0030593	neutrophil chemotaxis	10	ENSG00000169245	CXCL10	-0.496065	5.560171294388289E-5	-3.16227766016838	LumA
GOTERM_BP_DIRECT	GO:0030593	neutrophil chemotaxis	10	ENSG00000141968	VAV1	-0.400031	5.560171294388289E-5	-3.16227766016838	LumA
GOTERM_BP_DIRECT	GO:0030593	neutrophil chemotaxis	10	ENSG00000138755	CXCL9	-0.851441	5.560171294388289E-5	-3.16227766016838	LumA
GOTERM_BP_DIRECT	GO:0030593	neutrophil chemotaxis	10	ENSG00000102962	CCL22	-0.615287	5.560171294388289E-5	-3.16227766016838	LumA
GOTERM_BP_DIRECT	GO:0030593	neutrophil chemotaxis	10	ENSG00000081041	CXCL2	-0.924326	5.560171294388289E-5	-3.16227766016838	LumA
GOTERM_BP_DIRECT	GO:0035025	positive regulation of Rho protein signal transduction	5	ENSG00000140030	GPR65	0.695336	0.010317149965797063	2.23606797749979	Basal
GOTERM_BP_DIRECT	GO:0035025	positive regulation of Rho protein signal transduction	5	ENSG00000205336	ADGRG1	0.490162	0.010317149965797063	2.23606797749979	Basal
GOTERM_BP_DIRECT	GO:0035025	positive regulation of Rho protein signal transduction	5	ENSG00000078589	P2RY10	0.753739	0.010317149965797063	2.23606797749979	Basal
GOTERM_BP_DIRECT	GO:0035025	positive regulation of Rho protein signal transduction	5	ENSG00000135898	GPR55	1.20358	0.010317149965797063	2.23606797749979	Basal
GOTERM_BP_DIRECT	GO:0035025	positive regulation of Rho protein signal transduction	5	ENSG00000147138	GPR174	1.22509	0.010317149965797063	2.23606797749979	Basal
GOTERM_BP_DIRECT	GO:0035025	positive regulation of Rho protein signal transduction	4	ENSG00000198121	LPAR1	0.487541	0.007405152510729133	2	LumA
GOTERM_BP_DIRECT	GO:0035025	positive regulation of Rho protein signal transduction	4	ENSG00000168542	COL3A1	0.725533	0.007405152510729133	2	LumA
GOTERM_BP_DIRECT	GO:0035025	positive regulation of Rho protein signal transduction	4	ENSG00000164251	F2RL1	0.46809	0.007405152510729133	2	LumA
GOTERM_BP_DIRECT	GO:0035025	positive regulation of Rho protein signal transduction	4	ENSG00000113721	PDGFRB	0.46583	0.007405152510729133	2	LumA
GOTERM_BP_DIRECT	GO:0042060	wound healing	7	ENSG00000113140	SPARC	0.433629	0.0011956475915865636	2.64575131106459	LumA
GOTERM_BP_DIRECT	GO:0042060	wound healing	7	ENSG00000144668	ITGA9	0.441434	0.0011956475915865636	2.64575131106459	LumA
GOTERM_BP_DIRECT	GO:0042060	wound healing	7	ENSG00000168542	COL3A1	0.725533	0.0011956475915865636	2.64575131106459	LumA
GOTERM_BP_DIRECT	GO:0042060	wound healing	7	ENSG00000113721	PDGFRB	0.46583	0.0011956475915865636	2.64575131106459	LumA
GOTERM_BP_DIRECT	GO:0042060	wound healing	7	ENSG00000106571	GLI3	0.410281	0.0011956475915865636	2.64575131106459	LumA
GOTERM_BP_DIRECT	GO:0042060	wound healing	7	ENSG00000041982	TNC	0.452059	0.0011956475915865636	2.64575131106459	LumA
GOTERM_BP_DIRECT	GO:0042060	wound healing	7	ENSG00000138685	FGF2	0.940463	0.0011956475915865636	2.64575131106459	LumA
GOTERM_BP_DIRECT	GO:0042060	wound healing	6	ENSG00000065361	ERBB3	0.805196	0.007939803468853812	2.44948974278318	Her2
GOTERM_BP_DIRECT	GO:0042060	wound healing	6	ENSG00000175387	SMAD2	0.436777	0.007939803468853812	2.44948974278318	Her2
GOTERM_BP_DIRECT	GO:0042060	wound healing	6	ENSG00000198663	C6orf89	0.449459	0.007939803468853812	2.44948974278318	Her2
GOTERM_BP_DIRECT	GO:0042060	wound healing	6	ENSG00000149269	PAK1	0.900612	0.007939803468853812	2.44948974278318	Her2
GOTERM_BP_DIRECT	GO:0042060	wound healing	6	ENSG00000057019	DCBLD2	0.754343	0.007939803468853812	2.44948974278318	Her2
GOTERM_BP_DIRECT	GO:0042060	wound healing	6	ENSG00000075275	CELSR1	0.960565	0.007939803468853812	2.44948974278318	Her2
GOTERM_BP_DIRECT	GO:0043410	positive regulation of MAPK cascade	8	ENSG00000163362	INAVA	0.870507	0.015540011426472988	2.82842712474619	LumB
GOTERM_BP_DIRECT	GO:0043410	positive regulation of MAPK cascade	8	ENSG00000105971	CAV2	0.483214	0.015540011426472988	2.82842712474619	LumB
GOTERM_BP_DIRECT	GO:0043410	positive regulation of MAPK cascade	8	ENSG00000138193	PLCE1	0.654161	0.015540011426472988	2.82842712474619	LumB
GOTERM_BP_DIRECT	GO:0043410	positive regulation of MAPK cascade	8	ENSG00000141736	ERBB2	0.682654	0.015540011426472988	2.82842712474619	LumB
GOTERM_BP_DIRECT	GO:0043410	positive regulation of MAPK cascade	8	ENSG00000066468	FGFR2	0.697111	0.015540011426472988	2.82842712474619	LumB
GOTERM_BP_DIRECT	GO:0043410	positive regulation of MAPK cascade	8	ENSG00000171132	PRKCE	0.663813	0.015540011426472988	2.82842712474619	LumB
GOTERM_BP_DIRECT	GO:0043410	positive regulation of MAPK cascade	8	ENSG00000122025	FLT3	0.941954	0.015540011426472988	2.82842712474619	LumB
GOTERM_BP_DIRECT	GO:0043410	positive regulation of MAPK cascade	8	ENSG00000132256	TRIM5	0.414637	0.015540011426472988	2.82842712474619	LumB
GOTERM_BP_DIRECT	GO:0043410	positive regulation of MAPK cascade	6	ENSG00000198121	LPAR1	0.487541	0.04044773961078958	2.44948974278318	LumA
GOTERM_BP_DIRECT	GO:0043410	positive regulation of MAPK cascade	6	ENSG00000035862	TIMP2	0.426702	0.04044773961078958	2.44948974278318	LumA
GOTERM_BP_DIRECT	GO:0043410	positive regulation of MAPK cascade	6	ENSG00000185483	ROR1	0.805702	0.04044773961078958	2.44948974278318	LumA
GOTERM_BP_DIRECT	GO:0043410	positive regulation of MAPK cascade	6	ENSG00000019991	HGF	0.485732	0.04044773961078958	2.44948974278318	LumA
GOTERM_BP_DIRECT	GO:0043410	positive regulation of MAPK cascade	6	ENSG00000174697	LEP	0.657935	0.04044773961078958	2.44948974278318	LumA
GOTERM_BP_DIRECT	GO:0043410	positive regulation of MAPK cascade	6	ENSG00000138685	FGF2	0.940463	0.04044773961078958	2.44948974278318	LumA
GOTERM_BP_DIRECT	GO:0043588	skin development	5	ENSG00000244617	ASPRV1	-1.23743	0.013204543187498955	-2.23606797749979	Basal
GOTERM_BP_DIRECT	GO:0043588	skin development	5	ENSG00000125878	TCF15	-1.68623	0.013204543187498955	-2.23606797749979	Basal
GOTERM_BP_DIRECT	GO:0043588	skin development	5	ENSG00000135925	WNT10A	-1.28883	0.013204543187498955	-2.23606797749979	Basal
GOTERM_BP_DIRECT	GO:0043588	skin development	5	ENSG00000188910	GJB3	-1.10317	0.013204543187498955	-2.23606797749979	Basal
GOTERM_BP_DIRECT	GO:0043588	skin development	5	ENSG00000171403	KRT9	-1.28748	0.013204543187498955	-2.23606797749979	Basal
GOTERM_BP_DIRECT	GO:0043588	skin development	4	ENSG00000132932	ATP8A2	0.746786	0.010833132279556294	2	LumA
GOTERM_BP_DIRECT	GO:0043588	skin development	4	ENSG00000140937	CDH11	0.647562	0.010833132279556294	2	LumA
GOTERM_BP_DIRECT	GO:0043588	skin development	4	ENSG00000168542	COL3A1	0.725533	0.010833132279556294	2	LumA
GOTERM_BP_DIRECT	GO:0043588	skin development	4	ENSG00000130635	COL5A1	0.410177	0.010833132279556294	2	LumA
GOTERM_BP_DIRECT	GO:0045893	positive regulation of transcription, DNA-templated	25	ENSG00000197451	HNRNPAB	-0.417183	0.025505405978509213	-5	Basal
GOTERM_BP_DIRECT	GO:0045893	positive regulation of transcription, DNA-templated	25	ENSG00000107438	PDLIM1	-0.536606	0.025505405978509213	-5	Basal
GOTERM_BP_DIRECT	GO:0045893	positive regulation of transcription, DNA-templated	25	ENSG00000167085	PHB	-0.445711	0.025505405978509213	-5	Basal
GOTERM_BP_DIRECT	GO:0045893	positive regulation of transcription, DNA-templated	25	ENSG00000174136	RGMB	-0.483443	0.025505405978509213	-5	Basal
GOTERM_BP_DIRECT	GO:0045893	positive regulation of transcription, DNA-templated	25	ENSG00000158941	CCAR2	-0.419177	0.025505405978509213	-5	Basal
GOTERM_BP_DIRECT	GO:0045893	positive regulation of transcription, DNA-templated	25	ENSG00000143258	USP21	-0.429705	0.025505405978509213	-5	Basal
GOTERM_BP_DIRECT	GO:0045893	positive regulation of transcription, DNA-templated	25	ENSG00000183072	NKX2-5	-1.51231	0.025505405978509213	-5	Basal
GOTERM_BP_DIRECT	GO:0045893	positive regulation of transcription, DNA-templated	25	ENSG00000132170	PPARG	-0.68965	0.025505405978509213	-5	Basal
GOTERM_BP_DIRECT	GO:0045893	positive regulation of transcription, DNA-templated	25	ENSG00000125845	BMP2	-0.997242	0.025505405978509213	-5	Basal
GOTERM_BP_DIRECT	GO:0045893	positive regulation of transcription, DNA-templated	25	ENSG00000185651	UBE2L3	-0.44988	0.025505405978509213	-5	Basal
GOTERM_BP_DIRECT	GO:0045893	positive regulation of transcription, DNA-templated	25	ENSG00000162194	LBHD1	-0.967064	0.025505405978509213	-5	Basal
GOTERM_BP_DIRECT	GO:0045893	positive regulation of transcription, DNA-templated	25	ENSG00000123405	NFE2	-1.2819	0.025505405978509213	-5	Basal
GOTERM_BP_DIRECT	GO:0045893	positive regulation of transcription, DNA-templated	25	ENSG00000085741	WNT11	-1.48673	0.025505405978509213	-5	Basal
GOTERM_BP_DIRECT	GO:0045893	positive regulation of transcription, DNA-templated	25	ENSG00000057757	PITHD1	-0.434817	0.025505405978509213	-5	Basal
GOTERM_BP_DIRECT	GO:0045893	positive regulation of transcription, DNA-templated	25	ENSG00000123364	HOXC13	-0.533583	0.025505405978509213	-5	Basal
GOTERM_BP_DIRECT	GO:0045893	positive regulation of transcription, DNA-templated	25	ENSG00000163346	PBXIP1	-0.512071	0.025505405978509213	-5	Basal
GOTERM_BP_DIRECT	GO:0045893	positive regulation of transcription, DNA-templated	25	ENSG00000102243	VGLL1	-1.11131	0.025505405978509213	-5	Basal
GOTERM_BP_DIRECT	GO:0045893	positive regulation of transcription, DNA-templated	25	ENSG00000131759	RARA	-0.404592	0.025505405978509213	-5	Basal
GOTERM_BP_DIRECT	GO:0045893	positive regulation of transcription, DNA-templated	25	ENSG00000175792	RUVBL1	-0.545682	0.025505405978509213	-5	Basal
GOTERM_BP_DIRECT	GO:0045893	positive regulation of transcription, DNA-templated	25	ENSG00000171056	SOX7	-0.576498	0.025505405978509213	-5	Basal
GOTERM_BP_DIRECT	GO:0045893	positive regulation of transcription, DNA-templated	25	ENSG00000116478	HDAC1	-0.427845	0.025505405978509213	-5	Basal
GOTERM_BP_DIRECT	GO:0045893	positive regulation of transcription, DNA-templated	25	ENSG00000073282	TP63	-1.21649	0.025505405978509213	-5	Basal
GOTERM_BP_DIRECT	GO:0045893	positive regulation of transcription, DNA-templated	25	ENSG00000186350	RXRA	-0.422604	0.025505405978509213	-5	Basal
GOTERM_BP_DIRECT	GO:0045893	positive regulation of transcription, DNA-templated	25	ENSG00000005073	HOXA11	-1.3038	0.025505405978509213	-5	Basal
GOTERM_BP_DIRECT	GO:0045893	positive regulation of transcription, DNA-templated	25	ENSG00000105880	DLX5	-1.59481	0.025505405978509213	-5	Basal
GOTERM_BP_DIRECT	GO:0045893	positive regulation of transcription, DNA-templated	13	ENSG00000153487	ING1	-0.625417	0.038364341097766604	-3.60555127546399	LumB
GOTERM_BP_DIRECT	GO:0045893	positive regulation of transcription, DNA-templated	13	ENSG00000125450	NUP85	-0.404538	0.038364341097766604	-3.60555127546399	LumB
GOTERM_BP_DIRECT	GO:0045893	positive regulation of transcription, DNA-templated	13	ENSG00000070495	JMJD6	-0.496514	0.038364341097766604	-3.60555127546399	LumB
GOTERM_BP_DIRECT	GO:0045893	positive regulation of transcription, DNA-templated	13	ENSG00000131470	PSMC3IP	-0.448715	0.038364341097766604	-3.60555127546399	LumB
GOTERM_BP_DIRECT	GO:0045893	positive regulation of transcription, DNA-templated	13	ENSG00000134253	TRIM45	-0.497665	0.038364341097766604	-3.60555127546399	LumB
GOTERM_BP_DIRECT	GO:0045893	positive regulation of transcription, DNA-templated	13	ENSG00000213626	LBH	-0.44063	0.038364341097766604	-3.60555127546399	LumB
GOTERM_BP_DIRECT	GO:0045893	positive regulation of transcription, DNA-templated	13	ENSG00000111653	ING4	-0.436169	0.038364341097766604	-3.60555127546399	LumB
GOTERM_BP_DIRECT	GO:0045893	positive regulation of transcription, DNA-templated	13	ENSG00000176887	SOX11	-1.82871	0.038364341097766604	-3.60555127546399	LumB
GOTERM_BP_DIRECT	GO:0045893	positive regulation of transcription, DNA-templated	13	ENSG00000137193	PIM1	-0.42963	0.038364341097766604	-3.60555127546399	LumB
GOTERM_BP_DIRECT	GO:0045893	positive regulation of transcription, DNA-templated	13	ENSG00000055118	KCNH2	-1.37032	0.038364341097766604	-3.60555127546399	LumB
GOTERM_BP_DIRECT	GO:0045893	positive regulation of transcription, DNA-templated	13	ENSG00000124216	SNAI1	-0.446827	0.038364341097766604	-3.60555127546399	LumB
GOTERM_BP_DIRECT	GO:0045893	positive regulation of transcription, DNA-templated	13	ENSG00000183765	CHEK2	-0.550887	0.038364341097766604	-3.60555127546399	LumB
GOTERM_BP_DIRECT	GO:0045893	positive regulation of transcription, DNA-templated	13	ENSG00000204209	DAXX	-0.669144	0.038364341097766604	-3.60555127546399	LumB
GOTERM_BP_DIRECT	GO:0046676	negative regulation of insulin secretion	4	ENSG00000163032	VSNL1	-1.37328	0.033253400884764084	-2	Basal
GOTERM_BP_DIRECT	GO:0046676	negative regulation of insulin secretion	4	ENSG00000072310	SREBF1	-0.407416	0.033253400884764084	-2	Basal
GOTERM_BP_DIRECT	GO:0046676	negative regulation of insulin secretion	4	ENSG00000116478	HDAC1	-0.427845	0.033253400884764084	-2	Basal
GOTERM_BP_DIRECT	GO:0046676	negative regulation of insulin secretion	4	ENSG00000089163	SIRT4	-0.794512	0.033253400884764084	-2	Basal
GOTERM_BP_DIRECT	GO:0046676	negative regulation of insulin secretion	3	ENSG00000150594	ADRA2A	-1.15127	0.033803491216246234	-1.73205080756888	Her2
GOTERM_BP_DIRECT	GO:0046676	negative regulation of insulin secretion	3	ENSG00000136999	CCN3	-0.775187	0.033803491216246234	-1.73205080756888	Her2
GOTERM_BP_DIRECT	GO:0046676	negative regulation of insulin secretion	3	ENSG00000198643	FAM3D	-1.50002	0.033803491216246234	-1.73205080756888	Her2
GOTERM_BP_DIRECT	GO:0050853	B cell receptor signaling pathway	8	ENSG00000101096	NFATC2	0.51678	0.04591324693651794	2.82842712474619	Basal
GOTERM_BP_DIRECT	GO:0050853	B cell receptor signaling pathway	8	ENSG00000165025	SYK	0.627332	0.04591324693651794	2.82842712474619	Basal
GOTERM_BP_DIRECT	GO:0050853	B cell receptor signaling pathway	8	ENSG00000163563	MNDA	0.640798	0.04591324693651794	2.82842712474619	Basal
GOTERM_BP_DIRECT	GO:0050853	B cell receptor signaling pathway	8	ENSG00000123338	NCKAP1L	0.612213	0.04591324693651794	2.82842712474619	Basal
GOTERM_BP_DIRECT	GO:0050853	B cell receptor signaling pathway	8	ENSG00000081189	MEF2C	0.51262	0.04591324693651794	2.82842712474619	Basal
GOTERM_BP_DIRECT	GO:0050853	B cell receptor signaling pathway	8	ENSG00000254087	LYN	0.408475	0.04591324693651794	2.82842712474619	Basal
GOTERM_BP_DIRECT	GO:0050853	B cell receptor signaling pathway	8	ENSG00000081237	PTPRC	1.02991	0.04591324693651794	2.82842712474619	Basal
GOTERM_BP_DIRECT	GO:0050853	B cell receptor signaling pathway	8	ENSG00000134215	VAV3	0.648507	0.04591324693651794	2.82842712474619	Basal
GOTERM_BP_DIRECT	GO:0050853	B cell receptor signaling pathway	15	ENSG00000211970	IGHV4-61	-0.667948	6.681064029018393E-7	-3.87298334620742	LumA
GOTERM_BP_DIRECT	GO:0050853	B cell receptor signaling pathway	15	ENSG00000211973	IGHV1-69	-1.09823	6.681064029018393E-7	-3.87298334620742	LumA
GOTERM_BP_DIRECT	GO:0050853	B cell receptor signaling pathway	15	ENSG00000211950	IGHV1-24	-0.560668	6.681064029018393E-7	-3.87298334620742	LumA
GOTERM_BP_DIRECT	GO:0050853	B cell receptor signaling pathway	15	ENSG00000211955	IGHV3-33	-0.729591	6.681064029018393E-7	-3.87298334620742	LumA
GOTERM_BP_DIRECT	GO:0050853	B cell receptor signaling pathway	15	ENSG00000211956	IGHV4-34	-0.777035	6.681064029018393E-7	-3.87298334620742	LumA
GOTERM_BP_DIRECT	GO:0050853	B cell receptor signaling pathway	15	ENSG00000211942	IGHV3-13	-0.694107	6.681064029018393E-7	-3.87298334620742	LumA
GOTERM_BP_DIRECT	GO:0050853	B cell receptor signaling pathway	15	ENSG00000211964	IGHV3-48	-0.803526	6.681064029018393E-7	-3.87298334620742	LumA
GOTERM_BP_DIRECT	GO:0050853	B cell receptor signaling pathway	15	ENSG00000211965	IGHV3-49	-1.12927	6.681064029018393E-7	-3.87298334620742	LumA
GOTERM_BP_DIRECT	GO:0050853	B cell receptor signaling pathway	15	ENSG00000211899	IGHM	-1.04925	6.681064029018393E-7	-3.87298334620742	LumA
GOTERM_BP_DIRECT	GO:0050853	B cell receptor signaling pathway	15	ENSG00000211946	IGHV3-20	-1.06126	6.681064029018393E-7	-3.87298334620742	LumA
GOTERM_BP_DIRECT	GO:0050853	B cell receptor signaling pathway	15	ENSG00000211947	IGHV3-21	-0.553392	6.681064029018393E-7	-3.87298334620742	LumA
GOTERM_BP_DIRECT	GO:0050853	B cell receptor signaling pathway	15	ENSG00000166501	PRKCB	-0.431396	6.681064029018393E-7	-3.87298334620742	LumA
GOTERM_BP_DIRECT	GO:0050853	B cell receptor signaling pathway	15	ENSG00000270550	IGHV3-30	-0.706933	6.681064029018393E-7	-3.87298334620742	LumA
GOTERM_BP_DIRECT	GO:0050853	B cell receptor signaling pathway	15	ENSG00000274576	IGHV2-70	-0.73965	6.681064029018393E-7	-3.87298334620742	LumA
GOTERM_BP_DIRECT	GO:0050853	B cell receptor signaling pathway	15	ENSG00000276775	IGHV4-4	-0.767439	6.681064029018393E-7	-3.87298334620742	LumA
GOTERM_BP_DIRECT	GO:0070098	chemokine-mediated signaling pathway	6	ENSG00000183813	CCR4	1.02089	0.03216848773454911	2.44948974278318	Basal
GOTERM_BP_DIRECT	GO:0070098	chemokine-mediated signaling pathway	6	ENSG00000160181	TFF2	1.88006	0.03216848773454911	2.44948974278318	Basal
GOTERM_BP_DIRECT	GO:0070098	chemokine-mediated signaling pathway	6	ENSG00000119737	GPR75	0.678602	0.03216848773454911	2.44948974278318	Basal
GOTERM_BP_DIRECT	GO:0070098	chemokine-mediated signaling pathway	6	ENSG00000174600	CMKLR1	0.597559	0.03216848773454911	2.44948974278318	Basal
GOTERM_BP_DIRECT	GO:0070098	chemokine-mediated signaling pathway	6	ENSG00000115009	CCL20	0.942487	0.03216848773454911	2.44948974278318	Basal
GOTERM_BP_DIRECT	GO:0070098	chemokine-mediated signaling pathway	6	ENSG00000163735	CXCL5	1.11454	0.03216848773454911	2.44948974278318	Basal
GOTERM_BP_DIRECT	GO:0070098	chemokine-mediated signaling pathway	6	ENSG00000169248	CXCL11	-0.627921	0.016706732897118624	-2.44948974278318	LumA
GOTERM_BP_DIRECT	GO:0070098	chemokine-mediated signaling pathway	6	ENSG00000169245	CXCL10	-0.496065	0.016706732897118624	-2.44948974278318	LumA
GOTERM_BP_DIRECT	GO:0070098	chemokine-mediated signaling pathway	6	ENSG00000138755	CXCL9	-0.851441	0.016706732897118624	-2.44948974278318	LumA
GOTERM_BP_DIRECT	GO:0070098	chemokine-mediated signaling pathway	6	ENSG00000102962	CCL22	-0.615287	0.016706732897118624	-2.44948974278318	LumA
GOTERM_BP_DIRECT	GO:0070098	chemokine-mediated signaling pathway	6	ENSG00000081041	CXCL2	-0.924326	0.016706732897118624	-2.44948974278318	LumA
GOTERM_BP_DIRECT	GO:0070098	chemokine-mediated signaling pathway	6	ENSG00000172215	CXCR6	-0.521487	0.016706732897118624	-2.44948974278318	LumA
