# Supplementary material for: SETD7 Expression Is Associated with Breast Cancer Survival Outcomes for Specific Molecular Subtypes: A Systematic Analysis of Publicly Available Datasets
Source: Cancers (Basel). 2022 Dec 7;14(24):6029. doi: 10.3390/cancers14246029 (PMC9775934; doi:10.3390/cancers14246029)
Supplement: Supplementary file 1 [file cancers-14-06029-s001.zip › SupplementaryFile5.xlsx]

## Sheet: acetylproteome_SETD7protein
Entity Name	(A) -2.07--0.23	(D) 0.90-3.23	(A) -2.07--0.23	(D) 0.90-3.23	Log Ratio	p-Value	q-Value	Higher in
RPS11_K45k	0.14	-0.28	0.42	0.46	0.41	5.432e-4	0.0125	(A) -2.07--0.23
SAFB2_K293k	0.02	-0.41	0.49	0.52	0.43	1.406e-3	0.0227	(A) -2.07--0.23
TCOF1_K155k	0.08	-0.36	0.53	0.50	0.44	1.578e-3	0.0242	(A) -2.07--0.23
MEF2A_K249k	0.13	-0.34	0.61	0.59	0.47	3.451e-3	0.0401	(A) -2.07--0.23
TLE3_K343k_1	0.11	-0.36	0.67	0.47	0.47	3.713e-3	0.0419	(A) -2.07--0.23
PDS5B_K1124k	0.17	-0.31	0.64	0.54	0.48	3.604e-3	0.0410	(A) -2.07--0.23
MED17_K278k	0.11	-0.38	0.53	0.73	0.49	4.423e-3	0.0468	(A) -2.07--0.23
HNRNPC_K39k	0.34	-0.17	0.56	0.62	0.51	2.167e-3	0.0296	(A) -2.07--0.23
PRKDC_K2359k	-0.03	-0.54	0.72	0.52	0.51	3.339e-3	0.0394	(A) -2.07--0.23
PSMD4_K368k	0.17	-0.34	0.57	0.71	0.51	3.601e-3	0.0410	(A) -2.07--0.23
SMC3_K105k_K106k	0.29	-0.22	0.53	0.51	0.51	3.196e-4	8.948e-3	(A) -2.07--0.23
KHDRBS1_K169k	0.21	-0.32	0.55	0.62	0.53	1.366e-3	0.0223	(A) -2.07--0.23
EP300_K1583k	-0.02	-0.55	0.58	0.57	0.53	1.106e-3	0.0194	(A) -2.07--0.23
HNRNPA1_K52k	0.11	-0.42	0.41	0.63	0.53	3.232e-4	9.025e-3	(A) -2.07--0.23
MYL6_K26k	0.27	-0.26	0.65	0.68	0.53	3.880e-3	0.0428	(A) -2.07--0.23
SMC3_K336k	0.23	-0.30	0.58	0.70	0.53	2.828e-3	0.0348	(A) -2.07--0.23
TSSC4_K217k	0.28	-0.24	0.54	0.64	0.53	1.597e-3	0.0244	(A) -2.07--0.23
NCL_K377k	0.13	-0.41	0.58	0.58	0.54	1.469e-3	0.0234	(A) -2.07--0.23
RSF1_K1061k	0.13	-0.41	0.68	0.58	0.54	1.503e-3	0.0236	(A) -2.07--0.23
XRCC6_K461k	0.06	-0.48	0.76	0.50	0.54	1.899e-3	0.0273	(A) -2.07--0.23
BUD23_K196k	0.27	-0.28	0.52	0.57	0.55	5.877e-4	0.0131	(A) -2.07--0.23
HNRNPU_K635k	0.28	-0.27	0.60	0.52	0.55	5.022e-4	0.0117	(A) -2.07--0.23
AFF1_K688k	0.18	-0.38	0.60	0.56	0.56	6.029e-4	0.0134	(A) -2.07--0.23
NAA50_K37k	0.24	-0.32	0.54	0.46	0.56	6.742e-5	3.273e-3	(A) -2.07--0.23
BRD1_K1034k	0.21	-0.35	0.46	0.50	0.57	3.182e-5	1.936e-3	(A) -2.07--0.23
BRD4_K694k	0.25	-0.33	0.65	0.75	0.57	2.864e-3	0.0352	(A) -2.07--0.23
CBX3_K21k	0.38	-0.19	0.49	0.49	0.57	3.915e-4	0.0102	(A) -2.07--0.23
HCFC1_K813k	0.30	-0.27	0.67	0.60	0.57	1.203e-3	0.0206	(A) -2.07--0.23
MTREX_K78k	0.16	-0.42	0.56	0.55	0.57	1.613e-4	5.781e-3	(A) -2.07--0.23
NCL_K70k	0.09	-0.47	0.71	0.59	0.57	1.512e-3	0.0236	(A) -2.07--0.23
RPL10A_K106k	0.35	-0.22	0.58	0.47	0.57	1.451e-4	5.355e-3	(A) -2.07--0.23
WARS1_K431k	0.33	-0.25	0.73	0.70	0.57	3.511e-3	0.0406	(A) -2.07--0.23
EEFSEC_K155k	0.29	-0.29	0.69	0.53	0.58	7.630e-4	0.0153	(A) -2.07--0.23
KHSRP_K87k	0.04	-0.54	0.73	0.60	0.58	1.395e-3	0.0227	(A) -2.07--0.23
NPM1_K267k	0.03	-0.55	0.84	0.52	0.58	3.199e-3	0.0382	(A) -2.07--0.23
PTBP1_K511k	0.23	-0.35	0.73	0.70	0.58	3.874e-3	0.0428	(A) -2.07--0.23
ZNF638_K1391k	0.05	-0.53	0.58	0.87	0.58	3.915e-3	0.0429	(A) -2.07--0.23
PHIP_K1542k	0.21	-0.38	0.62	0.63	0.59	6.856e-4	0.0146	(A) -2.07--0.23
RBMX_K30k	0.33	-0.26	0.75	0.62	0.59	1.871e-3	0.0270	(A) -2.07--0.23
RSF1_K1386k	0.31	-0.28	0.58	0.72	0.59	8.809e-4	0.0168	(A) -2.07--0.23
ADSL_K295k	0.16	-0.44	0.60	0.62	0.60	4.421e-4	0.0109	(A) -2.07--0.23
ALYREF_K168k	0.28	-0.31	0.72	0.62	0.60	1.326e-3	0.0220	(A) -2.07--0.23
KMT2D_K3119k	0.18	-0.41	0.73	0.59	0.60	3.037e-3	0.0367	(A) -2.07--0.23
ARID4B_K904k	0.11	-0.50	0.55	0.77	0.61	1.347e-3	0.0221	(A) -2.07--0.23
EP300_K1180k	0.04	-0.56	0.80	0.63	0.61	2.471e-3	0.0322	(A) -2.07--0.23
PAGR1_K203k	0.08	-0.53	0.71	0.73	0.61	2.137e-3	0.0294	(A) -2.07--0.23
PGAM1_K251k	0.06	-0.55	0.74	0.74	0.61	2.540e-3	0.0326	(A) -2.07--0.23
H2AZ1_K8k_K12k	0.06	-0.56	1.03	0.48	0.62	4.523e-3	0.0474	(A) -2.07--0.23
INTS4_K26k	0.07	-0.56	0.94	0.60	0.62	3.511e-3	0.0406	(A) -2.07--0.23
MSH2_K555k	0.26	-0.36	0.67	0.61	0.62	1.355e-3	0.0222	(A) -2.07--0.23
SON_K288k	0.04	-0.58	0.72	0.58	0.62	6.698e-4	0.0144	(A) -2.07--0.23
SSRP1_K105k	0.38	-0.24	0.65	0.62	0.62	4.904e-3	0.0498	(A) -2.07--0.23
SUMO2_K11k	0.06	-0.56	0.81	0.60	0.62	1.569e-3	0.0241	(A) -2.07--0.23
HNRNPA2B1_K59k	0.21	-0.42	0.88	0.75	0.63	3.751e-3	0.0421	(A) -2.07--0.23
PNPT1_K285k	0.22	-0.41	0.62	0.62	0.63	2.514e-3	0.0325	(A) -2.07--0.23
SMARCC2_K564k	0.22	-0.41	0.91	0.40	0.63	1.711e-3	0.0254	(A) -2.07--0.23
TRRAP_K2724k	0.27	-0.36	0.49	0.68	0.63	3.941e-4	0.0102	(A) -2.07--0.23
WDR70_K509k	0.05	-0.58	0.72	0.44	0.63	1.181e-3	0.0204	(A) -2.07--0.23
EEF2_K445k	0.23	-0.41	0.85	0.80	0.64	3.644e-3	0.0413	(A) -2.07--0.23
PTMA_K15k	0.03	-0.61	0.67	0.45	0.64	5.465e-5	2.865e-3	(A) -2.07--0.23
HNRNPA0_K133k	0.11	-0.53	0.86	0.80	0.65	4.539e-3	0.0474	(A) -2.07--0.23
KHSRP_K251k	0.10	-0.55	0.69	0.86	0.65	2.359e-3	0.0312	(A) -2.07--0.23
TCOF1_K586k	0.36	-0.29	0.88	0.72	0.65	2.625e-3	0.0335	(A) -2.07--0.23
TUFM_K82k	0.04	-0.62	0.96	0.51	0.65	4.152e-3	0.0446	(A) -2.07--0.23
DDX46_K271k	0.27	-0.38	0.60	0.42	0.66	1.678e-5	1.332e-3	(A) -2.07--0.23
EWSR1_K444k	0.05	-0.61	0.95	0.65	0.66	2.702e-3	0.0340	(A) -2.07--0.23
HCFC1_K288k	0.20	-0.46	0.89	0.63	0.66	1.862e-3	0.0269	(A) -2.07--0.23
HNRNPU_K31k	0.28	-0.38	0.40	0.68	0.66	7.680e-4	0.0154	(A) -2.07--0.23
SAFB2_K616k	0.31	-0.35	0.47	0.68	0.66	7.469e-5	3.505e-3	(A) -2.07--0.23
RBBP5_K517k	0.08	-0.59	0.61	0.58	0.67	7.980e-5	3.658e-3	(A) -2.07--0.23
RPL36_K62k	0.24	-0.44	0.64	0.61	0.67	1.567e-4	5.722e-3	(A) -2.07--0.23
SF3A1_K486k	0.12	-0.56	0.87	0.55	0.67	7.457e-4	0.0152	(A) -2.07--0.23
ZRANB2_K18k	0.39	-0.28	0.38	0.60	0.67	3.761e-3	0.0421	(A) -2.07--0.23
CCAR2_K215k	0.23	-0.45	0.79	0.63	0.68	6.671e-4	0.0144	(A) -2.07--0.23
LCP1_K434k	0.37	-0.31	0.73	0.64	0.68	1.154e-3	0.0201	(A) -2.07--0.23
RSF1_K1390k	0.23	-0.45	0.92	0.77	0.68	3.367e-3	0.0397	(A) -2.07--0.23
ZC3H18_K177k	0.32	-0.37	0.73	0.68	0.68	1.637e-3	0.0248	(A) -2.07--0.23
ALDH5A1_K378k	-0.10	-0.79	0.82	0.70	0.69	1.380e-3	0.0224	(A) -2.07--0.23
DMAP1_K301k	0.60	-0.10	0.77	0.64	0.69	2.161e-3	0.0295	(A) -2.07--0.23
MTREX_K51k	0.15	-0.54	0.95	0.63	0.69	2.157e-3	0.0295	(A) -2.07--0.23
NCL_K102k	0.27	-0.42	0.66	0.57	0.69	5.834e-5	2.965e-3	(A) -2.07--0.23
NCL_K79k	0.16	-0.53	0.88	0.72	0.69	1.432e-3	0.0229	(A) -2.07--0.23
THRAP3_K420k	0.11	-0.58	0.70	0.72	0.69	1.699e-3	0.0253	(A) -2.07--0.23
TPR_K854k	0.18	-0.51	0.94	0.63	0.69	2.743e-3	0.0342	(A) -2.07--0.23
DDB1_K1067k	0.26	-0.45	0.64	0.63	0.70	3.603e-3	0.0410	(A) -2.07--0.23
KAT6A_K815k	0.35	-0.36	0.85	0.75	0.70	2.091e-3	0.0291	(A) -2.07--0.23
PRKDC_K2908k	0.15	-0.55	0.78	0.65	0.70	9.916e-4	0.0180	(A) -2.07--0.23
RPS19_K143k	0.29	-0.41	0.74	0.87	0.70	1.605e-3	0.0245	(A) -2.07--0.23
SYNRG_K513k	0.16	-0.54	0.90	0.64	0.70	4.177e-3	0.0447	(A) -2.07--0.23
XRCC5_K565k	-0.02	-0.72	0.78	0.62	0.70	4.014e-4	0.0103	(A) -2.07--0.23
YEATS4_K131k	0.24	-0.46	0.67	0.46	0.70	1.585e-5	1.313e-3	(A) -2.07--0.23
ACLY_K538k	-0.29	-1.00	0.90	0.83	0.71	2.815e-3	0.0347	(A) -2.07--0.23
MAML1_K188k	0.06	-0.66	0.83	0.76	0.71	2.010e-3	0.0283	(A) -2.07--0.23
NOP56_K505k	0.22	-0.49	0.66	0.80	0.71	7.924e-4	0.0157	(A) -2.07--0.23
RPS3_K62k	0.50	-0.21	0.96	0.82	0.71	3.812e-3	0.0424	(A) -2.07--0.23
SON_K2055k	0.23	-0.48	0.67	0.90	0.71	9.268e-4	0.0173	(A) -2.07--0.23
U2SURP_K80k	0.33	-0.37	0.78	0.90	0.71	3.963e-3	0.0433	(A) -2.07--0.23
KHDRBS1_K175k	0.43	-0.29	0.92	0.83	0.72	2.407e-3	0.0317	(A) -2.07--0.23
NONO_K5k	0.20	-0.52	0.76	0.88	0.72	1.219e-3	0.0208	(A) -2.07--0.23
RPLP2_K21k	0.20	-0.51	0.85	0.84	0.72	2.339e-3	0.0309	(A) -2.07--0.23
SARNP_K119k	0.23	-0.49	0.79	0.60	0.72	4.770e-4	0.0114	(A) -2.07--0.23
TCOF1_K746k	0.28	-0.44	0.75	0.54	0.72	9.769e-5	4.168e-3	(A) -2.07--0.23
ASH1L_K285k	0.09	-0.64	1.02	0.77	0.73	3.186e-3	0.0381	(A) -2.07--0.23
EP300_K14k	-0.09	-0.82	0.95	0.86	0.73	2.598e-3	0.0332	(A) -2.07--0.23
PCBP1_K31k	0.39	-0.34	1.10	0.62	0.73	3.557e-3	0.0408	(A) -2.07--0.23
PCNA_K13k	0.39	-0.34	0.82	0.60	0.73	1.076e-3	0.0190	(A) -2.07--0.23
HMGB1_K59k	0.28	-0.46	1.08	0.49	0.74	1.433e-3	0.0229	(A) -2.07--0.23
NELFB_K567k	0.35	-0.39	0.81	0.65	0.74	6.778e-4	0.0145	(A) -2.07--0.23
SMC3_K968k	0.42	-0.32	0.84	0.60	0.74	5.697e-4	0.0128	(A) -2.07--0.23
ZNF207_K366k	0.74	-0.00	0.86	0.69	0.74	5.890e-4	0.0131	(A) -2.07--0.23
FUBP3_K32k	0.41	-0.34	0.75	0.78	0.75	1.563e-3	0.0241	(A) -2.07--0.23
PRPF4B_K170k	0.12	-0.63	0.75	0.68	0.75	6.952e-4	0.0148	(A) -2.07--0.23
RPL18A_K136k	0.10	-0.65	0.74	0.76	0.75	3.943e-4	0.0102	(A) -2.07--0.23
SAFB2_K424k	0.30	-0.44	0.38	0.84	0.75	7.901e-4	0.0157	(A) -2.07--0.23
SAT1_K26k	0.26	-0.50	0.95	0.91	0.75	3.325e-3	0.0393	(A) -2.07--0.23
SGF29_K288k	0.04	-0.71	0.73	0.76	0.75	2.126e-4	6.787e-3	(A) -2.07--0.23
ZNF638_K1441k	0.27	-0.47	0.80	0.57	0.75	9.072e-4	0.0171	(A) -2.07--0.23
ACTR6_K260k	0.36	-0.40	0.64	0.82	0.76	2.168e-4	6.894e-3	(A) -2.07--0.23
ZFR_K495k	0.45	-0.31	0.93	0.68	0.76	9.659e-4	0.0177	(A) -2.07--0.23
DDX5_K33k	0.34	-0.42	0.92	0.72	0.77	9.088e-4	0.0171	(A) -2.07--0.23
HDGFL2_K524k	0.41	-0.37	0.89	0.86	0.77	3.891e-3	0.0428	(A) -2.07--0.23
STAT3_K631k	0.30	-0.48	0.86	0.65	0.78	3.035e-4	8.595e-3	(A) -2.07--0.23
HDGF_K167k	0.34	-0.44	0.80	0.81	0.78	1.037e-3	0.0186	(A) -2.07--0.23
ING4_K236k	0.09	-0.69	0.98	0.73	0.78	9.118e-4	0.0171	(A) -2.07--0.23
KMT2D_K3433k	0.09	-0.69	1.13	0.78	0.78	2.931e-3	0.0358	(A) -2.07--0.23
NCOA2_K785k	-0.03	-0.81	1.03	0.76	0.78	1.475e-3	0.0234	(A) -2.07--0.23
PRKDC_K1057k	0.20	-0.58	0.58	0.64	0.78	5.046e-4	0.0117	(A) -2.07--0.23
SMARCA5_K440k	0.33	-0.45	0.58	0.63	0.78	4.664e-6	5.345e-4	(A) -2.07--0.23
BRD8_K384k	0.23	-0.56	0.93	0.52	0.79	1.829e-4	6.131e-3	(A) -2.07--0.23
DDX31_K160k	0.26	-0.53	0.63	0.57	0.79	6.563e-6	7.031e-4	(A) -2.07--0.23
EP400_K3119k	0.30	-0.49	0.94	0.80	0.79	8.922e-4	0.0169	(A) -2.07--0.23
NCOA6_K1822k	0.27	-0.52	0.82	1.08	0.79	2.486e-3	0.0323	(A) -2.07--0.23
NIPBL_K907k	0.22	-0.57	0.84	0.80	0.79	8.171e-4	0.0160	(A) -2.07--0.23
RBMX_K9k	0.42	-0.37	0.62	0.81	0.79	1.597e-4	5.752e-3	(A) -2.07--0.23
ZNF638_K1860k	0.24	-0.54	0.97	0.71	0.79	9.958e-4	0.0180	(A) -2.07--0.23
CREBBP_K1627k	0.18	-0.62	0.68	0.48	0.80	3.080e-6	3.997e-4	(A) -2.07--0.23
IDH3B_K105k	0.19	-0.60	0.92	0.60	0.80	8.346e-4	0.0162	(A) -2.07--0.23
LDHB_K7k	0.26	-0.54	1.03	1.01	0.80	3.517e-3	0.0406	(A) -2.07--0.23
NPM1_K150k	0.21	-0.59	1.20	0.73	0.80	3.387e-3	0.0398	(A) -2.07--0.23
RPS11_K58k	0.72	-0.07	0.84	0.68	0.80	2.069e-3	0.0288	(A) -2.07--0.23
SF3B1_K141k	0.53	-0.27	0.60	0.89	0.80	3.102e-3	0.0373	(A) -2.07--0.23
SQOR_K135k	0.42	-0.37	1.16	0.66	0.80	2.931e-3	0.0358	(A) -2.07--0.23
TCOF1_K811k	0.30	-0.51	0.70	0.71	0.80	9.446e-5	4.083e-3	(A) -2.07--0.23
ARL6IP4_K354k	0.36	-0.45	0.75	1.00	0.81	1.246e-3	0.0211	(A) -2.07--0.23
RBM14_K135k	0.46	-0.36	0.88	0.65	0.81	1.695e-4	5.932e-3	(A) -2.07--0.23
THRAP3_K387k	0.22	-0.59	0.73	0.69	0.81	7.670e-5	3.549e-3	(A) -2.07--0.23
YWHAQ_K80k	0.49	-0.32	0.59	0.87	0.81	4.683e-3	0.0484	(A) -2.07--0.23
CBX3_K44k	0.41	-0.41	0.59	0.88	0.82	3.622e-4	9.648e-3	(A) -2.07--0.23
DDX39A_K190k	0.14	-0.68	0.81	0.68	0.82	2.454e-3	0.0321	(A) -2.07--0.23
HNRNPC_K157k	0.21	-0.62	0.73	0.91	0.82	3.404e-4	9.217e-3	(A) -2.07--0.23
ME2_K224k	0.39	-0.43	1.02	0.78	0.82	3.173e-3	0.0380	(A) -2.07--0.23
SLC25A5_K105k	0.34	-0.48	1.02	0.89	0.82	1.988e-3	0.0281	(A) -2.07--0.23
BUD31_K125k	0.32	-0.51	0.51	0.65	0.83	7.358e-6	7.554e-4	(A) -2.07--0.23
CBX1_K35k	0.17	-0.67	0.52	0.58	0.83	2.064e-4	6.714e-3	(A) -2.07--0.23
DDX5_K32k	0.11	-0.72	0.93	0.72	0.83	3.000e-4	8.546e-3	(A) -2.07--0.23
IFIT5_K415k	0.21	-0.62	0.86	0.66	0.83	5.407e-4	0.0124	(A) -2.07--0.23
MCM4_K858k	0.04	-0.78	1.03	0.97	0.83	2.693e-3	0.0339	(A) -2.07--0.23
PDS5B_K1242k	0.25	-0.57	0.96	1.00	0.83	2.217e-3	0.0300	(A) -2.07--0.23
QRICH1_K246k	0.28	-0.55	0.88	0.90	0.83	1.487e-3	0.0236	(A) -2.07--0.23
RBBP6_K232k	0.44	-0.39	0.76	0.62	0.83	3.375e-3	0.0397	(A) -2.07--0.23
TCEA1_K199k	0.35	-0.48	0.82	0.74	0.83	2.236e-3	0.0301	(A) -2.07--0.23
TOP1_K673k	-0.04	-0.87	1.08	0.81	0.83	1.835e-3	0.0266	(A) -2.07--0.23
ZC3H11A_K684k	0.41	-0.42	0.78	0.80	0.83	2.803e-4	8.272e-3	(A) -2.07--0.23
CAT_K23k	0.34	-0.50	1.09	0.89	0.84	2.469e-3	0.0322	(A) -2.07--0.23
DHX9_K264k	0.44	-0.40	0.69	0.87	0.84	7.183e-4	0.0149	(A) -2.07--0.23
NCL_K116k	0.14	-0.70	0.78	0.60	0.84	2.000e-5	1.430e-3	(A) -2.07--0.23
NUMA1_K1699k	0.24	-0.60	0.89	0.91	0.84	2.517e-3	0.0325	(A) -2.07--0.23
STIP1_K530k	0.36	-0.47	0.99	0.76	0.84	7.304e-4	0.0150	(A) -2.07--0.23
SUMO1_K45k	0.16	-0.68	1.06	0.84	0.84	4.156e-3	0.0446	(A) -2.07--0.23
TOP1_K172k	0.34	-0.50	0.81	0.74	0.84	1.305e-4	4.984e-3	(A) -2.07--0.23
ZFR_K509k	0.31	-0.53	0.64	0.72	0.84	1.023e-5	9.509e-4	(A) -2.07--0.23
CTBP2_K279k	0.52	-0.33	0.70	0.61	0.85	9.711e-5	4.161e-3	(A) -2.07--0.23
NCL_K398k	0.35	-0.51	0.59	0.52	0.85	1.58e-7	6.235e-5	(A) -2.07--0.23
NCL_K577k	0.19	-0.67	0.51	0.62	0.85	4.26e-7	1.050e-4	(A) -2.07--0.23
RBM14_K149k	0.46	-0.39	1.02	0.59	0.85	3.714e-4	9.840e-3	(A) -2.07--0.23
ZRANB2_K54k	0.06	-0.79	0.88	0.86	0.85	4.933e-4	0.0116	(A) -2.07--0.23
BCL9L_K7k	0.18	-0.68	0.70	1.25	0.86	3.966e-3	0.0433	(A) -2.07--0.23
BOD1L1_K2910k	0.38	-0.48	0.85	1.25	0.86	4.387e-3	0.0466	(A) -2.07--0.23
BRD8_K481k	0.03	-0.83	0.61	0.77	0.86	1.680e-5	1.332e-3	(A) -2.07--0.23
BRPF3_K89k	0.14	-0.72	0.87	1.07	0.86	1.040e-3	0.0186	(A) -2.07--0.23
CREBBP_K1797k	0.25	-0.61	0.83	0.72	0.86	8.393e-5	3.801e-3	(A) -2.07--0.23
H2BC9_K117k	0.24	-0.62	0.82	1.09	0.86	1.285e-3	0.0215	(A) -2.07--0.23
MEAF6_K69k	0.15	-0.71	1.11	0.63	0.86	5.650e-4	0.0128	(A) -2.07--0.23
NCL_K109k	0.11	-0.76	1.14	0.74	0.86	9.641e-4	0.0177	(A) -2.07--0.23
RBX1_K19k	0.23	-0.63	0.73	0.66	0.86	1.795e-5	1.361e-3	(A) -2.07--0.23
SRRM1_K140k	0.47	-0.39	0.57	0.76	0.86	8.433e-6	8.311e-4	(A) -2.07--0.23
COIL_K293k	0.45	-0.43	1.21	0.92	0.87	4.478e-3	0.0471	(A) -2.07--0.23
CREBBP_K1376k	0.19	-0.68	0.85	1.20	0.87	3.849e-3	0.0427	(A) -2.07--0.23
ING4_K127k_1	0.31	-0.56	1.06	0.73	0.87	4.747e-4	0.0114	(A) -2.07--0.23
MED6_K236k	0.19	-0.68	0.64	0.59	0.87	1.631e-6	2.493e-4	(A) -2.07--0.23
RAE1_K258k	0.21	-0.66	1.26	0.86	0.87	4.113e-3	0.0444	(A) -2.07--0.23
RPS3A_K109k	0.10	-0.77	1.17	0.68	0.87	1.336e-3	0.0221	(A) -2.07--0.23
HMGB1_K157k	0.27	-0.61	0.75	0.63	0.88	1.324e-5	1.155e-3	(A) -2.07--0.23
ING4_K127k_K129k	0.08	-0.80	1.08	0.82	0.88	7.296e-4	0.0150	(A) -2.07--0.23
LIN52_K106k	0.06	-0.82	0.66	0.74	0.88	3.759e-3	0.0421	(A) -2.07--0.23
NCL_K124k	0.18	-0.70	0.78	0.61	0.88	9.727e-6	9.180e-4	(A) -2.07--0.23
NIPBL_K775k	0.23	-0.65	0.99	0.95	0.88	4.285e-3	0.0456	(A) -2.07--0.23
NPAT_K1235k	0.10	-0.79	0.87	0.75	0.88	1.647e-4	5.851e-3	(A) -2.07--0.23
NPM1_K229k	0.13	-0.76	0.88	0.61	0.88	6.244e-5	3.093e-3	(A) -2.07--0.23
SMN2_K65k	0.44	-0.44	1.13	1.02	0.88	3.371e-3	0.0397	(A) -2.07--0.23
WARS1_K253k	0.11	-0.78	1.00	0.95	0.88	4.013e-3	0.0437	(A) -2.07--0.23
MED28_K176k	0.21	-0.68	0.72	0.76	0.89	5.303e-5	2.825e-3	(A) -2.07--0.23
PLEC_K28k	0.32	-0.57	0.64	0.60	0.89	1.347e-6	2.288e-4	(A) -2.07--0.23
PSME3_K14k	0.07	-0.82	0.80	1.04	0.89	1.540e-3	0.0239	(A) -2.07--0.23
RMND5A_K371k	0.41	-0.49	0.85	0.61	0.89	3.341e-4	9.115e-3	(A) -2.07--0.23
TCOF1_K244k	0.34	-0.56	0.84	0.78	0.89	1.458e-4	5.361e-3	(A) -2.07--0.23
TRIM33_K953k	0.21	-0.67	1.00	0.87	0.89	7.394e-4	0.0151	(A) -2.07--0.23
XRCC6_K516k	0.14	-0.75	0.81	1.09	0.89	8.971e-4	0.0170	(A) -2.07--0.23
FTSJ3_K233k	0.28	-0.62	0.80	0.66	0.90	1.353e-5	1.170e-3	(A) -2.07--0.23
KAT6A_K350k	0.53	-0.38	1.08	0.70	0.90	5.211e-4	0.0120	(A) -2.07--0.23
MCRS1_K136k	0.41	-0.49	0.66	0.56	0.90	5.31e-7	1.217e-4	(A) -2.07--0.23
NARS2_K300k	-0.07	-0.97	0.82	1.31	0.90	4.647e-3	0.0481	(A) -2.07--0.23
PCNA_K80k	0.03	-0.87	0.91	0.92	0.90	4.311e-4	0.0107	(A) -2.07--0.23
SMC5_K714k	0.21	-0.69	0.74	0.63	0.90	1.132e-4	4.555e-3	(A) -2.07--0.23
ZC3H11A_K595k	0.22	-0.68	0.80	0.88	0.90	2.883e-4	8.381e-3	(A) -2.07--0.23
EP400_K345k	0.27	-0.64	0.56	0.54	0.91	3.68e-8	2.588e-5	(A) -2.07--0.23
KMT2D_K3573k	0.42	-0.49	1.24	0.64	0.91	1.027e-3	0.0185	(A) -2.07--0.23
NARS1_K244k	0.63	-0.28	0.76	0.93	0.91	2.542e-3	0.0326	(A) -2.07--0.23
NPAT_K543k	0.51	-0.41	0.45	0.84	0.91	1.811e-3	0.0264	(A) -2.07--0.23
SMC3_K459k	0.17	-0.74	0.80	0.45	0.91	1.428e-3	0.0229	(A) -2.07--0.23
TLN1_K1645k	0.89	-0.02	0.77	0.47	0.91	3.733e-3	0.0420	(A) -2.07--0.23
ARID4B_K472k	0.52	-0.40	0.49	0.89	0.92	2.233e-3	0.0301	(A) -2.07--0.23
CDK11B_K467k	0.62	-0.31	0.77	0.90	0.92	4.630e-3	0.0480	(A) -2.07--0.23
MPHOSPH10_K618k	0.20	-0.72	1.12	0.78	0.92	4.879e-3	0.0497	(A) -2.07--0.23
NCL_K135k_K138k	0.26	-0.66	0.83	0.78	0.92	5.921e-5	2.993e-3	(A) -2.07--0.23
PPIL2_K490k	0.38	-0.54	0.96	1.01	0.92	7.714e-4	0.0154	(A) -2.07--0.23
CSTF3_K114k	0.24	-0.69	0.87	0.73	0.93	1.345e-3	0.0221	(A) -2.07--0.23
FAM227B_K322k	-0.17	-1.11	1.11	1.06	0.93	2.437e-3	0.0319	(A) -2.07--0.23
PPP1R8_K343k	0.09	-0.84	0.95	1.33	0.93	3.836e-3	0.0426	(A) -2.07--0.23
SSB_K354k	0.39	-0.54	1.16	0.90	0.93	1.365e-3	0.0223	(A) -2.07--0.23
YLPM1_K317k	0.13	-0.80	0.96	0.82	0.93	7.028e-4	0.0149	(A) -2.07--0.23
ZRANB2_K43k	-0.03	-0.96	1.14	0.99	0.93	3.491e-3	0.0405	(A) -2.07--0.23
EIF3K_K13k	0.57	-0.37	1.01	0.51	0.94	9.847e-5	4.183e-3	(A) -2.07--0.23
PDS5A_K1134k	0.16	-0.78	0.73	0.87	0.94	3.272e-5	1.978e-3	(A) -2.07--0.23
PRPF8_K769k	0.04	-0.90	0.76	1.09	0.94	2.125e-3	0.0294	(A) -2.07--0.23
RBM25_K125k	0.78	-0.16	0.94	0.71	0.94	4.154e-3	0.0446	(A) -2.07--0.23
UQCRH_K85k	0.32	-0.62	0.90	0.87	0.94	1.681e-4	5.918e-3	(A) -2.07--0.23
ZNHIT1_K66k	0.37	-0.57	0.77	0.58	0.94	3.330e-6	4.263e-4	(A) -2.07--0.23
PARP1_K621k	0.29	-0.66	0.79	0.79	0.95	2.648e-5	1.706e-3	(A) -2.07--0.23
CTDP1_K780k	0.50	-0.46	0.89	0.87	0.95	1.397e-4	5.277e-3	(A) -2.07--0.23
IDE_K899k	0.33	-0.62	0.92	0.73	0.95	1.165e-4	4.610e-3	(A) -2.07--0.23
NCL_K403k	0.41	-0.54	0.92	0.49	0.95	1.632e-5	1.332e-3	(A) -2.07--0.23
PRPF40A_K169k	0.50	-0.45	1.04	0.89	0.95	7.650e-4	0.0153	(A) -2.07--0.23
RBBP7_K119k	0.36	-0.60	0.90	0.99	0.95	3.423e-4	9.244e-3	(A) -2.07--0.23
SFPQ_K208k	0.22	-0.73	0.77	0.88	0.95	4.140e-5	2.319e-3	(A) -2.07--0.23
SRRM2_K1186k	0.48	-0.47	0.72	0.73	0.95	2.561e-5	1.666e-3	(A) -2.07--0.23
NUMA1_K1121k	-0.04	-1.01	1.45	0.81	0.96	3.474e-3	0.0403	(A) -2.07--0.23
RPS20_K4k	0.36	-0.60	1.00	0.71	0.96	3.860e-4	0.0101	(A) -2.07--0.23
SSRP1_K661k	0.35	-0.60	0.63	1.06	0.96	2.635e-3	0.0335	(A) -2.07--0.23
TRIR_K146k	0.18	-0.78	0.90	0.64	0.96	1.468e-5	1.248e-3	(A) -2.07--0.23
FUS_K332k	0.30	-0.67	1.03	0.63	0.97	9.360e-5	4.064e-3	(A) -2.07--0.23
HDAC1_K50k	0.97	0.01	0.83	0.87	0.97	4.418e-3	0.0468	(A) -2.07--0.23
NCL_K624k	0.47	-0.50	0.79	0.88	0.97	3.894e-3	0.0428	(A) -2.07--0.23
SRSF11_K459k	0.54	-0.43	0.85	1.13	0.97	2.665e-3	0.0336	(A) -2.07--0.23
U2SURP_K159k	0.47	-0.51	1.05	0.56	0.97	3.263e-4	9.086e-3	(A) -2.07--0.23
BRD9_K26k	0.24	-0.74	0.84	0.97	0.98	6.727e-4	0.0145	(A) -2.07--0.23
DNAJA1_K23k	0.13	-0.85	1.12	0.84	0.98	4.791e-3	0.0491	(A) -2.07--0.23
HSP90AA1_K737k	-0.00	-0.98	0.71	0.82	0.98	4.173e-3	0.0447	(A) -2.07--0.23
MSL1_K126k	0.24	-0.74	1.10	1.12	0.98	2.603e-3	0.0332	(A) -2.07--0.23
SMARCA5_K799k	0.07	-0.91	0.80	0.56	0.98	2.431e-5	1.597e-3	(A) -2.07--0.23
SNRNP70_K162k	0.10	-0.88	1.09	1.17	0.98	2.224e-3	0.0300	(A) -2.07--0.23
STMN1_K119k	-0.12	-1.10	1.49	0.82	0.98	3.935e-3	0.0430	(A) -2.07--0.23
CASP8AP2_K1343k	-0.02	-1.01	1.04	0.94	0.99	1.090e-3	0.0192	(A) -2.07--0.23
COTL1_K72k	0.28	-0.71	1.19	0.79	0.99	4.218e-3	0.0450	(A) -2.07--0.23
NCOA6_K1314k	0.30	-0.70	0.79	0.99	0.99	4.434e-4	0.0109	(A) -2.07--0.23
TPR_K1561k	0.36	-0.62	0.67	0.62	0.99	2.977e-5	1.879e-3	(A) -2.07--0.23
UBTF_K384k	0.18	-0.81	0.79	0.83	0.99	1.976e-3	0.0281	(A) -2.07--0.23
ACIN1_K359k	0.20	-0.81	1.19	0.97	1.00	9.858e-4	0.0179	(A) -2.07--0.23
EGLN1_K408k	0.38	-0.63	1.19	0.73	1.00	1.983e-3	0.0281	(A) -2.07--0.23
RAPH1_K302k	-0.02	-1.02	1.41	1.10	1.00	4.391e-3	0.0466	(A) -2.07--0.23
SRSF6_K101k	0.25	-0.75	0.93	0.91	1.00	2.137e-3	0.0294	(A) -2.07--0.23
SYNE2_K955k	0.35	-0.65	1.08	1.33	1.00	4.586e-3	0.0478	(A) -2.07--0.23
TADA3_K418k	0.35	-0.65	0.69	0.59	1.00	9.98e-8	4.275e-5	(A) -2.07--0.23
PARP1_K400k	0.18	-0.83	1.20	1.00	1.01	1.407e-3	0.0227	(A) -2.07--0.23
BRPF3_K546k	0.32	-0.70	0.98	0.74	1.01	5.192e-5	2.812e-3	(A) -2.07--0.23
GRHL2_K453k	0.20	-0.81	1.22	0.86	1.01	7.286e-4	0.0150	(A) -2.07--0.23
HDGF_K105k	-0.43	-1.44	1.40	0.90	1.01	2.239e-3	0.0301	(A) -2.07--0.23
HNRNPC_K206k	0.60	-0.41	0.74	1.15	1.01	2.569e-3	0.0329	(A) -2.07--0.23
KDM3B_K859k	0.21	-0.81	0.73	0.91	1.01	2.135e-3	0.0294	(A) -2.07--0.23
PAXBP1_K278k	0.22	-0.80	0.87	0.88	1.01	1.007e-4	4.239e-3	(A) -2.07--0.23
RBBP6_K130k	0.28	-0.73	1.23	0.94	1.01	1.859e-3	0.0269	(A) -2.07--0.23
TFIP11_K155k	0.49	-0.52	0.93	0.85	1.01	3.862e-3	0.0428	(A) -2.07--0.23
IK_K137k	0.04	-0.98	1.11	1.15	1.02	2.295e-3	0.0306	(A) -2.07--0.23
JADE3_K735k	0.44	-0.58	1.18	0.77	1.02	2.085e-4	6.760e-3	(A) -2.07--0.23
PRKDC_K3455k	0.46	-0.56	1.00	1.02	1.02	7.292e-4	0.0150	(A) -2.07--0.23
RBM14_K164k	0.36	-0.66	1.11	0.63	1.02	6.346e-5	3.112e-3	(A) -2.07--0.23
TCEA1_K265k	0.40	-0.62	1.00	1.17	1.02	7.112e-4	0.0149	(A) -2.07--0.23
TCOF1_K363k	0.28	-0.74	0.82	0.83	1.02	1.818e-5	1.368e-3	(A) -2.07--0.23
PARP1_K662k	0.19	-0.85	1.31	1.22	1.03	4.903e-3	0.0498	(A) -2.07--0.23
DBT_K252k	0.18	-0.85	0.93	0.90	1.03	4.590e-3	0.0478	(A) -2.07--0.23
HMGB2_K139k	0.38	-0.65	0.91	0.85	1.03	8.307e-4	0.0162	(A) -2.07--0.23
KMT2D_K3079k	0.21	-0.82	1.22	1.24	1.03	1.993e-3	0.0281	(A) -2.07--0.23
MAGOHB_K16k	0.13	-0.90	0.97	1.25	1.03	4.474e-3	0.0471	(A) -2.07--0.23
NCL_K132k	0.23	-0.80	0.78	0.79	1.03	3.903e-6	4.728e-4	(A) -2.07--0.23
NOSIP_K289k	-0.08	-1.11	0.94	1.21	1.03	2.738e-3	0.0342	(A) -2.07--0.23
RFC1_K14k	0.40	-0.62	0.77	1.16	1.03	2.127e-4	6.787e-3	(A) -2.07--0.23
RPS20_K8k	0.43	-0.60	0.87	1.07	1.03	1.681e-4	5.918e-3	(A) -2.07--0.23
KHSRP_K203k	0.27	-0.77	0.96	0.78	1.04	1.791e-4	6.085e-3	(A) -2.07--0.23
NAT10_K426k	0.47	-0.57	0.77	0.84	1.04	1.740e-5	1.332e-3	(A) -2.07--0.23
SAFB2_K576k	0.55	-0.49	0.49	0.75	1.04	2.108e-6	3.056e-4	(A) -2.07--0.23
SRRM2_K2602k	0.10	-0.94	0.80	1.04	1.04	5.214e-5	2.812e-3	(A) -2.07--0.23
U2SURP_K88k	0.32	-0.72	0.67	1.10	1.04	1.238e-4	4.766e-3	(A) -2.07--0.23
UBE2E1_K50k	0.28	-0.76	0.87	0.69	1.04	1.734e-4	5.996e-3	(A) -2.07--0.23
DDX5_K40k	0.35	-0.70	0.85	0.55	1.05	7.17e-7	1.530e-4	(A) -2.07--0.23
EEF1B2_K185k	0.36	-0.68	1.09	1.03	1.05	2.999e-4	8.546e-3	(A) -2.07--0.23
EIF4G2_K761k	0.43	-0.62	1.04	0.98	1.05	2.804e-3	0.0347	(A) -2.07--0.23
NUP85_K92k	0.59	-0.47	0.87	0.98	1.05	5.958e-4	0.0133	(A) -2.07--0.23
PDAP1_K172k	0.12	-0.92	1.15	1.26	1.05	1.653e-3	0.0249	(A) -2.07--0.23
PDS5A_K557k	0.33	-0.72	0.85	0.60	1.05	1.769e-4	6.058e-3	(A) -2.07--0.23
PRKDC_K4043k	0.54	-0.51	0.60	0.79	1.05	1.841e-3	0.0267	(A) -2.07--0.23
ACOT7_K369k	0.02	-1.03	0.74	1.22	1.06	5.022e-4	0.0117	(A) -2.07--0.23
BICRA_K1071k	0.35	-0.71	0.83	0.77	1.06	1.525e-5	1.285e-3	(A) -2.07--0.23
MED14_K615k	0.22	-0.84	1.43	0.88	1.06	2.542e-3	0.0326	(A) -2.07--0.23
NCL_K572k	0.33	-0.74	0.66	0.74	1.06	3.16e-7	8.208e-5	(A) -2.07--0.23
PHF8_K219k	0.38	-0.67	1.31	0.80	1.06	2.019e-3	0.0283	(A) -2.07--0.23
RPL37_K42k	0.47	-0.58	1.13	1.06	1.06	7.978e-4	0.0157	(A) -2.07--0.23
DEK_K57k	0.46	-0.60	0.72	0.63	1.07	1.71e-7	6.249e-5	(A) -2.07--0.23
GTF2F1_K421k	0.38	-0.69	0.76	1.12	1.07	1.016e-4	4.262e-3	(A) -2.07--0.23
MDC1_K812k	0.30	-0.78	0.89	0.63	1.07	4.103e-5	2.311e-3	(A) -2.07--0.23
NONO_K198k	0.43	-0.63	0.98	0.78	1.07	1.844e-5	1.377e-3	(A) -2.07--0.23
NSMCE2_K125k	0.58	-0.49	0.83	0.92	1.07	2.547e-4	7.803e-3	(A) -2.07--0.23
RSL1D1_K468k	0.52	-0.55	1.03	0.95	1.07	4.994e-4	0.0117	(A) -2.07--0.23
TRIM33_K793k	0.16	-0.92	1.50	1.08	1.07	3.103e-3	0.0373	(A) -2.07--0.23
GTF2F2_K137k	0.47	-0.61	0.96	1.08	1.08	8.192e-4	0.0160	(A) -2.07--0.23
HNRNPA1_K3k	0.21	-0.87	0.86	0.80	1.08	7.712e-6	7.803e-4	(A) -2.07--0.23
KDM6A_K851k	-0.08	-1.16	1.06	1.14	1.08	4.616e-4	0.0112	(A) -2.07--0.23
RALY_K146k	0.20	-0.88	1.13	1.00	1.08	3.011e-4	8.553e-3	(A) -2.07--0.23
STAT1_K410k	0.13	-0.95	1.35	0.84	1.08	1.280e-3	0.0215	(A) -2.07--0.23
USP7_K934k	0.76	-0.32	0.62	1.04	1.08	1.541e-3	0.0239	(A) -2.07--0.23
CDK1_K6k	0.25	-0.85	1.04	0.97	1.09	1.188e-4	4.613e-3	(A) -2.07--0.23
FBL_K205k	0.22	-0.87	0.85	0.66	1.09	1.664e-6	2.493e-4	(A) -2.07--0.23
TCOF1_K393k	0.42	-0.67	0.80	1.30	1.09	4.835e-4	0.0115	(A) -2.07--0.23
CACYBP_K19k	0.65	-0.45	0.25	0.96	1.10	1.524e-3	0.0238	(A) -2.07--0.23
FIP1L1_K294k	0.26	-0.84	0.80	1.34	1.10	3.244e-3	0.0385	(A) -2.07--0.23
POLD1_K1033k	0.48	-0.62	1.02	0.81	1.10	2.238e-4	7.026e-3	(A) -2.07--0.23
SUPT16H_K674k	0.29	-0.81	0.92	0.94	1.10	2.111e-5	1.489e-3	(A) -2.07--0.23
KAT6B_K590k	0.56	-0.56	1.27	1.13	1.11	4.048e-3	0.0440	(A) -2.07--0.23
NCOA3_K87k	0.97	-0.14	1.14	0.92	1.11	5.140e-4	0.0119	(A) -2.07--0.23
NOLC1_K568k	-0.00	-1.11	1.42	1.23	1.11	2.490e-3	0.0323	(A) -2.07--0.23
SLTM_K319k	-0.07	-1.18	0.85	1.39	1.11	3.032e-3	0.0367	(A) -2.07--0.23
H2BC9_K12k	0.03	-1.09	1.44	1.42	1.12	3.702e-3	0.0418	(A) -2.07--0.23
HADHB_K277k	0.35	-0.77	1.13	1.27	1.12	1.342e-3	0.0221	(A) -2.07--0.23
RFC4_K13k	0.45	-0.67	0.72	0.62	1.12	6.11e-8	3.438e-5	(A) -2.07--0.23
RPL27_K59k	0.46	-0.67	1.09	0.97	1.12	1.776e-4	6.058e-3	(A) -2.07--0.23
SCML2_K318k	0.90	-0.22	0.58	0.63	1.12	2.042e-4	6.714e-3	(A) -2.07--0.23
TAF9_K5k	0.42	-0.70	1.25	1.17	1.12	1.645e-3	0.0249	(A) -2.07--0.23
SMARCA2_K431k	0.55	-0.59	0.91	0.64	1.13	1.721e-5	1.332e-3	(A) -2.07--0.23
SNW1_K110k	0.47	-0.66	0.58	1.16	1.13	1.694e-3	0.0253	(A) -2.07--0.23
BRD1_K277k	0.23	-0.92	1.29	0.89	1.14	1.946e-3	0.0278	(A) -2.07--0.23
DHX15_K17k	0.09	-1.05	1.07	0.84	1.14	4.023e-5	2.279e-3	(A) -2.07--0.23
NCOA2_K640k	0.18	-0.95	0.98	0.71	1.14	6.891e-6	7.149e-4	(A) -2.07--0.23
SRP9_K41k	0.36	-0.78	1.06	0.64	1.14	2.416e-4	7.513e-3	(A) -2.07--0.23
TOP2B_K1485k	0.32	-0.83	1.17	1.72	1.14	4.212e-3	0.0450	(A) -2.07--0.23
DDX24_K17k	0.44	-0.72	1.02	1.27	1.15	2.971e-4	8.536e-3	(A) -2.07--0.23
HNRNPDL_K302k	0.73	-0.42	1.27	1.19	1.15	2.288e-3	0.0305	(A) -2.07--0.23
INTS3_K5k	0.38	-0.77	1.01	1.02	1.15	1.592e-4	5.752e-3	(A) -2.07--0.23
UBE2E1_K43k	0.41	-0.74	1.07	0.94	1.15	6.002e-4	0.0133	(A) -2.07--0.23
CIITA_K145k	0.82	-0.34	1.22	0.66	1.16	1.411e-3	0.0228	(A) -2.07--0.23
ING5_K114k	0.04	-1.12	1.13	1.04	1.16	7.168e-4	0.0149	(A) -2.07--0.23
PAK1_K63k	-0.29	-1.45	1.55	0.98	1.16	1.902e-3	0.0273	(A) -2.07--0.23
RPL28_K33k	1.20	0.04	1.36	1.05	1.16	4.090e-3	0.0442	(A) -2.07--0.23
TET2_K53k	0.22	-0.94	1.35	1.38	1.16	2.304e-3	0.0306	(A) -2.07--0.23
TRIM28_K188k	0.37	-0.79	0.82	1.15	1.16	1.531e-3	0.0238	(A) -2.07--0.23
UBN2_K70k	0.23	-0.93	0.96	0.70	1.16	1.218e-5	1.102e-3	(A) -2.07--0.23
CACYBP_K33k	0.40	-0.77	1.16	1.21	1.17	6.572e-4	0.0143	(A) -2.07--0.23
DAXX_K524k	0.55	-0.62	1.28	0.77	1.17	1.359e-4	5.172e-3	(A) -2.07--0.23
DDX46_K776k	0.34	-0.82	1.00	0.98	1.17	3.574e-5	2.110e-3	(A) -2.07--0.23
SF3B2_K870k	0.44	-0.73	0.57	1.42	1.17	2.836e-4	8.309e-3	(A) -2.07--0.23
TTC33_K13k	0.40	-0.77	1.02	0.54	1.17	3.610e-3	0.0410	(A) -2.07--0.23
HMGB2_K147k	0.12	-1.06	0.86	0.81	1.18	1.556e-6	2.434e-4	(A) -2.07--0.23
HNRNPC_K232k	0.89	-0.29	1.23	1.11	1.18	7.024e-4	0.0149	(A) -2.07--0.23
SMC3_K105k	0.80	-0.38	1.18	0.78	1.18	1.444e-3	0.0231	(A) -2.07--0.23
SMCHD1_K1798k	0.43	-0.75	1.34	0.68	1.18	6.893e-4	0.0147	(A) -2.07--0.23
UBN2_K976k	0.15	-1.02	0.90	1.09	1.18	6.045e-5	3.009e-3	(A) -2.07--0.23
WRNIP1_K633k	0.34	-0.84	1.06	0.79	1.18	1.545e-5	1.290e-3	(A) -2.07--0.23
ACTR3_K53k	0.65	-0.55	0.84	1.37	1.19	4.617e-3	0.0479	(A) -2.07--0.23
CBFB_K11k	0.66	-0.54	0.72	0.80	1.19	1.779e-3	0.0262	(A) -2.07--0.23
GTF2I_K450k	0.29	-0.90	1.02	1.28	1.19	2.128e-4	6.787e-3	(A) -2.07--0.23
ICE1_K1218k	-0.17	-1.36	1.11	1.19	1.19	1.433e-3	0.0229	(A) -2.07--0.23
KMT2D_K2086k	0.25	-0.94	1.30	0.98	1.19	4.529e-3	0.0474	(A) -2.07--0.23
MORC2_K767k	0.34	-0.85	0.77	0.69	1.19	6.282e-6	6.804e-4	(A) -2.07--0.23
NOLC1_K261k	0.42	-0.77	1.28	0.89	1.19	1.749e-4	6.029e-3	(A) -2.07--0.23
NOLC1_K33k	0.73	-0.46	0.89	0.58	1.19	1.263e-5	1.121e-3	(A) -2.07--0.23
SNRPA_K122k	0.09	-1.09	1.30	1.20	1.19	1.089e-3	0.0192	(A) -2.07--0.23
STAG2_K62k	0.26	-0.93	1.20	1.02	1.19	1.584e-4	5.752e-3	(A) -2.07--0.23
TRIR_K124k	0.44	-0.75	0.84	0.94	1.19	2.776e-4	8.240e-3	(A) -2.07--0.23
UBTF_K393k	-0.08	-1.27	1.64	1.21	1.19	4.561e-3	0.0476	(A) -2.07--0.23
PARP1_K108k	0.28	-0.92	0.77	0.91	1.20	1.287e-6	2.226e-4	(A) -2.07--0.23
BRD2_K345k	0.56	-0.64	0.70	0.48	1.20	1.01e-9	2.479e-6	(A) -2.07--0.23
EP300_K1340k	0.17	-1.03	0.93	1.20	1.20	1.650e-4	5.851e-3	(A) -2.07--0.23
GBP1_K382k	0.33	-0.88	1.37	1.07	1.20	7.179e-4	0.0149	(A) -2.07--0.23
GNG5_K11k	0.41	-0.79	1.19	1.16	1.20	1.579e-3	0.0242	(A) -2.07--0.23
NCOA2_K751k	0.39	-0.81	1.10	0.67	1.20	5.250e-5	2.812e-3	(A) -2.07--0.23
PPM1G_K519k	-0.16	-1.36	1.56	1.40	1.20	4.440e-3	0.0469	(A) -2.07--0.23
RBM14_K593k	0.13	-1.07	1.39	1.21	1.20	2.069e-3	0.0288	(A) -2.07--0.23
HMGB2_K182k	-0.01	-1.22	1.63	1.04	1.21	3.759e-3	0.0421	(A) -2.07--0.23
NIPBL_K770k_K775k	0.36	-0.85	0.82	1.31	1.21	2.628e-3	0.0335	(A) -2.07--0.23
NPM1_K250k	0.22	-0.98	1.00	0.73	1.21	3.445e-6	4.298e-4	(A) -2.07--0.23
SYMPK_K358k	-0.03	-1.24	1.13	1.02	1.21	7.827e-5	3.605e-3	(A) -2.07--0.23
CLASRP_K553k	0.33	-0.89	0.84	1.03	1.22	1.654e-3	0.0249	(A) -2.07--0.23
KMT2A_K928k	0.33	-0.89	1.01	1.13	1.22	2.559e-4	7.803e-3	(A) -2.07--0.23
ME2_K94k	0.07	-1.15	1.23	1.41	1.22	8.671e-4	0.0166	(A) -2.07--0.23
STIP1_K301k	0.27	-0.95	0.69	1.18	1.22	1.070e-3	0.0190	(A) -2.07--0.23
TCOF1_K400k	0.33	-0.89	1.08	1.03	1.22	2.471e-3	0.0322	(A) -2.07--0.23
TPR_K1105k	0.93	-0.28	1.11	0.95	1.22	2.717e-4	8.191e-3	(A) -2.07--0.23
MED1_K699k	0.27	-0.96	0.55	0.79	1.23	6.593e-5	3.217e-3	(A) -2.07--0.23
ING4_K127k_3	0.12	-1.11	1.41	1.22	1.23	1.815e-3	0.0265	(A) -2.07--0.23
TCOF1_K296k	0.41	-0.82	0.92	0.91	1.23	4.294e-6	5.039e-4	(A) -2.07--0.23
KMT2B_K2296k	0.42	-0.82	1.04	1.08	1.24	4.495e-5	2.489e-3	(A) -2.07--0.23
NOP58_K441k	0.36	-0.88	0.98	0.73	1.24	2.507e-6	3.530e-4	(A) -2.07--0.23
PHF6_K227k	0.30	-0.95	1.18	0.86	1.24	1.902e-4	6.356e-3	(A) -2.07--0.23
SAFB_K475k	0.20	-1.05	0.76	0.75	1.24	2.28e-7	7.013e-5	(A) -2.07--0.23
JADE3_K601k	0.14	-1.11	1.17	1.42	1.25	1.399e-3	0.0227	(A) -2.07--0.23
MEAF6_K69k_K74k	0.11	-1.14	1.01	1.23	1.25	8.973e-5	3.966e-3	(A) -2.07--0.23
PRKDC_K309k	0.33	-0.92	0.68	1.31	1.25	2.841e-4	8.309e-3	(A) -2.07--0.23
WDR75_K466k	0.17	-1.08	1.23	1.05	1.25	1.176e-4	4.613e-3	(A) -2.07--0.23
FEN1_K375k	0.29	-0.97	1.28	0.99	1.26	1.188e-4	4.613e-3	(A) -2.07--0.23
MED14_K626k	0.43	-0.83	1.01	0.95	1.26	2.546e-4	7.803e-3	(A) -2.07--0.23
PRKDC_K2702k	0.64	-0.63	1.03	0.81	1.26	3.542e-5	2.103e-3	(A) -2.07--0.23
STOML2_K221k	0.24	-1.02	1.35	1.32	1.26	1.465e-3	0.0234	(A) -2.07--0.23
YY1_K339k	0.48	-0.79	1.31	0.65	1.27	1.774e-3	0.0261	(A) -2.07--0.23
AKAP8L_K533k	0.24	-1.03	1.58	0.86	1.27	3.404e-3	0.0398	(A) -2.07--0.23
ANKRD54_K112k	0.52	-0.75	1.22	1.16	1.27	2.735e-3	0.0342	(A) -2.07--0.23
BRPF1_K1033k	0.56	-0.72	1.09	1.73	1.27	2.869e-3	0.0352	(A) -2.07--0.23
MTREX_K43k	0.55	-0.72	1.28	0.96	1.27	1.001e-4	4.232e-3	(A) -2.07--0.23
NIPBL_K1082k	0.24	-1.04	1.25	1.09	1.27	1.283e-4	4.920e-3	(A) -2.07--0.23
PCID2_K187k	0.39	-0.87	0.96	0.66	1.27	4.91e-7	1.179e-4	(A) -2.07--0.23
SMCHD1_K591k	0.45	-0.83	1.02	0.84	1.27	6.023e-5	3.009e-3	(A) -2.07--0.23
C8orf33_K69k	0.74	-0.54	1.02	1.05	1.28	2.421e-3	0.0319	(A) -2.07--0.23
ELAVL1_K55k	0.47	-0.81	1.36	0.78	1.28	2.567e-4	7.803e-3	(A) -2.07--0.23
JADE3_K32k_K38k_1	0.44	-0.84	1.16	0.86	1.28	1.744e-5	1.332e-3	(A) -2.07--0.23
PPP4R3A_K642k	-0.01	-1.28	1.10	0.80	1.28	6.847e-6	7.149e-4	(A) -2.07--0.23
DDX5_K501k	0.55	-0.74	0.92	1.14	1.29	2.814e-3	0.0347	(A) -2.07--0.23
KBTBD8_K178k	0.39	-0.90	0.59	1.12	1.29	9.601e-5	4.132e-3	(A) -2.07--0.23
PDS5A_K1267k	0.39	-0.90	1.17	1.11	1.29	5.526e-4	0.0126	(A) -2.07--0.23
RBM17_K276k	0.38	-0.91	0.89	0.77	1.29	2.69e-7	7.365e-5	(A) -2.07--0.23
SMARCC1_K856k	0.38	-0.91	1.49	1.24	1.29	2.933e-3	0.0358	(A) -2.07--0.23
TFIP11_K308k	0.14	-1.15	1.20	1.05	1.29	1.418e-4	5.293e-3	(A) -2.07--0.23
TIAL1_K155k	0.00	-1.29	1.75	0.95	1.29	1.268e-3	0.0214	(A) -2.07--0.23
TSR1_K72k	0.42	-0.87	0.73	1.23	1.29	2.777e-3	0.0346	(A) -2.07--0.23
BCL9_K86k	0.53	-0.77	0.99	0.85	1.30	4.010e-6	4.761e-4	(A) -2.07--0.23
JADE3_K32k	0.53	-0.76	1.52	1.04	1.30	4.692e-4	0.0113	(A) -2.07--0.23
MDC1_K1740k	0.68	-0.62	1.03	1.20	1.30	6.477e-4	0.0141	(A) -2.07--0.23
CEBPZ_K695k	0.26	-1.05	0.93	0.87	1.31	9.86e-7	1.870e-4	(A) -2.07--0.23
DDX39A_K187k	0.43	-0.87	1.04	0.86	1.31	1.999e-3	0.0282	(A) -2.07--0.23
GPATCH8_K768k	0.93	-0.37	1.19	1.27	1.31	1.830e-3	0.0266	(A) -2.07--0.23
HNRNPA2B1_K112k	0.25	-1.06	1.23	1.06	1.31	1.193e-4	4.613e-3	(A) -2.07--0.23
CHMP4B_K205k	0.55	-0.77	1.18	1.07	1.32	6.133e-4	0.0135	(A) -2.07--0.23
DDX24_K172k	0.93	-0.39	0.98	1.61	1.32	3.449e-3	0.0401	(A) -2.07--0.23
NCOA2_K780k_K785k	-0.24	-1.56	1.26	1.28	1.32	1.599e-4	5.752e-3	(A) -2.07--0.23
BCLAF1_K332k	0.29	-1.04	0.62	2.01	1.33	1.675e-3	0.0252	(A) -2.07--0.23
EED_K19k	0.21	-1.12	1.27	0.88	1.33	3.128e-5	1.927e-3	(A) -2.07--0.23
SMARCC1_K354k	0.22	-1.11	1.11	1.14	1.33	5.540e-5	2.889e-3	(A) -2.07--0.23
AATF_K380k	0.38	-0.96	1.16	0.66	1.34	7.759e-6	7.803e-4	(A) -2.07--0.23
KAT7_K277k	0.28	-1.07	1.11	0.85	1.34	2.871e-6	3.876e-4	(A) -2.07--0.23
PIAS2_K452k	0.84	-0.51	0.79	0.85	1.34	6.867e-5	3.302e-3	(A) -2.07--0.23
CHD8_K1250k	0.33	-1.02	1.00	0.87	1.35	2.818e-3	0.0347	(A) -2.07--0.23
EP300_K1558k_K1560k	0.07	-1.28	1.14	1.65	1.35	9.522e-4	0.0176	(A) -2.07--0.23
NOP2_K76k	0.63	-0.72	1.10	1.17	1.35	5.366e-5	2.843e-3	(A) -2.07--0.23
ZNF740_K78k	0.15	-1.20	1.21	1.03	1.35	1.939e-4	6.433e-3	(A) -2.07--0.23
ESF1_K138k	0.40	-0.96	1.06	1.86	1.36	1.696e-3	0.0253	(A) -2.07--0.23
NCOA2_K78k	0.17	-1.19	1.41	0.64	1.36	9.169e-4	0.0171	(A) -2.07--0.23
TSR2_K128k	0.68	-0.67	1.09	0.58	1.36	2.054e-3	0.0287	(A) -2.07--0.23
WARS1_K102k	0.74	-0.63	1.20	0.96	1.36	2.327e-3	0.0308	(A) -2.07--0.23
PARP1_K633k	0.32	-1.05	1.03	1.43	1.37	1.902e-3	0.0273	(A) -2.07--0.23
MFAP1_K434k	0.69	-0.68	0.93	0.58	1.37	5.250e-5	2.812e-3	(A) -2.07--0.23
PRPF4B_K656k	0.48	-0.88	0.91	0.79	1.37	1.009e-6	1.877e-4	(A) -2.07--0.23
VBP1_K5k	-0.12	-1.49	1.54	1.09	1.37	2.200e-3	0.0299	(A) -2.07--0.23
IDH3A_K223k	0.35	-1.05	1.27	1.58	1.39	2.180e-3	0.0297	(A) -2.07--0.23
LIG3_K907k	0.65	-0.74	1.26	1.12	1.39	4.717e-3	0.0486	(A) -2.07--0.23
NUP153_K1120k	0.41	-0.98	1.35	0.92	1.39	2.802e-4	8.272e-3	(A) -2.07--0.23
MBTD1_K69k	0.44	-0.96	0.81	0.75	1.40	8.61e-9	1.060e-5	(A) -2.07--0.23
SMARCA4_K626k	0.67	-0.73	1.00	1.47	1.40	2.106e-3	0.0292	(A) -2.07--0.23
PARP1_K418k	0.32	-1.08	1.02	0.63	1.41	1.554e-6	2.434e-4	(A) -2.07--0.23
EP300_K1542k_K1546k	-0.29	-1.70	1.62	1.46	1.41	8.105e-4	0.0159	(A) -2.07--0.23
MYBL1_K560k	0.54	-0.87	1.12	0.94	1.41	8.987e-4	0.0170	(A) -2.07--0.23
RPS8_K128k	0.21	-1.21	1.39	0.91	1.41	5.760e-5	2.965e-3	(A) -2.07--0.23
RTF2_K252k	1.03	-0.39	1.19	0.86	1.41	3.835e-5	2.185e-3	(A) -2.07--0.23
SMARCC2_K800k	-0.02	-1.43	1.26	2.12	1.41	2.760e-3	0.0344	(A) -2.07--0.23
SUMO1_K7k	1.05	-0.36	1.29	1.20	1.41	2.930e-3	0.0358	(A) -2.07--0.23
TCOF1_K74k	0.53	-0.88	1.08	0.78	1.41	7.65e-7	1.538e-4	(A) -2.07--0.23
BRD1_K324k	0.29	-1.13	1.58	1.27	1.42	5.612e-4	0.0127	(A) -2.07--0.23
HSP90AA1_K405k	0.50	-0.92	0.92	0.92	1.42	2.23e-7	7.013e-5	(A) -2.07--0.23
RBBP6_K1241k	0.67	-0.75	0.88	1.09	1.42	1.053e-3	0.0188	(A) -2.07--0.23
THUMPD1_K288k	0.28	-1.13	0.76	1.18	1.42	2.062e-4	6.714e-3	(A) -2.07--0.23
PPM1G_K383k	0.24	-1.20	1.23	1.10	1.43	3.766e-5	2.167e-3	(A) -2.07--0.23
GOLGA2_K21k	0.39	-1.05	1.41	1.03	1.44	4.217e-3	0.0450	(A) -2.07--0.23
KDM3B_K300k	0.12	-1.32	1.25	1.45	1.44	7.069e-4	0.0149	(A) -2.07--0.23
UBA2_K623k	0.35	-1.10	0.84	1.04	1.44	2.19e-7	7.013e-5	(A) -2.07--0.23
UBAP2L_K1071k	0.53	-0.91	1.30	0.98	1.44	1.502e-3	0.0236	(A) -2.07--0.23
NFRKB_K1108k	1.11	-0.34	1.30	0.81	1.45	1.159e-4	4.610e-3	(A) -2.07--0.23
NOP58_K411k	0.28	-1.17	0.75	0.74	1.45	1.076e-6	1.908e-4	(A) -2.07--0.23
SMARCA4_K455k	0.00	-1.44	1.30	0.84	1.45	9.133e-6	8.753e-4	(A) -2.07--0.23
PARP1_K105k	0.06	-1.40	1.19	1.25	1.46	1.164e-4	4.610e-3	(A) -2.07--0.23
AHSA1_K203k	0.54	-0.92	0.82	0.84	1.46	1.731e-5	1.332e-3	(A) -2.07--0.23
NCL_K16k	0.01	-1.45	0.90	1.22	1.46	3.082e-6	3.997e-4	(A) -2.07--0.23
SRSF3_K85k	0.42	-1.05	1.23	1.27	1.46	1.236e-3	0.0209	(A) -2.07--0.23
NCOA2_K780k	0.14	-1.33	1.11	0.94	1.47	7.30e-7	1.530e-4	(A) -2.07--0.23
TRIM33_K769k	0.32	-1.16	1.28	0.84	1.47	5.170e-6	5.857e-4	(A) -2.07--0.23
PTMA_K103k	0.50	-0.97	1.45	0.90	1.48	6.864e-5	3.302e-3	(A) -2.07--0.23
STAT1_K173k	1.00	-0.48	1.03	0.87	1.48	9.792e-4	0.0179	(A) -2.07--0.23
THOC5_K24k	0.30	-1.18	1.05	1.52	1.48	5.977e-5	3.006e-3	(A) -2.07--0.23
VPS4B_K53k	0.36	-1.12	1.13	1.21	1.48	1.303e-5	1.147e-3	(A) -2.07--0.23
ACIN1_K818k	0.96	-0.53	1.07	1.04	1.49	1.558e-3	0.0240	(A) -2.07--0.23
EWSR1_K646k	-0.19	-1.68	1.59	1.58	1.49	9.858e-4	0.0179	(A) -2.07--0.23
HMGB1_K55k	0.24	-1.25	1.12	1.18	1.49	1.894e-5	1.403e-3	(A) -2.07--0.23
INTS12_K98k	0.45	-1.04	1.63	1.78	1.49	2.966e-3	0.0361	(A) -2.07--0.23
TRIM33_K763k	0.26	-1.24	1.25	0.69	1.49	7.50e-7	1.538e-4	(A) -2.07--0.23
ATN1_K791k	0.47	-1.04	1.16	1.21	1.50	8.088e-4	0.0159	(A) -2.07--0.23
SDAD1_K254k	0.43	-1.07	0.73	0.88	1.50	1.546e-6	2.434e-4	(A) -2.07--0.23
SUMO1_K16k	0.67	-0.83	1.38	1.11	1.50	5.837e-5	2.965e-3	(A) -2.07--0.23
NOLC1_K425k	0.22	-1.29	1.05	1.10	1.51	1.669e-6	2.493e-4	(A) -2.07--0.23
RWDD3_K209k	0.04	-1.48	0.73	1.21	1.51	4.003e-3	0.0436	(A) -2.07--0.23
CEBPG_K50k	0.72	-0.80	1.36	1.06	1.52	7.421e-5	3.505e-3	(A) -2.07--0.23
H2AC4_K6k_K10k	0.07	-1.45	1.98	1.62	1.52	1.986e-3	0.0281	(A) -2.07--0.23
NCL_K95k	-0.19	-1.71	2.03	1.30	1.52	1.223e-3	0.0209	(A) -2.07--0.23
RIOX2_K20k	0.16	-1.35	1.37	0.75	1.52	8.554e-6	8.348e-4	(A) -2.07--0.23
ZNF18_K462k	0.13	-1.39	1.54	1.25	1.52	2.224e-4	7.004e-3	(A) -2.07--0.23
ZNF473_K290k	0.13	-1.39	1.54	1.25	1.52	2.224e-4	7.004e-3	(A) -2.07--0.23
AFF4_K759k	0.43	-1.10	1.35	1.54	1.53	6.258e-4	0.0137	(A) -2.07--0.23
LARP7_K438k	-0.11	-1.64	1.18	1.79	1.53	9.112e-4	0.0171	(A) -2.07--0.23
RBM33_K756k	0.30	-1.24	1.75	1.47	1.53	8.641e-4	0.0166	(A) -2.07--0.23
NPAT_K429k	0.29	-1.26	0.95	1.26	1.55	6.037e-6	6.611e-4	(A) -2.07--0.23
U2SURP_K4k	0.36	-1.20	0.80	1.60	1.56	2.303e-5	1.544e-3	(A) -2.07--0.23
VRK1_K293k	0.40	-1.16	0.91	0.75	1.56	1.68e-8	1.735e-5	(A) -2.07--0.23
NOLC1_K406k	0.32	-1.25	1.48	0.99	1.57	2.295e-5	1.544e-3	(A) -2.07--0.23
NOLC1_K76k	0.39	-1.18	1.12	0.68	1.57	8.64e-8	4.057e-5	(A) -2.07--0.23
PAXIP1_K847k	0.55	-1.02	1.65	1.36	1.57	4.348e-4	0.0108	(A) -2.07--0.23
POLR2H_K20k	0.32	-1.24	1.20	1.29	1.57	1.190e-4	4.613e-3	(A) -2.07--0.23
PRR12_K616k	0.74	-0.83	1.17	1.36	1.57	9.168e-5	3.998e-3	(A) -2.07--0.23
CENPF_K2779k	0.68	-0.91	1.27	0.75	1.58	2.242e-5	1.544e-3	(A) -2.07--0.23
DHX16_K78k	0.64	-0.94	1.58	1.11	1.58	1.554e-4	5.695e-3	(A) -2.07--0.23
GRHL2_K227k	0.11	-1.47	1.28	1.11	1.58	9.357e-4	0.0174	(A) -2.07--0.23
PSIP1_K201k	0.48	-1.10	1.01	1.19	1.58	5.024e-4	0.0117	(A) -2.07--0.23
PUS1_K67k	0.12	-1.46	0.90	2.02	1.59	1.642e-3	0.0249	(A) -2.07--0.23
TCOF1_K261k	0.31	-1.27	1.01	1.05	1.59	2.51e-7	7.056e-5	(A) -2.07--0.23
WBP11_K610k	0.81	-0.79	0.52	1.02	1.60	9.780e-6	9.180e-4	(A) -2.07--0.23
KAT8_K168k	0.35	-1.26	1.15	1.23	1.61	4.037e-4	0.0103	(A) -2.07--0.23
NOLC1_K158k	0.13	-1.48	2.02	1.50	1.62	1.202e-3	0.0206	(A) -2.07--0.23
RPL17-C18orf32_K167k	1.34	-0.28	1.30	0.97	1.62	1.330e-3	0.0220	(A) -2.07--0.23
TRIM33_K763k_K769k	0.61	-1.01	1.28	1.30	1.62	1.311e-3	0.0218	(A) -2.07--0.23
ARID4B_K424k	0.18	-1.45	1.02	1.56	1.63	2.140e-3	0.0294	(A) -2.07--0.23
BUD13_K339k	0.64	-0.99	1.25	1.42	1.63	1.412e-4	5.293e-3	(A) -2.07--0.23
MSH6_K1030k	0.25	-1.38	1.39	1.44	1.63	3.299e-3	0.0391	(A) -2.07--0.23
NOLC1_K411k	0.55	-1.08	1.70	1.14	1.63	3.835e-4	0.0101	(A) -2.07--0.23
NOP2_K91k	0.55	-1.08	1.24	1.27	1.63	1.054e-5	9.707e-4	(A) -2.07--0.23
LYSMD2_K195k	0.43	-1.21	1.18	0.84	1.64	3.042e-3	0.0367	(A) -2.07--0.23
CHD4_K687k	0.36	-1.29	1.56	1.40	1.65	1.530e-3	0.0238	(A) -2.07--0.23
MDC1_K1016k	0.24	-1.41	1.56	1.24	1.65	1.775e-4	6.058e-3	(A) -2.07--0.23
NR2C2_K219k	0.72	-0.94	0.55	0.64	1.65	4.877e-4	0.0115	(A) -2.07--0.23
SFPQ_K703k	0.15	-1.50	0.96	1.19	1.65	1.84e-7	6.461e-5	(A) -2.07--0.23
STMN1_K53k	0.54	-1.12	1.41	1.22	1.66	2.993e-5	1.879e-3	(A) -2.07--0.23
BRD8_K174k	0.16	-1.51	1.35	1.02	1.67	2.720e-6	3.775e-4	(A) -2.07--0.23
DMXL2_K1049k	0.77	-0.90	1.27	0.69	1.67	4.445e-4	0.0109	(A) -2.07--0.23
HDAC2_K9k	0.46	-1.21	1.18	1.04	1.67	8.360e-6	8.311e-4	(A) -2.07--0.23
JADE3_K383k_K389k	0.42	-1.24	1.97	1.51	1.67	2.150e-3	0.0295	(A) -2.07--0.23
BAG2_K5k	0.61	-1.08	1.49	0.92	1.69	2.585e-3	0.0331	(A) -2.07--0.23
NOLC1_K520k	0.41	-1.28	1.25	1.09	1.69	1.084e-6	1.908e-4	(A) -2.07--0.23
PHIP_K1399k	0.24	-1.45	1.37	1.42	1.69	2.233e-5	1.544e-3	(A) -2.07--0.23
CHMP5_K114k	0.52	-1.18	1.39	0.96	1.70	2.555e-4	7.803e-3	(A) -2.07--0.23
MYBBP1A_K158k	0.53	-1.17	1.11	0.79	1.70	2.18e-8	1.794e-5	(A) -2.07--0.23
ATAD5_K570k	0.81	-0.90	1.28	0.85	1.71	3.536e-5	2.103e-3	(A) -2.07--0.23
PES1_K152k	0.58	-1.15	1.64	1.38	1.73	9.933e-4	0.0180	(A) -2.07--0.23
STMN1_K128k	0.28	-1.45	0.99	1.17	1.73	3.934e-6	4.728e-4	(A) -2.07--0.23
CEBPB_K269k	0.42	-1.33	2.06	1.39	1.74	2.027e-3	0.0284	(A) -2.07--0.23
PPIL4_K460k	0.52	-1.23	1.21	1.22	1.75	4.700e-4	0.0113	(A) -2.07--0.23
MBD3_K141k	0.59	-1.17	0.87	0.78	1.76	1.456e-6	2.433e-4	(A) -2.07--0.23
SAE1_K198k	0.36	-1.40	1.60	1.59	1.76	4.144e-3	0.0446	(A) -2.07--0.23
NOP2_K87k	0.72	-1.05	1.36	1.32	1.77	6.711e-6	7.112e-4	(A) -2.07--0.23
KMT2C_K2836k	0.06	-1.72	1.29	1.98	1.78	3.700e-3	0.0418	(A) -2.07--0.23
DUT_K251k	0.34	-1.45	1.03	1.20	1.79	3.355e-5	2.016e-3	(A) -2.07--0.23
FNIP1_K437k	0.56	-1.23	1.02	1.55	1.79	3.599e-3	0.0410	(A) -2.07--0.23
KAT6A_K882k	0.46	-1.32	1.57	1.28	1.79	3.395e-3	0.0398	(A) -2.07--0.23
MKI67_K1031k	0.37	-1.43	1.06	1.23	1.79	2.804e-3	0.0347	(A) -2.07--0.23
NARS2_K353k	0.05	-1.74	0.81	1.37	1.79	3.290e-4	9.109e-3	(A) -2.07--0.23
THRAP3_K711k	0.87	-0.91	1.12	1.18	1.79	3.608e-4	9.647e-3	(A) -2.07--0.23
HNRNPK_K34k	0.30	-1.52	1.17	2.61	1.81	2.643e-3	0.0336	(A) -2.07--0.23
CHD7_K2230k	0.95	-0.88	1.61	1.22	1.84	1.900e-3	0.0273	(A) -2.07--0.23
DRAP1_K127k	1.29	-0.56	0.44	1.78	1.85	4.484e-3	0.0471	(A) -2.07--0.23
H2AZ1_K12k_K14k	0.13	-1.72	2.54	2.16	1.85	3.813e-3	0.0424	(A) -2.07--0.23
CREBBP_K1239k	0.54	-1.32	1.35	0.91	1.86	4.760e-4	0.0114	(A) -2.07--0.23
PCBP1_K351k	0.73	-1.12	1.46	1.63	1.86	4.426e-3	0.0468	(A) -2.07--0.23
CNBP_K87k	0.41	-1.46	1.57	1.49	1.88	7.076e-4	0.0149	(A) -2.07--0.23
KAT7_K229k	0.92	-0.96	1.48	1.18	1.88	3.864e-4	0.0101	(A) -2.07--0.23
PHF3_K957k	-0.22	-2.10	1.94	2.42	1.88	3.783e-3	0.0422	(A) -2.07--0.23
NCL_K294k	-0.15	-2.05	2.14	1.63	1.89	4.272e-4	0.0106	(A) -2.07--0.23
PARP1_K134k	0.47	-1.43	1.39	1.43	1.90	5.821e-5	2.965e-3	(A) -2.07--0.23
EIF3B_K202k	1.38	-0.52	1.56	1.05	1.90	2.174e-3	0.0296	(A) -2.07--0.23
PSIP1_K6k	0.81	-1.09	1.20	1.58	1.90	1.098e-3	0.0193	(A) -2.07--0.23
ARFGEF2_K830k	-1.05	-2.96	2.32	1.57	1.91	8.758e-4	0.0167	(A) -2.07--0.23
HSPA9_K567k	-0.03	-1.94	1.69	1.45	1.91	7.519e-4	0.0152	(A) -2.07--0.23
SMARCC1_K359k	0.38	-1.53	0.95	0.81	1.91	6.31e-8	3.438e-5	(A) -2.07--0.23
PPRC1_K1398k	0.37	-1.55	1.43	1.59	1.92	2.744e-4	8.220e-3	(A) -2.07--0.23
SNRNP200_K55k	0.06	-1.86	1.10	0.87	1.92	9.394e-4	0.0174	(A) -2.07--0.23
NCOA3_K708k	0.33	-1.61	1.76	1.73	1.93	1.254e-3	0.0212	(A) -2.07--0.23
BCLAF1_K437k	0.99	-0.95	1.36	1.13	1.94	4.545e-5	2.503e-3	(A) -2.07--0.23
QSER1_K674k	0.66	-1.28	1.44	0.58	1.94	1.954e-3	0.0278	(A) -2.07--0.23
RRP9_K25k	0.02	-1.93	1.76	2.47	1.95	3.694e-3	0.0418	(A) -2.07--0.23
UBE2E3_K64k	0.54	-1.41	1.00	1.32	1.95	2.573e-4	7.803e-3	(A) -2.07--0.23
ZFP64_K142k	0.78	-1.17	1.31	1.51	1.95	1.085e-4	4.444e-3	(A) -2.07--0.23
KHSRP_K346k	0.38	-1.58	0.95	1.18	1.96	2.330e-4	7.266e-3	(A) -2.07--0.23
RPS24_K129k	0.16	-1.80	2.27	1.69	1.96	3.865e-3	0.0428	(A) -2.07--0.23
VASP_K283k	0.96	-0.99	1.20	1.06	1.96	5.662e-6	6.270e-4	(A) -2.07--0.23
BRD1_K418k	0.22	-1.76	2.27	1.62	1.97	3.574e-4	9.597e-3	(A) -2.07--0.23
PBK_K12k	0.09	-1.88	1.64	1.99	1.97	3.076e-4	8.661e-3	(A) -2.07--0.23
SMARCA5_K19k	0.17	-1.80	1.40	2.62	1.97	1.609e-3	0.0245	(A) -2.07--0.23
BAZ1B_K817k	0.47	-1.51	1.13	1.20	1.98	5.50e-7	1.231e-4	(A) -2.07--0.23
NOLC1_K611k	0.21	-1.77	1.32	0.81	1.98	1.94e-8	1.735e-5	(A) -2.07--0.23
ISG20_K92k	0.37	-1.64	1.28	1.47	2.00	1.638e-3	0.0248	(A) -2.07--0.23
ZC3H11A_K462k	0.36	-1.64	1.24	1.36	2.00	5.89e-7	1.289e-4	(A) -2.07--0.23
BRD1_K516k_K519k	0.47	-1.55	1.71	1.01	2.02	2.326e-5	1.547e-3	(A) -2.07--0.23
HNRNPA0_K96k	0.53	-1.50	1.38	1.22	2.03	5.22e-7	1.217e-4	(A) -2.07--0.23
MKI67_K2005k	0.55	-1.48	1.49	1.24	2.03	8.60e-7	1.663e-4	(A) -2.07--0.23
SF3A1_K131k	0.24	-1.79	1.07	3.10	2.03	1.794e-3	0.0263	(A) -2.07--0.23
NOLC1_K515k	0.87	-1.17	0.84	1.03	2.05	3.10e-10	1.526e-6	(A) -2.07--0.23
NOLC1_K366k	0.24	-1.81	1.45	0.97	2.06	9.95e-8	4.275e-5	(A) -2.07--0.23
ZMIZ2_K701k	0.97	-1.10	1.59	1.29	2.07	3.931e-3	0.0430	(A) -2.07--0.23
LIN37_K63k	0.43	-1.65	1.44	1.18	2.08	3.827e-4	0.0101	(A) -2.07--0.23
MRPS31_K254k	0.07	-2.01	1.52	1.07	2.08	4.167e-4	0.0105	(A) -2.07--0.23
SNRPA1_K172k	0.88	-1.20	1.94	1.82	2.08	4.392e-4	0.0109	(A) -2.07--0.23
PRRC2A_K502k	1.01	-1.08	1.14	0.67	2.09	3.612e-4	9.647e-3	(A) -2.07--0.23
PRKDC_K1892k	1.52	-0.58	1.45	1.69	2.10	1.638e-3	0.0248	(A) -2.07--0.23
PTPRE_K104k	0.84	-1.27	2.37	1.70	2.10	1.555e-3	0.0240	(A) -2.07--0.23
EIF4B_K591k	0.96	-1.16	1.45	1.92	2.11	1.355e-3	0.0222	(A) -2.07--0.23
TRIM33_K950k	0.80	-1.31	0.89	1.13	2.11	2.105e-4	6.779e-3	(A) -2.07--0.23
BRD4_K1250k	0.30	-1.83	1.53	2.54	2.12	7.303e-4	0.0150	(A) -2.07--0.23
MRPS28_K133k	1.56	-0.56	1.55	1.56	2.12	4.936e-3	0.0499	(A) -2.07--0.23
ENY2_K47k	1.06	-1.09	1.60	1.39	2.15	1.115e-3	0.0195	(A) -2.07--0.23
PRRC2C_K2798k	1.15	-1.00	1.50	2.00	2.15	1.604e-3	0.0245	(A) -2.07--0.23
NOLC1_K361k	0.09	-2.07	1.32	1.81	2.16	1.490e-3	0.0236	(A) -2.07--0.23
BRD8_K7k	0.43	-1.74	1.92	1.46	2.17	2.115e-5	1.489e-3	(A) -2.07--0.23
H3C1_K28k_K37k_1	-0.01	-2.18	1.58	2.19	2.17	7.443e-5	3.505e-3	(A) -2.07--0.23
UBTF_K652k	0.57	-1.61	0.73	1.76	2.18	1.680e-3	0.0252	(A) -2.07--0.23
HNRNPU_K181k	0.77	-1.46	1.16	1.40	2.22	1.822e-4	6.127e-3	(A) -2.07--0.23
RBM17_K41k	0.84	-1.39	1.42	1.56	2.23	7.185e-4	0.0149	(A) -2.07--0.23
PTMA_K21k	0.86	-1.37	1.53	1.07	2.24	1.160e-3	0.0201	(A) -2.07--0.23
ZC3H11A_K518k	0.10	-2.14	1.57	2.03	2.24	8.348e-4	0.0162	(A) -2.07--0.23
PUS7_K69k	0.17	-2.08	1.15	3.86	2.25	4.657e-3	0.0482	(A) -2.07--0.23
SMC2_K320k	0.49	-1.76	1.44	1.42	2.25	1.444e-5	1.237e-3	(A) -2.07--0.23
HNRNPU_K234k	0.43	-1.83	0.95	1.15	2.26	1.080e-4	4.444e-3	(A) -2.07--0.23
NOLC1_K110k	0.55	-1.70	1.23	1.43	2.26	2.47e-7	7.056e-5	(A) -2.07--0.23
CDK1_K33k	0.34	-1.95	1.65	1.01	2.29	7.01e-8	3.453e-5	(A) -2.07--0.23
TCOF1_K432k	1.37	-0.92	2.26	1.33	2.29	6.365e-4	0.0139	(A) -2.07--0.23
UBN1_K605k	0.53	-1.76	1.63	1.31	2.29	2.106e-3	0.0292	(A) -2.07--0.23
MDC1_K1025k	-0.36	-2.71	1.01	2.03	2.35	3.558e-3	0.0408	(A) -2.07--0.23
PDCD11_K1363k	1.09	-1.26	2.47	0.97	2.35	7.985e-4	0.0157	(A) -2.07--0.23
H3C1_K28k	0.75	-1.62	1.80	1.77	2.36	7.647e-5	3.549e-3	(A) -2.07--0.23
MTA2_K592k	1.52	-0.85	1.54	1.69	2.37	2.792e-6	3.823e-4	(A) -2.07--0.23
KMT2A_K1356k	1.06	-1.32	1.07	1.24	2.38	4.477e-6	5.191e-4	(A) -2.07--0.23
NCL_K15k	-0.69	-3.08	3.13	2.74	2.40	2.648e-3	0.0336	(A) -2.07--0.23
BRD1_K1112k	0.70	-1.74	1.61	2.40	2.44	1.156e-3	0.0201	(A) -2.07--0.23
RTF2_K140k	0.91	-1.53	1.05	2.68	2.44	3.179e-3	0.0380	(A) -2.07--0.23
RRS1_K352k	1.41	-1.05	1.00	1.33	2.46	2.937e-4	8.465e-3	(A) -2.07--0.23
POM121_K188k	0.83	-1.66	1.36	1.68	2.49	1.952e-5	1.425e-3	(A) -2.07--0.23
H3C1_K37k	-0.03	-2.58	2.07	2.33	2.55	5.457e-5	2.865e-3	(A) -2.07--0.23
PHF10_K349k	1.57	-0.98	2.00	1.04	2.55	4.918e-3	0.0498	(A) -2.07--0.23
TCF20_K549k	0.50	-2.06	1.25	2.26	2.56	9.066e-5	3.989e-3	(A) -2.07--0.23
SMARCC1_K854k	0.05	-2.55	2.54	2.30	2.60	4.006e-4	0.0103	(A) -2.07--0.23
LSP1_K444k	0.44	-2.18	2.59	1.70	2.61	3.900e-4	0.0101	(A) -2.07--0.23
MYC_K338k	0.23	-2.37	1.45	1.34	2.61	3.43e-9	4.833e-6	(A) -2.07--0.23
FEN1_K200k	0.40	-2.24	1.62	2.59	2.63	2.740e-4	8.220e-3	(A) -2.07--0.23
BRD1_K516k	0.74	-1.92	1.69	1.55	2.66	1.931e-4	6.431e-3	(A) -2.07--0.23
MKI67_K388k	0.75	-1.94	1.89	1.76	2.69	2.813e-4	8.277e-3	(A) -2.07--0.23
JADE3_K32k_K38k_2	0.65	-2.07	1.24	1.28	2.72	2.057e-4	6.714e-3	(A) -2.07--0.23
MKI67_K2886k	0.93	-1.80	1.60	1.35	2.73	1.697e-5	1.332e-3	(A) -2.07--0.23
KAT6B_K582k	0.53	-2.21	1.48	2.46	2.74	3.777e-4	9.980e-3	(A) -2.07--0.23
HMGN3_K17k	0.64	-2.12	2.15	2.10	2.75	5.741e-4	0.0129	(A) -2.07--0.23
MKI67_K3243k	0.69	-2.10	1.17	1.98	2.79	4.11e-7	1.039e-4	(A) -2.07--0.23
MYBL1_K394k	-0.13	-2.94	1.97	2.06	2.81	1.910e-6	2.809e-4	(A) -2.07--0.23
UBE2T_K191k	1.04	-1.80	1.49	1.87	2.85	9.148e-6	8.753e-4	(A) -2.07--0.23
NOLC1_K197k	0.37	-2.54	1.55	1.83	2.91	1.482e-3	0.0235	(A) -2.07--0.23
NUP58_K595k	1.69	-1.22	2.56	1.93	2.91	3.818e-3	0.0424	(A) -2.07--0.23
H1-3_K33k	-0.78	-3.70	2.95	2.02	2.92	4.707e-3	0.0485	(A) -2.07--0.23
MATR3_K608k	-0.17	-3.13	2.54	2.99	2.95	7.125e-4	0.0149	(A) -2.07--0.23
TOP1_K148k	0.66	-2.30	0.95	3.31	2.96	4.854e-4	0.0115	(A) -2.07--0.23
DLGAP4_K948k	0.12	-2.91	2.27	2.57	3.02	1.546e-3	0.0239	(A) -2.07--0.23
PNISR_K367k	0.49	-2.59	3.09	3.11	3.08	2.286e-3	0.0305	(A) -2.07--0.23
MCM9_K1013k	0.56	-2.55	1.42	2.33	3.11	1.496e-3	0.0236	(A) -2.07--0.23
TNRC18_K609k	1.43	-1.68	1.59	1.35	3.12	2.339e-5	1.547e-3	(A) -2.07--0.23
RRS1_K333k	0.48	-2.66	3.01	1.97	3.15	4.055e-4	0.0103	(A) -2.07--0.23
DIDO1_K379k	0.33	-2.92	1.44	2.77	3.25	8.497e-4	0.0164	(A) -2.07--0.23
HSP90AA1_K776k	0.54	-2.74	2.04	2.91	3.28	7.711e-4	0.0154	(A) -2.07--0.23
SMARCC1_K750k	0.49	-2.85	0.89	4.70	3.34	1.773e-3	0.0261	(A) -2.07--0.23
MKI67_K1482k	0.64	-2.74	1.64	2.84	3.39	3.333e-4	9.115e-3	(A) -2.07--0.23
RNMT_K103k	1.43	-2.21	1.46	3.15	3.65	3.431e-3	0.0401	(A) -2.07--0.23
RNPS1_K55k	1.85	-1.90	1.82	1.66	3.76	2.571e-4	7.803e-3	(A) -2.07--0.23
HMGN3_K67k	2.38	-1.85	2.61	1.68	4.23	2.988e-4	8.546e-3	(A) -2.07--0.23
CAP1_K376k	-0.16	0.23	0.41	0.51	-0.39	1.787e-3	0.0262	(D) 0.90-3.23
ACTB_K328k	-0.17	0.23	0.48	0.39	-0.40	7.549e-4	0.0152	(D) 0.90-3.23
PKM_K206k	-0.22	0.20	0.46	0.64	-0.42	4.847e-3	0.0495	(D) 0.90-3.23
ILK_K426k	-0.09	0.34	0.46	0.47	-0.43	6.826e-4	0.0146	(D) 0.90-3.23
ESD_K10k	-0.03	0.41	0.44	0.62	-0.44	4.907e-3	0.0498	(D) 0.90-3.23
ANXA11_K255k	-0.19	0.26	0.47	0.62	-0.46	1.940e-3	0.0277	(D) 0.90-3.23
PPIA_K131k	-0.26	0.20	0.51	0.61	-0.46	2.004e-3	0.0282	(D) 0.90-3.23
PGK1_K279k	-0.27	0.19	0.55	0.58	-0.47	4.073e-3	0.0442	(D) 0.90-3.23
CLIC1_K119k	-0.30	0.19	0.51	0.38	-0.48	1.087e-4	4.444e-3	(D) 0.90-3.23
CALM2_K70k	0.06	0.55	0.43	0.50	-0.49	1.413e-4	5.293e-3	(D) 0.90-3.23
PGK1_K30k	-0.18	0.31	0.55	0.72	-0.49	3.906e-3	0.0429	(D) 0.90-3.23
ANXA6_K299k	-0.16	0.35	0.57	0.57	-0.52	1.035e-3	0.0186	(D) 0.90-3.23
GAPDH_K186k	-0.23	0.29	0.66	0.59	-0.52	2.659e-3	0.0336	(D) 0.90-3.23
PGAM1_K100k	-0.19	0.33	0.63	0.58	-0.52	1.726e-3	0.0256	(D) 0.90-3.23
PGK1_K322k	-0.17	0.35	0.54	0.79	-0.52	4.618e-3	0.0479	(D) 0.90-3.23
EEF1A1_K179k	-0.29	0.24	0.62	0.60	-0.53	1.235e-3	0.0209	(D) 0.90-3.23
ALB_K97k	0.06	0.60	0.67	0.54	-0.54	1.048e-3	0.0187	(D) 0.90-3.23
MDH1_K103k	-0.41	0.13	0.71	0.72	-0.54	4.833e-3	0.0494	(D) 0.90-3.23
PGK1_K48k	-0.46	0.09	0.55	0.64	-0.54	7.171e-4	0.0149	(D) 0.90-3.23
TXN_K39k	-0.37	0.17	0.60	0.61	-0.54	1.307e-3	0.0218	(D) 0.90-3.23
ENO1_K71k	-0.19	0.36	0.64	0.72	-0.55	2.490e-3	0.0323	(D) 0.90-3.23
ANXA5_K86k	-0.08	0.48	0.56	0.58	-0.56	2.704e-4	8.176e-3	(D) 0.90-3.23
ENO1_K193k	0.04	0.60	0.77	0.56	-0.56	2.111e-3	0.0293	(D) 0.90-3.23
VIM_K235k	0.04	0.63	0.58	0.70	-0.58	9.788e-4	0.0179	(D) 0.90-3.23
ENO1_K92k	-0.21	0.38	0.58	0.44	-0.59	5.031e-5	2.755e-3	(D) 0.90-3.23
ESD_K200k	-0.11	0.48	0.77	0.72	-0.59	4.050e-3	0.0440	(D) 0.90-3.23
P4HB_K409k	-0.06	0.53	0.59	0.65	-0.59	2.961e-3	0.0361	(D) 0.90-3.23
PGK1_K291k	-0.06	0.53	0.48	0.58	-0.59	8.222e-5	3.752e-3	(D) 0.90-3.23
ATOX1_K57k	-0.44	0.16	0.76	0.82	-0.60	4.492e-3	0.0471	(D) 0.90-3.23
SEPTIN11_K367k	0.02	0.62	0.75	0.51	-0.60	3.771e-3	0.0421	(D) 0.90-3.23
TPI1_K106k	-0.38	0.22	0.61	0.67	-0.60	7.124e-4	0.0149	(D) 0.90-3.23
ACSL3_K13k	-0.28	0.34	0.55	0.55	-0.61	8.733e-5	3.924e-3	(D) 0.90-3.23
FASN_K70k	-0.38	0.24	0.65	0.86	-0.61	4.045e-3	0.0440	(D) 0.90-3.23
TXN_K8k	-0.37	0.24	0.70	0.59	-0.61	8.316e-4	0.0162	(D) 0.90-3.23
ANXA1_K97k	-0.15	0.47	0.65	0.68	-0.62	7.324e-4	0.0150	(D) 0.90-3.23
NPEPPS_K455k	-0.54	0.09	0.56	0.53	-0.63	8.488e-4	0.0164	(D) 0.90-3.23
PKM_K141k	-0.28	0.35	0.41	0.56	-0.63	1.705e-5	1.332e-3	(D) 0.90-3.23
VCL_K1020k	-0.12	0.51	0.52	0.70	-0.63	2.874e-4	8.379e-3	(D) 0.90-3.23
CTNND1_K749k	-0.68	-0.04	0.58	0.50	-0.64	3.450e-3	0.0401	(D) 0.90-3.23
MYH9_K1410k	-0.26	0.38	0.69	0.75	-0.64	1.214e-3	0.0208	(D) 0.90-3.23
PGK1_K11k	-0.51	0.13	0.66	0.79	-0.64	1.370e-3	0.0223	(D) 0.90-3.23
PGK1_K264k	-0.16	0.50	0.60	0.84	-0.65	3.523e-3	0.0406	(D) 0.90-3.23
PTPA_K331k	-0.57	0.09	0.85	0.81	-0.65	4.128e-3	0.0445	(D) 0.90-3.23
LMNB2_K200k	-0.16	0.50	0.80	0.74	-0.66	2.123e-3	0.0294	(D) 0.90-3.23
PGK1_K41k	-0.20	0.46	0.77	0.65	-0.66	4.742e-3	0.0488	(D) 0.90-3.23
TALDO1_K321k	-0.36	0.31	0.75	0.80	-0.67	1.787e-3	0.0262	(D) 0.90-3.23
TPM1_K168k	-0.00	0.66	0.61	0.85	-0.67	3.220e-3	0.0383	(D) 0.90-3.23
MYH9_K540k	-0.31	0.37	0.74	0.64	-0.68	4.505e-4	0.0110	(D) 0.90-3.23
PGM2_K567k	-0.43	0.25	0.71	0.92	-0.68	3.069e-3	0.0370	(D) 0.90-3.23
TPM4_K217k	-0.15	0.54	0.56	0.72	-0.68	1.697e-4	5.932e-3	(D) 0.90-3.23
NUDT9_K319k	-0.52	0.16	0.65	0.76	-0.69	1.742e-3	0.0258	(D) 0.90-3.23
PGK1_K220k	-0.23	0.46	0.54	0.59	-0.69	1.192e-5	1.088e-3	(D) 0.90-3.23
PLS3_K545k	-0.35	0.34	0.79	0.78	-0.69	1.295e-3	0.0217	(D) 0.90-3.23
ALDOA_K162k	-0.58	0.11	0.73	0.71	-0.70	3.654e-4	9.708e-3	(D) 0.90-3.23
LMNA_K114k	-0.27	0.43	0.82	0.96	-0.70	3.543e-3	0.0407	(D) 0.90-3.23
GPI_K454k	-0.66	0.07	0.63	0.81	-0.72	3.348e-4	9.115e-3	(D) 0.90-3.23
LMNA_K311k	-0.17	0.54	0.84	0.76	-0.72	9.092e-4	0.0171	(D) 0.90-3.23
DERA_K111k	-0.29	0.44	0.58	0.73	-0.73	2.791e-3	0.0346	(D) 0.90-3.23
KRT7_K286k	-0.04	0.69	0.78	0.89	-0.73	4.792e-3	0.0491	(D) 0.90-3.23
TPM4_K112k	0.05	0.77	0.99	0.79	-0.73	3.323e-3	0.0393	(D) 0.90-3.23
TKT_K232k	-0.54	0.19	0.71	0.78	-0.74	3.988e-4	0.0103	(D) 0.90-3.23
VCL_K228k	-0.11	0.62	0.97	0.69	-0.74	3.877e-3	0.0428	(D) 0.90-3.23
VIM_K120k	0.18	0.92	0.55	1.00	-0.74	7.983e-4	0.0157	(D) 0.90-3.23
IDH1_K243k	-0.34	0.41	0.67	0.80	-0.75	3.131e-4	8.791e-3	(D) 0.90-3.23
TLN1_K2443k	-0.19	0.57	0.57	0.72	-0.76	2.665e-3	0.0336	(D) 0.90-3.23
VIM_K223k	0.14	0.90	0.94	1.02	-0.76	4.489e-3	0.0471	(D) 0.90-3.23
AKR1A1_K23k	-0.43	0.33	0.57	0.71	-0.77	2.945e-5	1.873e-3	(D) 0.90-3.23
EEA1_K1162k	-0.26	0.50	0.29	0.68	-0.77	2.040e-3	0.0286	(D) 0.90-3.23
ENO1_K80k	-0.28	0.49	0.92	0.83	-0.77	1.140e-3	0.0199	(D) 0.90-3.23
ACTB_K215k	-0.19	0.60	0.78	0.88	-0.78	1.503e-3	0.0236	(D) 0.90-3.23
ANXA2_K47k	-0.38	0.40	0.57	0.83	-0.78	1.122e-4	4.545e-3	(D) 0.90-3.23
PYGL_K29k	-0.16	0.62	0.81	0.79	-0.78	6.664e-4	0.0144	(D) 0.90-3.23
ANXA2_K157k	-0.29	0.51	0.47	0.49	-0.79	3.15e-8	2.392e-5	(D) 0.90-3.23
PURA_K266k	-0.46	0.33	0.84	0.61	-0.79	1.923e-3	0.0275	(D) 0.90-3.23
ESD_K247k	-0.27	0.53	0.82	0.72	-0.80	4.233e-4	0.0106	(D) 0.90-3.23
FLNA_K2621k	-0.43	0.37	0.75	0.87	-0.80	5.129e-4	0.0119	(D) 0.90-3.23
LMNA_K233k	-0.30	0.51	0.64	0.97	-0.80	4.656e-4	0.0112	(D) 0.90-3.23
PGK1_K56k	0.00	0.80	0.78	0.76	-0.80	4.796e-4	0.0114	(D) 0.90-3.23
TPM1_K48k	-0.16	0.65	0.81	0.87	-0.80	1.115e-3	0.0195	(D) 0.90-3.23
ALDH6A1_K47k	-0.33	0.48	0.66	1.06	-0.81	1.328e-3	0.0220	(D) 0.90-3.23
ENO1_K89k	-0.01	0.80	0.77	0.77	-0.81	1.650e-4	5.851e-3	(D) 0.90-3.23
FASN_K1878k	-0.70	0.11	0.61	0.86	-0.81	5.517e-4	0.0126	(D) 0.90-3.23
LMNB2_K133k	-0.52	0.29	0.90	0.93	-0.81	1.424e-3	0.0229	(D) 0.90-3.23
PDIA3_K460k	-0.25	0.57	0.68	0.93	-0.81	1.201e-3	0.0206	(D) 0.90-3.23
ALB_K198k	-0.06	0.76	1.18	0.97	-0.82	4.904e-3	0.0498	(D) 0.90-3.23
PGK1_K216k	-0.24	0.57	0.59	0.81	-0.82	3.782e-5	2.167e-3	(D) 0.90-3.23
FBXW2_K298k	-0.25	0.58	0.84	0.87	-0.83	5.472e-4	0.0125	(D) 0.90-3.23
LMNB2_K393k	-0.05	0.78	0.74	0.75	-0.83	1.326e-3	0.0220	(D) 0.90-3.23
PSAP_K417k	-0.34	0.48	0.93	1.13	-0.83	2.804e-3	0.0347	(D) 0.90-3.23
TKT_K314k	-0.86	-0.03	1.03	1.14	-0.83	4.688e-3	0.0484	(D) 0.90-3.23
TPM1_K259k	-0.38	0.44	0.91	0.94	-0.83	1.308e-3	0.0218	(D) 0.90-3.23
ALDH6A1_K341k	-0.19	0.65	0.87	0.74	-0.84	3.401e-3	0.0398	(D) 0.90-3.23
GGCT_K50k	-0.28	0.57	0.56	0.90	-0.84	6.442e-4	0.0140	(D) 0.90-3.23
PKM_K62k	-0.51	0.33	0.52	0.56	-0.84	2.20e-7	7.013e-5	(D) 0.90-3.23
KRT19_K111k	-0.44	0.41	0.91	0.69	-0.85	1.436e-4	5.328e-3	(D) 0.90-3.23
MIF_K78k	-0.69	0.16	0.76	0.78	-0.85	6.348e-5	3.112e-3	(D) 0.90-3.23
ADK_K256k	-0.39	0.47	0.93	0.56	-0.86	4.498e-4	0.0110	(D) 0.90-3.23
LMNA_K265k	-0.24	0.63	0.90	0.85	-0.86	4.272e-4	0.0106	(D) 0.90-3.23
PKM_K166k	-0.28	0.57	0.92	0.77	-0.86	3.324e-4	9.115e-3	(D) 0.90-3.23
SWAP70_K278k	-0.21	0.65	0.71	0.70	-0.86	2.759e-5	1.766e-3	(D) 0.90-3.23
ACTR1B_K329k	-0.39	0.48	0.88	0.85	-0.87	3.171e-3	0.0380	(D) 0.90-3.23
BLVRA_K269k	-0.88	-0.01	0.83	0.86	-0.87	1.813e-4	6.121e-3	(D) 0.90-3.23
KRT19_K97k	-0.62	0.25	1.18	1.12	-0.87	4.574e-3	0.0477	(D) 0.90-3.23
LMNA_K378k	-0.34	0.53	0.83	0.78	-0.87	8.407e-5	3.801e-3	(D) 0.90-3.23
PNPO_K100k	-0.47	0.40	0.90	0.84	-0.87	1.197e-3	0.0206	(D) 0.90-3.23
TPM4_K251k	-0.29	0.58	0.47	0.85	-0.88	3.768e-5	2.167e-3	(D) 0.90-3.23
SERPINA1_K324k	-0.08	0.81	0.57	0.68	-0.89	4.605e-4	0.0112	(D) 0.90-3.23
LMNA_K97k	-0.63	0.27	1.08	0.82	-0.90	5.778e-4	0.0130	(D) 0.90-3.23
PEBP1_K77k	-0.32	0.58	0.48	0.88	-0.90	1.253e-5	1.121e-3	(D) 0.90-3.23
ACTB_K213k	-0.39	0.52	0.67	1.15	-0.91	5.591e-4	0.0127	(D) 0.90-3.23
EEA1_K700k	-0.49	0.42	0.98	0.82	-0.91	9.184e-4	0.0171	(D) 0.90-3.23
PKM_K266k	-0.50	0.42	0.66	1.01	-0.91	1.077e-4	4.444e-3	(D) 0.90-3.23
TPM4_K259k	-0.34	0.57	0.84	0.96	-0.91	2.208e-4	6.997e-3	(D) 0.90-3.23
ENO1_K228k	-0.37	0.55	1.05	1.05	-0.92	1.235e-3	0.0209	(D) 0.90-3.23
PEBP1_K62k	-0.29	0.63	1.00	0.78	-0.92	2.222e-3	0.0300	(D) 0.90-3.23
TPM4_K168k	-0.28	0.64	0.62	1.04	-0.92	1.438e-4	5.328e-3	(D) 0.90-3.23
ALDH6A1_K52k	-0.82	0.11	0.82	0.98	-0.93	2.248e-4	7.035e-3	(D) 0.90-3.23
ANXA2_K176k	-0.41	0.53	0.83	1.32	-0.93	1.694e-3	0.0253	(D) 0.90-3.23
MYO6_K1285k	-0.58	0.36	0.86	1.31	-0.93	1.760e-3	0.0260	(D) 0.90-3.23
PGK1_K131k	-0.52	0.42	0.78	0.81	-0.93	2.298e-5	1.544e-3	(D) 0.90-3.23
TF_K315k	-0.33	0.61	1.26	1.21	-0.93	4.475e-3	0.0471	(D) 0.90-3.23
ANXA5_K76k	-0.09	0.84	0.61	0.75	-0.94	1.540e-6	2.434e-4	(D) 0.90-3.23
LLGL1_K1064k	-0.52	0.42	1.28	1.00	-0.94	2.230e-3	0.0301	(D) 0.90-3.23
ENO1_K233k	-0.45	0.49	0.84	0.67	-0.95	1.738e-5	1.332e-3	(D) 0.90-3.23
ENO1_K81k	-0.32	0.62	0.86	0.73	-0.95	2.275e-5	1.544e-3	(D) 0.90-3.23
LMNA_K108k	-0.55	0.40	1.04	1.01	-0.95	6.059e-4	0.0134	(D) 0.90-3.23
PGM2_K91k	-0.61	0.34	0.75	0.88	-0.95	1.125e-4	4.545e-3	(D) 0.90-3.23
ANXA2_K115k	-0.14	0.82	0.48	0.80	-0.96	1.083e-6	1.908e-4	(D) 0.90-3.23
PKM_K261k	-0.63	0.33	0.71	0.88	-0.96	4.220e-5	2.350e-3	(D) 0.90-3.23
DBI_K72k	-0.65	0.32	0.84	1.03	-0.97	3.483e-4	9.380e-3	(D) 0.90-3.23
UBA6_K1011k	-0.81	0.16	1.06	0.78	-0.97	4.136e-4	0.0105	(D) 0.90-3.23
FASN_K1072k	-1.19	-0.21	1.40	1.08	-0.98	4.262e-3	0.0454	(D) 0.90-3.23
SOD1_K10k	-0.44	0.55	0.94	1.07	-0.99	4.462e-3	0.0471	(D) 0.90-3.23
ANXA2_K329k	0.22	1.22	0.87	0.60	-1.00	2.773e-4	8.240e-3	(D) 0.90-3.23
KRT7_K326k	-0.60	0.40	0.90	0.92	-1.00	1.039e-4	4.322e-3	(D) 0.90-3.23
PDLIM2_K532k	-0.69	0.31	0.87	0.83	-1.00	2.569e-5	1.666e-3	(D) 0.90-3.23
PEBP1_K150k	-0.63	0.37	0.92	1.28	-1.00	2.504e-3	0.0324	(D) 0.90-3.23
TPM4_K15k	-0.28	0.72	1.13	0.99	-1.00	1.202e-3	0.0206	(D) 0.90-3.23
LDHA_K126k	-0.60	0.40	0.66	0.86	-1.01	3.662e-6	4.512e-4	(D) 0.90-3.23
SH3BGRL_K19k	-1.05	-0.03	0.99	0.87	-1.01	2.301e-3	0.0306	(D) 0.90-3.23
ANXA3_K137k	-0.68	0.35	1.03	1.23	-1.03	1.690e-3	0.0253	(D) 0.90-3.23
PGK1_K382k	-0.65	0.38	0.85	0.90	-1.03	4.195e-4	0.0105	(D) 0.90-3.23
TPM4_K248k	-0.45	0.58	0.77	0.95	-1.03	3.047e-5	1.889e-3	(D) 0.90-3.23
ALB_K383k	-0.32	0.72	1.46	1.20	-1.04	3.571e-3	0.0408	(D) 0.90-3.23
PTPA_K63k	-0.62	0.42	0.71	0.53	-1.04	4.862e-4	0.0115	(D) 0.90-3.23
TKT_K310k	-0.56	0.47	0.93	0.92	-1.04	8.953e-5	3.966e-3	(D) 0.90-3.23
VCL_K992k	-0.26	0.78	1.27	1.17	-1.04	1.527e-3	0.0238	(D) 0.90-3.23
ALDH4A1_K93k	-0.94	0.12	1.19	0.82	-1.06	2.935e-4	8.465e-3	(D) 0.90-3.23
COL14A1_K1101k	-0.14	0.92	1.10	1.27	-1.06	4.832e-3	0.0494	(D) 0.90-3.23
NAT1_K309k	-0.74	0.33	1.17	1.57	-1.07	3.770e-3	0.0421	(D) 0.90-3.23
PKM_K186k	-1.00	0.07	0.76	0.40	-1.07	4.791e-3	0.0491	(D) 0.90-3.23
POSTN_K302k	0.10	1.17	0.87	1.26	-1.07	4.093e-4	0.0104	(D) 0.90-3.23
POSTN_K435k	-1.07	-0.01	1.09	1.53	-1.07	2.665e-3	0.0336	(D) 0.90-3.23
CAVIN1_K137k	0.08	1.16	1.03	1.31	-1.08	4.168e-3	0.0447	(D) 0.90-3.23
INF2_K666k	-0.91	0.17	1.11	1.30	-1.08	4.744e-3	0.0488	(D) 0.90-3.23
PDCD6IP_K625k	-0.85	0.23	0.95	0.94	-1.08	3.454e-3	0.0401	(D) 0.90-3.23
PPIL2_K482k_K490k	-0.10	0.97	0.25	0.97	-1.08	3.029e-3	0.0367	(D) 0.90-3.23
S100A10_K47k	-0.34	0.74	0.82	1.01	-1.08	1.807e-4	6.120e-3	(D) 0.90-3.23
UGP2_K291k	-0.39	0.69	1.13	1.02	-1.08	2.498e-3	0.0324	(D) 0.90-3.23
ACAT1_K190k	-1.09	0.00	1.22	1.46	-1.09	3.020e-3	0.0367	(D) 0.90-3.23
ANXA4_K59k	-0.64	0.45	0.94	0.74	-1.09	3.720e-5	2.167e-3	(D) 0.90-3.23
HNMT_K99k	-0.67	0.42	0.63	1.19	-1.09	1.661e-3	0.0250	(D) 0.90-3.23
KRT8_K150k	-0.81	0.28	1.32	1.03	-1.09	1.060e-3	0.0189	(D) 0.90-3.23
SERPINA1_K359k	-0.49	0.60	1.17	1.33	-1.09	2.718e-3	0.0341	(D) 0.90-3.23
GNPNAT1_K152k	-0.73	0.37	0.72	0.99	-1.10	2.136e-5	1.493e-3	(D) 0.90-3.23
IDH1_K81k	-0.92	0.19	0.82	1.02	-1.10	1.974e-5	1.430e-3	(D) 0.90-3.23
LMNA_K316k	-0.52	0.58	1.06	0.73	-1.10	1.925e-5	1.416e-3	(D) 0.90-3.23
LUM_K305k	-0.18	0.92	0.74	1.38	-1.10	2.915e-4	8.451e-3	(D) 0.90-3.23
UGDH_K107k	-0.53	0.58	0.90	1.35	-1.11	8.922e-4	0.0169	(D) 0.90-3.23
ANXA2_K324k	-0.58	0.54	0.68	0.69	-1.12	6.63e-8	3.438e-5	(D) 0.90-3.23
TPM1_K59k	-0.27	0.84	1.40	1.17	-1.12	4.089e-3	0.0442	(D) 0.90-3.23
DCN_K74k	-0.17	0.96	1.11	1.70	-1.13	3.257e-3	0.0386	(D) 0.90-3.23
HMGCS2_K83k	-1.27	-0.15	0.99	1.63	-1.13	3.614e-3	0.0410	(D) 0.90-3.23
IDH1_K224k	-0.91	0.22	0.72	0.87	-1.13	8.17e-7	1.611e-4	(D) 0.90-3.23
AKR1A1_K13k	-0.69	0.44	1.11	0.96	-1.14	1.082e-3	0.0191	(D) 0.90-3.23
AKR1C3_K161k	-0.58	0.57	0.88	1.26	-1.15	2.197e-3	0.0299	(D) 0.90-3.23
P4HB_K283k	-0.53	0.64	1.00	1.61	-1.16	2.276e-3	0.0305	(D) 0.90-3.23
GC_K70k	-0.44	0.73	0.69	0.84	-1.17	2.002e-5	1.430e-3	(D) 0.90-3.23
ANXA2_K152k	-0.37	0.81	0.92	0.75	-1.18	2.278e-6	3.254e-4	(D) 0.90-3.23
VCL_K170k	-0.07	1.11	1.14	1.09	-1.18	3.047e-4	8.605e-3	(D) 0.90-3.23
ACAT1_K124k	-1.38	-0.17	1.29	1.36	-1.20	7.660e-4	0.0153	(D) 0.90-3.23
PRELP_K213k	-0.44	0.77	1.11	1.67	-1.21	1.945e-3	0.0278	(D) 0.90-3.23
S100A10_K54k	-0.45	0.76	0.72	0.83	-1.21	1.68e-7	6.249e-5	(D) 0.90-3.23
C11orf54_K174k	-0.71	0.52	0.63	0.96	-1.22	1.181e-4	4.613e-3	(D) 0.90-3.23
LMNA_K319k	-0.24	0.99	1.27	1.13	-1.23	7.480e-4	0.0152	(D) 0.90-3.23
PEBP1_K47k	-0.96	0.27	0.97	1.04	-1.23	3.165e-5	1.936e-3	(D) 0.90-3.23
ALB_K305k	-0.57	0.67	1.67	1.47	-1.24	3.134e-3	0.0377	(D) 0.90-3.23
ANXA2_K302k	-0.56	0.69	0.66	0.93	-1.25	2.41e-7	7.056e-5	(D) 0.90-3.23
KRT8_K511k	-0.94	0.32	1.56	1.30	-1.25	1.233e-3	0.0209	(D) 0.90-3.23
SERPINA1_K159k	0.18	1.43	1.45	1.63	-1.25	3.024e-3	0.0367	(D) 0.90-3.23
PLEC_K3503k	-0.52	0.75	1.28	0.90	-1.26	8.974e-5	3.966e-3	(D) 0.90-3.23
DCN_K105k	-0.03	1.24	0.99	1.54	-1.27	3.321e-4	9.115e-3	(D) 0.90-3.23
ANXA2_K313k	-0.62	0.66	0.65	0.71	-1.28	7.55e-10	2.479e-6	(D) 0.90-3.23
FASN_K235k	-1.22	0.07	1.35	1.14	-1.28	3.853e-4	0.0101	(D) 0.90-3.23
GGPS1_K273k	-0.47	0.81	1.23	1.21	-1.28	7.662e-4	0.0153	(D) 0.90-3.23
MYH11_K579k	-0.14	1.14	0.69	1.12	-1.28	3.518e-3	0.0406	(D) 0.90-3.23
S100A10_K37k	-0.40	0.87	0.56	0.82	-1.28	3.02e-9	4.833e-6	(D) 0.90-3.23
FASN_K1065k	-0.91	0.38	1.08	1.05	-1.29	1.396e-4	5.277e-3	(D) 0.90-3.23
TPM1_K76k	-0.55	0.74	0.35	0.92	-1.29	1.277e-3	0.0215	(D) 0.90-3.23
ALDH2_K73k	0.24	1.54	0.76	0.79	-1.30	3.390e-3	0.0398	(D) 0.90-3.23
ANXA2_K169k	-0.59	0.70	0.60	1.00	-1.30	1.32e-7	5.416e-5	(D) 0.90-3.23
S100A10_K23k	-0.52	0.78	0.76	0.81	-1.30	2.93e-7	7.812e-5	(D) 0.90-3.23
CMBL_K36k	-1.79	-0.48	1.59	1.56	-1.31	2.543e-3	0.0326	(D) 0.90-3.23
POSTN_K704k	-1.07	0.24	1.21	1.51	-1.31	2.288e-3	0.0305	(D) 0.90-3.23
MYH11_K1028k	-0.59	0.73	0.80	1.17	-1.32	2.738e-3	0.0342	(D) 0.90-3.23
COG4_K123k	-1.43	-0.10	0.96	0.59	-1.33	3.210e-3	0.0383	(D) 0.90-3.23
MFAP4_K270k	-0.55	0.81	1.16	1.31	-1.35	6.767e-4	0.0145	(D) 0.90-3.23
OGN_K195k	0.05	1.40	1.17	1.54	-1.35	8.528e-4	0.0164	(D) 0.90-3.23
ORM1_K179k	0.39	1.73	1.29	1.36	-1.35	3.282e-4	9.109e-3	(D) 0.90-3.23
S100A10_K57k	-0.51	0.84	0.73	0.74	-1.35	3.31e-9	4.833e-6	(D) 0.90-3.23
VCL_K1038k	-0.31	1.04	1.90	1.18	-1.35	3.157e-3	0.0379	(D) 0.90-3.23
CAVIN3_K208k	-0.92	0.44	0.95	0.64	-1.36	2.477e-3	0.0323	(D) 0.90-3.23
ANXA2_K148k	-0.67	0.70	0.71	0.87	-1.37	1.81e-8	1.735e-5	(D) 0.90-3.23
CC2D1A_K735k	-0.35	1.03	1.55	1.59	-1.38	1.066e-3	0.0189	(D) 0.90-3.23
APOH_K301k	-0.52	0.86	1.45	1.66	-1.39	1.055e-3	0.0188	(D) 0.90-3.23
ORM1_K182k	0.21	1.60	1.43	1.54	-1.39	7.350e-4	0.0150	(D) 0.90-3.23
TPM1_K70k	-0.24	1.15	1.04	1.35	-1.39	3.377e-4	9.169e-3	(D) 0.90-3.23
WDR36_K426k	-0.74	0.65	0.97	1.11	-1.39	4.235e-4	0.0106	(D) 0.90-3.23
MYH11_K1455k	-0.86	0.54	0.84	1.25	-1.40	9.388e-4	0.0174	(D) 0.90-3.23
PTGR1_K75k	-0.97	0.44	1.17	1.61	-1.42	1.167e-3	0.0202	(D) 0.90-3.23
TPM1_K248k	-0.49	0.93	1.14	0.96	-1.42	3.026e-5	1.888e-3	(D) 0.90-3.23
GSR_K189k	-1.18	0.25	1.66	1.09	-1.43	6.217e-4	0.0137	(D) 0.90-3.23
KRT19_K140k	-0.98	0.44	1.70	1.53	-1.43	1.705e-3	0.0254	(D) 0.90-3.23
TALDO1_K337k	-1.54	-0.10	1.22	1.59	-1.44	2.062e-4	6.714e-3	(D) 0.90-3.23
KRT19_K215k	-1.36	0.09	1.51	1.50	-1.45	9.757e-4	0.0179	(D) 0.90-3.23
S100A10_K28k	-0.80	0.64	0.91	0.85	-1.45	6.39e-8	3.438e-5	(D) 0.90-3.23
SELENBP1_K379k	-0.85	0.59	1.09	1.62	-1.45	1.969e-4	6.511e-3	(D) 0.90-3.23
GPI_K447k	-0.09	1.37	1.42	1.17	-1.46	8.751e-4	0.0167	(D) 0.90-3.23
EEF1A2_K179k	-2.17	-0.69	2.24	1.54	-1.47	4.394e-3	0.0466	(D) 0.90-3.23
MYH11_K1263k	-0.68	0.78	1.11	1.11	-1.47	2.940e-6	3.916e-4	(D) 0.90-3.23
APOH_K52k	-0.22	1.27	1.30	1.29	-1.49	8.499e-4	0.0164	(D) 0.90-3.23
CLIC6_K594k	-0.69	0.80	1.19	2.14	-1.49	3.760e-3	0.0421	(D) 0.90-3.23
HPX_K80k	-0.20	1.32	0.93	1.04	-1.51	3.539e-3	0.0407	(D) 0.90-3.23
DCN_K242k	-0.10	1.43	1.60	2.17	-1.52	2.781e-3	0.0346	(D) 0.90-3.23
POSTN_K778k_2	-1.87	-0.34	1.64	1.90	-1.52	1.823e-3	0.0265	(D) 0.90-3.23
TAGLN_K78k	-0.72	0.80	1.43	1.10	-1.52	1.511e-3	0.0236	(D) 0.90-3.23
ANXA2_K279k	-0.76	0.76	0.73	0.81	-1.53	1.48e-10	1.454e-6	(D) 0.90-3.23
GSR_K296k	-1.08	0.45	1.17	0.99	-1.53	1.803e-3	0.0264	(D) 0.90-3.23
DCN_K97k	-0.32	1.22	1.52	2.10	-1.54	2.211e-3	0.0300	(D) 0.90-3.23
POSTN_K789k	-1.68	-0.14	1.34	1.78	-1.54	4.907e-3	0.0498	(D) 0.90-3.23
CSRP1_K168k	-1.14	0.40	1.77	0.90	-1.55	1.732e-4	5.996e-3	(D) 0.90-3.23
GALE_K338k	-0.93	0.63	1.39	1.08	-1.56	2.274e-3	0.0305	(D) 0.90-3.23
TPM1_K217k	-0.11	1.46	1.19	1.72	-1.57	3.796e-3	0.0423	(D) 0.90-3.23
POSTN_K747k	-0.60	1.00	0.70	2.79	-1.60	4.620e-3	0.0479	(D) 0.90-3.23
CRIP1_K30k	-1.75	-0.12	1.96	1.84	-1.62	1.975e-3	0.0281	(D) 0.90-3.23
POSTN_K649k	-2.77	-1.15	1.82	2.41	-1.62	4.794e-3	0.0491	(D) 0.90-3.23
LMNA_K261k	-0.70	0.92	1.45	1.23	-1.63	3.316e-4	9.115e-3	(D) 0.90-3.23
DSTN_K127k	-1.35	0.29	1.78	2.40	-1.64	4.078e-3	0.0442	(D) 0.90-3.23
MYO1C_K281k	-0.21	1.43	0.82	1.21	-1.64	7.637e-5	3.549e-3	(D) 0.90-3.23
ZNF875_K246k	-0.54	1.10	1.31	1.41	-1.65	1.502e-3	0.0236	(D) 0.90-3.23
SELENBP1_K125k	-0.65	1.05	0.99	1.28	-1.70	3.433e-6	4.298e-4	(D) 0.90-3.23
DCN_K102k	-0.37	1.34	1.82	2.40	-1.71	2.734e-3	0.0342	(D) 0.90-3.23
GLYATL1_K121k	-2.92	-1.17	1.89	1.98	-1.75	3.536e-3	0.0407	(D) 0.90-3.23
KRT7_K117k	-1.49	0.26	1.63	1.57	-1.75	1.125e-4	4.545e-3	(D) 0.90-3.23
INPP4B_K111k	-1.38	0.43	1.91	0.97	-1.81	7.465e-5	3.505e-3	(D) 0.90-3.23
LUM_K84k	-0.05	1.76	1.68	1.49	-1.81	8.760e-5	3.924e-3	(D) 0.90-3.23
HMGCS2_K354k	-2.96	-1.13	2.07	2.44	-1.83	2.434e-3	0.0319	(D) 0.90-3.23
ALDH1A1_K362k	0.26	2.10	1.64	1.07	-1.84	3.891e-3	0.0428	(D) 0.90-3.23
POSTN_K497k	-1.42	0.42	2.30	2.11	-1.84	2.143e-3	0.0294	(D) 0.90-3.23
POSTN_K55k	-1.85	0.01	1.55	1.84	-1.86	1.732e-4	5.996e-3	(D) 0.90-3.23
COL6A1_K134k	-0.32	1.55	1.48	1.04	-1.87	9.147e-5	3.998e-3	(D) 0.90-3.23
ANXA2_K81k	-0.69	1.20	1.32	1.91	-1.89	4.084e-4	0.0104	(D) 0.90-3.23
KRT7_K122k	-1.44	0.45	1.46	1.94	-1.89	1.157e-4	4.610e-3	(D) 0.90-3.23
ITIH1_K57k	-0.88	1.02	1.39	2.42	-1.90	2.394e-3	0.0316	(D) 0.90-3.23
STARD3_K372k_K377k	-0.55	1.36	1.35	1.59	-1.90	3.718e-5	2.167e-3	(D) 0.90-3.23
MYO1C_K709k	-1.16	0.74	0.94	0.70	-1.91	6.224e-4	0.0137	(D) 0.90-3.23
CCDC141_K1088k	-0.79	1.14	1.04	1.10	-1.93	9.479e-4	0.0175	(D) 0.90-3.23
MYH11_K78k	-1.04	0.89	1.19	1.44	-1.93	1.028e-3	0.0185	(D) 0.90-3.23
NAT1_K250k	-2.00	-0.04	1.89	2.12	-1.96	5.802e-4	0.0130	(D) 0.90-3.23
DNPEP_K415k	-1.51	0.45	1.51	1.56	-1.97	2.308e-3	0.0306	(D) 0.90-3.23
TF_K252k	0.01	1.99	2.03	1.67	-1.98	4.557e-4	0.0111	(D) 0.90-3.23
UGDH_K264k	-1.17	0.81	0.75	1.52	-1.99	5.334e-6	5.974e-4	(D) 0.90-3.23
PIP_K38k	-3.57	-1.54	2.53	2.28	-2.02	3.242e-3	0.0385	(D) 0.90-3.23
CAVIN1_K113k	-0.40	1.63	1.57	1.68	-2.03	9.648e-4	0.0177	(D) 0.90-3.23
GGCT_K161k	-1.99	0.05	1.54	1.11	-2.04	2.764e-4	8.240e-3	(D) 0.90-3.23
MYH11_K1626k	-0.95	1.09	1.35	1.40	-2.04	2.100e-4	6.779e-3	(D) 0.90-3.23
AKR1C3_K246k	-1.19	0.86	1.68	1.53	-2.05	5.713e-5	2.963e-3	(D) 0.90-3.23
GAPDH_K259k	-1.45	0.59	2.43	2.58	-2.05	2.915e-3	0.0357	(D) 0.90-3.23
GGPS1_K270k	-0.98	1.09	1.00	1.00	-2.07	7.029e-5	3.363e-3	(D) 0.90-3.23
KRT19_K370k	-2.04	0.12	2.49	1.48	-2.16	2.508e-4	7.773e-3	(D) 0.90-3.23
ACAT1_K202k	-2.22	0.01	2.19	1.84	-2.24	1.028e-4	4.292e-3	(D) 0.90-3.23
HMGCS2_K310k	-3.62	-1.29	1.69	3.12	-2.33	3.621e-3	0.0411	(D) 0.90-3.23
HSP90AA1_K703k	-1.19	1.38	2.15	1.67	-2.57	2.716e-3	0.0341	(D) 0.90-3.23
POSTN_K556k	-0.58	2.07	0.97	2.26	-2.65	2.432e-3	0.0319	(D) 0.90-3.23
VCAN_K98k	-1.62	1.11	3.16	2.50	-2.74	3.565e-3	0.0408	(D) 0.90-3.23
UGDH_K173k	-2.16	0.76	1.75	1.79	-2.92	5.04e-8	3.313e-5	(D) 0.90-3.23
VCAN_K73k	-1.94	1.17	2.18	2.59	-3.10	5.113e-4	0.0119	(D) 0.90-3.23

## Sheet: phosphoproteome_SETD7protein
Entity Name	(A) -2.07--0.23	(D) 0.90-3.23	(A) -2.07--0.23	(D) 0.90-3.23	Log Ratio	p-Value	q-Value	Higher in
ACIN1_S885s	0.19	-0.21	0.49	0.43	0.40	1.283e-3	0.0126	(A) -2.07--0.23
BCL9L_S813s	0.36	-0.04	0.52	0.46	0.40	9.340e-3	0.0498	(A) -2.07--0.23
UTP3_S37s	0.24	-0.16	0.42	0.60	0.40	3.526e-3	0.0254	(A) -2.07--0.23
CHD8_T1982t	0.06	-0.35	0.52	0.48	0.41	3.783e-3	0.0267	(A) -2.07--0.23
SMARCA5_S66s	0.28	-0.13	0.51	0.48	0.41	1.987e-3	0.0170	(A) -2.07--0.23
AEBP2_S24s	0.24	-0.18	0.51	0.48	0.42	1.645e-3	0.0149	(A) -2.07--0.23
CPSF6_T444t	0.25	-0.18	0.39	0.71	0.42	7.754e-3	0.0441	(A) -2.07--0.23
DNt_TIP2_S141s	0.26	-0.16	0.50	0.56	0.42	8.056e-3	0.0452	(A) -2.07--0.23
KMT2E_S1362s	0.20	-0.22	0.63	0.47	0.42	8.025e-3	0.0451	(A) -2.07--0.23
PPP1R35_S47s	0.26	-0.16	0.46	0.55	0.42	3.291e-3	0.0242	(A) -2.07--0.23
SMARCA4_S610s	0.23	-0.19	0.60	0.62	0.42	9.149e-3	0.0491	(A) -2.07--0.23
SRRM1_S886s	0.13	-0.28	0.53	0.63	0.42	7.013e-3	0.0411	(A) -2.07--0.23
TFIP11_S210s	0.31	-0.10	0.55	0.48	0.42	2.682e-3	0.0210	(A) -2.07--0.23
AFF4_S1055s	0.29	-0.14	0.39	0.44	0.43	3.491e-4	5.136e-3	(A) -2.07--0.23
BCLAF1_S385s	0.23	-0.20	0.55	0.54	0.43	3.395e-3	0.0248	(A) -2.07--0.23
BUD13_S325s	0.34	-0.09	0.70	0.51	0.43	7.658e-3	0.0437	(A) -2.07--0.23
MCRS1_T103t	0.33	-0.09	0.53	0.49	0.43	3.410e-3	0.0248	(A) -2.07--0.23
PPP6R1_S530s_S531s	0.24	-0.19	0.55	0.40	0.43	1.021e-3	0.0108	(A) -2.07--0.23
RPRD2_S769s	0.18	-0.26	0.68	0.57	0.43	9.122e-3	0.0490	(A) -2.07--0.23
ZC3H4_S1269s_S1275s	0.13	-0.30	0.54	0.55	0.43	3.050e-3	0.0230	(A) -2.07--0.23
RAI1_S1119s	0.25	-0.19	0.60	0.57	0.44	6.740e-3	0.0399	(A) -2.07--0.23
SNIP1_S35s	0.05	-0.38	0.63	0.58	0.44	6.666e-3	0.0396	(A) -2.07--0.23
SRRM2_S346s_T348t_S351s	0.44	-0.00	0.64	0.59	0.44	8.526e-3	0.0469	(A) -2.07--0.23
TPR_S379s	0.50	0.06	0.56	0.45	0.44	1.358e-3	0.0131	(A) -2.07--0.23
ZNF687_S271s	0.16	-0.28	0.67	0.59	0.44	8.951e-3	0.0484	(A) -2.07--0.23
KDM2B_S1031s	0.19	-0.26	0.78	0.45	0.45	8.622e-3	0.0472	(A) -2.07--0.23
POLR2A_S1882s	0.15	-0.30	0.48	0.53	0.45	1.109e-3	0.0114	(A) -2.07--0.23
PRPF38A_S193s_S194s	0.07	-0.38	0.62	0.61	0.45	5.988e-3	0.0368	(A) -2.07--0.23
SMC5_S35s	0.41	-0.05	0.68	0.56	0.45	7.931e-3	0.0447	(A) -2.07--0.23
UBE4B_S88s	0.34	-0.11	0.59	0.59	0.45	4.123e-3	0.0283	(A) -2.07--0.23
DDX20_S677s_S678s	0.19	-0.28	0.63	0.71	0.46	9.260e-3	0.0495	(A) -2.07--0.23
SAFB_S234s	0.11	-0.35	0.71	0.43	0.46	3.281e-3	0.0242	(A) -2.07--0.23
SART1_S591s_S598s	0.43	-0.04	0.76	0.50	0.46	6.878e-3	0.0405	(A) -2.07--0.23
SCAF11_S338s	-0.05	-0.51	0.70	0.54	0.46	6.417e-3	0.0386	(A) -2.07--0.23
SETD5_S852s_T855t	0.23	-0.23	0.61	0.50	0.46	8.190e-3	0.0457	(A) -2.07--0.23
TCF20_S1005s	0.10	-0.36	0.67	0.61	0.46	6.621e-3	0.0394	(A) -2.07--0.23
BCL9_T257t	0.24	-0.23	0.68	0.66	0.47	8.559e-3	0.0470	(A) -2.07--0.23
BCL9L_S947s	0.28	-0.20	0.61	0.64	0.47	8.426e-3	0.0465	(A) -2.07--0.23
BOD1L1_S1318s	0.34	-0.12	0.50	0.65	0.47	5.559e-3	0.0349	(A) -2.07--0.23
BRD4_S601s	0.26	-0.21	0.64	0.30	0.47	7.096e-4	8.383e-3	(A) -2.07--0.23
DHX16_S103s_S106s	0.34	-0.13	0.68	0.65	0.47	7.554e-3	0.0433	(A) -2.07--0.23
HNRNPU_S271s	0.24	-0.24	0.50	0.76	0.47	6.031e-3	0.0369	(A) -2.07--0.23
MGA_S449s	0.37	-0.11	0.64	0.55	0.47	3.128e-3	0.0234	(A) -2.07--0.23
MTA2_S54s	0.17	-0.31	0.75	0.51	0.47	5.904e-3	0.0364	(A) -2.07--0.23
NONO_T450t	0.37	-0.10	0.58	0.51	0.47	1.487e-3	0.0139	(A) -2.07--0.23
NSRP1_T275t	0.37	-0.10	0.64	0.65	0.47	6.095e-3	0.0372	(A) -2.07--0.23
NUP153_S209s	0.24	-0.23	0.79	0.54	0.47	9.194e-3	0.0492	(A) -2.07--0.23
RBM15_S700s	0.10	-0.37	0.57	0.56	0.47	1.815e-3	0.0160	(A) -2.07--0.23
SRRM2_S1083s	0.09	-0.39	0.79	0.50	0.47	7.212e-3	0.0419	(A) -2.07--0.23
SRRM2_S1124s	0.34	-0.13	0.54	0.65	0.47	2.946e-3	0.0224	(A) -2.07--0.23
TFIP11_S59s	0.27	-0.20	0.49	0.44	0.47	2.432e-4	3.979e-3	(A) -2.07--0.23
SPEN_S736s_S740s	0.11	-0.38	0.71	0.66	0.48	8.196e-3	0.0457	(A) -2.07--0.23
DCAF15_S310s	0.19	-0.29	0.75	0.55	0.48	6.707e-3	0.0398	(A) -2.07--0.23
GTF3C2_T895t_S901s	0.39	-0.09	0.63	0.68	0.48	5.873e-3	0.0363	(A) -2.07--0.23
KANSL3_S536s	0.50	0.03	0.47	0.44	0.48	1.437e-3	0.0136	(A) -2.07--0.23
KDM1A_S166s	0.26	-0.22	0.53	0.53	0.48	7.652e-4	8.868e-3	(A) -2.07--0.23
POM121C_S83s_S86s	0.21	-0.26	0.54	0.58	0.48	1.371e-3	0.0132	(A) -2.07--0.23
s_SB_S366s	0.18	-0.29	0.57	0.62	0.48	2.807e-3	0.0216	(A) -2.07--0.23
SMARCA5_T113t	0.02	-0.46	0.67	0.72	0.48	9.136e-3	0.0490	(A) -2.07--0.23
SRRM1_S781s_S789s	0.34	-0.14	0.56	0.52	0.48	1.072e-3	0.0111	(A) -2.07--0.23
SRRM2_S2132s	0.13	-0.35	0.57	0.48	0.48	8.015e-4	9.143e-3	(A) -2.07--0.23
ZBTB21_S1003s	0.61	0.13	0.68	0.59	0.48	4.663e-3	0.0309	(A) -2.07--0.23
ZSCAN29_S153s	0.13	-0.35	0.58	0.56	0.48	1.807e-3	0.0160	(A) -2.07--0.23
HIRIP3_S530s	0.20	-0.30	0.68	0.71	0.49	7.423e-3	0.0428	(A) -2.07--0.23
PRKD3_S213s	0.39	-0.09	0.51	0.59	0.49	5.000e-3	0.0324	(A) -2.07--0.23
RPGR_S418s	0.18	-0.30	0.58	0.52	0.49	4.684e-3	0.0310	(A) -2.07--0.23
s_SRP1_S444s	0.31	-0.19	0.50	0.57	0.49	6.471e-4	7.856e-3	(A) -2.07--0.23
SCRIB_S1306s_S1309s	0.32	-0.17	0.69	0.60	0.49	4.435e-3	0.0299	(A) -2.07--0.23
SETD5_S1043s	0.26	-0.24	0.69	0.50	0.49	3.955e-3	0.0275	(A) -2.07--0.23
SIN3B_S122s	0.26	-0.23	0.55	0.60	0.49	3.027e-3	0.0229	(A) -2.07--0.23
SLX4_S1028s	0.32	-0.17	0.68	0.72	0.49	7.992e-3	0.0449	(A) -2.07--0.23
CIR1_S202s	0.36	-0.14	0.57	0.71	0.50	3.493e-3	0.0252	(A) -2.07--0.23
EP400_S358s	0.30	-0.20	0.40	0.44	0.50	7.295e-3	0.0423	(A) -2.07--0.23
GAPVD1_S929s	-0.11	-0.61	0.67	0.68	0.50	5.425e-3	0.0343	(A) -2.07--0.23
GEMIN5_S778s	0.12	-0.38	0.70	0.72	0.50	7.363e-3	0.0425	(A) -2.07--0.23
MSL3_S400s_T405t	0.33	-0.17	0.72	0.52	0.50	3.217e-3	0.0239	(A) -2.07--0.23
PCF11_S705s	0.26	-0.24	0.73	0.65	0.50	6.267e-3	0.0380	(A) -2.07--0.23
POLR2A_S1850s_S1861s	0.13	-0.36	0.50	0.51	0.50	4.917e-4	6.532e-3	(A) -2.07--0.23
PRCC_S157s_S159s	0.41	-0.09	0.64	0.59	0.50	2.148e-3	0.0180	(A) -2.07--0.23
SF3B1_T207t	0.04	-0.46	0.80	0.57	0.50	7.178e-3	0.0418	(A) -2.07--0.23
ZC3H13_T263t_S265s	0.25	-0.25	0.53	0.55	0.50	6.972e-4	8.300e-3	(A) -2.07--0.23
BRPF1_S462s	0.21	-0.30	0.68	0.73	0.51	7.801e-3	0.0442	(A) -2.07--0.23
CCAR1_S994s	0.59	0.08	0.44	0.63	0.51	9.057e-3	0.0488	(A) -2.07--0.23
CHAF1A_S956s	0.31	-0.20	0.64	0.65	0.51	3.603e-3	0.0258	(A) -2.07--0.23
FNBP4_S118s	0.43	-0.08	0.65	0.70	0.51	4.855e-3	0.0318	(A) -2.07--0.23
PPIE_S97s	0.50	-0.00	0.53	0.64	0.51	8.264e-3	0.0460	(A) -2.07--0.23
PRRC2C_S2013s	0.17	-0.34	0.66	0.70	0.51	4.361e-3	0.0295	(A) -2.07--0.23
SETD5_S193s	0.51	-0.01	0.73	0.51	0.51	4.739e-3	0.0312	(A) -2.07--0.23
SETD5_S72s	0.23	-0.28	0.71	0.51	0.51	4.337e-3	0.0294	(A) -2.07--0.23
SRCAP_S3148s	0.36	-0.15	0.76	0.50	0.51	3.454e-3	0.0250	(A) -2.07--0.23
TNRC18_S416s	0.29	-0.21	0.55	0.75	0.51	4.978e-3	0.0323	(A) -2.07--0.23
ZC3H4_S1275s	0.15	-0.36	0.59	0.56	0.51	9.753e-4	0.0105	(A) -2.07--0.23
ATR_S435s	0.35	-0.18	0.86	0.58	0.52	8.097e-3	0.0453	(A) -2.07--0.23
BPTF_S2370s	0.18	-0.34	0.71	0.69	0.52	5.199e-3	0.0333	(A) -2.07--0.23
CHD4_S103s_S105s_S108s	0.42	-0.10	0.65	0.45	0.52	8.564e-4	9.564e-3	(A) -2.07--0.23
CSPP1_S931s	0.48	-0.04	0.81	0.53	0.52	4.901e-3	0.0320	(A) -2.07--0.23
Es_S2_S292s	0.30	-0.22	0.51	0.45	0.52	1.001e-4	2.138e-3	(A) -2.07--0.23
GON4L_S1957s	0.25	-0.27	0.75	0.52	0.52	4.590e-3	0.0306	(A) -2.07--0.23
GPBP1L1_S49s	0.24	-0.29	0.68	0.51	0.52	2.404e-3	0.0194	(A) -2.07--0.23
RBM12_S424s	0.23	-0.29	0.61	0.84	0.52	7.540e-3	0.0433	(A) -2.07--0.23
SCAF1_S548s	0.23	-0.28	0.68	0.58	0.52	2.354e-3	0.0191	(A) -2.07--0.23
SCAF1_T989t_S992s	0.08	-0.44	0.64	0.77	0.52	6.090e-3	0.0372	(A) -2.07--0.23
SRRM2_S994s	-0.06	-0.58	0.82	0.66	0.52	8.901e-3	0.0482	(A) -2.07--0.23
SUPT20H_S492s	0.27	-0.25	0.72	0.64	0.52	4.059e-3	0.0280	(A) -2.07--0.23
VIRMA_S1579s	0.32	-0.20	0.53	0.63	0.52	8.113e-4	9.220e-3	(A) -2.07--0.23
CEP192_S1755s	0.56	0.03	0.60	0.69	0.53	2.306e-3	0.0189	(A) -2.07--0.23
CHD4_T1546t	0.00	-0.53	0.69	0.76	0.53	6.007e-3	0.0368	(A) -2.07--0.23
KRI1_S177s	0.36	-0.17	0.79	0.71	0.53	8.303e-3	0.0461	(A) -2.07--0.23
NEURL4_S502s	0.44	-0.09	0.61	0.84	0.53	7.286e-3	0.0422	(A) -2.07--0.23
NPM1_S10s	0.47	-0.06	0.63	0.73	0.53	4.476e-3	0.0300	(A) -2.07--0.23
NUP214_S657s	0.40	-0.13	0.83	0.56	0.53	5.125e-3	0.0330	(A) -2.07--0.23
PAPOLA_S529s_S537s	0.60	0.07	0.73	0.60	0.53	8.708e-3	0.0475	(A) -2.07--0.23
RAD21_T394t	0.30	-0.23	0.71	0.75	0.53	8.092e-3	0.0453	(A) -2.07--0.23
RBBP6_S1273s_S1277s	0.30	-0.23	0.68	0.80	0.53	6.470e-3	0.0388	(A) -2.07--0.23
SF3B1_S129s	0.36	-0.17	0.77	0.76	0.53	8.988e-3	0.0485	(A) -2.07--0.23
TAF3_S183s	0.36	-0.18	0.46	0.56	0.53	1.526e-4	2.879e-3	(A) -2.07--0.23
WDR62_S33s	0.26	-0.27	0.54	0.72	0.53	1.672e-3	0.0151	(A) -2.07--0.23
ZC3HC1_S395s	0.47	-0.06	0.64	0.44	0.53	4.296e-4	5.935e-3	(A) -2.07--0.23
ABCF1_S22s	0.09	-0.45	0.77	0.57	0.54	3.105e-3	0.0233	(A) -2.07--0.23
ACIN1_S898s	-0.09	-0.63	0.80	0.63	0.54	5.109e-3	0.0329	(A) -2.07--0.23
BCLAF1_S512s	0.33	-0.21	0.61	0.48	0.54	2.808e-4	4.384e-3	(A) -2.07--0.23
CAPZA1_S9s	0.21	-0.33	0.79	0.68	0.54	7.762e-3	0.0441	(A) -2.07--0.23
EML4_S144s_S146s	0.31	-0.24	0.77	0.71	0.54	5.762e-3	0.0358	(A) -2.07--0.23
INPP5F_S942s_2	0.05	-0.49	0.70	0.78	0.54	6.154e-3	0.0374	(A) -2.07--0.23
IRF2BP2_S455s_S457s	0.20	-0.34	0.74	0.74	0.54	6.010e-3	0.0368	(A) -2.07--0.23
NCAPD2_S1333s_1	0.23	-0.31	0.60	0.58	0.54	8.154e-3	0.0456	(A) -2.07--0.23
PPP6R1_S529s_S530s_S531s	0.27	-0.26	0.56	0.48	0.54	2.893e-4	4.476e-3	(A) -2.07--0.23
PTMA_S2s	0.20	-0.34	0.91	0.58	0.54	8.163e-3	0.0456	(A) -2.07--0.23
SUMO1_S2s	0.19	-0.35	0.81	0.62	0.54	5.105e-3	0.0329	(A) -2.07--0.23
TMPO_S66s_S67s	0.08	-0.46	0.75	0.55	0.54	2.235e-3	0.0185	(A) -2.07--0.23
ZC3H18_S556s_S558s	0.47	-0.08	0.79	0.39	0.54	3.254e-3	0.0240	(A) -2.07--0.23
ZNF318_S2192s	0.24	-0.30	0.81	0.63	0.54	5.644e-3	0.0353	(A) -2.07--0.23
ACIN1_S895s	0.20	-0.35	0.78	0.61	0.55	3.347e-3	0.0245	(A) -2.07--0.23
ANKRD11_S1847s	0.56	0.01	0.90	0.60	0.55	9.247e-3	0.0494	(A) -2.07--0.23
ANKRD17_S1696s	0.03	-0.52	0.63	0.76	0.55	4.282e-3	0.0291	(A) -2.07--0.23
DDX42_S185s	0.26	-0.29	0.70	0.53	0.55	1.047e-3	0.0109	(A) -2.07--0.23
EIF3L_Y14y	0.14	-0.41	0.73	0.60	0.55	2.839e-3	0.0218	(A) -2.07--0.23
FNBP4_S434s	0.27	-0.28	0.73	0.69	0.55	4.075e-3	0.0281	(A) -2.07--0.23
IWS1_S54s	0.03	-0.52	0.90	0.67	0.55	9.227e-3	0.0494	(A) -2.07--0.23
MEAF6_S122s_T124t_S125s	0.30	-0.25	0.49	0.71	0.55	9.073e-3	0.0488	(A) -2.07--0.23
NOSIP_S138s	0.14	-0.40	0.63	0.67	0.55	3.802e-3	0.0268	(A) -2.07--0.23
NR2C2_S65s	0.46	-0.09	0.60	0.50	0.55	2.583e-4	4.133e-3	(A) -2.07--0.23
RBMX_S88s	0.42	-0.13	0.81	0.69	0.55	5.692e-3	0.0355	(A) -2.07--0.23
RPRD1B_S166s	0.53	-0.02	0.55	0.93	0.55	6.865e-3	0.0405	(A) -2.07--0.23
s_YMPK_T1257t_S1259s	0.09	-0.46	0.56	0.61	0.55	7.005e-4	8.327e-3	(A) -2.07--0.23
SRSF6_S303s	0.12	-0.43	0.63	0.49	0.55	3.844e-4	5.505e-3	(A) -2.07--0.23
TNRC18_T2470t	0.35	-0.20	0.73	0.70	0.55	3.858e-3	0.0271	(A) -2.07--0.23
WRAP53_S26s_S30s	0.34	-0.21	0.77	0.81	0.55	8.188e-3	0.0457	(A) -2.07--0.23
XPO6_S211s	0.24	-0.31	0.57	0.60	0.55	5.332e-4	6.897e-3	(A) -2.07--0.23
BCLAF1_S397s	0.45	-0.11	0.58	0.68	0.56	1.034e-3	0.0109	(A) -2.07--0.23
CBX5_S14s	0.27	-0.29	0.68	0.74	0.56	4.938e-3	0.0322	(A) -2.07--0.23
CHAMP1_S282s	0.20	-0.36	0.83	0.78	0.56	8.798e-3	0.0478	(A) -2.07--0.23
CREBBP_S1076s	0.37	-0.19	0.62	0.68	0.56	1.453e-3	0.0137	(A) -2.07--0.23
DNt_TIP2_S239s	0.60	0.04	0.50	0.39	0.56	8.036e-3	0.0451	(A) -2.07--0.23
HCFC1_S666s	0.26	-0.30	0.60	0.79	0.56	2.884e-3	0.0221	(A) -2.07--0.23
HELZ_T1164t	0.13	-0.43	0.58	0.58	0.56	3.854e-4	5.516e-3	(A) -2.07--0.23
INt_S1_S1327s	0.22	-0.34	0.83	0.61	0.56	4.221e-3	0.0288	(A) -2.07--0.23
LIN37_S138s	0.41	-0.15	0.45	0.62	0.56	1.405e-4	2.705e-3	(A) -2.07--0.23
LRWD1_S251s	0.24	-0.33	0.71	0.57	0.56	1.266e-3	0.0125	(A) -2.07--0.23
PHC3_S327s	0.11	-0.44	0.81	0.64	0.56	4.352e-3	0.0295	(A) -2.07--0.23
PHF14_S84s	0.41	-0.16	0.59	0.55	0.56	4.048e-3	0.0280	(A) -2.07--0.23
SON_S152s	0.30	-0.26	0.69	0.63	0.56	1.550e-3	0.0143	(A) -2.07--0.23
TCF20_S1522s	0.07	-0.50	0.80	0.75	0.56	6.127e-3	0.0373	(A) -2.07--0.23
XRCC1_S447s	0.02	-0.55	0.92	0.65	0.56	8.172e-3	0.0456	(A) -2.07--0.23
CHD4_S96s_S98s_S101s	0.24	-0.34	0.66	0.39	0.57	6.950e-4	8.279e-3	(A) -2.07--0.23
CLMN_S402s	0.14	-0.43	0.80	0.59	0.57	4.307e-3	0.0293	(A) -2.07--0.23
GRK2_S670s	-0.09	-0.67	0.79	0.73	0.57	4.618e-3	0.0307	(A) -2.07--0.23
MGA_S2898s	0.36	-0.21	0.80	0.63	0.57	5.637e-3	0.0352	(A) -2.07--0.23
NPM1_S4s	0.35	-0.22	0.62	0.72	0.57	1.708e-3	0.0153	(A) -2.07--0.23
PARN_S163s	0.18	-0.39	0.66	0.49	0.57	3.595e-4	5.239e-3	(A) -2.07--0.23
PAXBP1_T68t	0.20	-0.36	0.66	0.64	0.57	5.894e-3	0.0363	(A) -2.07--0.23
RBM17_S222s	0.20	-0.37	0.36	0.39	0.57	2.06e-7	3.833e-5	(A) -2.07--0.23
SRRM2_S990s_S992s_S994s	0.31	-0.26	0.75	0.61	0.57	2.072e-3	0.0175	(A) -2.07--0.23
TFIP11_S392s	0.28	-0.29	0.64	0.62	0.57	1.139e-3	0.0116	(A) -2.07--0.23
THOC5_S312s_S314s	0.29	-0.28	0.57	0.53	0.57	1.433e-4	2.743e-3	(A) -2.07--0.23
TP53BP1_S776s	0.14	-0.43	0.54	0.74	0.57	1.660e-3	0.0150	(A) -2.07--0.23
TRAIP_S347s	0.25	-0.32	0.45	0.51	0.57	3.193e-3	0.0237	(A) -2.07--0.23
ZC3H18_S558s	0.29	-0.27	0.88	0.62	0.57	5.360e-3	0.0340	(A) -2.07--0.23
ZC3H18_T820t	-0.03	-0.61	0.77	0.79	0.57	5.783e-3	0.0359	(A) -2.07--0.23
ZFC3H1_S1303s_S1304s	0.23	-0.34	0.66	0.75	0.57	3.128e-3	0.0234	(A) -2.07--0.23
CDK3_T160t	0.25	-0.33	0.91	0.69	0.58	7.449e-3	0.0429	(A) -2.07--0.23
CHAF1A_T770t	0.24	-0.34	0.62	0.57	0.58	3.322e-4	4.949e-3	(A) -2.07--0.23
EHMT2_S40s	0.34	-0.24	0.52	0.38	0.58	1.296e-3	0.0127	(A) -2.07--0.23
GON4L_S1426s	0.42	-0.17	0.67	0.55	0.58	6.566e-3	0.0392	(A) -2.07--0.23
LIN37_S137s_S138s	0.40	-0.18	0.74	0.66	0.58	4.502e-3	0.0301	(A) -2.07--0.23
MED12_S635s	0.09	-0.49	0.58	0.69	0.58	7.910e-4	9.058e-3	(A) -2.07--0.23
NELFA_S236s	0.33	-0.24	0.80	0.69	0.58	3.924e-3	0.0274	(A) -2.07--0.23
NR2C2_S87s	0.34	-0.23	0.69	0.55	0.58	2.370e-3	0.0192	(A) -2.07--0.23
NUP188_S1709s_S1717s	0.08	-0.49	0.93	0.53	0.58	4.850e-3	0.0318	(A) -2.07--0.23
NUP88_S50s	0.39	-0.19	0.42	0.47	0.58	5.178e-6	2.741e-4	(A) -2.07--0.23
PHF14_T287t	0.32	-0.27	0.74	0.69	0.58	3.131e-3	0.0234	(A) -2.07--0.23
s_YNE2_S2781s	0.08	-0.50	0.79	0.78	0.58	5.545e-3	0.0349	(A) -2.07--0.23
SETD2_S131s	0.42	-0.16	0.57	0.68	0.58	6.616e-4	7.982e-3	(A) -2.07--0.23
SLF2_S603s_S614s	0.29	-0.29	0.66	0.26	0.58	7.384e-3	0.0426	(A) -2.07--0.23
SMCR8_S402s	0.38	-0.20	0.73	0.66	0.58	1.967e-3	0.0169	(A) -2.07--0.23
TMEM102_S246s	0.25	-0.33	0.67	0.84	0.58	7.137e-3	0.0416	(A) -2.07--0.23
USP34_S3358s_S3359s	0.25	-0.33	0.56	0.58	0.58	3.833e-4	5.497e-3	(A) -2.07--0.23
ZNF106_S590s_S595s	0.60	0.02	0.72	0.61	0.58	1.192e-3	0.0120	(A) -2.07--0.23
APC_S987s	1.03	0.44	0.77	0.70	0.59	9.177e-3	0.0492	(A) -2.07--0.23
ARHGAP31_S863s	0.31	-0.28	0.54	0.79	0.59	1.963e-3	0.0169	(A) -2.07--0.23
ARHGEF11_S1520s	0.37	-0.22	0.83	0.59	0.59	2.362e-3	0.0192	(A) -2.07--0.23
BAP1_S292s	0.14	-0.45	0.88	0.48	0.59	8.212e-3	0.0457	(A) -2.07--0.23
CENPL_T43t	0.33	-0.27	0.54	0.74	0.59	7.925e-3	0.0447	(A) -2.07--0.23
GNG5_S2s	0.37	-0.22	0.81	0.65	0.59	2.718e-3	0.0212	(A) -2.07--0.23
GON4L_S206s	0.31	-0.28	1.06	0.50	0.59	8.218e-3	0.0457	(A) -2.07--0.23
HELZ_S1767s	0.38	-0.21	0.65	0.90	0.59	4.643e-3	0.0308	(A) -2.07--0.23
HMGXB4_S102s	0.37	-0.22	0.60	0.70	0.59	7.465e-4	8.710e-3	(A) -2.07--0.23
ICE1_S944s	0.25	-0.34	0.68	0.41	0.59	4.600e-4	6.226e-3	(A) -2.07--0.23
MBD1_S490s_2	0.35	-0.23	0.87	0.68	0.59	4.928e-3	0.0321	(A) -2.07--0.23
NADK_S46s	0.30	-0.29	0.90	0.71	0.59	5.908e-3	0.0364	(A) -2.07--0.23
NUP155_S994s	0.37	-0.22	0.70	0.57	0.59	5.907e-4	7.379e-3	(A) -2.07--0.23
NUP214_S986s	0.31	-0.27	0.80	0.72	0.59	6.352e-3	0.0383	(A) -2.07--0.23
PCNX1_S2152s	0.26	-0.32	0.55	0.53	0.59	1.512e-3	0.0141	(A) -2.07--0.23
PNN_S413s	0.27	-0.32	0.68	0.75	0.59	2.288e-3	0.0188	(A) -2.07--0.23
POLR2A_T1870t	0.43	-0.15	0.67	0.76	0.59	6.428e-3	0.0386	(A) -2.07--0.23
RBBP8NL_S145s	0.46	-0.13	0.64	0.67	0.59	7.925e-4	9.072e-3	(A) -2.07--0.23
s_TX7_S45s	0.41	-0.19	0.80	0.52	0.59	6.950e-3	0.0408	(A) -2.07--0.23
SCAF11_S1170s	0.23	-0.36	0.77	0.71	0.59	8.166e-3	0.0456	(A) -2.07--0.23
SH3BP1_S536s	0.33	-0.27	0.71	0.40	0.59	1.758e-3	0.0157	(A) -2.07--0.23
SMG7_S740s	0.33	-0.26	0.62	0.58	0.59	4.424e-4	6.064e-3	(A) -2.07--0.23
SRRM2_S1320s	0.37	-0.22	0.65	0.51	0.59	2.151e-4	3.652e-3	(A) -2.07--0.23
TERF2IP_S203s	0.07	-0.51	0.79	0.68	0.59	2.967e-3	0.0225	(A) -2.07--0.23
TMEM237_S49s	0.58	-0.00	0.71	0.40	0.59	6.411e-3	0.0386	(A) -2.07--0.23
TNRC18_S1857s	0.46	-0.13	0.83	0.69	0.59	3.950e-3	0.0275	(A) -2.07--0.23
ZC3H13_S265s	0.38	-0.21	0.61	0.58	0.59	3.925e-4	5.588e-3	(A) -2.07--0.23
ZFX_S313s	0.39	-0.20	0.77	0.88	0.59	8.764e-3	0.0477	(A) -2.07--0.23
ZNF318_T161t	0.23	-0.36	0.82	0.49	0.59	1.922e-3	0.0167	(A) -2.07--0.23
ZNF335_S976s	0.28	-0.32	0.60	0.59	0.59	8.453e-4	9.478e-3	(A) -2.07--0.23
AEBP2_S206s	0.32	-0.28	0.47	0.53	0.60	1.842e-5	6.714e-4	(A) -2.07--0.23
ATN1_S645s	0.06	-0.54	0.88	0.56	0.60	2.561e-3	0.0203	(A) -2.07--0.23
CDK11A_S740s	0.20	-0.40	0.57	0.46	0.60	3.724e-5	1.099e-3	(A) -2.07--0.23
CLIP1_T182t	0.34	-0.26	0.58	0.74	0.60	2.743e-3	0.0213	(A) -2.07--0.23
DSN1_S125s	0.38	-0.23	0.64	0.71	0.60	3.284e-3	0.0242	(A) -2.07--0.23
FUBP1_T174t	0.24	-0.36	0.85	0.66	0.60	3.412e-3	0.0248	(A) -2.07--0.23
GMIP_S437s	0.40	-0.20	0.80	0.90	0.60	8.600e-3	0.0471	(A) -2.07--0.23
GTF3C1_S1865s	0.06	-0.54	0.78	0.51	0.60	7.872e-4	9.040e-3	(A) -2.07--0.23
KDM2A_S718s	0.48	-0.11	0.67	0.82	0.60	4.644e-3	0.0308	(A) -2.07--0.23
KDM3B_T729t_S744s	0.27	-0.33	0.62	0.89	0.60	3.286e-3	0.0242	(A) -2.07--0.23
KRI1_S634s_S645s	0.27	-0.34	0.57	0.62	0.60	2.116e-4	3.616e-3	(A) -2.07--0.23
NCL_S34s_S41s_S42s	0.05	-0.54	1.00	0.68	0.60	8.900e-3	0.0482	(A) -2.07--0.23
RBM12B_S575s	-0.03	-0.62	0.70	0.37	0.60	1.465e-4	2.795e-3	(A) -2.07--0.23
RBM17_S155s	0.28	-0.32	0.67	0.78	0.60	2.239e-3	0.0185	(A) -2.07--0.23
SMARCA4_S695s	0.23	-0.37	0.78	0.80	0.60	4.654e-3	0.0309	(A) -2.07--0.23
SON_S2009s	0.33	-0.27	0.57	0.56	0.60	3.625e-3	0.0259	(A) -2.07--0.23
SOX13_S386s	0.12	-0.48	0.90	0.58	0.60	4.268e-3	0.0291	(A) -2.07--0.23
SP4_S46s	0.38	-0.22	0.67	0.83	0.60	2.785e-3	0.0215	(A) -2.07--0.23
SRRM2_S1103s	0.09	-0.51	0.76	0.74	0.60	2.803e-3	0.0216	(A) -2.07--0.23
SRRM2_S1122s_S1124s	0.11	-0.49	0.54	0.60	0.60	1.646e-3	0.0150	(A) -2.07--0.23
SRRM2_T1043t	0.29	-0.31	0.74	0.72	0.60	2.308e-3	0.0189	(A) -2.07--0.23
SRRT_S492s	0.31	-0.29	0.56	0.79	0.60	1.711e-3	0.0154	(A) -2.07--0.23
UBN2_S1123s	-0.13	-0.73	0.82	0.63	0.60	9.095e-3	0.0489	(A) -2.07--0.23
UTP3_S365s	0.11	-0.49	0.73	0.72	0.60	2.117e-3	0.0178	(A) -2.07--0.23
WAPL_S223s_S226s	0.42	-0.18	0.83	0.79	0.60	5.235e-3	0.0335	(A) -2.07--0.23
ZC3HC1_S321s	-0.07	-0.66	0.86	0.81	0.60	7.191e-3	0.0418	(A) -2.07--0.23
ZC3HC1_S62s	0.27	-0.33	0.50	0.43	0.60	4.645e-6	2.579e-4	(A) -2.07--0.23
ALKBH5_S64s_S69s	0.08	-0.53	0.89	0.70	0.61	4.369e-3	0.0296	(A) -2.07--0.23
BRD9_S588s	0.35	-0.26	0.87	0.80	0.61	6.288e-3	0.0380	(A) -2.07--0.23
CEP350_S2431s	0.23	-0.38	0.61	0.67	0.61	1.221e-3	0.0122	(A) -2.07--0.23
EEF1D_T495t	0.28	-0.33	0.85	0.66	0.61	3.127e-3	0.0234	(A) -2.07--0.23
KDM2A_S28s	0.28	-0.34	0.48	0.64	0.61	8.968e-5	1.998e-3	(A) -2.07--0.23
MGA_T1416t_S1422s	0.80	0.18	0.58	0.31	0.61	9.507e-4	0.0103	(A) -2.07--0.23
NPM1_S4s_S10s	0.38	-0.23	0.69	0.52	0.61	2.796e-4	4.375e-3	(A) -2.07--0.23
RBM14_S161s	0.26	-0.35	0.64	0.64	0.61	8.563e-3	0.0470	(A) -2.07--0.23
RNF213_S43s_S45s	-0.05	-0.65	0.74	0.44	0.61	3.184e-4	4.803e-3	(A) -2.07--0.23
s_YMPK_S1171s	-0.12	-0.73	1.01	0.57	0.61	7.857e-3	0.0444	(A) -2.07--0.23
SCAF1_S734s_S738s	-0.04	-0.65	0.76	0.67	0.61	1.577e-3	0.0145	(A) -2.07--0.23
SLX4_T1072t	0.15	-0.45	0.64	0.40	0.61	2.995e-4	4.595e-3	(A) -2.07--0.23
SMN2_S28s_S31s	0.41	-0.20	0.96	0.69	0.61	6.382e-3	0.0385	(A) -2.07--0.23
SNUPN_S350s	0.29	-0.33	0.70	0.70	0.61	3.532e-3	0.0255	(A) -2.07--0.23
UBA2_S592s	0.45	-0.15	0.73	0.72	0.61	1.897e-3	0.0165	(A) -2.07--0.23
UTP3_S365s_S368s	0.42	-0.19	0.73	0.54	0.61	5.783e-4	7.274e-3	(A) -2.07--0.23
YLPM1_S756s	-0.04	-0.65	0.71	0.81	0.61	3.227e-3	0.0239	(A) -2.07--0.23
ZC3H13_T985t_S986s	0.29	-0.31	0.69	0.73	0.61	1.405e-3	0.0134	(A) -2.07--0.23
ARID4B_S790s	0.42	-0.20	0.57	0.79	0.62	4.315e-3	0.0293	(A) -2.07--0.23
ATXN7_S905s	0.29	-0.33	0.54	0.37	0.62	3.591e-4	5.235e-3	(A) -2.07--0.23
CCDC86_S113s	0.19	-0.43	1.03	0.71	0.62	9.192e-3	0.0492	(A) -2.07--0.23
CLK2_S142s	0.14	-0.48	0.76	0.98	0.62	7.482e-3	0.0430	(A) -2.07--0.23
DKC1_S455s	0.06	-0.57	0.91	0.67	0.62	3.628e-3	0.0259	(A) -2.07--0.23
EP300_S1038s	0.15	-0.47	0.91	0.72	0.62	4.724e-3	0.0312	(A) -2.07--0.23
EPC1_S357s	0.42	-0.20	0.92	0.74	0.62	5.612e-3	0.0351	(A) -2.07--0.23
HMGA1_S36s	0.18	-0.45	0.97	0.76	0.62	7.116e-3	0.0415	(A) -2.07--0.23
HNRNPH1_S63s	0.43	-0.19	0.70	0.55	0.62	3.462e-4	5.107e-3	(A) -2.07--0.23
KAT6A_S450s	0.32	-0.29	0.86	0.65	0.62	4.059e-3	0.0280	(A) -2.07--0.23
PI4KA_S265s	0.05	-0.57	0.75	0.69	0.62	1.720e-3	0.0154	(A) -2.07--0.23
RCC2_S16s	0.37	-0.24	0.76	0.48	0.62	1.766e-3	0.0157	(A) -2.07--0.23
RCC2_S50s_S51s	0.25	-0.38	0.80	0.72	0.62	2.395e-3	0.0194	(A) -2.07--0.23
RFC1_S69s_S71s	0.55	-0.07	0.68	0.64	0.62	5.047e-4	6.659e-3	(A) -2.07--0.23
SCAF1_S239s	0.41	-0.21	0.57	0.87	0.62	1.753e-3	0.0156	(A) -2.07--0.23
SF3B1_T326t	0.11	-0.52	0.77	0.79	0.62	2.670e-3	0.0210	(A) -2.07--0.23
SIN3A_S277s	0.22	-0.41	1.01	0.71	0.62	7.555e-3	0.0433	(A) -2.07--0.23
t_TF1_S487s	0.35	-0.27	0.58	0.72	0.62	1.369e-3	0.0132	(A) -2.07--0.23
TCF20_S1322s	0.18	-0.44	0.59	0.68	0.62	5.643e-4	7.153e-3	(A) -2.07--0.23
UBR4_S181s	0.21	-0.41	0.81	0.81	0.62	4.229e-3	0.0289	(A) -2.07--0.23
ZC3HC1_S335s	0.34	-0.27	0.77	0.79	0.62	2.980e-3	0.0226	(A) -2.07--0.23
ZMYM3_T462t	0.34	-0.27	0.72	0.66	0.62	1.649e-3	0.0150	(A) -2.07--0.23
MED1_S1207s	0.23	-0.39	0.69	0.61	0.63	6.703e-4	8.062e-3	(A) -2.07--0.23
CHAMP1_S627s	0.39	-0.24	0.71	0.66	0.63	6.350e-4	7.753e-3	(A) -2.07--0.23
GPKOW_S42s	0.35	-0.28	0.59	0.62	0.63	2.180e-4	3.681e-3	(A) -2.07--0.23
KAT7_S111s	0.44	-0.18	0.75	0.78	0.63	5.114e-3	0.0329	(A) -2.07--0.23
LAt_S1_T262t	0.36	-0.27	0.57	0.40	0.63	3.997e-3	0.0277	(A) -2.07--0.23
LIG1_S36s	0.19	-0.44	0.84	0.64	0.63	1.850e-3	0.0162	(A) -2.07--0.23
PML_T28t	0.37	-0.26	0.91	0.60	0.63	6.502e-3	0.0390	(A) -2.07--0.23
RHBDF2_S113s	0.33	-0.31	0.85	0.87	0.63	5.624e-3	0.0352	(A) -2.07--0.23
RHBDF2_S325s	0.27	-0.36	1.04	0.66	0.63	8.186e-3	0.0457	(A) -2.07--0.23
RREB1_T229t	0.33	-0.30	0.52	0.56	0.63	4.723e-5	1.299e-3	(A) -2.07--0.23
RSF1_S1359s_S1375s	0.25	-0.38	0.85	0.46	0.63	8.715e-4	9.688e-3	(A) -2.07--0.23
SFSWAP_S283s	0.51	-0.13	0.48	0.69	0.63	1.811e-4	3.241e-3	(A) -2.07--0.23
SIN3A_S832s	0.41	-0.22	0.48	0.45	0.63	1.755e-6	1.435e-4	(A) -2.07--0.23
SNRPA1_S197s	0.44	-0.19	0.73	0.76	0.63	2.201e-3	0.0183	(A) -2.07--0.23
TRIM28_S612s	0.64	0.01	0.73	0.83	0.63	5.301e-3	0.0338	(A) -2.07--0.23
VIRMA_S138s	0.16	-0.47	0.53	0.49	0.63	1.225e-5	4.976e-4	(A) -2.07--0.23
ZNF318_S2189s_S2192s	0.48	-0.15	0.69	0.56	0.63	2.434e-4	3.979e-3	(A) -2.07--0.23
ZNF335_S992s	0.26	-0.37	0.54	0.86	0.63	1.751e-3	0.0156	(A) -2.07--0.23
SPEN_S2120s	0.15	-0.49	0.96	0.84	0.64	7.812e-3	0.0443	(A) -2.07--0.23
ANKRD17_S1699s_S1700s	0.09	-0.56	0.86	0.76	0.64	4.538e-3	0.0303	(A) -2.07--0.23
ARID3A_S77s_S81s	0.26	-0.38	1.00	0.60	0.64	9.072e-3	0.0488	(A) -2.07--0.23
ASH2L_S623s	0.38	-0.26	0.80	0.66	0.64	2.397e-3	0.0194	(A) -2.07--0.23
ATF7IP_S453s	0.56	-0.08	0.74	0.77	0.64	1.552e-3	0.0143	(A) -2.07--0.23
ATN1_S77s	0.18	-0.46	1.01	0.62	0.64	7.749e-3	0.0441	(A) -2.07--0.23
CDCA5_S75s	0.35	-0.29	0.85	0.66	0.64	5.570e-3	0.0350	(A) -2.07--0.23
DIP2B_S53s	0.18	-0.46	0.55	0.76	0.64	5.987e-3	0.0368	(A) -2.07--0.23
FIP1L1_S492s	0.21	-0.44	0.68	0.81	0.64	1.385e-3	0.0133	(A) -2.07--0.23
KDM1B_S17s	0.38	-0.26	0.75	0.75	0.64	7.265e-3	0.0421	(A) -2.07--0.23
KRR1_S3s	0.33	-0.31	0.95	0.80	0.64	7.666e-3	0.0437	(A) -2.07--0.23
PDS5B_S1182s	0.16	-0.48	0.78	0.54	0.64	5.189e-4	6.771e-3	(A) -2.07--0.23
PTPN22_S692s	0.22	-0.43	0.86	0.82	0.64	8.617e-3	0.0472	(A) -2.07--0.23
RCC2_S51s	0.04	-0.59	1.05	0.71	0.64	8.062e-3	0.0452	(A) -2.07--0.23
s_YNCRIP_S159s	0.53	-0.11	0.63	0.73	0.64	5.849e-3	0.0362	(A) -2.07--0.23
SUPT6H_S125s	0.12	-0.52	0.84	0.97	0.64	7.393e-3	0.0426	(A) -2.07--0.23
TOP2B_S1236s	0.30	-0.34	0.81	0.49	0.64	3.751e-3	0.0265	(A) -2.07--0.23
UBN2_S250s	0.03	-0.61	0.98	0.74	0.64	8.053e-3	0.0452	(A) -2.07--0.23
USP39_S82s	0.32	-0.32	0.77	0.54	0.64	4.693e-4	6.317e-3	(A) -2.07--0.23
ZNF687_S183s	0.14	-0.50	1.05	0.77	0.64	9.027e-3	0.0487	(A) -2.07--0.23
ZNHIT6_S25s	0.31	-0.33	0.79	0.77	0.64	2.924e-3	0.0223	(A) -2.07--0.23
ZZZ3_S113s	0.24	-0.40	0.67	0.55	0.64	2.466e-4	4.016e-3	(A) -2.07--0.23
SPEN_T2393t	0.35	-0.30	0.54	0.69	0.65	1.840e-4	3.273e-3	(A) -2.07--0.23
ADNP_S953s	0.10	-0.55	0.83	0.71	0.65	1.844e-3	0.0162	(A) -2.07--0.23
AHCTF1_S1961s	-0.28	-0.92	0.93	0.77	0.65	8.821e-3	0.0479	(A) -2.07--0.23
AKAP1_T533t	0.19	-0.46	1.08	0.73	0.65	8.036e-3	0.0451	(A) -2.07--0.23
AKNA_S316s	0.17	-0.48	0.98	0.75	0.65	6.323e-3	0.0382	(A) -2.07--0.23
ATF7IP_S121s	0.26	-0.39	0.73	0.67	0.65	6.276e-4	7.708e-3	(A) -2.07--0.23
ATXN2L_S423s	0.07	-0.58	0.88	0.74	0.65	4.586e-3	0.0306	(A) -2.07--0.23
BUD13_S358s	0.28	-0.37	1.00	0.75	0.65	7.363e-3	0.0425	(A) -2.07--0.23
CDK11A_S220s_S222s	0.48	-0.17	0.36	0.70	0.65	7.873e-4	9.040e-3	(A) -2.07--0.23
CDK11B_S65s	0.13	-0.52	0.82	0.73	0.65	1.936e-3	0.0167	(A) -2.07--0.23
CHAMP1_S319s	0.33	-0.32	1.04	0.54	0.65	5.495e-3	0.0347	(A) -2.07--0.23
CHD4_S1528s	0.23	-0.42	0.86	0.50	0.65	7.741e-4	8.927e-3	(A) -2.07--0.23
DDX54_S39s_S41s	0.40	-0.25	0.90	0.70	0.65	4.194e-3	0.0287	(A) -2.07--0.23
EIF2B4_S151s	-0.02	-0.68	0.74	0.76	0.65	2.436e-3	0.0196	(A) -2.07--0.23
FAM83H_S914s	0.41	-0.25	1.13	0.66	0.65	8.273e-3	0.0460	(A) -2.07--0.23
INt_S12_S427s	0.12	-0.53	1.05	0.72	0.65	7.116e-3	0.0415	(A) -2.07--0.23
LAt_S1_T612t	0.28	-0.37	0.75	0.67	0.65	6.571e-4	7.942e-3	(A) -2.07--0.23
LUC7L3_T429t_S431s	0.19	-0.46	1.02	0.74	0.65	6.628e-3	0.0395	(A) -2.07--0.23
MAP3K11_S740s	0.41	-0.24	0.66	0.63	0.65	2.423e-3	0.0195	(A) -2.07--0.23
PTPN1_S352s	0.38	-0.27	0.69	0.57	0.65	1.623e-4	2.994e-3	(A) -2.07--0.23
RANGAP1_S428s	0.09	-0.56	0.86	0.86	0.65	4.191e-3	0.0287	(A) -2.07--0.23
SCAF4_S154s	0.09	-0.57	0.76	0.74	0.65	1.209e-3	0.0121	(A) -2.07--0.23
SRRM2_S2449s	0.19	-0.45	0.61	0.71	0.65	3.153e-4	4.780e-3	(A) -2.07--0.23
SRRM2_T1003t_S1008s_S1014s	0.50	-0.16	0.98	0.55	0.65	3.659e-3	0.0260	(A) -2.07--0.23
SRSF2_T25t	0.44	-0.21	0.53	0.67	0.65	9.147e-5	2.020e-3	(A) -2.07--0.23
TASOR2_S685s	0.14	-0.51	0.83	0.52	0.65	6.130e-4	7.594e-3	(A) -2.07--0.23
THOC2_T1443t	0.49	-0.16	0.51	0.63	0.65	3.907e-5	1.133e-3	(A) -2.07--0.23
THRAP3_S234s	0.18	-0.47	0.91	0.67	0.65	4.922e-3	0.0321	(A) -2.07--0.23
TXNDC9_S188s	0.41	-0.24	0.97	0.71	0.65	5.839e-3	0.0361	(A) -2.07--0.23
UTP14A_S29s_S31s	0.27	-0.38	0.63	0.64	0.65	2.055e-4	3.533e-3	(A) -2.07--0.23
ZFAND5_S48s	0.17	-0.49	0.78	0.75	0.65	1.438e-3	0.0136	(A) -2.07--0.23
AKAP8_S328s	0.18	-0.48	0.83	0.78	0.66	2.215e-3	0.0184	(A) -2.07--0.23
ATAD2B_S318s	0.23	-0.44	0.85	0.60	0.66	4.722e-3	0.0312	(A) -2.07--0.23
FGD1_S50s	0.35	-0.31	0.91	0.77	0.66	4.296e-3	0.0292	(A) -2.07--0.23
FNBP4_S501s	0.13	-0.53	0.94	0.90	0.66	6.988e-3	0.0410	(A) -2.07--0.23
GMIP_S234s	0.45	-0.21	0.74	0.63	0.66	2.052e-3	0.0174	(A) -2.07--0.23
GMPS_T330t	0.34	-0.32	0.97	0.80	0.66	5.277e-3	0.0336	(A) -2.07--0.23
GTF3C1_S1611s	0.14	-0.52	0.98	0.92	0.66	8.828e-3	0.0479	(A) -2.07--0.23
HNRNPU_T286t	0.39	-0.27	0.62	1.15	0.66	7.525e-3	0.0432	(A) -2.07--0.23
IRF2BP2_S360s	0.21	-0.45	0.70	0.53	0.66	1.210e-4	2.445e-3	(A) -2.07--0.23
IRF2BP2_S457s	0.19	-0.47	0.83	1.01	0.66	6.765e-3	0.0400	(A) -2.07--0.23
KAT6A_S420s	0.36	-0.30	1.04	0.66	0.66	6.959e-3	0.0409	(A) -2.07--0.23
KDM3B_S311s_S314s	0.42	-0.24	0.82	0.92	0.66	4.502e-3	0.0301	(A) -2.07--0.23
KIF23_S686s_1	0.38	-0.28	0.75	0.71	0.66	8.750e-4	9.717e-3	(A) -2.07--0.23
MCM3AP_S1926s	0.53	-0.12	0.63	0.60	0.66	5.764e-4	7.259e-3	(A) -2.07--0.23
MORC2_S615s	0.09	-0.56	0.74	0.46	0.66	1.422e-4	2.727e-3	(A) -2.07--0.23
POGZ_S425s	0.36	-0.31	0.68	0.57	0.66	1.215e-4	2.450e-3	(A) -2.07--0.23
RAD54L2_T1260t	0.09	-0.57	0.78	0.70	0.66	9.596e-4	0.0103	(A) -2.07--0.23
RALBP1_S48s_S62s	0.28	-0.38	0.57	0.70	0.66	1.663e-4	3.039e-3	(A) -2.07--0.23
RRP15_S11s	0.45	-0.22	0.86	0.74	0.66	4.225e-3	0.0289	(A) -2.07--0.23
SAP30BP_S113s	0.33	-0.34	0.62	0.61	0.66	9.807e-5	2.110e-3	(A) -2.07--0.23
SPINDOC_S248s_S251s	0.41	-0.24	0.78	0.99	0.66	7.344e-3	0.0425	(A) -2.07--0.23
TONSL_S719s	0.24	-0.42	0.95	0.58	0.66	5.886e-3	0.0363	(A) -2.07--0.23
WASF2_S103s	0.19	-0.47	1.06	0.83	0.66	9.324e-3	0.0497	(A) -2.07--0.23
ZNF106_S1025s_S1026s	0.28	-0.38	0.71	0.77	0.66	3.987e-3	0.0277	(A) -2.07--0.23
ZNF318_S136s	0.39	-0.27	0.80	0.57	0.66	5.332e-4	6.897e-3	(A) -2.07--0.23
ZRSR2_S349s	0.32	-0.34	0.53	0.58	0.66	2.124e-5	7.477e-4	(A) -2.07--0.23
BOD1L1_S2964s	0.19	-0.48	0.83	0.67	0.67	1.331e-3	0.0129	(A) -2.07--0.23
BRD2_S668s	0.34	-0.32	0.52	0.46	0.67	1.952e-6	1.528e-4	(A) -2.07--0.23
CENPJ_S260s	0.33	-0.34	0.96	0.53	0.67	7.176e-3	0.0418	(A) -2.07--0.23
CLIP1_S147s	0.19	-0.48	0.67	0.59	0.67	1.005e-4	2.143e-3	(A) -2.07--0.23
DNAJC2_S47s	-0.19	-0.86	0.82	1.08	0.67	8.219e-3	0.0457	(A) -2.07--0.23
DOT1L_T1096t	0.56	-0.11	0.87	0.87	0.67	9.376e-3	0.0500	(A) -2.07--0.23
NAP1L4_S5s_S7s	0.18	-0.49	0.83	0.60	0.67	2.053e-3	0.0174	(A) -2.07--0.23
NIPBL_S318s	0.28	-0.39	0.48	0.35	0.67	8.75e-8	2.160e-5	(A) -2.07--0.23
PHF3_S1898s	0.24	-0.43	0.67	0.62	0.67	1.439e-4	2.750e-3	(A) -2.07--0.23
PRKRIP1_S3s	0.03	-0.64	0.87	0.76	0.67	3.038e-3	0.0230	(A) -2.07--0.23
PTOV1_S36s	0.28	-0.39	0.84	0.57	0.67	6.981e-4	8.304e-3	(A) -2.07--0.23
REV3L_S1967s	0.32	-0.35	0.68	0.57	0.67	3.019e-4	4.624e-3	(A) -2.07--0.23
SIPA1L3_T1703t	0.27	-0.40	1.01	0.73	0.67	4.343e-3	0.0294	(A) -2.07--0.23
TCEA1_S100s_2	0.06	-0.61	1.18	0.55	0.67	7.416e-3	0.0427	(A) -2.07--0.23
TGS1_S405s_T407t_S412s	0.51	-0.16	0.91	0.57	0.67	1.156e-3	0.0117	(A) -2.07--0.23
TMPO_S59s	0.05	-0.61	0.98	0.71	0.67	4.757e-3	0.0313	(A) -2.07--0.23
TMPRs_S13_T29t	0.16	-0.52	0.64	0.67	0.67	6.075e-3	0.0371	(A) -2.07--0.23
TRPS1_S799s	0.43	-0.24	0.77	1.00	0.67	4.755e-3	0.0313	(A) -2.07--0.23
UPF3B_S310s	0.42	-0.25	1.03	0.64	0.67	3.870e-3	0.0271	(A) -2.07--0.23
PARP1_T368t	0.25	-0.44	0.59	0.79	0.68	3.116e-4	4.738e-3	(A) -2.07--0.23
ANKS1A_T318t	0.25	-0.43	0.75	0.50	0.68	3.497e-4	5.143e-3	(A) -2.07--0.23
ATXN2_S772s	0.25	-0.43	0.96	0.79	0.68	3.766e-3	0.0266	(A) -2.07--0.23
BUD13_T147t_S151s	0.17	-0.51	1.12	0.76	0.68	8.464e-3	0.0467	(A) -2.07--0.23
CCNE2_S383s	0.49	-0.19	0.63	0.82	0.68	3.666e-3	0.0261	(A) -2.07--0.23
HMGXB4_S512s	0.21	-0.48	0.81	0.67	0.68	1.059e-3	0.0110	(A) -2.07--0.23
HNRNPK_S379s	-0.00	-0.68	0.84	0.86	0.68	2.923e-3	0.0223	(A) -2.07--0.23
LSM14A_S347s	0.41	-0.27	0.97	0.54	0.68	1.631e-3	0.0148	(A) -2.07--0.23
MCRS1_S282s	0.43	-0.25	0.48	0.50	0.68	1.198e-6	1.127e-4	(A) -2.07--0.23
NSD1_S483s_S486s	0.47	-0.20	0.91	0.82	0.68	6.639e-3	0.0395	(A) -2.07--0.23
NSUN5_S327s	0.20	-0.48	0.77	0.77	0.68	2.213e-3	0.0183	(A) -2.07--0.23
POLR2A_T1817t	0.36	-0.31	0.83	0.71	0.68	5.034e-3	0.0326	(A) -2.07--0.23
PRRC2C_S1246s	0.23	-0.46	0.72	0.63	0.68	2.229e-4	3.746e-3	(A) -2.07--0.23
PWP1_S50s	0.32	-0.36	0.61	1.14	0.68	5.348e-3	0.0339	(A) -2.07--0.23
RANBP2_S1509s	0.27	-0.40	0.84	0.78	0.68	2.718e-3	0.0212	(A) -2.07--0.23
RB1CC1_S222s	0.01	-0.67	0.86	1.07	0.68	7.923e-3	0.0447	(A) -2.07--0.23
RBBP7_S190s	0.31	-0.37	0.81	0.87	0.68	8.419e-3	0.0465	(A) -2.07--0.23
RBM25_S677s_S683s	0.33	-0.35	1.05	0.72	0.68	5.134e-3	0.0330	(A) -2.07--0.23
RPRD2_S374s	0.01	-0.67	0.87	0.69	0.68	1.401e-3	0.0134	(A) -2.07--0.23
SAMHD1_S278s	0.14	-0.55	1.18	0.66	0.68	9.372e-3	0.0500	(A) -2.07--0.23
SCRIB_S1309s	0.44	-0.24	0.83	0.73	0.68	2.149e-3	0.0180	(A) -2.07--0.23
SCRIB_S1378s	0.57	-0.11	1.09	0.76	0.68	6.413e-3	0.0386	(A) -2.07--0.23
SPINDOC_T49t	0.20	-0.47	0.78	0.63	0.68	4.608e-4	6.235e-3	(A) -2.07--0.23
SRRM2_T983t	-0.03	-0.71	0.95	0.63	0.68	1.851e-3	0.0162	(A) -2.07--0.23
TFIP11_S98s	0.24	-0.44	0.77	0.87	0.68	1.910e-3	0.0166	(A) -2.07--0.23
UBAP2L_S477s	0.51	-0.17	0.91	0.62	0.68	1.446e-3	0.0137	(A) -2.07--0.23
USP10_S370s	0.22	-0.47	0.85	0.78	0.68	1.828e-3	0.0161	(A) -2.07--0.23
USP34_S3359s	0.27	-0.40	0.80	0.61	0.68	1.952e-3	0.0168	(A) -2.07--0.23
WIZ_S701s	0.18	-0.50	0.75	0.62	0.68	6.190e-4	7.637e-3	(A) -2.07--0.23
ZC3H11A_S758s	0.36	-0.31	0.78	0.48	0.68	1.858e-4	3.296e-3	(A) -2.07--0.23
ZNF217_S441s_S445s	-0.03	-0.71	0.87	0.96	0.68	5.541e-3	0.0349	(A) -2.07--0.23
ARHGAP45_S569s	0.59	-0.10	0.77	0.99	0.69	4.284e-3	0.0291	(A) -2.07--0.23
BCLAF1_S285s_S290s	0.12	-0.57	0.86	0.64	0.69	7.696e-4	8.897e-3	(A) -2.07--0.23
CBX3_S176s	0.56	-0.13	0.82	0.93	0.69	3.383e-3	0.0247	(A) -2.07--0.23
CHAMP1_S627s_S632s	0.34	-0.34	0.76	0.67	0.69	4.203e-4	5.848e-3	(A) -2.07--0.23
CHD4_S1595s	0.37	-0.32	0.68	0.50	0.69	3.195e-4	4.810e-3	(A) -2.07--0.23
DDX20_S672s	0.12	-0.57	0.81	0.60	0.69	4.250e-4	5.894e-3	(A) -2.07--0.23
DDX24_S287s	0.36	-0.33	0.88	0.79	0.69	2.165e-3	0.0181	(A) -2.07--0.23
DGCR8_S95s	0.44	-0.25	0.57	0.52	0.69	2.261e-5	7.769e-4	(A) -2.07--0.23
DNAJC2_S60s_S63s	-0.12	-0.81	0.80	0.87	0.69	2.126e-3	0.0178	(A) -2.07--0.23
ELAVL1_S202s	0.18	-0.52	0.77	0.76	0.69	7.950e-4	9.090e-3	(A) -2.07--0.23
ERBIN_S857s	0.33	-0.36	0.99	0.71	0.69	7.604e-3	0.0435	(A) -2.07--0.23
HNRNPF_S310s	0.03	-0.65	0.87	0.91	0.69	3.743e-3	0.0265	(A) -2.07--0.23
KHSRP_S480s	0.37	-0.31	0.81	0.74	0.69	1.028e-3	0.0108	(A) -2.07--0.23
LIG3_S241s	0.08	-0.62	0.99	0.87	0.69	5.488e-3	0.0346	(A) -2.07--0.23
MAP7_T277t	0.16	-0.53	0.94	0.73	0.69	3.018e-3	0.0228	(A) -2.07--0.23
PAK1_S223s	0.11	-0.58	0.97	0.74	0.69	3.812e-3	0.0269	(A) -2.07--0.23
PDS5B_S1283s	0.11	-0.58	0.99	0.88	0.69	5.490e-3	0.0346	(A) -2.07--0.23
POLR1G_S130s	0.23	-0.46	0.92	0.79	0.69	2.709e-3	0.0212	(A) -2.07--0.23
PRICKLE3_S437s	0.24	-0.46	0.79	1.13	0.69	7.331e-3	0.0424	(A) -2.07--0.23
PRPF4B_S20s_S23s_S32s	0.21	-0.48	0.83	0.75	0.69	1.207e-3	0.0121	(A) -2.07--0.23
PRPF4B_S437s	0.29	-0.40	1.08	0.64	0.69	8.485e-3	0.0467	(A) -2.07--0.23
PRRC2A_T782t	0.02	-0.66	1.15	0.74	0.69	8.283e-3	0.0460	(A) -2.07--0.23
RRP12_S92s	0.08	-0.61	0.78	1.14	0.69	7.441e-3	0.0428	(A) -2.07--0.23
RSF1_T628t_S629s	0.25	-0.44	0.75	0.59	0.69	1.999e-4	3.469e-3	(A) -2.07--0.23
SDE2_S278s	0.31	-0.39	0.69	1.15	0.69	6.022e-3	0.0369	(A) -2.07--0.23
SENP6_S352s	-0.07	-0.76	0.97	0.91	0.69	7.226e-3	0.0420	(A) -2.07--0.23
SUZ12_S695s	0.26	-0.42	0.73	0.79	0.69	1.892e-3	0.0165	(A) -2.07--0.23
USP1_S67s	0.30	-0.39	0.92	0.50	0.69	7.382e-4	8.642e-3	(A) -2.07--0.23
USP42_S754s	0.11	-0.58	1.07	0.73	0.69	5.889e-3	0.0363	(A) -2.07--0.23
ZMYM3_T817t_T826t	0.33	-0.35	0.53	0.52	0.69	6.068e-3	0.0371	(A) -2.07--0.23
APC_S2771s	0.49	-0.21	0.85	0.72	0.70	5.869e-3	0.0362	(A) -2.07--0.23
ARID4B_S675s	0.19	-0.51	0.80	0.58	0.70	2.778e-4	4.357e-3	(A) -2.07--0.23
DGCR8_S275s_T279t	0.52	-0.18	0.64	0.87	0.70	6.942e-4	8.272e-3	(A) -2.07--0.23
DSP_S2825s	0.26	-0.44	0.50	0.66	0.70	8.352e-3	0.0463	(A) -2.07--0.23
ETV3_S245s_S250s	0.32	-0.38	0.91	0.77	0.70	3.547e-3	0.0256	(A) -2.07--0.23
FAM53B_S268s	0.29	-0.41	1.17	0.61	0.70	8.949e-3	0.0484	(A) -2.07--0.23
GTF3C3_S43s	0.47	-0.23	0.72	1.17	0.70	7.221e-3	0.0420	(A) -2.07--0.23
HIVEP1_S2599s	0.36	-0.34	0.67	0.46	0.70	5.478e-3	0.0346	(A) -2.07--0.23
JADE3_S774s	0.38	-0.32	1.10	0.86	0.70	8.251e-3	0.0459	(A) -2.07--0.23
L3MBTL2_S683s_S688s_S689s	0.33	-0.38	0.91	0.65	0.70	1.633e-3	0.0149	(A) -2.07--0.23
LSP1_S188s_S189s	0.54	-0.17	1.13	0.86	0.70	8.621e-3	0.0472	(A) -2.07--0.23
LYSMD2_S33s	0.41	-0.29	0.92	0.92	0.70	4.428e-3	0.0298	(A) -2.07--0.23
MAP3K7_S367s	0.33	-0.37	0.88	0.78	0.70	3.452e-3	0.0250	(A) -2.07--0.23
NOB1_S201s	-0.20	-0.90	1.04	0.82	0.70	5.147e-3	0.0331	(A) -2.07--0.23
NOL8_T888t_S890s	0.38	-0.32	0.71	0.55	0.70	7.303e-5	1.731e-3	(A) -2.07--0.23
NSUN5_T442t_S444s	0.16	-0.54	0.92	0.65	0.70	2.196e-3	0.0182	(A) -2.07--0.23
RBM15_S208s	0.35	-0.34	0.62	0.73	0.70	1.672e-3	0.0151	(A) -2.07--0.23
REXO4_S419s	0.35	-0.35	0.79	0.50	0.70	9.417e-4	0.0102	(A) -2.07--0.23
RHBDF2_S328s	0.23	-0.47	1.00	0.90	0.70	8.893e-3	0.0482	(A) -2.07--0.23
SAFB_S383s_S384s	0.24	-0.47	0.78	0.43	0.70	7.521e-5	1.765e-3	(A) -2.07--0.23
SF3B1_T326t_T328t	0.14	-0.56	0.94	0.86	0.70	4.569e-3	0.0305	(A) -2.07--0.23
SH2B1_S157s_S161s	0.52	-0.18	0.53	0.65	0.70	5.280e-4	6.855e-3	(A) -2.07--0.23
SPAG7_S158s	0.17	-0.52	0.92	0.75	0.70	8.017e-3	0.0450	(A) -2.07--0.23
t_SEN2_S215s	0.32	-0.38	0.79	0.59	0.70	1.624e-3	0.0148	(A) -2.07--0.23
THRAP3_S928s	0.23	-0.47	0.80	0.68	0.70	5.129e-4	6.722e-3	(A) -2.07--0.23
YEAt_S2_T514t	0.20	-0.50	0.93	0.74	0.70	3.548e-3	0.0256	(A) -2.07--0.23
RIOK1_S22s	0.30	-0.41	0.75	0.59	0.71	1.499e-4	2.847e-3	(A) -2.07--0.23
AATF_S316s_S320s_S321s	0.40	-0.31	0.63	0.62	0.71	7.737e-5	1.802e-3	(A) -2.07--0.23
ADNP_S953s_S955s	0.19	-0.52	0.87	0.65	0.71	6.842e-4	8.178e-3	(A) -2.07--0.23
ARHGAP19_S422s	0.17	-0.54	1.14	0.69	0.71	6.841e-3	0.0403	(A) -2.07--0.23
BCLAF1_T341t	0.32	-0.39	0.69	0.50	0.71	7.616e-4	8.839e-3	(A) -2.07--0.23
BIN2_S494s	0.05	-0.66	1.20	0.74	0.71	7.935e-3	0.0447	(A) -2.07--0.23
CHAMP1_S416s	0.36	-0.34	0.68	0.58	0.71	5.240e-5	1.395e-3	(A) -2.07--0.23
ELF4_S188s	0.56	-0.15	0.84	0.74	0.71	8.840e-4	9.785e-3	(A) -2.07--0.23
FAN1_S180s	0.20	-0.51	0.76	0.66	0.71	2.226e-3	0.0184	(A) -2.07--0.23
FOXJ2_S161s	0.59	-0.12	0.87	0.64	0.71	7.850e-3	0.0444	(A) -2.07--0.23
MCM2_S41s_1	0.17	-0.53	0.93	0.70	0.71	1.499e-3	0.0140	(A) -2.07--0.23
MIOS_S766s	-0.09	-0.81	0.80	0.88	0.71	1.548e-3	0.0143	(A) -2.07--0.23
MTA3_S519s	0.17	-0.54	0.86	0.88	0.71	3.995e-3	0.0277	(A) -2.07--0.23
PLEKHO1_S342s	0.26	-0.45	0.94	0.68	0.71	6.684e-3	0.0397	(A) -2.07--0.23
PRRC2C_T822t	0.18	-0.53	0.74	0.79	0.71	6.239e-4	7.682e-3	(A) -2.07--0.23
REV1_S937s	0.24	-0.47	0.61	0.47	0.71	7.087e-3	0.0414	(A) -2.07--0.23
RNF169_S368s_T391t	0.46	-0.25	1.02	0.93	0.71	7.952e-3	0.0448	(A) -2.07--0.23
RREB1_T1121t	0.19	-0.52	1.02	0.72	0.71	2.966e-3	0.0225	(A) -2.07--0.23
SCAF1_S724s_S725s	0.03	-0.68	0.78	1.03	0.71	3.548e-3	0.0256	(A) -2.07--0.23
SRRM1_S781s	0.21	-0.50	0.79	0.62	0.71	2.917e-4	4.502e-3	(A) -2.07--0.23
SRSF10_S131s	0.53	-0.18	0.66	0.98	0.71	6.513e-3	0.0390	(A) -2.07--0.23
SUPT6H_S1535s	0.35	-0.35	0.70	0.55	0.71	1.291e-3	0.0126	(A) -2.07--0.23
TBC1D1_S614s	0.13	-0.58	0.65	1.04	0.71	4.705e-3	0.0311	(A) -2.07--0.23
USP34_S3406s	0.32	-0.39	0.77	0.56	0.71	2.621e-4	4.186e-3	(A) -2.07--0.23
ZC3H13_T134t_S137s	0.17	-0.54	0.77	0.95	0.71	8.994e-3	0.0486	(A) -2.07--0.23
ABCF1_T108t_S109s	0.33	-0.39	0.75	0.62	0.72	1.290e-4	2.557e-3	(A) -2.07--0.23
ACTL6A_S233s	0.46	-0.27	0.82	0.72	0.72	5.410e-4	6.948e-3	(A) -2.07--0.23
ARFGEF1_T280t_S290s	0.47	-0.26	0.93	0.71	0.72	2.169e-3	0.0181	(A) -2.07--0.23
ATN1_S896s	0.05	-0.67	1.08	0.64	0.72	3.647e-3	0.0260	(A) -2.07--0.23
CEP350_S695s	0.54	-0.18	0.92	0.73	0.72	2.400e-3	0.0194	(A) -2.07--0.23
Et_S1_S282s	0.16	-0.56	1.05	0.76	0.72	3.691e-3	0.0262	(A) -2.07--0.23
KMT2B_S861s	0.28	-0.43	0.89	0.75	0.72	1.246e-3	0.0123	(A) -2.07--0.23
MAGOHB_S108s	0.17	-0.55	1.00	0.85	0.72	4.443e-3	0.0299	(A) -2.07--0.23
MARK3_S391s_S400s	-0.08	-0.80	0.85	1.14	0.72	9.073e-3	0.0488	(A) -2.07--0.23
NCL_S184s_S206s	0.18	-0.53	1.07	0.72	0.72	3.612e-3	0.0258	(A) -2.07--0.23
PPP1R35_S87s	0.22	-0.50	0.63	0.76	0.72	2.775e-4	4.356e-3	(A) -2.07--0.23
PRRC2A_S342s_S350s_S363s	0.23	-0.50	0.43	0.73	0.72	2.059e-3	0.0175	(A) -2.07--0.23
PSIP1_S206s	0.47	-0.25	0.71	0.66	0.72	1.407e-4	2.707e-3	(A) -2.07--0.23
RBM15_S670s_S674s	0.37	-0.35	1.21	0.70	0.72	6.780e-3	0.0401	(A) -2.07--0.23
RPL27A_S68s	0.61	-0.10	0.90	0.88	0.72	4.983e-3	0.0324	(A) -2.07--0.23
RPL5_S185s	0.56	-0.16	0.87	0.60	0.72	8.588e-3	0.0471	(A) -2.07--0.23
SETD5_S1133s	0.27	-0.44	0.66	0.52	0.72	9.103e-3	0.0489	(A) -2.07--0.23
SP100_S228s	-0.00	-0.72	1.09	0.91	0.72	8.503e-3	0.0468	(A) -2.07--0.23
THOC2_S1388s	0.09	-0.62	0.49	0.66	0.72	2.389e-3	0.0193	(A) -2.07--0.23
UBE2O_S401s	0.32	-0.40	1.00	0.77	0.72	3.618e-3	0.0259	(A) -2.07--0.23
USP34_S1469s_S1473s	0.18	-0.54	0.93	0.95	0.72	5.934e-3	0.0365	(A) -2.07--0.23
CTNNB1_S191s	0.09	-0.64	1.11	0.91	0.73	7.079e-3	0.0413	(A) -2.07--0.23
AFF4_S679s_S680s	0.32	-0.41	0.70	0.57	0.73	3.288e-4	4.913e-3	(A) -2.07--0.23
BOD1L1_S1531s	0.50	-0.23	0.61	0.72	0.73	7.245e-5	1.720e-3	(A) -2.07--0.23
BTBD7_S1119s	0.41	-0.32	0.73	0.61	0.73	2.141e-3	0.0179	(A) -2.07--0.23
CCNE1_S387s	0.24	-0.49	1.15	0.57	0.73	6.665e-3	0.0396	(A) -2.07--0.23
CCNL1_S352s_S355s	-0.02	-0.76	0.85	1.01	0.73	4.475e-3	0.0300	(A) -2.07--0.23
CCNL1_T325t_T330t_S342s	0.47	-0.25	0.61	0.56	0.73	1.008e-5	4.312e-4	(A) -2.07--0.23
CIAPIN1_S183s	-0.00	-0.73	1.11	0.68	0.73	3.249e-3	0.0240	(A) -2.07--0.23
CSNK1A1_S156s	0.42	-0.31	0.80	0.82	0.73	6.106e-3	0.0372	(A) -2.07--0.23
DCP1A_T401t	0.21	-0.52	0.93	0.91	0.73	4.867e-3	0.0318	(A) -2.07--0.23
DDX10_S539s	0.39	-0.35	0.94	0.97	0.73	8.411e-3	0.0465	(A) -2.07--0.23
GATAD2A_T189t	0.40	-0.33	0.63	0.84	0.73	3.119e-4	4.739e-3	(A) -2.07--0.23
GPATCH8_S738s_S740s	0.07	-0.66	0.63	0.73	0.73	9.113e-5	2.020e-3	(A) -2.07--0.23
HNRNPA3_S14s	0.33	-0.40	0.90	0.80	0.73	2.191e-3	0.0182	(A) -2.07--0.23
LAS1L_S249s	0.17	-0.56	0.77	0.83	0.73	4.473e-3	0.0300	(A) -2.07--0.23
LIG1_S68s	0.37	-0.36	0.93	0.66	0.73	9.573e-4	0.0103	(A) -2.07--0.23
MICALL1_S621s	0.09	-0.64	0.99	0.63	0.73	1.240e-3	0.0123	(A) -2.07--0.23
MSL3_S400s	0.29	-0.44	0.72	0.76	0.73	2.866e-4	4.438e-3	(A) -2.07--0.23
NFATC2_S53s	0.35	-0.38	0.87	0.79	0.73	1.977e-3	0.0170	(A) -2.07--0.23
NSUN2_S456s	-0.31	-1.03	1.04	0.91	0.73	5.247e-3	0.0335	(A) -2.07--0.23
NUP98_T529t	0.23	-0.49	0.98	0.77	0.73	3.006e-3	0.0228	(A) -2.07--0.23
PHF8_S826s	0.49	-0.25	0.77	1.03	0.73	5.996e-3	0.0368	(A) -2.07--0.23
POM121_S80s_S81s	0.46	-0.27	0.69	0.76	0.73	2.185e-4	3.688e-3	(A) -2.07--0.23
RANBP3_S333s	-0.10	-0.83	1.23	0.58	0.73	4.917e-3	0.0321	(A) -2.07--0.23
RASAL3_S988s	0.43	-0.30	1.15	0.83	0.73	6.307e-3	0.0381	(A) -2.07--0.23
REV3L_S1724s	0.50	-0.23	0.89	0.63	0.73	2.748e-3	0.0214	(A) -2.07--0.23
RNF169_S368s	0.46	-0.27	0.71	0.64	0.73	8.047e-5	1.859e-3	(A) -2.07--0.23
SF3A3_T475t	0.69	-0.04	0.61	0.44	0.73	5.051e-6	2.700e-4	(A) -2.07--0.23
SF3B1_T278t	0.36	-0.37	0.77	0.68	0.73	8.523e-4	9.534e-3	(A) -2.07--0.23
SIRT6_S303s	-0.14	-0.87	1.02	0.94	0.73	5.327e-3	0.0339	(A) -2.07--0.23
SPINDOC_S82s	0.21	-0.52	0.60	0.89	0.73	4.751e-4	6.368e-3	(A) -2.07--0.23
SRRM2_S1857s_1	0.17	-0.55	0.64	0.67	0.73	5.798e-5	1.485e-3	(A) -2.07--0.23
TACC3_S434s	0.12	-0.61	1.11	0.99	0.73	8.678e-3	0.0474	(A) -2.07--0.23
THOC2_S1486s	0.42	-0.31	0.55	0.62	0.73	1.528e-5	5.852e-4	(A) -2.07--0.23
AHCTF1_S1241s	0.42	-0.32	1.02	1.07	0.74	7.443e-3	0.0428	(A) -2.07--0.23
AKNA_S770s	0.26	-0.48	1.12	0.69	0.74	6.627e-3	0.0395	(A) -2.07--0.23
ARHGEF10L_S138s	0.38	-0.36	0.94	0.91	0.74	3.459e-3	0.0251	(A) -2.07--0.23
BCL9_S917s	0.43	-0.31	0.69	1.06	0.74	2.053e-3	0.0174	(A) -2.07--0.23
BOD1L1_S3019s	0.61	-0.13	0.53	0.57	0.74	2.540e-6	1.770e-4	(A) -2.07--0.23
CHD4_S508s_T510t	0.36	-0.39	0.49	0.50	0.74	1.98e-7	3.731e-5	(A) -2.07--0.23
EAF1_S165s	0.17	-0.57	0.66	0.69	0.74	7.354e-5	1.741e-3	(A) -2.07--0.23
FAM76B_S193s	0.31	-0.43	0.81	1.24	0.74	7.868e-3	0.0445	(A) -2.07--0.23
FBF1_S417s	-0.14	-0.88	0.63	0.66	0.74	3.822e-3	0.0269	(A) -2.07--0.23
HIVEP1_S1735s	0.29	-0.45	0.74	0.83	0.74	5.466e-4	6.997e-3	(A) -2.07--0.23
MED14_S617s	0.09	-0.65	0.84	0.65	0.74	3.342e-4	4.969e-3	(A) -2.07--0.23
MPLKIP_S40s	0.17	-0.57	0.99	0.84	0.74	2.591e-3	0.0204	(A) -2.07--0.23
MTA1_S522s	0.48	-0.27	1.05	0.56	0.74	1.302e-3	0.0127	(A) -2.07--0.23
MTMR3_S647s	0.07	-0.67	0.78	0.75	0.74	4.131e-4	5.787e-3	(A) -2.07--0.23
NCOA3_S551s	0.11	-0.63	0.79	0.88	0.74	1.033e-3	0.0109	(A) -2.07--0.23
NOL8_S268s	0.08	-0.66	1.03	0.86	0.74	5.590e-3	0.0350	(A) -2.07--0.23
NUP35_T273t	0.37	-0.37	0.72	0.62	0.74	6.987e-5	1.678e-3	(A) -2.07--0.23
PALB2_S190s	0.33	-0.40	0.50	0.42	0.74	1.608e-3	0.0147	(A) -2.07--0.23
PNISR_S290s_S304s	0.29	-0.45	0.76	0.71	0.74	2.292e-4	3.817e-3	(A) -2.07--0.23
PNN_S381s	0.47	-0.26	0.83	0.64	0.74	3.016e-4	4.624e-3	(A) -2.07--0.23
PRKDC_S4026s	0.47	-0.27	0.69	0.46	0.74	1.018e-5	4.338e-4	(A) -2.07--0.23
PSRC1_S212s	0.07	-0.67	1.03	0.61	0.74	3.916e-3	0.0273	(A) -2.07--0.23
SPIDR_S15s	0.53	-0.21	0.96	0.75	0.74	8.342e-3	0.0462	(A) -2.07--0.23
TATDN2_S299s	0.06	-0.68	0.90	0.68	0.74	4.317e-3	0.0293	(A) -2.07--0.23
TCF20_T1671t	0.27	-0.47	0.84	0.71	0.74	4.310e-4	5.949e-3	(A) -2.07--0.23
TINF2_S330s	0.33	-0.41	0.91	0.38	0.74	3.108e-4	4.731e-3	(A) -2.07--0.23
TMPO_T160t	0.08	-0.66	0.97	0.76	0.74	2.429e-3	0.0195	(A) -2.07--0.23
USP42_S1219s_S1222s_S1226s	0.31	-0.43	0.81	0.96	0.74	6.309e-3	0.0381	(A) -2.07--0.23
WASHC4_T1155t_S1168s	0.24	-0.50	0.76	0.76	0.74	5.341e-3	0.0339	(A) -2.07--0.23
WEE1_T173t	0.06	-0.69	1.02	0.93	0.74	5.912e-3	0.0364	(A) -2.07--0.23
XRCC6_S520s	0.14	-0.60	0.91	0.83	0.74	2.620e-3	0.0206	(A) -2.07--0.23
ZNF638_S1100s	0.49	-0.25	0.80	0.85	0.74	9.482e-4	0.0103	(A) -2.07--0.23
ZNHIT3_S80s	0.18	-0.56	0.85	0.75	0.74	1.842e-3	0.0162	(A) -2.07--0.23
ABL2_S631s	0.23	-0.52	0.70	0.76	0.75	1.826e-4	3.254e-3	(A) -2.07--0.23
AFDN_S471s	0.06	-0.69	1.04	0.87	0.75	7.497e-3	0.0431	(A) -2.07--0.23
ANKRD11_S73s	0.01	-0.74	0.70	0.61	0.75	2.732e-4	4.306e-3	(A) -2.07--0.23
ANKRD11_Y1855y	0.45	-0.30	0.92	0.52	0.75	1.820e-3	0.0161	(A) -2.07--0.23
API5_S457s	-0.13	-0.87	1.14	0.83	0.75	5.337e-3	0.0339	(A) -2.07--0.23
CHAMP1_S459s	0.10	-0.64	0.97	0.83	0.75	2.043e-3	0.0174	(A) -2.07--0.23
DCUN1D5_S9s	0.18	-0.57	0.90	0.59	0.75	3.830e-4	5.494e-3	(A) -2.07--0.23
EIF4B_S192s	0.38	-0.36	1.02	0.83	0.75	6.361e-3	0.0384	(A) -2.07--0.23
FBRS_S340s	0.15	-0.60	0.97	0.79	0.75	2.327e-3	0.0190	(A) -2.07--0.23
FXR2_T455t	0.08	-0.67	0.92	0.71	0.75	7.363e-4	8.628e-3	(A) -2.07--0.23
KMT2D_S3614s	0.66	-0.09	0.98	0.78	0.75	3.768e-3	0.0266	(A) -2.07--0.23
LRWD1_S253s_S259s	0.18	-0.57	0.82	0.82	0.75	1.241e-3	0.0123	(A) -2.07--0.23
LSP1_S189s	0.41	-0.34	0.89	0.87	0.75	1.491e-3	0.0140	(A) -2.07--0.23
MICAL3_S1794s_S1797s	0.43	-0.32	0.91	0.64	0.75	8.594e-3	0.0471	(A) -2.07--0.23
MPHOSPH10_S163s_S171s	0.13	-0.62	0.97	1.04	0.75	6.328e-3	0.0382	(A) -2.07--0.23
NUP98_T983t	0.38	-0.36	0.72	0.79	0.75	1.306e-3	0.0127	(A) -2.07--0.23
RBBP8NL_S487s	-0.36	-1.11	1.19	0.94	0.75	8.730e-3	0.0476	(A) -2.07--0.23
RBM42_S135s	0.09	-0.67	0.95	0.81	0.75	2.373e-3	0.0192	(A) -2.07--0.23
RIF1_S2157s	0.28	-0.46	1.06	0.81	0.75	5.686e-3	0.0354	(A) -2.07--0.23
RPS27_S11s	0.34	-0.41	0.79	0.76	0.75	5.412e-4	6.949e-3	(A) -2.07--0.23
SRRM2_T1492t	0.08	-0.67	0.86	0.69	0.75	4.185e-4	5.833e-3	(A) -2.07--0.23
SRRM2_T2125t	0.06	-0.69	0.88	0.75	0.75	3.232e-3	0.0239	(A) -2.07--0.23
TRRAP_T1622t	0.10	-0.65	0.76	0.86	0.75	1.018e-3	0.0108	(A) -2.07--0.23
ZNF106_S859s	0.33	-0.42	0.68	0.65	0.75	5.401e-4	6.944e-3	(A) -2.07--0.23
ARHGEF2_S711s	0.16	-0.60	1.11	0.92	0.76	6.684e-3	0.0397	(A) -2.07--0.23
ARID5A_S23s	0.20	-0.56	0.96	0.89	0.76	5.105e-3	0.0329	(A) -2.07--0.23
BPTF_S1300s	-0.26	-1.02	1.07	0.95	0.76	4.795e-3	0.0315	(A) -2.07--0.23
CBX8_S110s	-0.07	-0.83	1.15	0.78	0.76	4.122e-3	0.0283	(A) -2.07--0.23
CEP350_S1830s	-0.02	-0.78	0.85	0.75	0.76	6.878e-4	8.213e-3	(A) -2.07--0.23
CEP350_S473s	0.22	-0.54	0.74	0.90	0.76	8.657e-4	9.637e-3	(A) -2.07--0.23
DDX46_S199s	0.20	-0.55	0.79	0.91	0.76	4.782e-3	0.0314	(A) -2.07--0.23
DHX9_T98t	0.23	-0.53	0.58	0.77	0.76	6.078e-5	1.528e-3	(A) -2.07--0.23
EP400_S700s	0.37	-0.39	0.73	0.65	0.76	1.088e-4	2.257e-3	(A) -2.07--0.23
HERC1_S2720s	0.09	-0.67	0.96	0.98	0.76	3.182e-3	0.0237	(A) -2.07--0.23
HIVEP1_S1753s	0.42	-0.34	0.72	0.90	0.76	2.745e-3	0.0214	(A) -2.07--0.23
HMGXB4_S502s	0.09	-0.68	0.92	0.69	0.76	5.526e-4	7.051e-3	(A) -2.07--0.23
MDC1_S329s_T331t	0.35	-0.42	1.01	0.60	0.76	1.610e-3	0.0147	(A) -2.07--0.23
MLLT1_S361s	0.03	-0.73	0.62	0.74	0.76	3.172e-3	0.0236	(A) -2.07--0.23
MPLKIP_T10t	0.35	-0.41	0.63	0.83	0.76	6.314e-4	7.733e-3	(A) -2.07--0.23
MSL3_T405t	0.29	-0.47	0.65	0.79	0.76	9.690e-4	0.0104	(A) -2.07--0.23
NADK_S48s	0.32	-0.44	1.32	0.74	0.76	8.821e-3	0.0479	(A) -2.07--0.23
NCBP3_S25s	0.39	-0.36	0.80	0.54	0.76	6.973e-5	1.677e-3	(A) -2.07--0.23
NOM1_S147s	0.34	-0.43	0.55	0.61	0.76	1.695e-4	3.086e-3	(A) -2.07--0.23
PIAS2_S499s	0.42	-0.35	0.83	0.55	0.76	9.771e-5	2.106e-3	(A) -2.07--0.23
RBM12B_S638s	0.24	-0.52	0.81	0.71	0.76	2.565e-4	4.112e-3	(A) -2.07--0.23
RBMX_S58s	0.39	-0.37	0.91	0.87	0.76	1.408e-3	0.0134	(A) -2.07--0.23
RPRD2_T734t	0.51	-0.25	0.61	1.06	0.76	2.927e-3	0.0223	(A) -2.07--0.23
RSF1_S1221s_S1223s	-0.44	-1.20	1.11	0.87	0.76	4.504e-3	0.0301	(A) -2.07--0.23
RSF1_S1375s	0.04	-0.72	1.20	0.89	0.76	7.053e-3	0.0412	(A) -2.07--0.23
SMG8_T471t	0.24	-0.52	0.87	0.69	0.76	4.706e-3	0.0311	(A) -2.07--0.23
SP1_S2s_S7s	0.48	-0.28	0.65	0.51	0.76	2.113e-3	0.0177	(A) -2.07--0.23
SRRM2_S952s_S954s	-0.27	-1.03	1.01	1.01	0.76	4.504e-3	0.0301	(A) -2.07--0.23
TCOF1_S1191s	0.34	-0.42	0.80	0.60	0.76	1.105e-4	2.280e-3	(A) -2.07--0.23
TLK2_S35s	0.25	-0.50	0.79	1.03	0.76	2.639e-3	0.0208	(A) -2.07--0.23
ZNF106_S1026s	0.31	-0.45	0.91	0.77	0.76	3.159e-3	0.0236	(A) -2.07--0.23
ZNF286A_S62s	0.52	-0.23	0.93	0.52	0.76	1.672e-3	0.0151	(A) -2.07--0.23
TAF7_T274t	0.37	-0.40	0.76	0.87	0.77	1.357e-3	0.0131	(A) -2.07--0.23
ARID1A_S1602s_S1604s	-0.15	-0.92	0.98	0.82	0.77	5.298e-3	0.0337	(A) -2.07--0.23
BCLAF1_S183s_S198s	0.30	-0.47	1.27	0.85	0.77	8.365e-3	0.0463	(A) -2.07--0.23
DDX24_S82s	0.30	-0.47	0.84	0.86	0.77	8.385e-4	9.423e-3	(A) -2.07--0.23
DENND1C_S582s	0.21	-0.55	1.14	0.95	0.77	8.144e-3	0.0455	(A) -2.07--0.23
FOXK2_S398s	0.23	-0.53	0.96	0.69	0.77	7.450e-4	8.696e-3	(A) -2.07--0.23
GCFC2_S16s_S17s_S19s	0.06	-0.71	0.40	0.60	0.77	8.591e-3	0.0471	(A) -2.07--0.23
GPATCH8_S1076s_S1081s	0.23	-0.53	0.79	0.61	0.77	4.332e-4	5.966e-3	(A) -2.07--0.23
HDGF_S255s	0.36	-0.41	0.77	0.93	0.77	3.169e-3	0.0236	(A) -2.07--0.23
HEATR5B_S1737s	-0.31	-1.07	0.82	0.72	0.77	1.547e-3	0.0143	(A) -2.07--0.23
KDM4A_S523s	-0.02	-0.78	0.52	0.43	0.77	1.597e-3	0.0146	(A) -2.07--0.23
MAP4_T571t	0.16	-0.61	0.98	0.86	0.77	1.985e-3	0.0170	(A) -2.07--0.23
MDC1_S1775s	0.27	-0.50	0.97	0.91	0.77	2.853e-3	0.0219	(A) -2.07--0.23
MSH6_S137s	0.42	-0.34	1.20	0.89	0.77	6.418e-3	0.0386	(A) -2.07--0.23
NAA30_S55s	0.16	-0.61	1.10	0.69	0.77	6.211e-3	0.0377	(A) -2.07--0.23
NCOA2_S210s	0.24	-0.53	0.91	0.64	0.77	2.292e-3	0.0188	(A) -2.07--0.23
PALB2_S660s	0.26	-0.51	0.73	0.63	0.77	4.492e-5	1.253e-3	(A) -2.07--0.23
PAPOLA_S27s	0.35	-0.42	0.78	0.80	0.77	4.552e-4	6.183e-3	(A) -2.07--0.23
PHF14_S156s	0.13	-0.64	0.67	1.14	0.77	5.321e-3	0.0338	(A) -2.07--0.23
PRRC2C_S1263s_T1265t_T1267t	0.26	-0.51	0.83	0.76	0.77	4.183e-3	0.0287	(A) -2.07--0.23
RBBP6_S1272s_S1273s_S1277s	0.95	0.18	0.55	0.74	0.77	2.651e-3	0.0208	(A) -2.07--0.23
RFX1_T128t	0.32	-0.44	0.95	1.23	0.77	9.084e-3	0.0489	(A) -2.07--0.23
SAMHD1_T21t_S27s_S33s	0.31	-0.45	1.31	0.69	0.77	6.842e-3	0.0404	(A) -2.07--0.23
SH3BP1_S262s	0.21	-0.56	0.70	0.87	0.77	3.839e-4	5.501e-3	(A) -2.07--0.23
SRRM2_T1531t	0.19	-0.57	0.90	0.83	0.77	1.032e-3	0.0109	(A) -2.07--0.23
TEX10_T29t	0.23	-0.54	0.89	0.94	0.77	2.166e-3	0.0181	(A) -2.07--0.23
TJAP1_S300s	0.13	-0.64	0.83	0.82	0.77	5.415e-4	6.950e-3	(A) -2.07--0.23
UTP18_S121s_S124s	0.36	-0.41	0.69	0.60	0.77	2.199e-5	7.644e-4	(A) -2.07--0.23
ZCCHC8_S649s	0.47	-0.29	0.65	0.80	0.77	1.278e-4	2.542e-3	(A) -2.07--0.23
ZNF687_S1106s	0.36	-0.41	1.12	0.66	0.77	6.430e-3	0.0386	(A) -2.07--0.23
ARID3A_S77s_S81s_S88s	0.46	-0.32	0.99	1.08	0.78	8.629e-3	0.0473	(A) -2.07--0.23
ATAD2B_S523s_S524s	0.19	-0.59	0.80	0.61	0.78	4.077e-3	0.0281	(A) -2.07--0.23
ATL2_S24s	0.14	-0.64	0.68	0.79	0.78	2.914e-3	0.0222	(A) -2.07--0.23
CHD4_T1672t	0.45	-0.33	0.91	0.66	0.78	1.482e-3	0.0139	(A) -2.07--0.23
CKAP5_S816s	0.33	-0.45	0.66	0.56	0.78	6.350e-5	1.572e-3	(A) -2.07--0.23
CLK3_S157s	0.39	-0.40	0.63	0.69	0.78	2.165e-5	7.567e-4	(A) -2.07--0.23
EHMT2_S140s	0.47	-0.31	0.52	0.57	0.78	2.367e-6	1.708e-4	(A) -2.07--0.23
HELZ_S1312s	0.52	-0.26	0.74	0.99	0.78	2.679e-3	0.0210	(A) -2.07--0.23
HIVEP3_S1437s	0.39	-0.39	0.70	0.43	0.78	4.337e-3	0.0294	(A) -2.07--0.23
HNRNPC_S240s	-0.10	-0.87	0.91	1.02	0.78	2.720e-3	0.0212	(A) -2.07--0.23
IQGAP3_T1415t	0.11	-0.67	1.02	0.93	0.78	3.885e-3	0.0272	(A) -2.07--0.23
KMT2D_S1671s	-0.06	-0.84	1.17	0.85	0.78	4.283e-3	0.0291	(A) -2.07--0.23
MICALL1_S391s	0.14	-0.64	1.10	0.63	0.78	1.424e-3	0.0135	(A) -2.07--0.23
NDE1_S282s	0.20	-0.58	1.02	0.99	0.78	3.417e-3	0.0249	(A) -2.07--0.23
NFATC3_S344s	0.06	-0.72	0.82	0.95	0.78	1.507e-3	0.0141	(A) -2.07--0.23
PCM1_S110s	0.30	-0.48	0.83	0.75	0.78	1.134e-3	0.0115	(A) -2.07--0.23
PPIG_T748t	0.30	-0.49	0.60	0.81	0.78	8.332e-4	9.381e-3	(A) -2.07--0.23
PPP1R10_S398s	0.36	-0.42	1.12	0.77	0.78	3.399e-3	0.0248	(A) -2.07--0.23
PRKDC_S2612s	0.55	-0.23	0.85	0.79	0.78	4.722e-4	6.347e-3	(A) -2.07--0.23
RBM12_S420s_S422s_S424s	0.70	-0.08	0.62	1.13	0.78	1.597e-3	0.0146	(A) -2.07--0.23
RBMX_S219s	0.31	-0.46	0.61	0.91	0.78	6.245e-3	0.0379	(A) -2.07--0.23
RNF169_T554t	0.43	-0.35	1.11	0.90	0.78	5.565e-3	0.0350	(A) -2.07--0.23
RPRD2_T732t	0.50	-0.28	0.50	0.90	0.78	1.141e-4	2.338e-3	(A) -2.07--0.23
SF1_S112s	0.42	-0.36	0.62	0.73	0.78	8.365e-5	1.910e-3	(A) -2.07--0.23
SF3B3_T1200t	0.35	-0.43	0.62	0.61	0.78	3.308e-5	1.011e-3	(A) -2.07--0.23
SH3BP1_S544s	0.14	-0.64	0.75	0.46	0.78	1.210e-5	4.962e-4	(A) -2.07--0.23
SLU7_S235s	0.33	-0.45	0.53	0.77	0.78	2.347e-5	7.937e-4	(A) -2.07--0.23
SMARCAD1_S214s	0.38	-0.40	0.89	0.88	0.78	3.856e-3	0.0271	(A) -2.07--0.23
TACC3_S177s	0.27	-0.51	0.87	0.70	0.78	5.701e-4	7.203e-3	(A) -2.07--0.23
TCF20_T635t	0.19	-0.58	1.02	0.61	0.78	1.745e-3	0.0156	(A) -2.07--0.23
TLN1_T418t	0.10	-0.68	0.98	0.94	0.78	5.131e-3	0.0330	(A) -2.07--0.23
USP20_S333s	0.06	-0.72	0.96	1.04	0.78	3.323e-3	0.0244	(A) -2.07--0.23
WRNIP1_S75s	0.45	-0.33	0.97	0.86	0.78	1.585e-3	0.0145	(A) -2.07--0.23
ZNF106_S1370s	0.40	-0.38	0.67	0.60	0.78	1.225e-5	4.976e-4	(A) -2.07--0.23
AKAP8_S328s_S339s	0.42	-0.37	0.66	0.56	0.79	4.926e-6	2.658e-4	(A) -2.07--0.23
ARHGAP39_S286s	0.38	-0.40	0.90	0.99	0.79	2.449e-3	0.0197	(A) -2.07--0.23
ATN1_S101s	0.45	-0.34	0.93	0.59	0.79	2.450e-4	3.995e-3	(A) -2.07--0.23
ATP11C_S445s	0.32	-0.48	0.92	0.92	0.79	4.087e-3	0.0282	(A) -2.07--0.23
BCLAF1_S496s	0.23	-0.56	1.23	0.76	0.79	4.199e-3	0.0287	(A) -2.07--0.23
BRD1_S983s	0.11	-0.68	0.82	0.65	0.79	9.878e-5	2.120e-3	(A) -2.07--0.23
CAMSAP2_S599s	0.40	-0.39	0.92	0.90	0.79	1.607e-3	0.0147	(A) -2.07--0.23
CCR5_S349s	0.52	-0.27	0.78	0.60	0.79	1.589e-3	0.0146	(A) -2.07--0.23
CHD2_S156s	0.40	-0.40	0.69	0.65	0.79	2.776e-4	4.356e-3	(A) -2.07--0.23
CHD7_S2559s	0.47	-0.31	0.87	0.77	0.79	4.167e-4	5.817e-3	(A) -2.07--0.23
CLK2_S50s	0.12	-0.67	1.26	0.88	0.79	8.806e-3	0.0479	(A) -2.07--0.23
HNRNPUL2_S597s	0.57	-0.21	0.74	0.57	0.79	6.388e-3	0.0385	(A) -2.07--0.23
LARP1_S747s	0.11	-0.68	0.78	0.66	0.79	1.189e-4	2.420e-3	(A) -2.07--0.23
LRRC8C_S212s	0.12	-0.67	0.65	0.68	0.79	9.075e-4	9.962e-3	(A) -2.07--0.23
MAP4_S696s	0.09	-0.70	1.03	1.06	0.79	4.478e-3	0.0300	(A) -2.07--0.23
MGA_S924s	0.27	-0.52	0.68	0.93	0.79	3.782e-4	5.458e-3	(A) -2.07--0.23
MLLT1_S359s_S361s	0.34	-0.44	1.00	0.73	0.79	1.182e-3	0.0119	(A) -2.07--0.23
PAK1_T230t	0.40	-0.39	0.77	0.84	0.79	7.546e-4	8.774e-3	(A) -2.07--0.23
PHRF1_S1229s	-0.19	-0.98	1.20	0.86	0.79	5.539e-3	0.0349	(A) -2.07--0.23
QSER1_S1230s_S1231s	0.25	-0.54	1.08	1.01	0.79	7.393e-3	0.0426	(A) -2.07--0.23
QSER1_S236s	0.16	-0.63	0.91	0.71	0.79	4.040e-4	5.714e-3	(A) -2.07--0.23
RPUSD2_S68s	0.28	-0.51	0.54	0.83	0.79	4.746e-5	1.304e-3	(A) -2.07--0.23
s_T13_S79s	-0.26	-1.06	1.08	1.06	0.79	7.636e-3	0.0436	(A) -2.07--0.23
s_TAU2_S416s	0.43	-0.36	0.90	0.86	0.79	1.208e-3	0.0121	(A) -2.07--0.23
s_YVN1_S613s	0.10	-0.69	1.15	0.91	0.79	9.270e-3	0.0495	(A) -2.07--0.23
SAMHD1_S33s_2	0.11	-0.68	1.13	1.01	0.79	5.310e-3	0.0338	(A) -2.07--0.23
SAMSN1_S347s	0.23	-0.56	1.03	0.98	0.79	3.410e-3	0.0248	(A) -2.07--0.23
SMARCA4_S1602s_S1607s_S1618s	0.38	-0.41	0.97	0.93	0.79	1.986e-3	0.0170	(A) -2.07--0.23
SP110_S244s	0.19	-0.60	1.17	0.60	0.79	1.981e-3	0.0170	(A) -2.07--0.23
SPIN1_S124s	0.36	-0.43	0.83	0.58	0.79	1.884e-4	3.329e-3	(A) -2.07--0.23
SRRM2_S875s_S876s	0.40	-0.40	0.53	0.45	0.79	4.97e-8	1.539e-5	(A) -2.07--0.23
TAF9_T164t	0.26	-0.53	0.79	0.59	0.79	8.906e-5	1.989e-3	(A) -2.07--0.23
THAP12_S141s	0.49	-0.30	0.81	0.77	0.79	2.445e-4	3.991e-3	(A) -2.07--0.23
UCKL1_S56s	0.32	-0.46	0.69	0.73	0.79	5.881e-5	1.498e-3	(A) -2.07--0.23
ZNF280C_S285s	0.33	-0.47	0.94	0.78	0.79	8.441e-3	0.0466	(A) -2.07--0.23
ANKRD12_S15s_S17s	0.64	-0.16	0.80	0.79	0.80	5.964e-3	0.0367	(A) -2.07--0.23
BARD1_S364s	0.39	-0.42	0.93	0.78	0.80	1.195e-3	0.0120	(A) -2.07--0.23
BCORL1_S1033s	0.43	-0.37	0.87	1.11	0.80	3.422e-3	0.0249	(A) -2.07--0.23
BPTF_S216s	0.10	-0.69	0.91	0.96	0.80	1.532e-3	0.0142	(A) -2.07--0.23
C18orf25_S34s	0.26	-0.54	0.84	0.87	0.80	9.643e-4	0.0104	(A) -2.07--0.23
C1orf52_S158s	-0.02	-0.82	0.97	1.11	0.80	3.770e-3	0.0266	(A) -2.07--0.23
CEP350_S1061s	0.44	-0.37	0.63	0.98	0.80	1.140e-3	0.0116	(A) -2.07--0.23
CHAMP1_S184s	0.60	-0.20	0.97	1.03	0.80	3.667e-3	0.0261	(A) -2.07--0.23
CHD4_T1538t_T1542t_T1546t	0.46	-0.34	0.75	0.98	0.80	7.399e-3	0.0427	(A) -2.07--0.23
COIL_T573t	0.48	-0.33	0.68	0.76	0.80	2.266e-3	0.0186	(A) -2.07--0.23
DMXL2_S1984s	0.27	-0.53	0.74	0.95	0.80	4.102e-3	0.0282	(A) -2.07--0.23
EIF4ENIF1_S587s	0.15	-0.64	0.70	1.14	0.80	1.790e-3	0.0159	(A) -2.07--0.23
FOXK2_S428s	0.63	-0.17	0.80	0.89	0.80	5.113e-4	6.709e-3	(A) -2.07--0.23
GTPBP4_S468s_S470s	0.27	-0.54	0.76	0.90	0.80	8.028e-3	0.0451	(A) -2.07--0.23
HAUS6_S552s	0.42	-0.38	0.71	0.67	0.80	1.965e-4	3.432e-3	(A) -2.07--0.23
KMT2D_S1606s	0.42	-0.38	0.84	0.58	0.80	9.145e-5	2.020e-3	(A) -2.07--0.23
KMT2D_S4849s	0.37	-0.43	0.80	0.75	0.80	1.641e-4	3.012e-3	(A) -2.07--0.23
KPNA6_T3t	0.15	-0.65	1.24	0.83	0.80	4.583e-3	0.0306	(A) -2.07--0.23
NELFA_T168t	0.33	-0.47	0.90	0.89	0.80	1.905e-3	0.0166	(A) -2.07--0.23
NKTR_S463s	0.48	-0.33	0.63	0.54	0.80	1.815e-6	1.470e-4	(A) -2.07--0.23
NOP56_S519s_S520s	0.34	-0.46	1.24	0.82	0.80	4.472e-3	0.0300	(A) -2.07--0.23
OSBPL11_T27t	0.21	-0.59	1.04	0.89	0.80	4.788e-3	0.0315	(A) -2.07--0.23
PATL1_S177s_S179s	0.41	-0.39	0.85	0.51	0.80	1.518e-4	2.868e-3	(A) -2.07--0.23
PHF3_S1632s	0.65	-0.15	0.84	0.96	0.80	2.836e-3	0.0218	(A) -2.07--0.23
POLD3_S307s	-0.04	-0.84	1.15	0.80	0.80	2.771e-3	0.0215	(A) -2.07--0.23
PROSER1_S613s	0.44	-0.36	0.85	0.76	0.80	2.840e-4	4.411e-3	(A) -2.07--0.23
PRRC2B_S613s	0.14	-0.66	0.78	1.00	0.80	1.177e-3	0.0119	(A) -2.07--0.23
RAD50_S635s	-0.11	-0.91	1.25	1.04	0.80	9.125e-3	0.0490	(A) -2.07--0.23
RBL1_S749s_S762s	0.09	-0.71	0.88	1.10	0.80	3.345e-3	0.0245	(A) -2.07--0.23
RFC1_S69s	0.33	-0.47	0.68	0.69	0.80	6.781e-5	1.645e-3	(A) -2.07--0.23
RPRD2_S665s	0.42	-0.38	0.62	0.78	0.80	4.628e-5	1.282e-3	(A) -2.07--0.23
SCAF11_S776s	-0.15	-0.95	1.25	0.89	0.80	5.769e-3	0.0358	(A) -2.07--0.23
SPICE1_S640s	0.21	-0.58	0.67	0.99	0.80	1.505e-3	0.0141	(A) -2.07--0.23
TASOR2_S1539s	0.14	-0.66	1.15	0.83	0.80	3.070e-3	0.0231	(A) -2.07--0.23
TMPO_S354s	0.15	-0.66	0.91	0.76	0.80	6.671e-4	8.039e-3	(A) -2.07--0.23
USF2_T163t	0.18	-0.62	1.05	0.58	0.80	4.510e-3	0.0302	(A) -2.07--0.23
AKNA_S1228s	0.38	-0.43	1.06	0.65	0.81	7.148e-3	0.0416	(A) -2.07--0.23
ALKBH5_S361s	0.12	-0.69	0.83	1.02	0.81	1.182e-3	0.0119	(A) -2.07--0.23
ATAT1_S260s	0.33	-0.48	0.84	0.43	0.81	2.793e-3	0.0216	(A) -2.07--0.23
BRPF3_S17s_S19s	-0.01	-0.82	1.23	0.90	0.81	5.007e-3	0.0325	(A) -2.07--0.23
BYSL_S98s	0.29	-0.52	1.20	0.91	0.81	4.379e-3	0.0296	(A) -2.07--0.23
CHD4_S1528s_S1530s	0.31	-0.50	0.92	0.57	0.81	1.536e-4	2.890e-3	(A) -2.07--0.23
DDX17_S674s	0.03	-0.78	0.71	0.85	0.81	5.706e-4	7.207e-3	(A) -2.07--0.23
FKBP15_T355t	0.11	-0.71	1.24	0.96	0.81	5.923e-3	0.0365	(A) -2.07--0.23
HTAt_SF1_S702s	0.08	-0.73	1.12	1.09	0.81	5.721e-3	0.0356	(A) -2.07--0.23
KAT6A_S1089s	0.46	-0.35	0.99	1.00	0.81	2.550e-3	0.0203	(A) -2.07--0.23
KIF5B_S933s	0.13	-0.68	1.20	0.90	0.81	6.320e-3	0.0382	(A) -2.07--0.23
MED26_S447s	0.30	-0.50	0.82	0.72	0.81	1.335e-4	2.614e-3	(A) -2.07--0.23
MTA2_S435s	0.21	-0.60	0.76	0.69	0.81	3.171e-4	4.791e-3	(A) -2.07--0.23
MYO9B_S1115s	0.14	-0.67	0.97	0.76	0.81	6.435e-4	7.822e-3	(A) -2.07--0.23
NCOA7_S373s	0.14	-0.66	0.91	1.00	0.81	2.898e-3	0.0221	(A) -2.07--0.23
NOL8_S329s_S331s	0.42	-0.39	1.13	0.52	0.81	5.183e-3	0.0332	(A) -2.07--0.23
NUP35_T265t	0.39	-0.42	0.71	0.73	0.81	8.659e-5	1.953e-3	(A) -2.07--0.23
NXF1_S557s	0.48	-0.32	0.65	0.58	0.81	3.511e-6	2.153e-4	(A) -2.07--0.23
PABPC1_S315s	0.19	-0.62	0.79	0.61	0.81	1.506e-4	2.850e-3	(A) -2.07--0.23
RPRD2_S798s	0.11	-0.69	1.03	1.20	0.81	8.071e-3	0.0452	(A) -2.07--0.23
RSF1_S1345s	0.24	-0.57	0.90	0.83	0.81	5.590e-4	7.111e-3	(A) -2.07--0.23
SEMA4D_S833s	0.62	-0.19	0.89	0.53	0.81	5.044e-3	0.0326	(A) -2.07--0.23
SMARCC1_S357s	0.72	-0.08	1.12	0.87	0.81	6.282e-3	0.0380	(A) -2.07--0.23
SRRM2_S1318s_S1320s	0.34	-0.47	0.63	0.89	0.81	1.305e-4	2.575e-3	(A) -2.07--0.23
TACC3_S250s	0.12	-0.69	1.16	1.18	0.81	9.047e-3	0.0488	(A) -2.07--0.23
TRPS1_S991s	0.45	-0.36	0.81	1.01	0.81	1.038e-3	0.0109	(A) -2.07--0.23
UNC45A_T15t	0.44	-0.37	0.93	0.65	0.81	1.047e-3	0.0109	(A) -2.07--0.23
ZC3H11A_T151t	0.35	-0.45	0.91	0.66	0.81	5.355e-4	6.915e-3	(A) -2.07--0.23
SPEN_S749s	-0.20	-1.03	1.18	0.81	0.82	8.550e-3	0.0470	(A) -2.07--0.23
AHCTF1_S1225s	0.65	-0.17	0.63	0.54	0.82	5.677e-4	7.184e-3	(A) -2.07--0.23
C17orf49_S110s	0.40	-0.43	0.86	0.93	0.82	1.524e-3	0.0141	(A) -2.07--0.23
CDC42EP4_S292s_S295s	0.28	-0.54	1.18	1.10	0.82	7.342e-3	0.0425	(A) -2.07--0.23
DSN1_S30s	0.47	-0.35	0.77	0.73	0.82	6.580e-3	0.0393	(A) -2.07--0.23
EHBP1L1_S285s	0.46	-0.36	0.94	0.77	0.82	1.046e-3	0.0109	(A) -2.07--0.23
Ft_SJ3_S644s	0.37	-0.46	0.74	1.04	0.82	1.702e-3	0.0153	(A) -2.07--0.23
GOSR2_T117t	0.39	-0.43	0.77	0.75	0.82	3.567e-3	0.0256	(A) -2.07--0.23
HMCES_S160s	0.34	-0.48	0.65	0.88	0.82	1.975e-4	3.440e-3	(A) -2.07--0.23
HNRNPA0_T18t	0.72	-0.10	0.65	0.44	0.82	2.122e-3	0.0178	(A) -2.07--0.23
HNRNPU_S2s_S3s	0.38	-0.43	0.83	0.62	0.82	6.235e-5	1.556e-3	(A) -2.07--0.23
KMT2B_S2288s	0.35	-0.47	0.93	0.44	0.82	1.040e-4	2.190e-3	(A) -2.07--0.23
L3MBTL2_S689s	0.23	-0.60	0.73	1.17	0.82	1.759e-3	0.0157	(A) -2.07--0.23
MEN1_S548s	0.39	-0.42	0.91	0.81	0.82	4.881e-4	6.496e-3	(A) -2.07--0.23
NCBP3_S415s_1	0.18	-0.64	0.83	0.67	0.82	1.367e-4	2.657e-3	(A) -2.07--0.23
NOLC1_S708s	0.45	-0.37	0.86	0.59	0.82	6.556e-5	1.610e-3	(A) -2.07--0.23
NUP205_S1165s	-0.33	-1.15	0.86	0.87	0.82	3.136e-3	0.0235	(A) -2.07--0.23
PPP1R9A_S338s	0.32	-0.49	1.10	1.10	0.82	5.697e-3	0.0355	(A) -2.07--0.23
PRPF4B_S32s	-0.11	-0.93	1.13	0.87	0.82	6.604e-3	0.0394	(A) -2.07--0.23
RBBP8NL_S466s_S474s	0.06	-0.76	0.88	0.85	0.82	6.342e-4	7.752e-3	(A) -2.07--0.23
RIF1_S1552s	0.16	-0.66	0.82	0.57	0.82	1.029e-4	2.177e-3	(A) -2.07--0.23
RPL3_S13s	0.19	-0.63	0.72	0.86	0.82	3.114e-3	0.0234	(A) -2.07--0.23
SFSWAP_S807s	-0.01	-0.83	0.92	0.72	0.82	4.513e-3	0.0302	(A) -2.07--0.23
SLBP_S20s	0.14	-0.69	1.09	0.92	0.82	5.816e-3	0.0360	(A) -2.07--0.23
SMTN_S358s	-0.05	-0.87	0.89	0.81	0.82	2.246e-3	0.0185	(A) -2.07--0.23
SPICE1_S477s	0.27	-0.55	0.95	0.85	0.82	8.341e-3	0.0462	(A) -2.07--0.23
TCF20_S704s	0.31	-0.51	0.90	0.78	0.82	8.924e-3	0.0483	(A) -2.07--0.23
U2AF1_S61s	0.34	-0.48	0.70	0.57	0.82	4.266e-4	5.906e-3	(A) -2.07--0.23
UBAP2L_S471s_S475s_S477s	0.17	-0.66	1.11	0.67	0.82	4.528e-3	0.0303	(A) -2.07--0.23
UBN2_S13s	0.17	-0.65	0.95	0.87	0.82	7.823e-4	9.001e-3	(A) -2.07--0.23
WDFY3_S3335s	-0.05	-0.87	0.94	0.91	0.82	2.660e-3	0.0209	(A) -2.07--0.23
ZBTB5_S371s	0.48	-0.34	0.57	0.77	0.82	2.588e-5	8.414e-4	(A) -2.07--0.23
ZBTB9_T376t	0.47	-0.34	0.88	0.72	0.82	2.113e-3	0.0177	(A) -2.07--0.23
ZNF318_S1037s	0.42	-0.40	1.22	0.77	0.82	3.059e-3	0.0231	(A) -2.07--0.23
ASH1L_S1663s	0.09	-0.74	0.91	0.91	0.83	1.371e-3	0.0132	(A) -2.07--0.23
BRPF1_S75s_S77s	0.20	-0.63	1.36	0.51	0.83	6.647e-3	0.0395	(A) -2.07--0.23
CCDC86_S18s	0.55	-0.28	0.68	0.78	0.83	4.026e-5	1.153e-3	(A) -2.07--0.23
CEP350_T1255t	0.30	-0.53	0.70	0.78	0.83	3.417e-3	0.0249	(A) -2.07--0.23
CHAMP1_S427s_S432s_S436s	0.28	-0.55	1.15	0.99	0.83	7.841e-3	0.0444	(A) -2.07--0.23
CHD4_S1537s	0.40	-0.44	0.87	0.61	0.83	6.942e-5	1.671e-3	(A) -2.07--0.23
DEF6_S590s	0.51	-0.33	0.89	0.76	0.83	2.303e-4	3.828e-3	(A) -2.07--0.23
DOT1L_S816s_S818s	0.56	-0.27	0.84	0.92	0.83	8.459e-3	0.0466	(A) -2.07--0.23
DTL_S512s	0.02	-0.81	0.92	1.08	0.83	2.890e-3	0.0221	(A) -2.07--0.23
DUT_T239t	0.72	-0.12	1.13	0.83	0.83	2.577e-3	0.0204	(A) -2.07--0.23
EIF5B_S1168s	0.05	-0.78	1.36	0.95	0.83	8.029e-3	0.0451	(A) -2.07--0.23
ERC1_S191s	0.20	-0.63	1.31	0.89	0.83	5.641e-3	0.0353	(A) -2.07--0.23
HNRNPA1_S285s	0.38	-0.45	1.10	0.95	0.83	2.574e-3	0.0204	(A) -2.07--0.23
HOOK3_S238s	0.44	-0.39	0.80	0.64	0.83	1.390e-4	2.689e-3	(A) -2.07--0.23
KDM2A_S692s	0.56	-0.27	1.05	0.60	0.83	4.747e-4	6.368e-3	(A) -2.07--0.23
KLF13_S162s	0.29	-0.54	1.15	0.66	0.83	1.291e-3	0.0126	(A) -2.07--0.23
MED9_S20s	0.40	-0.44	0.52	0.79	0.83	8.161e-4	9.258e-3	(A) -2.07--0.23
MKI67_S584s	0.41	-0.42	0.75	0.44	0.83	3.885e-6	2.306e-4	(A) -2.07--0.23
MYBL2_S282s	0.37	-0.46	0.98	0.67	0.83	1.631e-3	0.0148	(A) -2.07--0.23
NAA10_S186s	-0.08	-0.91	0.79	0.74	0.83	8.373e-5	1.911e-3	(A) -2.07--0.23
NBEAL2_S1301s	0.26	-0.57	1.00	0.82	0.83	2.933e-3	0.0223	(A) -2.07--0.23
NUP98_T1755t	0.03	-0.80	1.02	1.00	0.83	4.643e-3	0.0308	(A) -2.07--0.23
PAG1_S50s	0.18	-0.65	1.12	0.57	0.83	8.299e-3	0.0461	(A) -2.07--0.23
PRRC2A_S342s_S350s	0.07	-0.76	0.86	0.61	0.83	6.347e-5	1.572e-3	(A) -2.07--0.23
PRRC2C_S924s	0.30	-0.53	1.00	1.03	0.83	2.342e-3	0.0191	(A) -2.07--0.23
RBBP8NL_S190s_S196s	0.56	-0.27	0.65	0.93	0.83	2.367e-3	0.0192	(A) -2.07--0.23
SF3B2_S309s	0.44	-0.38	0.74	0.66	0.83	2.470e-5	8.207e-4	(A) -2.07--0.23
SON_S2129s	-0.02	-0.85	0.91	1.38	0.83	8.129e-3	0.0455	(A) -2.07--0.23
SRCAP_S3016s	0.32	-0.51	0.50	0.60	0.83	2.41e-7	4.039e-5	(A) -2.07--0.23
TCF3_S379s	0.33	-0.51	0.89	0.52	0.83	5.416e-5	1.427e-3	(A) -2.07--0.23
YBX1_S36s_1	0.34	-0.48	0.38	0.68	0.83	1.175e-3	0.0119	(A) -2.07--0.23
ZC3H11A_S738s	0.74	-0.10	0.56	0.59	0.83	4.125e-6	2.382e-4	(A) -2.07--0.23
ZMYM2_T1376t	0.05	-0.78	1.25	0.79	0.83	6.144e-3	0.0374	(A) -2.07--0.23
ANKRD17_T1706t	0.07	-0.77	1.17	1.20	0.84	7.584e-3	0.0434	(A) -2.07--0.23
ATF7IP_S121s_T126t	0.23	-0.61	0.76	0.89	0.84	4.206e-4	5.850e-3	(A) -2.07--0.23
BAZ1B_S947s	0.28	-0.56	0.96	0.71	0.84	5.460e-4	6.993e-3	(A) -2.07--0.23
BCORL1_S1162s	0.15	-0.69	1.02	0.95	0.84	8.064e-3	0.0452	(A) -2.07--0.23
BPTF_S1251s	0.18	-0.66	0.72	0.72	0.84	3.447e-4	5.091e-3	(A) -2.07--0.23
CASP8AP2_S875s	0.35	-0.50	0.79	0.41	0.84	3.938e-5	1.136e-3	(A) -2.07--0.23
CEP350_S2460s	0.48	-0.36	0.62	1.17	0.84	1.395e-3	0.0133	(A) -2.07--0.23
CEP43_S202s	0.22	-0.61	0.92	0.64	0.84	1.259e-3	0.0124	(A) -2.07--0.23
DNAJC2_S49s	0.24	-0.61	0.92	1.05	0.84	1.560e-3	0.0144	(A) -2.07--0.23
FXR1_S406s_S409s	0.23	-0.61	1.01	1.13	0.84	8.310e-3	0.0461	(A) -2.07--0.23
GMPS_T331t	0.29	-0.55	0.82	0.88	0.84	2.822e-4	4.397e-3	(A) -2.07--0.23
HMGXB4_S105s	0.29	-0.55	0.65	0.73	0.84	4.631e-4	6.259e-3	(A) -2.07--0.23
HNRNPC_S247s	-0.05	-0.89	0.92	1.17	0.84	2.669e-3	0.0209	(A) -2.07--0.23
KMT2B_S1032s_S1035s	0.89	0.05	0.89	0.57	0.84	2.326e-3	0.0190	(A) -2.07--0.23
MACF1_S2454s	0.05	-0.79	1.16	1.21	0.84	7.361e-3	0.0425	(A) -2.07--0.23
MAP1S_S657s	0.08	-0.76	1.08	0.82	0.84	1.919e-3	0.0167	(A) -2.07--0.23
MRTO4_S80s	0.43	-0.41	1.05	0.78	0.84	6.102e-3	0.0372	(A) -2.07--0.23
MSH6_S200s	0.27	-0.57	1.16	1.02	0.84	9.303e-3	0.0496	(A) -2.07--0.23
NKTR_S390s	0.46	-0.37	0.90	0.82	0.84	3.529e-4	5.178e-3	(A) -2.07--0.23
NSUN2_S743s	-0.03	-0.87	0.91	1.09	0.84	2.053e-3	0.0174	(A) -2.07--0.23
NUP88_S35s	0.10	-0.74	1.26	1.12	0.84	7.783e-3	0.0442	(A) -2.07--0.23
PQBP1_S95s	0.57	-0.27	0.79	0.69	0.84	3.794e-3	0.0267	(A) -2.07--0.23
PRPF3_S619s	0.18	-0.66	0.74	0.76	0.84	5.325e-5	1.411e-3	(A) -2.07--0.23
RBBP8NL_S251s	0.06	-0.79	0.99	0.90	0.84	2.588e-3	0.0204	(A) -2.07--0.23
RBM14_T206t	0.29	-0.55	0.55	1.09	0.84	4.198e-4	5.846e-3	(A) -2.07--0.23
RPRD2_S758s	0.54	-0.30	0.99	0.73	0.84	3.279e-3	0.0242	(A) -2.07--0.23
SCAF1_S161s	-0.17	-1.01	0.55	0.82	0.84	8.875e-4	9.813e-3	(A) -2.07--0.23
SCAF11_S608s_S614s	0.11	-0.74	0.87	1.08	0.84	5.757e-3	0.0358	(A) -2.07--0.23
SENP6_S919s	0.25	-0.59	0.86	0.61	0.84	7.878e-5	1.826e-3	(A) -2.07--0.23
SMARCC1_S328s	0.28	-0.56	0.70	0.79	0.84	4.268e-5	1.210e-3	(A) -2.07--0.23
SRRM2_T866t	-0.22	-1.06	1.19	0.79	0.84	2.211e-3	0.0183	(A) -2.07--0.23
TCF20_S559s	0.26	-0.58	0.69	0.88	0.84	1.160e-4	2.367e-3	(A) -2.07--0.23
TNFAIP3_S645s	0.01	-0.83	0.78	0.91	0.84	3.962e-4	5.630e-3	(A) -2.07--0.23
TP53BP1_S1099s_S1106s_S1109s	0.28	-0.57	0.83	0.69	0.84	1.645e-3	0.0149	(A) -2.07--0.23
TRIM24_S811s	0.33	-0.51	0.90	0.64	0.84	9.515e-5	2.072e-3	(A) -2.07--0.23
WDHD1_S383s	0.11	-0.73	1.08	0.78	0.84	1.087e-3	0.0112	(A) -2.07--0.23
AEBP2_S141s	0.29	-0.56	0.86	0.71	0.85	1.016e-4	2.157e-3	(A) -2.07--0.23
AKAP8_S112s	-0.19	-1.04	1.18	0.84	0.85	6.696e-3	0.0397	(A) -2.07--0.23
ALG3_S11s	-0.08	-0.93	1.34	1.06	0.85	7.815e-3	0.0443	(A) -2.07--0.23
ALMS1_S93s	0.34	-0.51	0.89	0.60	0.85	4.203e-3	0.0288	(A) -2.07--0.23
CDC5L_T373t	0.42	-0.43	0.95	0.84	0.85	3.797e-3	0.0268	(A) -2.07--0.23
EHMT2_S232s	0.38	-0.47	0.71	0.72	0.85	3.169e-5	9.825e-4	(A) -2.07--0.23
FBRS_S309s	0.25	-0.60	1.23	1.06	0.85	9.062e-3	0.0488	(A) -2.07--0.23
FYB1_S219s	0.82	-0.03	1.11	1.12	0.85	7.685e-3	0.0438	(A) -2.07--0.23
GAB2_S281s	0.06	-0.79	1.06	0.70	0.85	4.536e-3	0.0303	(A) -2.07--0.23
HIRIP3_S125s	0.03	-0.82	0.84	0.73	0.85	8.382e-5	1.912e-3	(A) -2.07--0.23
HTAt_SF1_S713s	0.11	-0.73	0.80	1.25	0.85	2.584e-3	0.0204	(A) -2.07--0.23
ICE1_S532s	0.11	-0.74	1.21	0.68	0.85	1.551e-3	0.0143	(A) -2.07--0.23
INCENP_T292t	0.33	-0.52	0.99	1.41	0.85	8.342e-3	0.0462	(A) -2.07--0.23
KAT5_S123s	0.32	-0.53	1.00	0.74	0.85	4.538e-4	6.178e-3	(A) -2.07--0.23
KIF4A_T1181t	0.26	-0.59	0.81	0.64	0.85	1.062e-3	0.0110	(A) -2.07--0.23
KMT2B_S821s	0.62	-0.23	0.99	0.68	0.85	2.802e-4	4.379e-3	(A) -2.07--0.23
LMNB1_S391s_S393s	0.07	-0.78	1.03	1.09	0.85	2.696e-3	0.0211	(A) -2.07--0.23
LTV1_S17s	0.50	-0.35	1.08	1.03	0.85	8.078e-3	0.0452	(A) -2.07--0.23
MARK2_T432t	0.38	-0.47	1.11	0.97	0.85	2.360e-3	0.0192	(A) -2.07--0.23
MDC1_S376s_T378t	-0.04	-0.89	1.38	0.88	0.85	6.108e-3	0.0372	(A) -2.07--0.23
MDC1_T404t	0.17	-0.68	1.04	0.69	0.85	8.970e-4	9.872e-3	(A) -2.07--0.23
NOP56_S537s	0.24	-0.61	1.10	0.98	0.85	2.929e-3	0.0223	(A) -2.07--0.23
NPM1_S243s	0.23	-0.62	1.09	0.84	0.85	3.574e-3	0.0257	(A) -2.07--0.23
PHF8_S804s	0.63	-0.22	0.83	0.76	0.85	3.569e-4	5.212e-3	(A) -2.07--0.23
RBBP6_S873s	0.41	-0.44	0.95	1.31	0.85	5.043e-3	0.0326	(A) -2.07--0.23
RBL2_S1080s	0.15	-0.70	0.90	1.21	0.85	2.871e-3	0.0220	(A) -2.07--0.23
RFC1_S108s	0.41	-0.44	0.59	0.76	0.85	8.835e-6	3.926e-4	(A) -2.07--0.23
SENP1_S170s	0.35	-0.50	0.87	0.84	0.85	1.295e-3	0.0127	(A) -2.07--0.23
TMPO_S184s_1	-0.29	-1.14	0.76	0.89	0.85	1.590e-4	2.949e-3	(A) -2.07--0.23
TRPS1_S1094s_S1098s	0.40	-0.45	1.18	1.12	0.85	5.310e-3	0.0338	(A) -2.07--0.23
TRPS1_S402s	0.46	-0.39	1.02	0.98	0.85	2.460e-3	0.0197	(A) -2.07--0.23
UBA1_S835s	0.15	-0.70	1.22	1.04	0.85	6.296e-3	0.0381	(A) -2.07--0.23
USP36_S713s	0.41	-0.44	0.97	0.43	0.85	3.322e-3	0.0244	(A) -2.07--0.23
UTP20_T1741t	0.15	-0.70	0.81	0.52	0.85	1.239e-5	5.011e-4	(A) -2.07--0.23
ZC3H13_S1017s	-0.10	-0.94	1.22	1.08	0.85	8.424e-3	0.0465	(A) -2.07--0.23
ZC3H13_S993s	0.42	-0.43	0.71	0.83	0.85	6.801e-5	1.649e-3	(A) -2.07--0.23
ZNF217_S407s	0.09	-0.76	1.03	0.97	0.85	1.623e-3	0.0148	(A) -2.07--0.23
AATF_S320s_S321s	0.28	-0.58	0.83	0.72	0.86	6.492e-5	1.599e-3	(A) -2.07--0.23
AFF4_S212s	0.42	-0.43	0.71	0.87	0.86	9.154e-5	2.020e-3	(A) -2.07--0.23
ARHGEF2_S648s	-0.04	-0.90	0.86	0.88	0.86	2.085e-3	0.0176	(A) -2.07--0.23
CENPU_S141s	0.51	-0.36	0.63	0.79	0.86	2.337e-5	7.915e-4	(A) -2.07--0.23
CRAMP1_S307s	0.52	-0.34	1.01	0.87	0.86	9.730e-4	0.0104	(A) -2.07--0.23
DDX10_S7s	0.22	-0.63	0.86	0.75	0.86	3.544e-4	5.191e-3	(A) -2.07--0.23
DOT1L_S1104s	0.26	-0.60	0.86	0.90	0.86	7.090e-4	8.380e-3	(A) -2.07--0.23
DSCC1_T100t	0.05	-0.81	0.80	0.78	0.86	5.705e-3	0.0355	(A) -2.07--0.23
EEF2K_S477s	0.34	-0.52	0.86	1.04	0.86	4.603e-3	0.0306	(A) -2.07--0.23
EPG5_S1393s	0.32	-0.54	0.55	0.73	0.86	1.084e-4	2.255e-3	(A) -2.07--0.23
FYB1_S56s	0.39	-0.47	1.24	0.92	0.86	5.031e-3	0.0326	(A) -2.07--0.23
GON4L_S1255s	0.26	-0.60	0.70	0.78	0.86	3.186e-5	9.830e-4	(A) -2.07--0.23
ICE1_S1854s	0.21	-0.66	0.55	0.74	0.86	1.002e-5	4.290e-4	(A) -2.07--0.23
INPP5F_S1103s	0.36	-0.50	0.73	0.67	0.86	2.057e-4	3.536e-3	(A) -2.07--0.23
KIF21B_S1215s	0.25	-0.61	1.11	1.14	0.86	8.859e-3	0.0480	(A) -2.07--0.23
NUP98_S1011s	0.37	-0.49	0.83	0.93	0.86	2.663e-3	0.0209	(A) -2.07--0.23
RBM10_S862s	0.43	-0.43	0.83	0.71	0.86	9.391e-5	2.050e-3	(A) -2.07--0.23
RNF213_T303t	0.10	-0.76	1.25	0.78	0.86	2.314e-3	0.0189	(A) -2.07--0.23
s_TAT5B_S193s	0.49	-0.37	0.66	0.91	0.86	3.716e-3	0.0264	(A) -2.07--0.23
SIN3A_S860s	0.06	-0.80	1.29	0.67	0.86	2.281e-3	0.0187	(A) -2.07--0.23
SIPA1_S845s	0.23	-0.64	1.06	1.22	0.86	5.677e-3	0.0354	(A) -2.07--0.23
SLC12A6_S32s	0.66	-0.19	0.84	0.82	0.86	6.679e-3	0.0397	(A) -2.07--0.23
SMC6_S669s	0.20	-0.66	0.73	0.76	0.86	7.405e-4	8.659e-3	(A) -2.07--0.23
SP110_S256s	-0.11	-0.97	1.20	1.06	0.86	4.323e-3	0.0293	(A) -2.07--0.23
SRRM2_S353s_1	-0.15	-1.01	1.26	0.90	0.86	9.102e-3	0.0489	(A) -2.07--0.23
t_SNARE1_S378s	0.56	-0.30	0.83	0.75	0.86	1.436e-3	0.0136	(A) -2.07--0.23
THOC2_S1212s	0.13	-0.73	1.26	0.67	0.86	3.965e-3	0.0276	(A) -2.07--0.23
ZNF318_S40s	0.48	-0.38	0.50	0.68	0.86	6.28e-7	7.415e-5	(A) -2.07--0.23
ZNF407_S1262s	0.43	-0.43	0.54	0.75	0.86	1.453e-3	0.0137	(A) -2.07--0.23
PPP1R12A_S422s	0.03	-0.84	0.99	1.28	0.87	4.449e-3	0.0299	(A) -2.07--0.23
AHCTF1_S1887s	0.53	-0.35	0.63	0.89	0.87	6.892e-3	0.0406	(A) -2.07--0.23
ASXL2_S530s	0.17	-0.70	1.04	0.94	0.87	5.800e-3	0.0359	(A) -2.07--0.23
COAs_Y_S536s	0.51	-0.37	1.02	0.99	0.87	7.523e-3	0.0432	(A) -2.07--0.23
HSF1_S303s	0.26	-0.61	1.07	0.80	0.87	7.729e-4	8.921e-3	(A) -2.07--0.23
IWS1_S438s	-0.04	-0.91	1.31	1.01	0.87	7.766e-3	0.0441	(A) -2.07--0.23
MCM2_S40s_S41s	0.07	-0.80	1.12	0.78	0.87	2.410e-3	0.0194	(A) -2.07--0.23
MICAL3_S1371s	0.05	-0.83	1.06	0.81	0.87	1.934e-3	0.0167	(A) -2.07--0.23
MIS18A_S29s	0.02	-0.84	1.22	0.82	0.87	6.413e-3	0.0386	(A) -2.07--0.23
NCOR1_S2017s	-0.01	-0.88	0.92	0.71	0.87	1.212e-4	2.447e-3	(A) -2.07--0.23
POM121C_S432s	0.27	-0.60	1.19	0.78	0.87	2.103e-3	0.0177	(A) -2.07--0.23
PRPF38B_S529s	0.03	-0.84	1.11	0.87	0.87	1.951e-3	0.0168	(A) -2.07--0.23
SAAL1_S56s	0.22	-0.65	1.03	1.29	0.87	7.580e-3	0.0434	(A) -2.07--0.23
SAFB_S288s	0.15	-0.72	0.80	0.96	0.87	2.985e-4	4.583e-3	(A) -2.07--0.23
SAFB_S79s	0.64	-0.23	0.86	0.49	0.87	2.337e-3	0.0190	(A) -2.07--0.23
SNRNP70_Y126y	0.26	-0.61	0.85	0.73	0.87	6.388e-4	7.784e-3	(A) -2.07--0.23
SPN_S336s	0.39	-0.48	1.02	0.89	0.87	3.242e-3	0.0240	(A) -2.07--0.23
SRRM2_S954s	0.12	-0.74	0.92	1.06	0.87	7.522e-3	0.0432	(A) -2.07--0.23
SRSF1_S199s	-0.05	-0.91	1.21	1.01	0.87	3.627e-3	0.0259	(A) -2.07--0.23
TATDN2_S420s	0.50	-0.36	0.85	0.39	0.87	1.434e-4	2.744e-3	(A) -2.07--0.23
TCF20_S574s	0.16	-0.71	1.02	0.83	0.87	5.701e-4	7.203e-3	(A) -2.07--0.23
TCOF1_S1341s	0.41	-0.47	1.28	0.79	0.87	2.471e-3	0.0198	(A) -2.07--0.23
TENT4A_S309s	0.26	-0.61	0.82	0.72	0.87	2.444e-3	0.0196	(A) -2.07--0.23
TOP2B_S1501s	0.42	-0.45	1.00	0.50	0.87	6.697e-3	0.0397	(A) -2.07--0.23
TRA2A_T88t	-0.15	-1.02	1.17	1.14	0.87	6.005e-3	0.0368	(A) -2.07--0.23
ZNF296_S69s	0.53	-0.34	1.09	0.84	0.87	4.416e-3	0.0298	(A) -2.07--0.23
ZNF318_S2035s	0.50	-0.37	0.83	0.44	0.87	7.149e-6	3.424e-4	(A) -2.07--0.23
CENPC_S225s	0.31	-0.57	0.73	1.04	0.88	3.378e-4	5.004e-3	(A) -2.07--0.23
ANKLE2_S259s	-0.08	-0.96	1.00	0.87	0.88	8.722e-3	0.0476	(A) -2.07--0.23
CDC5L_T424t	0.18	-0.70	0.75	0.82	0.88	1.578e-4	2.935e-3	(A) -2.07--0.23
CELF1_S22s	0.14	-0.74	0.73	0.65	0.88	6.083e-5	1.528e-3	(A) -2.07--0.23
CHD4_S508s	0.36	-0.52	0.72	0.46	0.88	6.57e-7	7.573e-5	(A) -2.07--0.23
CTDP1_S395s_2	0.27	-0.61	0.91	0.96	0.88	5.200e-4	6.780e-3	(A) -2.07--0.23
DOT1L_S1153s	0.31	-0.56	0.97	0.68	0.88	1.648e-4	3.022e-3	(A) -2.07--0.23
EXOSC9_S306s	0.10	-0.78	1.05	0.94	0.88	1.083e-3	0.0112	(A) -2.07--0.23
FLII_S856s	0.19	-0.68	1.07	1.26	0.88	4.939e-3	0.0322	(A) -2.07--0.23
GPATCH8_S976s	-0.02	-0.90	1.05	1.04	0.88	1.840e-3	0.0162	(A) -2.07--0.23
HTAt_SF1_S521s	-0.11	-0.99	1.10	1.07	0.88	5.701e-3	0.0355	(A) -2.07--0.23
KIF15_S568s	0.10	-0.78	1.33	0.92	0.88	6.784e-3	0.0401	(A) -2.07--0.23
KIF24_S646s	-0.04	-0.92	1.21	0.69	0.88	4.793e-3	0.0315	(A) -2.07--0.23
KMT2B_S844s	0.31	-0.57	0.94	0.71	0.88	1.373e-4	2.663e-3	(A) -2.07--0.23
POLR1A_S1429s	0.29	-0.59	0.81	0.80	0.88	1.047e-4	2.195e-3	(A) -2.07--0.23
PSMA2_S14s	0.71	-0.17	0.99	0.60	0.88	6.459e-3	0.0388	(A) -2.07--0.23
PUM1_S124s	0.02	-0.86	0.88	0.99	0.88	5.212e-4	6.789e-3	(A) -2.07--0.23
RAD21_S175s	-0.17	-1.05	1.14	0.84	0.88	2.282e-3	0.0187	(A) -2.07--0.23
s_TMN1_S16s_S25s	0.06	-0.81	1.21	0.93	0.88	2.558e-3	0.0203	(A) -2.07--0.23
SCAF4_S656s_2	0.26	-0.62	1.18	0.86	0.88	1.724e-3	0.0154	(A) -2.07--0.23
SF3B1_T296t	-0.56	-1.44	0.92	1.51	0.88	7.960e-3	0.0448	(A) -2.07--0.23
SF3B2_S307s_S309s_T311t	0.22	-0.66	0.75	0.81	0.88	5.112e-5	1.376e-3	(A) -2.07--0.23
SRRM1_S393s	-0.13	-1.01	1.03	1.17	0.88	5.869e-3	0.0362	(A) -2.07--0.23
SRRM2_S1444s	-0.10	-0.98	1.24	0.98	0.88	3.267e-3	0.0241	(A) -2.07--0.23
TCOF1_S1073s	0.49	-0.39	0.93	0.80	0.88	2.167e-4	3.671e-3	(A) -2.07--0.23
TGS1_T407t_S412s	0.28	-0.59	0.91	0.68	0.88	9.516e-5	2.072e-3	(A) -2.07--0.23
THOC1_S560s	-0.01	-0.89	1.42	0.98	0.88	7.218e-3	0.0419	(A) -2.07--0.23
UBR5_S612s	0.45	-0.43	0.64	0.57	0.88	4.62e-7	6.033e-5	(A) -2.07--0.23
ZNF638_S1401s	0.44	-0.44	0.87	0.86	0.88	3.004e-4	4.607e-3	(A) -2.07--0.23
ZNF644_T165t	0.09	-0.79	1.27	0.83	0.88	7.126e-3	0.0416	(A) -2.07--0.23
ANAPC2_S218s	0.30	-0.60	0.83	0.91	0.89	8.128e-4	9.231e-3	(A) -2.07--0.23
ARHGEF2_S932s	0.10	-0.79	1.16	1.00	0.89	4.809e-3	0.0316	(A) -2.07--0.23
ATN1_S661s	0.30	-0.59	0.77	0.71	0.89	2.858e-5	9.123e-4	(A) -2.07--0.23
ATN1_T669t	-0.03	-0.93	0.99	0.82	0.89	6.494e-4	7.874e-3	(A) -2.07--0.23
BPTF_S1673s	0.23	-0.66	0.91	0.92	0.89	3.271e-4	4.894e-3	(A) -2.07--0.23
C18orf25_S266s_S267s	0.73	-0.17	0.60	1.01	0.89	5.122e-3	0.0329	(A) -2.07--0.23
CCDC86_S47s	0.43	-0.47	0.92	0.98	0.89	1.961e-3	0.0169	(A) -2.07--0.23
CEP152_S1461s	0.60	-0.28	0.78	0.68	0.89	1.540e-5	5.886e-4	(A) -2.07--0.23
CHAMP1_S204s_S214s	0.41	-0.48	0.75	0.61	0.89	4.613e-6	2.565e-4	(A) -2.07--0.23
DDX21_S13s	0.55	-0.34	1.29	0.89	0.89	7.653e-3	0.0437	(A) -2.07--0.23
GEMIN2_S81s	0.28	-0.61	0.89	1.56	0.89	9.076e-3	0.0488	(A) -2.07--0.23
HDAC2_S422s	-0.28	-1.17	1.22	0.88	0.89	2.388e-3	0.0193	(A) -2.07--0.23
HIVEP1_S2682s	0.40	-0.49	0.82	0.81	0.89	2.353e-4	3.895e-3	(A) -2.07--0.23
HSF1_S303s_S307s	0.22	-0.67	1.04	0.75	0.89	3.309e-4	4.935e-3	(A) -2.07--0.23
INt_S3_S501s	0.03	-0.85	0.89	0.81	0.89	1.507e-4	2.850e-3	(A) -2.07--0.23
KIF21A_S1192s	0.26	-0.62	0.89	1.04	0.89	7.005e-4	8.327e-3	(A) -2.07--0.23
KMT2B_S1092s_S1095s	0.48	-0.41	0.94	0.54	0.89	1.664e-4	3.039e-3	(A) -2.07--0.23
KSR1_T151t	0.36	-0.53	1.07	0.70	0.89	7.078e-4	8.376e-3	(A) -2.07--0.23
NUP153_S320s	0.31	-0.58	1.04	0.64	0.89	6.176e-4	7.627e-3	(A) -2.07--0.23
SCRIB_T1342t	0.24	-0.65	0.89	0.65	0.89	5.365e-5	1.419e-3	(A) -2.07--0.23
SF3A1_S451s	0.57	-0.32	0.76	0.54	0.89	1.621e-5	6.080e-4	(A) -2.07--0.23
SF3B1_T328t	0.20	-0.70	0.80	0.81	0.89	6.796e-4	8.141e-3	(A) -2.07--0.23
SIN3A_S940s	0.49	-0.40	0.72	0.84	0.89	4.205e-5	1.196e-3	(A) -2.07--0.23
SLC12A7_T973t	0.02	-0.87	1.44	0.98	0.89	6.599e-3	0.0394	(A) -2.07--0.23
SMC5_S12s	0.12	-0.77	1.27	0.71	0.89	1.545e-3	0.0143	(A) -2.07--0.23
SPINDOC_S308s	0.33	-0.56	0.66	0.77	0.89	9.878e-6	4.249e-4	(A) -2.07--0.23
SRP72_T571t	0.13	-0.75	1.00	1.02	0.89	1.440e-3	0.0136	(A) -2.07--0.23
SRRM2_S404s	0.10	-0.80	1.30	0.85	0.89	4.156e-3	0.0285	(A) -2.07--0.23
THRAP3_S253s	0.20	-0.69	1.00	1.45	0.89	6.924e-3	0.0407	(A) -2.07--0.23
USP15_T226t	-0.09	-0.99	1.02	1.02	0.89	6.719e-3	0.0398	(A) -2.07--0.23
ZBTB4_S391s	0.21	-0.69	0.91	0.46	0.89	5.309e-3	0.0338	(A) -2.07--0.23
ADAR_S112s	0.22	-0.68	0.89	0.89	0.90	7.505e-4	8.746e-3	(A) -2.07--0.23
AFF4_S388s_S389s_S392s	0.68	-0.22	0.93	0.68	0.90	4.925e-3	0.0321	(A) -2.07--0.23
AHCTF1_S1227s	0.62	-0.29	0.61	0.78	0.90	7.774e-6	3.594e-4	(A) -2.07--0.23
BCORL1_S1447s_S1450s	0.38	-0.52	1.03	0.71	0.90	6.687e-4	8.055e-3	(A) -2.07--0.23
CAMSAP1_S217s	0.05	-0.86	0.78	1.36	0.90	8.505e-3	0.0468	(A) -2.07--0.23
CCDC14_S757s	0.45	-0.44	0.93	0.78	0.90	5.609e-4	7.122e-3	(A) -2.07--0.23
CCT8_S537s	0.25	-0.65	1.26	1.06	0.90	4.978e-3	0.0323	(A) -2.07--0.23
CDK11B_S47s	0.34	-0.56	1.31	0.78	0.90	5.343e-3	0.0339	(A) -2.07--0.23
CEP350_S2341s	0.09	-0.81	0.64	0.39	0.90	8.871e-4	9.811e-3	(A) -2.07--0.23
CHAF1A_S775s	0.12	-0.77	0.79	0.56	0.90	7.380e-6	3.483e-4	(A) -2.07--0.23
DAXX_S688s	-0.03	-0.93	0.90	1.11	0.90	9.441e-4	0.0102	(A) -2.07--0.23
DNt_TIP2_S117s	0.31	-0.59	1.05	0.93	0.90	8.411e-4	9.444e-3	(A) -2.07--0.23
ELAC2_S199s	0.18	-0.72	1.02	0.74	0.90	2.325e-4	3.862e-3	(A) -2.07--0.23
EMs_Y_S183s_S188s	0.10	-0.80	0.99	1.13	0.90	4.238e-3	0.0289	(A) -2.07--0.23
EP400_T974t_S975s	0.17	-0.74	1.20	0.53	0.90	5.002e-4	6.620e-3	(A) -2.07--0.23
ESF1_S657s_S663s	0.42	-0.48	0.80	0.96	0.90	3.875e-4	5.532e-3	(A) -2.07--0.23
IRF2BP2_S460s	0.13	-0.77	1.15	1.32	0.90	6.484e-3	0.0389	(A) -2.07--0.23
KDM2A_S832s	0.45	-0.46	0.84	0.87	0.90	4.486e-3	0.0301	(A) -2.07--0.23
KDM5A_T1343t_S1345s	0.28	-0.62	0.91	0.79	0.90	4.837e-3	0.0317	(A) -2.07--0.23
KDM5C_S1359s	0.29	-0.61	0.90	0.94	0.90	3.432e-4	5.072e-3	(A) -2.07--0.23
LILRB4_S377s	0.52	-0.37	1.27	0.82	0.90	1.963e-3	0.0169	(A) -2.07--0.23
LMNB2_S541s	0.59	-0.31	1.07	0.82	0.90	3.834e-3	0.0269	(A) -2.07--0.23
MAP7_S209s	0.01	-0.89	0.91	0.78	0.90	1.091e-4	2.260e-3	(A) -2.07--0.23
MBTD1_S612s	0.10	-0.81	1.17	1.01	0.90	5.043e-3	0.0326	(A) -2.07--0.23
NKTR_T1155t	0.22	-0.67	0.61	0.85	0.90	5.202e-5	1.388e-3	(A) -2.07--0.23
NUCKS1_S181s	0.15	-0.75	1.13	0.79	0.90	3.221e-3	0.0239	(A) -2.07--0.23
NUP153_S553s	0.41	-0.49	0.93	0.47	0.90	8.293e-5	1.898e-3	(A) -2.07--0.23
NUP210_S1877s	-0.05	-0.95	0.98	1.09	0.90	1.548e-3	0.0143	(A) -2.07--0.23
NUP42_S106s	0.36	-0.55	1.13	1.13	0.90	4.901e-3	0.0320	(A) -2.07--0.23
RAB11FIP1_S545s	0.21	-0.69	1.31	0.97	0.90	8.414e-3	0.0465	(A) -2.07--0.23
RANBP2_T1144t	-0.01	-0.91	1.30	1.00	0.90	6.059e-3	0.0370	(A) -2.07--0.23
SCAF4_S656s_1	0.02	-0.88	1.18	1.09	0.90	5.936e-3	0.0365	(A) -2.07--0.23
SIPA1L1_S1149s	0.49	-0.41	0.67	1.21	0.90	3.075e-3	0.0231	(A) -2.07--0.23
TCOF1_T533t	-0.19	-1.09	0.68	0.93	0.90	1.603e-3	0.0146	(A) -2.07--0.23
THOC5_S312s	0.40	-0.50	0.95	0.87	0.90	4.423e-3	0.0298	(A) -2.07--0.23
TNRC18_S1359s	0.37	-0.53	0.67	0.73	0.90	1.068e-5	4.515e-4	(A) -2.07--0.23
UBA2_S229s	0.57	-0.33	0.80	0.64	0.90	6.910e-3	0.0407	(A) -2.07--0.23
ZNF507_S195s	0.31	-0.59	0.91	0.67	0.90	9.280e-5	2.037e-3	(A) -2.07--0.23
ZNF696_S176s	0.95	0.05	0.91	0.69	0.90	3.142e-3	0.0235	(A) -2.07--0.23
AHCTF1_S1287s	0.35	-0.56	0.94	1.17	0.91	7.230e-3	0.0420	(A) -2.07--0.23
ATAD2B_S939s	0.32	-0.60	0.96	1.17	0.91	2.788e-3	0.0215	(A) -2.07--0.23
ATRX_S1527s	0.40	-0.51	0.76	0.62	0.91	4.325e-6	2.452e-4	(A) -2.07--0.23
CHAMP1_S214s	0.57	-0.34	1.21	0.72	0.91	8.184e-4	9.265e-3	(A) -2.07--0.23
DDX59_S160s	0.38	-0.53	1.09	0.90	0.91	1.026e-3	0.0108	(A) -2.07--0.23
EIF2S2_S105s	0.36	-0.54	1.06	0.83	0.91	1.441e-3	0.0136	(A) -2.07--0.23
Ft_SJ3_S584s	0.29	-0.62	0.80	1.01	0.91	5.627e-4	7.135e-3	(A) -2.07--0.23
HNRNPAB_S242s	0.32	-0.59	1.31	0.94	0.91	3.125e-3	0.0234	(A) -2.07--0.23
KIF20B_S1588s	0.54	-0.37	0.77	1.05	0.91	8.374e-3	0.0463	(A) -2.07--0.23
KNOP1_T310t	0.21	-0.70	1.21	1.15	0.91	6.596e-3	0.0393	(A) -2.07--0.23
MORC2_S739s_S743s	-0.19	-1.10	1.15	0.70	0.91	1.083e-3	0.0112	(A) -2.07--0.23
MPHOSPH8_T89t_2	0.44	-0.48	1.09	0.86	0.91	1.699e-3	0.0153	(A) -2.07--0.23
NSD2_T110t	0.32	-0.59	1.24	0.65	0.91	1.662e-3	0.0150	(A) -2.07--0.23
PPIL1_S149s	0.34	-0.58	0.92	0.69	0.91	1.038e-4	2.188e-3	(A) -2.07--0.23
PRICKLE3_S491s	0.61	-0.31	0.67	0.80	0.91	7.030e-4	8.347e-3	(A) -2.07--0.23
PRPF3_S133s	0.23	-0.68	0.93	0.89	0.91	2.724e-4	4.301e-3	(A) -2.07--0.23
PSIP1_T272t_S273s_S275s	0.24	-0.67	0.98	0.54	0.91	1.011e-4	2.152e-3	(A) -2.07--0.23
RANBP2_S394s	0.58	-0.33	0.73	1.17	0.91	5.951e-3	0.0366	(A) -2.07--0.23
RANBP2_T2293t	0.53	-0.38	0.56	0.49	0.91	1.906e-5	6.904e-4	(A) -2.07--0.23
RAVER1_S584s	-0.15	-1.07	1.27	0.85	0.91	1.815e-3	0.0160	(A) -2.07--0.23
RBBP6_T984t	0.23	-0.68	1.26	1.10	0.91	3.974e-3	0.0276	(A) -2.07--0.23
SP2_S78s	0.32	-0.59	0.87	1.07	0.91	7.887e-4	9.047e-3	(A) -2.07--0.23
SRRM1_S572s	0.00	-0.91	1.09	1.00	0.91	2.768e-3	0.0215	(A) -2.07--0.23
SRRM1_S764s	0.22	-0.68	0.67	0.92	0.91	6.981e-3	0.0410	(A) -2.07--0.23
SRRM2_S1188s	0.58	-0.33	0.55	1.17	0.91	3.174e-4	4.793e-3	(A) -2.07--0.23
TBC1D10B_S132s_T148t	0.25	-0.66	1.06	0.88	0.91	1.796e-3	0.0159	(A) -2.07--0.23
THRAP3_T874t	0.21	-0.70	1.04	0.79	0.91	3.242e-4	4.859e-3	(A) -2.07--0.23
TMPO_S177s_S180s_S184s	0.20	-0.71	0.90	0.85	0.91	2.047e-4	3.522e-3	(A) -2.07--0.23
TOP2A_S1213s	0.26	-0.65	0.90	1.13	0.91	9.014e-4	9.906e-3	(A) -2.07--0.23
TP53BP2_S704s	0.58	-0.33	1.09	0.97	0.91	1.097e-3	0.0113	(A) -2.07--0.23
TRIT1_S455s	-0.06	-0.97	1.28	0.63	0.91	3.390e-3	0.0247	(A) -2.07--0.23
WDR43_T394t	0.35	-0.56	0.94	0.58	0.91	3.029e-4	4.635e-3	(A) -2.07--0.23
ZKSCAN8_S12s	0.08	-0.82	1.08	0.77	0.91	1.028e-3	0.0108	(A) -2.07--0.23
ARHGAP39_S366s	0.32	-0.60	0.91	0.83	0.92	1.943e-4	3.408e-3	(A) -2.07--0.23
ARID3A_S77s	0.74	-0.18	1.22	0.79	0.92	5.677e-3	0.0354	(A) -2.07--0.23
CLASRP_S101s	0.70	-0.22	0.55	0.83	0.92	1.078e-3	0.0112	(A) -2.07--0.23
CRAMP1_S645s	0.42	-0.50	0.97	0.51	0.92	3.731e-5	1.100e-3	(A) -2.07--0.23
DHX16_S160s	0.43	-0.49	0.58	0.60	0.92	8.30e-8	2.088e-5	(A) -2.07--0.23
DOT1L_S1213s	0.34	-0.57	1.24	0.74	0.92	1.932e-3	0.0167	(A) -2.07--0.23
FAM53B_S179s	0.35	-0.56	0.88	0.60	0.92	2.595e-5	8.430e-4	(A) -2.07--0.23
GAPVD1_T762t	-0.06	-0.98	0.91	0.95	0.92	5.274e-4	6.849e-3	(A) -2.07--0.23
GPATCH1_S6s_S8s	0.81	-0.12	0.96	0.58	0.92	6.571e-5	1.611e-3	(A) -2.07--0.23
GRHL1_T208t_2	-0.47	-1.38	1.36	0.97	0.92	3.854e-3	0.0270	(A) -2.07--0.23
Gt_SE1_S514s	0.41	-0.51	0.81	0.66	0.92	4.068e-4	5.742e-3	(A) -2.07--0.23
GTF2I_S784s	0.16	-0.76	0.88	1.11	0.92	5.120e-3	0.0329	(A) -2.07--0.23
HAUS6_S406s	0.02	-0.89	0.74	0.81	0.92	1.594e-3	0.0146	(A) -2.07--0.23
HTAt_SF1_S676s	-0.07	-0.99	1.14	0.87	0.92	8.275e-4	9.335e-3	(A) -2.07--0.23
INO80B_T60t	0.42	-0.49	1.00	0.84	0.92	1.793e-3	0.0159	(A) -2.07--0.23
LMNB1_T285t	0.31	-0.61	0.94	0.74	0.92	2.281e-3	0.0187	(A) -2.07--0.23
MACF1_S2428s	-0.21	-1.13	1.17	1.19	0.92	3.409e-3	0.0248	(A) -2.07--0.23
NUP214_T670t_S678s	0.46	-0.46	0.75	0.58	0.92	5.542e-6	2.879e-4	(A) -2.07--0.23
NUP35_S55s	0.51	-0.41	0.78	0.52	0.92	4.077e-4	5.750e-3	(A) -2.07--0.23
ORC1_S273s	0.24	-0.67	1.01	0.94	0.92	8.231e-3	0.0458	(A) -2.07--0.23
PARG_S197s_T199t	0.06	-0.86	1.01	0.88	0.92	1.149e-3	0.0117	(A) -2.07--0.23
PBRM1_S636s	0.31	-0.61	0.82	0.71	0.92	1.560e-4	2.921e-3	(A) -2.07--0.23
PDS5A_S1097s	0.20	-0.71	0.88	0.66	0.92	9.326e-4	0.0101	(A) -2.07--0.23
PELP1_S527s_S531s	0.53	-0.38	0.82	0.56	0.92	4.968e-6	2.667e-4	(A) -2.07--0.23
PTK2_Y570y	0.49	-0.43	1.14	1.01	0.92	2.061e-3	0.0175	(A) -2.07--0.23
RTF1_S313s	0.32	-0.60	0.90	0.89	0.92	2.299e-3	0.0188	(A) -2.07--0.23
TOP2B_S1441s	0.17	-0.75	0.88	1.10	0.92	1.510e-3	0.0141	(A) -2.07--0.23
TRIM8_S321s	0.47	-0.46	0.71	0.97	0.92	1.195e-4	2.425e-3	(A) -2.07--0.23
MED1_S1207s_T1215t	0.25	-0.69	0.96	0.90	0.93	3.460e-4	5.106e-3	(A) -2.07--0.23
AKAP8_S339s	0.11	-0.82	0.83	0.72	0.93	9.867e-5	2.120e-3	(A) -2.07--0.23
BICD2_S568s	0.33	-0.60	0.74	0.87	0.93	8.920e-4	9.857e-3	(A) -2.07--0.23
CCDC130_S362s	-0.03	-0.97	1.29	0.82	0.93	8.425e-3	0.0465	(A) -2.07--0.23
CLSPN_S67s_T69t_S75s	0.19	-0.73	1.03	0.63	0.93	5.249e-3	0.0335	(A) -2.07--0.23
CUX1_S1080s	-0.21	-1.14	1.27	1.31	0.93	6.645e-3	0.0395	(A) -2.07--0.23
DAPK2_S349s	0.29	-0.65	1.02	1.03	0.93	7.540e-4	8.773e-3	(A) -2.07--0.23
DDX51_S83s	0.41	-0.52	0.84	0.46	0.93	2.670e-6	1.802e-4	(A) -2.07--0.23
DGCR8_S373s_S377s	0.34	-0.60	0.97	0.78	0.93	2.757e-3	0.0214	(A) -2.07--0.23
DLGAP5_S767s	0.31	-0.62	1.28	0.92	0.93	3.604e-3	0.0258	(A) -2.07--0.23
EDC4_S879s	0.31	-0.62	0.79	0.97	0.93	1.370e-4	2.660e-3	(A) -2.07--0.23
FBXO46_S293s	0.25	-0.67	1.17	0.63	0.93	1.222e-3	0.0122	(A) -2.07--0.23
FXR1_S432s	0.31	-0.61	0.81	0.78	0.93	8.771e-3	0.0478	(A) -2.07--0.23
GMIP_S480s	0.37	-0.56	0.73	0.61	0.93	9.282e-4	0.0101	(A) -2.07--0.23
HELZ_S1884s	0.23	-0.70	0.73	0.57	0.93	8.525e-6	3.841e-4	(A) -2.07--0.23
INt_S13_S626s	0.03	-0.90	1.00	1.06	0.93	8.122e-4	9.227e-3	(A) -2.07--0.23
LARP4B_S524s	0.32	-0.61	1.02	0.80	0.93	4.172e-4	5.820e-3	(A) -2.07--0.23
LIG1_S111s	0.19	-0.74	0.90	0.59	0.93	1.676e-5	6.255e-4	(A) -2.07--0.23
MAP2_S1782s	0.38	-0.55	1.30	1.19	0.93	5.152e-3	0.0331	(A) -2.07--0.23
MARK4_S45s	0.47	-0.47	0.60	0.82	0.93	2.976e-3	0.0226	(A) -2.07--0.23
MELK_S338s	0.27	-0.65	1.56	1.02	0.93	8.636e-3	0.0473	(A) -2.07--0.23
NCL_S34s	-0.39	-1.32	1.27	1.03	0.93	4.668e-3	0.0309	(A) -2.07--0.23
NOB1_S184s_S201s	0.22	-0.71	0.89	0.78	0.93	8.767e-5	1.971e-3	(A) -2.07--0.23
PLCB3_S926s	0.18	-0.75	1.15	0.72	0.93	2.773e-3	0.0215	(A) -2.07--0.23
PRPF4B_S277s	0.29	-0.64	1.00	0.66	0.93	9.219e-5	2.026e-3	(A) -2.07--0.23
SIPA1L2_S1549s	0.20	-0.73	1.05	1.22	0.93	4.286e-3	0.0292	(A) -2.07--0.23
SMAD2_T8t	0.40	-0.53	1.17	1.05	0.93	7.678e-3	0.0438	(A) -2.07--0.23
SMARCE1_S353s	0.24	-0.69	0.84	0.99	0.93	3.731e-4	5.400e-3	(A) -2.07--0.23
SP4_S136s	0.42	-0.51	1.12	0.80	0.93	4.985e-4	6.602e-3	(A) -2.07--0.23
TCOF1_S375s	0.05	-0.88	1.13	0.95	0.93	2.047e-3	0.0174	(A) -2.07--0.23
TMPO_S180s_S184s_1	0.12	-0.81	0.82	0.82	0.93	3.967e-5	1.141e-3	(A) -2.07--0.23
WIZ_S180s	0.28	-0.65	1.09	0.89	0.93	6.251e-4	7.689e-3	(A) -2.07--0.23
XRCC6_S477s	-0.19	-1.13	1.33	1.32	0.93	7.814e-3	0.0443	(A) -2.07--0.23
ZNF318_S527s	0.40	-0.53	0.70	0.78	0.93	8.018e-6	3.677e-4	(A) -2.07--0.23
ZNF507_S487s	0.93	0.00	0.50	0.72	0.93	8.455e-3	0.0466	(A) -2.07--0.23
ANKRD12_S1776s	0.64	-0.31	0.72	0.78	0.94	5.997e-5	1.516e-3	(A) -2.07--0.23
ARFGEF1_S52s	-0.00	-0.94	1.65	0.80	0.94	7.346e-3	0.0425	(A) -2.07--0.23
ATRIP_S224s	0.39	-0.55	0.65	0.65	0.94	1.811e-6	1.470e-4	(A) -2.07--0.23
BRD2_T6t	0.51	-0.43	0.87	0.80	0.94	1.497e-3	0.0140	(A) -2.07--0.23
C19orf47_S306s	0.55	-0.40	0.59	0.37	0.94	1.957e-6	1.528e-4	(A) -2.07--0.23
CARMIL2_S1315s	0.36	-0.58	0.87	0.88	0.94	4.457e-4	6.098e-3	(A) -2.07--0.23
CCDC120_S411s	0.40	-0.54	1.23	0.66	0.94	2.847e-3	0.0219	(A) -2.07--0.23
CEP85_S17s	0.32	-0.62	0.89	0.67	0.94	3.025e-3	0.0229	(A) -2.07--0.23
CPSF1_T739t	0.62	-0.32	0.63	0.80	0.94	4.220e-6	2.419e-4	(A) -2.07--0.23
DDX21_S121s	0.45	-0.50	1.38	1.28	0.94	7.625e-3	0.0436	(A) -2.07--0.23
DEK_S243s_S244s_S251s	0.30	-0.64	1.00	1.02	0.94	8.634e-4	9.622e-3	(A) -2.07--0.23
DSN1_S58s	0.20	-0.74	1.24	0.89	0.94	1.345e-3	0.0130	(A) -2.07--0.23
EGLN1_S125s	0.14	-0.80	1.43	0.99	0.94	4.416e-3	0.0298	(A) -2.07--0.23
EHMT2_S165s	0.41	-0.53	0.53	0.69	0.94	2.143e-6	1.609e-4	(A) -2.07--0.23
EPB41_S709s	0.54	-0.40	0.95	1.21	0.94	1.406e-3	0.0134	(A) -2.07--0.23
HAUS6_S507s	0.39	-0.55	1.10	0.74	0.94	1.832e-3	0.0161	(A) -2.07--0.23
HTAt_SF1_S494s	0.07	-0.87	1.14	0.90	0.94	8.174e-4	9.261e-3	(A) -2.07--0.23
HTAt_SF1_S616s_S624s	-0.06	-0.99	1.19	0.94	0.94	1.241e-3	0.0123	(A) -2.07--0.23
LMNB1_S391s	0.37	-0.58	1.11	0.76	0.94	3.168e-4	4.791e-3	(A) -2.07--0.23
MAP7D3_S461s	0.54	-0.40	1.50	0.86	0.94	8.124e-3	0.0455	(A) -2.07--0.23
MCM2_S26s_S27s	0.21	-0.73	1.11	1.02	0.94	6.330e-3	0.0382	(A) -2.07--0.23
MCM3_S756s_T758t_T767t	0.23	-0.71	0.87	0.80	0.94	4.902e-5	1.335e-3	(A) -2.07--0.23
MDC1_S780s	0.49	-0.46	0.70	0.92	0.94	6.990e-5	1.678e-3	(A) -2.07--0.23
PDCD1_S285s	0.87	-0.07	1.21	1.01	0.94	7.505e-3	0.0431	(A) -2.07--0.23
RAB11FIP1_S529s	0.35	-0.59	1.22	1.25	0.94	6.052e-3	0.0370	(A) -2.07--0.23
RPL30_S10s	0.28	-0.67	0.86	1.02	0.94	5.988e-4	7.456e-3	(A) -2.07--0.23
SCAF4_T237t	0.17	-0.77	1.51	0.91	0.94	5.215e-3	0.0334	(A) -2.07--0.23
SFMBT1_S775s	0.07	-0.87	1.07	1.12	0.94	2.576e-3	0.0204	(A) -2.07--0.23
SURF6_S138s	0.41	-0.53	1.00	0.99	0.94	5.038e-4	6.652e-3	(A) -2.07--0.23
TJP2_S415s	-0.02	-0.96	1.09	0.95	0.94	6.699e-4	8.062e-3	(A) -2.07--0.23
TP53BP1_T1653t	0.00	-0.94	0.97	1.27	0.94	8.889e-3	0.0482	(A) -2.07--0.23
UBE2O_S441s	0.37	-0.56	0.91	1.25	0.94	2.181e-3	0.0182	(A) -2.07--0.23
UNG_T60t_S64s	-0.10	-1.04	1.19	1.08	0.94	2.093e-3	0.0176	(A) -2.07--0.23
ZBTB10_S210s	0.10	-0.85	1.25	0.89	0.94	2.326e-3	0.0190	(A) -2.07--0.23
ZNF618_S429s	0.38	-0.56	0.75	0.86	0.94	7.800e-5	1.812e-3	(A) -2.07--0.23
ARHGAP39_S604s	0.51	-0.44	0.64	0.56	0.95	1.011e-5	4.315e-4	(A) -2.07--0.23
ARHGEF26_S80s	0.39	-0.56	1.58	0.96	0.95	6.815e-3	0.0402	(A) -2.07--0.23
ATP13A3_S98s	0.75	-0.20	0.80	0.78	0.95	6.123e-4	7.590e-3	(A) -2.07--0.23
BRMS1L_S197s	0.28	-0.66	0.92	0.65	0.95	2.457e-5	8.189e-4	(A) -2.07--0.23
CDC25C_S294s	0.22	-0.73	0.81	0.82	0.95	1.138e-4	2.332e-3	(A) -2.07--0.23
CDC40_S43s	0.03	-0.92	0.97	0.80	0.95	1.020e-4	2.163e-3	(A) -2.07--0.23
CHD8_S1995s_S2008s	0.55	-0.40	0.86	0.77	0.95	1.247e-4	2.492e-3	(A) -2.07--0.23
CHTOP_T33t	0.50	-0.45	1.26	1.00	0.95	4.624e-3	0.0307	(A) -2.07--0.23
DGCR8_S109s	0.20	-0.76	0.91	0.70	0.95	3.801e-3	0.0268	(A) -2.07--0.23
ICAM1_T530t	0.05	-0.90	1.53	0.87	0.95	4.839e-3	0.0317	(A) -2.07--0.23
JPT1_S131s	0.23	-0.72	1.04	1.10	0.95	1.436e-3	0.0136	(A) -2.07--0.23
KDM2B_S1018s	0.34	-0.61	0.70	0.69	0.95	1.926e-3	0.0167	(A) -2.07--0.23
NIFK_T234t_T238t	0.35	-0.59	1.00	1.09	0.95	3.188e-3	0.0237	(A) -2.07--0.23
PHF3_S1758s	0.42	-0.53	1.08	0.79	0.95	3.932e-4	5.595e-3	(A) -2.07--0.23
PLEKHF1_S227s	0.61	-0.34	1.18	0.87	0.95	2.299e-3	0.0188	(A) -2.07--0.23
PNN_S347s	0.28	-0.68	0.73	0.77	0.95	6.307e-6	3.125e-4	(A) -2.07--0.23
RAI1_S1266s	0.12	-0.83	1.18	1.08	0.95	1.758e-3	0.0157	(A) -2.07--0.23
RBM14_S649s	0.27	-0.68	0.80	0.80	0.95	1.329e-3	0.0129	(A) -2.07--0.23
s_TAU1_S396s	0.52	-0.43	1.06	0.72	0.95	1.528e-4	2.879e-3	(A) -2.07--0.23
SCAF11_S588s	0.24	-0.72	1.11	0.92	0.95	1.798e-3	0.0159	(A) -2.07--0.23
SUDS3_S45s_T49t_S53s	0.18	-0.77	1.14	0.95	0.95	7.950e-4	9.090e-3	(A) -2.07--0.23
TCOF1_T914t	0.17	-0.79	1.01	0.80	0.95	3.050e-4	4.657e-3	(A) -2.07--0.23
TMPO_S306s	0.43	-0.53	1.10	0.86	0.95	3.955e-4	5.625e-3	(A) -2.07--0.23
UTP18_S206s_S210s	0.21	-0.74	0.70	0.87	0.95	1.470e-5	5.701e-4	(A) -2.07--0.23
ZNF318_S709s	0.56	-0.40	0.81	0.92	0.95	6.669e-5	1.626e-3	(A) -2.07--0.23
ZNF512B_S409s	0.60	-0.34	0.89	1.06	0.95	7.025e-3	0.0411	(A) -2.07--0.23
SPEN_S2126s	0.08	-0.88	0.85	0.65	0.96	8.420e-6	3.803e-4	(A) -2.07--0.23
ATXN2L_S634s	-0.18	-1.14	1.22	1.37	0.96	5.448e-3	0.0344	(A) -2.07--0.23
CCDC167_S42s	-0.26	-1.22	0.96	1.37	0.96	2.544e-3	0.0202	(A) -2.07--0.23
CD2_S373s	0.44	-0.52	1.16	0.78	0.96	2.482e-3	0.0198	(A) -2.07--0.23
CENPJ_S785s	0.31	-0.65	1.05	0.76	0.96	7.994e-3	0.0449	(A) -2.07--0.23
DENND4B_S953s	0.52	-0.43	0.81	0.55	0.96	1.120e-4	2.302e-3	(A) -2.07--0.23
DGCR8_S35s	0.39	-0.57	0.48	1.60	0.96	5.092e-3	0.0329	(A) -2.07--0.23
FNBP4_T519t	0.41	-0.55	1.04	0.56	0.96	2.549e-4	4.101e-3	(A) -2.07--0.23
IFIH1_S301s	-0.11	-1.07	1.75	0.77	0.96	8.408e-3	0.0465	(A) -2.07--0.23
JMJD1C_T1978t	0.28	-0.69	1.08	0.44	0.96	4.643e-4	6.266e-3	(A) -2.07--0.23
LARP4B_T518t_S524s	0.39	-0.57	1.02	1.20	0.96	1.683e-3	0.0152	(A) -2.07--0.23
MORC2_S777s_S779s	0.23	-0.73	0.86	0.70	0.96	1.294e-5	5.203e-4	(A) -2.07--0.23
NPM1_S242s	0.24	-0.72	0.83	0.80	0.96	7.448e-5	1.755e-3	(A) -2.07--0.23
PHF3_S1184s	0.46	-0.51	0.65	0.91	0.96	3.922e-5	1.135e-3	(A) -2.07--0.23
PHIP_S1651s	0.38	-0.58	0.53	0.86	0.96	2.099e-3	0.0177	(A) -2.07--0.23
POM121C_S170s_2	-0.26	-1.23	0.90	0.89	0.96	6.459e-4	7.843e-3	(A) -2.07--0.23
PPP1R18_S432s	0.70	-0.26	1.05	1.15	0.96	1.168e-3	0.0118	(A) -2.07--0.23
PPRC1_S1413s	0.25	-0.71	1.09	0.82	0.96	5.556e-3	0.0349	(A) -2.07--0.23
PSIP1_S102s_S105s_S106s	0.53	-0.43	0.90	0.86	0.96	3.041e-4	4.647e-3	(A) -2.07--0.23
RANBP2_T1644t	0.09	-0.86	1.03	0.80	0.96	8.241e-3	0.0459	(A) -2.07--0.23
RECQL4_S323s	0.66	-0.30	0.74	0.98	0.96	3.260e-4	4.880e-3	(A) -2.07--0.23
SRRM1_T884t_S886s	0.13	-0.83	0.91	1.25	0.96	4.228e-3	0.0289	(A) -2.07--0.23
SRRM2_S1233s	0.59	-0.37	0.89	0.72	0.96	4.644e-5	1.284e-3	(A) -2.07--0.23
TOP2B_S1336s	-0.17	-1.13	1.21	0.90	0.96	8.697e-3	0.0475	(A) -2.07--0.23
TPR_S2037s	0.47	-0.50	0.76	0.95	0.96	2.481e-3	0.0198	(A) -2.07--0.23
AFDN_S1736s	-0.13	-1.10	1.18	1.18	0.97	2.161e-3	0.0180	(A) -2.07--0.23
ARHGAP39_S173s	0.34	-0.63	0.98	0.83	0.97	6.256e-4	7.693e-3	(A) -2.07--0.23
ATR_T1989t	0.55	-0.41	1.05	1.04	0.97	4.633e-3	0.0308	(A) -2.07--0.23
C18orf25_S147s	0.14	-0.84	1.11	0.91	0.97	3.601e-3	0.0258	(A) -2.07--0.23
C5orf24_S121s	0.19	-0.78	1.05	0.71	0.97	9.354e-5	2.046e-3	(A) -2.07--0.23
CLSPN_S65s_T72t	0.22	-0.75	0.60	0.85	0.97	4.201e-4	5.848e-3	(A) -2.07--0.23
COPS3_S423s	0.22	-0.75	0.98	0.79	0.97	1.624e-4	2.995e-3	(A) -2.07--0.23
DCAF1_T706t	0.10	-0.88	1.13	1.04	0.97	2.175e-3	0.0181	(A) -2.07--0.23
DOCK2_S587s	0.24	-0.72	1.24	1.10	0.97	3.217e-3	0.0239	(A) -2.07--0.23
INCENP_S828s_S831s_T832t	0.54	-0.43	0.96	0.97	0.97	6.803e-4	8.142e-3	(A) -2.07--0.23
MDC1_T1403t	-0.01	-0.98	1.03	0.45	0.97	8.214e-3	0.0457	(A) -2.07--0.23
MICALL1_S740s	0.28	-0.69	1.29	1.37	0.97	6.178e-3	0.0376	(A) -2.07--0.23
MTDH_S478s	0.33	-0.63	1.21	0.46	0.97	4.278e-3	0.0291	(A) -2.07--0.23
NBEAL2_T1867t	-0.09	-1.06	1.22	1.25	0.97	3.397e-3	0.0248	(A) -2.07--0.23
NOP14_S146s_S148s	0.31	-0.65	0.88	0.85	0.97	1.481e-4	2.818e-3	(A) -2.07--0.23
PAPOLG_S508s	0.44	-0.53	1.12	0.72	0.97	3.605e-3	0.0258	(A) -2.07--0.23
POLA1_T225t	0.18	-0.79	1.11	0.93	0.97	2.885e-3	0.0221	(A) -2.07--0.23
PRPF4B_S507s	-0.01	-0.97	1.03	1.16	0.97	5.990e-3	0.0368	(A) -2.07--0.23
PTBP1_S53s	0.70	-0.27	0.54	0.83	0.97	9.091e-3	0.0489	(A) -2.07--0.23
REPS1_S392s	0.52	-0.45	0.68	0.78	0.97	2.567e-6	1.770e-4	(A) -2.07--0.23
RPRD2_T358t	0.13	-0.84	0.96	0.87	0.97	1.893e-3	0.0165	(A) -2.07--0.23
SCRIB_S1226s	0.47	-0.49	1.11	1.14	0.97	2.021e-3	0.0172	(A) -2.07--0.23
SCRIB_S1547s_T1549t	0.40	-0.57	1.24	0.97	0.97	1.763e-3	0.0157	(A) -2.07--0.23
SFPQ_T226t	0.33	-0.63	0.86	0.82	0.97	1.093e-3	0.0113	(A) -2.07--0.23
SLX4_S1453s	0.61	-0.36	0.99	0.61	0.97	2.404e-4	3.945e-3	(A) -2.07--0.23
SRRM2_S1694s	-0.18	-1.15	1.54	1.17	0.97	7.576e-3	0.0434	(A) -2.07--0.23
TCOF1_S1153s_S1154s	0.25	-0.71	0.63	0.85	0.97	8.631e-6	3.862e-4	(A) -2.07--0.23
UTP18_S205s_S206s_S210s	0.41	-0.56	0.81	0.88	0.97	7.427e-3	0.0428	(A) -2.07--0.23
WASHC2A_S728s	0.39	-0.58	1.47	1.13	0.97	5.653e-3	0.0353	(A) -2.07--0.23
ZC3H18_S179s	0.30	-0.67	0.54	0.19	0.97	2.025e-5	7.234e-4	(A) -2.07--0.23
ZFAND3_S129s	-0.08	-1.06	1.20	1.21	0.97	4.799e-3	0.0315	(A) -2.07--0.23
ZNF318_S1420s	0.60	-0.37	1.06	1.21	0.97	5.659e-3	0.0353	(A) -2.07--0.23
DNMT1_S398s	0.12	-0.87	1.18	1.02	0.98	4.938e-3	0.0322	(A) -2.07--0.23
ASXL1_S503s	0.49	-0.49	0.80	0.89	0.98	9.162e-5	2.020e-3	(A) -2.07--0.23
CDK11A_S72s	0.48	-0.50	0.78	0.68	0.98	8.785e-6	3.908e-4	(A) -2.07--0.23
CHAMP1_S432s_S436s	0.39	-0.58	1.09	0.88	0.98	3.158e-4	4.782e-3	(A) -2.07--0.23
CTR9_T975t	0.43	-0.55	1.00	0.90	0.98	2.076e-4	3.559e-3	(A) -2.07--0.23
ELK1_S202s	0.31	-0.68	1.11	1.19	0.98	1.462e-3	0.0137	(A) -2.07--0.23
HMG20A_S105s	0.29	-0.68	0.93	1.26	0.98	1.058e-3	0.0110	(A) -2.07--0.23
HSP90AB1_S255s	-0.50	-1.49	1.12	0.95	0.98	4.892e-4	6.506e-3	(A) -2.07--0.23
LAMTOR1_S27s	-0.08	-1.06	1.14	1.13	0.98	1.339e-3	0.0130	(A) -2.07--0.23
LARP4B_S599s_S601s	0.33	-0.65	0.97	0.92	0.98	1.527e-4	2.879e-3	(A) -2.07--0.23
LMNB1_S278s	0.50	-0.48	0.72	0.86	0.98	2.788e-5	8.957e-4	(A) -2.07--0.23
MCM3_S756s_T758t	0.17	-0.81	0.81	0.55	0.98	1.265e-6	1.154e-4	(A) -2.07--0.23
MIS18BP1_T702t	0.06	-0.92	1.04	0.77	0.98	1.368e-3	0.0132	(A) -2.07--0.23
PARG_S316s	0.72	-0.26	0.83	0.71	0.98	3.043e-3	0.0230	(A) -2.07--0.23
PRR14L_S1024s	0.08	-0.90	1.13	0.91	0.98	2.569e-3	0.0204	(A) -2.07--0.23
PSMD2_S46s	0.17	-0.80	0.32	0.85	0.98	3.371e-3	0.0247	(A) -2.07--0.23
RBM12B_S278s_S280s	0.55	-0.43	0.70	0.85	0.98	7.338e-6	3.478e-4	(A) -2.07--0.23
RBM15_S741s	0.26	-0.72	1.15	1.01	0.98	1.159e-3	0.0117	(A) -2.07--0.23
RIF1_T1388t	0.34	-0.64	0.69	1.02	0.98	2.283e-3	0.0188	(A) -2.07--0.23
SBNO1_T686t	0.22	-0.77	1.11	0.86	0.98	4.585e-4	6.213e-3	(A) -2.07--0.23
SHCBP1_S273s	0.32	-0.65	1.03	1.04	0.98	4.867e-4	6.483e-3	(A) -2.07--0.23
SMARCC1_S328s_S330s	0.45	-0.53	0.96	0.56	0.98	1.385e-5	5.442e-4	(A) -2.07--0.23
TCF20_T1762t_T1764t	0.30	-0.69	1.13	0.84	0.98	3.169e-4	4.791e-3	(A) -2.07--0.23
TP53BP1_S1706s	-0.34	-1.31	1.29	1.53	0.98	9.150e-3	0.0491	(A) -2.07--0.23
WDR75_S779s_S782s	0.48	-0.50	0.63	0.68	0.98	2.35e-7	4.039e-5	(A) -2.07--0.23
WRN_S453s_S467s	0.48	-0.50	0.83	0.89	0.98	2.918e-3	0.0223	(A) -2.07--0.23
XPC_T169t	0.99	0.01	0.84	0.89	0.98	1.189e-3	0.0119	(A) -2.07--0.23
ZC3H18_S94s_S95s	-0.25	-1.23	1.47	1.05	0.98	6.405e-3	0.0385	(A) -2.07--0.23
ZNF354A_T185t	0.62	-0.36	0.92	0.78	0.98	6.719e-4	8.075e-3	(A) -2.07--0.23
ADNP_S709s	0.48	-0.51	0.84	0.49	0.99	1.201e-6	1.127e-4	(A) -2.07--0.23
ARHGEF2_S941s	-0.07	-1.05	1.40	1.24	0.99	7.763e-3	0.0441	(A) -2.07--0.23
ARID4B_S105s	0.48	-0.51	1.04	0.79	0.99	4.018e-4	5.697e-3	(A) -2.07--0.23
CDC25C_S246s	0.32	-0.67	0.91	0.65	0.99	5.854e-4	7.340e-3	(A) -2.07--0.23
CHD4_S1569s	0.36	-0.63	1.03	0.93	0.99	2.094e-3	0.0177	(A) -2.07--0.23
CLASRP_S285s	0.51	-0.47	0.47	1.20	0.99	1.275e-4	2.536e-3	(A) -2.07--0.23
DDX3X_S131s	0.35	-0.64	0.88	1.13	0.99	3.601e-4	5.245e-3	(A) -2.07--0.23
DDX41_S21s_S23s	0.56	-0.42	1.04	1.19	0.99	1.055e-3	0.0110	(A) -2.07--0.23
DSN1_S28s_S30s	0.73	-0.26	0.74	0.74	0.99	7.675e-5	1.791e-3	(A) -2.07--0.23
EIF3CL_S13s_S18s	0.11	-0.87	1.05	0.86	0.99	5.119e-4	6.716e-3	(A) -2.07--0.23
HELZ_S1318s	0.28	-0.72	0.79	0.61	0.99	1.048e-6	1.033e-4	(A) -2.07--0.23
ILF2_T388t	-0.13	-1.11	1.13	1.44	0.99	4.331e-3	0.0294	(A) -2.07--0.23
KIAA0753_S287s	0.42	-0.56	1.22	0.84	0.99	1.683e-3	0.0152	(A) -2.07--0.23
MARCKSL1_S135s	-0.01	-1.00	1.13	1.07	0.99	8.998e-3	0.0486	(A) -2.07--0.23
MCM3AP_S430s	0.40	-0.59	0.58	0.79	0.99	1.673e-5	6.253e-4	(A) -2.07--0.23
MCM3AP_S538s	0.02	-0.97	1.41	1.07	0.99	9.041e-3	0.0488	(A) -2.07--0.23
MSH6_S252s_S254s_S256s	-0.14	-1.13	0.95	0.90	0.99	4.308e-3	0.0293	(A) -2.07--0.23
OGA_S511s	0.17	-0.82	1.19	0.80	0.99	5.916e-4	7.386e-3	(A) -2.07--0.23
POLR2A_S1861s	-0.12	-1.11	0.99	0.84	0.99	3.451e-4	5.095e-3	(A) -2.07--0.23
PSME2_S10s	0.37	-0.61	1.51	0.80	0.99	2.738e-3	0.0213	(A) -2.07--0.23
RANBP2_S2276s	0.13	-0.86	1.47	0.96	0.99	3.175e-3	0.0237	(A) -2.07--0.23
RANBP2_S2457s_T2458t	0.15	-0.85	1.01	1.10	0.99	9.055e-4	9.943e-3	(A) -2.07--0.23
RBM12B_S280s	0.41	-0.58	0.64	0.81	0.99	1.844e-6	1.479e-4	(A) -2.07--0.23
RSRP1_S274s	0.58	-0.41	1.07	1.37	0.99	8.158e-3	0.0456	(A) -2.07--0.23
SCAF1_S929s	0.30	-0.69	0.74	0.96	0.99	6.672e-4	8.039e-3	(A) -2.07--0.23
SENP3_S73s_S75s	0.21	-0.79	1.36	1.28	0.99	6.757e-3	0.0400	(A) -2.07--0.23
SRPK1_S39s_S51s	0.13	-0.86	0.87	0.81	0.99	3.619e-5	1.079e-3	(A) -2.07--0.23
TASOR2_S1087s	0.52	-0.47	0.81	0.97	0.99	1.137e-3	0.0116	(A) -2.07--0.23
USP20_S390s_S394s	0.07	-0.92	1.52	1.07	0.99	8.266e-3	0.0460	(A) -2.07--0.23
VPS13B_S1019s	0.31	-0.68	1.07	0.95	0.99	1.156e-3	0.0117	(A) -2.07--0.23
VRK1_S376s	0.37	-0.62	0.78	1.33	0.99	2.241e-3	0.0185	(A) -2.07--0.23
ZBTB24_S134s	0.37	-0.62	0.63	0.74	0.99	3.189e-4	4.809e-3	(A) -2.07--0.23
ZC3H18_S67s	-0.25	-1.24	1.12	0.94	0.99	4.246e-4	5.891e-3	(A) -2.07--0.23
ZFP91_S83s_S101s_S103s	0.13	-0.86	1.08	0.80	0.99	7.253e-4	8.535e-3	(A) -2.07--0.23
ZNF184_S117s	0.51	-0.48	0.68	0.88	0.99	1.629e-4	2.999e-3	(A) -2.07--0.23
ZNF800_T319t	0.04	-0.94	1.13	1.28	0.99	5.281e-3	0.0336	(A) -2.07--0.23
AHCTF1_S1522s	0.51	-0.49	0.67	0.73	1.00	1.646e-6	1.383e-4	(A) -2.07--0.23
ANKS1A_S589s	0.75	-0.25	1.01	1.05	1.00	7.739e-3	0.0440	(A) -2.07--0.23
ARHGEF2_S163s	0.21	-0.79	1.16	0.71	1.00	5.316e-4	6.885e-3	(A) -2.07--0.23
BOP1_T106t	0.03	-0.97	1.16	0.85	1.00	1.169e-3	0.0118	(A) -2.07--0.23
BRD1_S1021s	0.40	-0.60	1.23	1.05	1.00	3.503e-3	0.0253	(A) -2.07--0.23
CENPU_T98t	0.22	-0.77	0.95	0.91	1.00	9.112e-3	0.0489	(A) -2.07--0.23
CUEDC2_S110s	-0.01	-1.01	1.27	0.81	1.00	1.247e-3	0.0123	(A) -2.07--0.23
CUL4B_T36t	0.19	-0.81	1.18	0.72	1.00	2.554e-4	4.102e-3	(A) -2.07--0.23
FRMD4A_S637s	-0.11	-1.11	1.46	1.06	1.00	5.591e-3	0.0350	(A) -2.07--0.23
GTF3A_S347s	0.52	-0.48	0.91	0.87	1.00	8.847e-3	0.0480	(A) -2.07--0.23
ILF2_S52s	0.59	-0.41	0.78	0.80	1.00	5.005e-5	1.356e-3	(A) -2.07--0.23
KAT7_S124s	0.26	-0.74	0.93	0.80	1.00	5.773e-3	0.0358	(A) -2.07--0.23
KMT2B_T2083t	0.46	-0.54	0.92	0.92	1.00	1.296e-4	2.564e-3	(A) -2.07--0.23
MACF1_S5334s	-0.05	-1.05	1.30	0.99	1.00	6.236e-3	0.0378	(A) -2.07--0.23
MAK16_S197s_S199s_S200s	0.24	-0.76	0.92	1.17	1.00	5.558e-3	0.0349	(A) -2.07--0.23
NCAPH2_S284s	0.00	-1.00	1.30	0.70	1.00	5.427e-4	6.962e-3	(A) -2.07--0.23
NOL8_S1036s	0.22	-0.78	1.31	1.09	1.00	2.696e-3	0.0211	(A) -2.07--0.23
PRDM1_S272s	0.16	-0.84	1.66	0.67	1.00	9.242e-3	0.0494	(A) -2.07--0.23
PTPN1_S365s	1.09	0.09	0.82	0.62	1.00	4.735e-3	0.0312	(A) -2.07--0.23
RASAL2_S944s	0.24	-0.76	1.04	1.04	1.00	3.918e-3	0.0273	(A) -2.07--0.23
RBL1_T369t	0.18	-0.82	1.13	1.16	1.00	1.558e-3	0.0144	(A) -2.07--0.23
RBM34_S14s	0.46	-0.54	1.25	1.27	1.00	3.779e-3	0.0267	(A) -2.07--0.23
SLC9A3R1_S280s	0.15	-0.85	1.46	1.21	1.00	5.103e-3	0.0329	(A) -2.07--0.23
SPIRE2_S476s	0.56	-0.44	1.18	0.80	1.00	1.260e-3	0.0124	(A) -2.07--0.23
TMPO_S184s_2	0.23	-0.77	1.04	0.95	1.00	2.522e-4	4.069e-3	(A) -2.07--0.23
TRPS1_S1094s	0.17	-0.84	1.29	1.26	1.00	3.177e-3	0.0237	(A) -2.07--0.23
TRPS1_S229s	0.60	-0.40	1.30	1.33	1.00	4.116e-3	0.0283	(A) -2.07--0.23
ZBED4_S624s	-0.12	-1.12	1.00	0.94	1.00	3.229e-4	4.846e-3	(A) -2.07--0.23
ZBTB38_S130s	0.49	-0.51	1.09	0.94	1.00	3.398e-3	0.0248	(A) -2.07--0.23
ZNF768_S139s	0.04	-0.96	1.23	1.08	1.00	1.798e-3	0.0159	(A) -2.07--0.23
SPEN_S1636s	0.52	-0.49	0.54	0.35	1.01	5.383e-5	1.422e-3	(A) -2.07--0.23
ASXL2_S156s	0.19	-0.82	1.01	0.72	1.01	6.667e-5	1.626e-3	(A) -2.07--0.23
ATXN2_T887t	0.19	-0.82	1.40	1.01	1.01	7.846e-3	0.0444	(A) -2.07--0.23
BIN2_S309s_1	0.63	-0.38	1.26	0.73	1.01	1.506e-3	0.0141	(A) -2.07--0.23
BRMS1_S178s	0.40	-0.61	0.79	0.56	1.01	9.264e-4	0.0101	(A) -2.07--0.23
CCDC93_S305s	0.36	-0.65	1.26	1.22	1.01	7.785e-3	0.0442	(A) -2.07--0.23
CHAMP1_S675s	0.37	-0.64	0.94	0.83	1.01	3.019e-4	4.624e-3	(A) -2.07--0.23
CHD4_T522t_S524s	0.38	-0.63	0.49	0.54	1.01	2.38e-7	4.039e-5	(A) -2.07--0.23
DHX34_S749s_S750s	0.46	-0.55	0.78	0.72	1.01	2.205e-6	1.641e-4	(A) -2.07--0.23
DNAJC19_S70s	0.15	-0.86	1.32	1.22	1.01	5.097e-3	0.0329	(A) -2.07--0.23
ECT2_S861s	-0.07	-1.08	1.33	1.14	1.01	3.229e-3	0.0239	(A) -2.07--0.23
EPB41_S555s	0.43	-0.58	1.03	0.81	1.01	8.431e-5	1.917e-3	(A) -2.07--0.23
HSP90AB1_S445s	0.31	-0.70	0.70	0.76	1.01	1.437e-6	1.259e-4	(A) -2.07--0.23
KIFC1_T359t	0.71	-0.30	0.67	0.46	1.01	4.503e-4	6.142e-3	(A) -2.07--0.23
KMT2B_T492t	0.36	-0.65	0.82	0.66	1.01	5.741e-5	1.478e-3	(A) -2.07--0.23
LARP4B_T732t_2	0.26	-0.75	0.75	0.66	1.01	4.880e-5	1.330e-3	(A) -2.07--0.23
LILRB1_S523s	0.77	-0.24	0.94	0.64	1.01	1.638e-3	0.0149	(A) -2.07--0.23
MDC1_S299s	0.12	-0.88	1.39	0.89	1.01	2.167e-3	0.0181	(A) -2.07--0.23
NCF1_S320s	0.36	-0.65	1.62	1.22	1.01	8.131e-3	0.0455	(A) -2.07--0.23
NGDN_S143s	0.19	-0.82	0.75	0.85	1.01	7.873e-6	3.632e-4	(A) -2.07--0.23
NOL8_S331s	0.56	-0.45	1.07	0.77	1.01	4.992e-4	6.609e-3	(A) -2.07--0.23
NUP88_T525t	0.55	-0.45	0.79	0.57	1.01	4.282e-6	2.443e-4	(A) -2.07--0.23
PAK1IP1_S320s	0.33	-0.68	0.85	0.52	1.01	1.086e-6	1.053e-4	(A) -2.07--0.23
PKP3_S253s	-0.03	-1.04	1.48	1.41	1.01	8.715e-3	0.0475	(A) -2.07--0.23
PRDM2_S1484s	0.11	-0.90	1.05	0.80	1.01	5.930e-3	0.0365	(A) -2.07--0.23
RUNX3_T28t_S31s	0.43	-0.58	0.95	0.91	1.01	1.957e-4	3.424e-3	(A) -2.07--0.23
SPINDOC_S152s_S154s	0.09	-0.92	1.27	1.08	1.01	2.024e-3	0.0172	(A) -2.07--0.23
TCOF1_S1341s_S1349s	0.44	-0.58	0.82	0.65	1.01	1.913e-5	6.915e-4	(A) -2.07--0.23
TUT7_S166s	0.14	-0.87	0.93	1.13	1.01	1.588e-3	0.0146	(A) -2.07--0.23
URB1_S9s	0.34	-0.68	0.85	1.11	1.01	7.005e-3	0.0410	(A) -2.07--0.23
USP22_S237s	0.36	-0.66	0.92	0.58	1.01	3.278e-3	0.0242	(A) -2.07--0.23
ZC3H11A_S108s	0.43	-0.58	0.99	0.70	1.01	3.111e-5	9.696e-4	(A) -2.07--0.23
ZC3H11A_S171s	0.46	-0.55	0.94	0.79	1.01	7.161e-5	1.710e-3	(A) -2.07--0.23
ZC3H18_T162t	0.23	-0.78	1.07	1.22	1.01	1.078e-3	0.0112	(A) -2.07--0.23
ZNF318_S671s	0.44	-0.57	1.26	1.21	1.01	4.964e-3	0.0323	(A) -2.07--0.23
AFF4_T674t	0.47	-0.56	0.58	1.34	1.02	3.612e-4	5.257e-3	(A) -2.07--0.23
AMER1_S246s	0.45	-0.58	1.36	0.71	1.02	1.925e-3	0.0167	(A) -2.07--0.23
BRCA2_S93s	0.23	-0.79	1.12	0.78	1.02	3.342e-4	4.969e-3	(A) -2.07--0.23
CDC5L_T442t	0.37	-0.65	0.70	0.72	1.02	6.252e-3	0.0379	(A) -2.07--0.23
CDK11B_S13s	1.03	0.01	0.70	0.54	1.02	1.396e-3	0.0134	(A) -2.07--0.23
CHAMP1_S452s	0.29	-0.74	1.16	1.10	1.02	8.383e-4	9.423e-3	(A) -2.07--0.23
CPSF7_S103s	-0.13	-1.15	1.16	1.08	1.02	7.866e-4	9.037e-3	(A) -2.07--0.23
DOT1L_S374s	0.37	-0.65	0.83	0.74	1.02	1.002e-4	2.139e-3	(A) -2.07--0.23
ESF1_S663s	0.39	-0.63	0.82	0.94	1.02	4.808e-5	1.318e-3	(A) -2.07--0.23
IVNS1ABP_S336s_S338s	0.11	-0.91	0.96	0.82	1.02	2.329e-3	0.0190	(A) -2.07--0.23
KAT6A_S1001s	0.25	-0.77	1.06	1.34	1.02	2.226e-3	0.0184	(A) -2.07--0.23
KIF21B_S1197s	0.60	-0.42	0.98	1.15	1.02	5.618e-4	7.129e-3	(A) -2.07--0.23
KMT2B_S1092s	0.27	-0.74	0.89	0.87	1.02	5.077e-3	0.0328	(A) -2.07--0.23
LARP4B_S451s	-0.23	-1.25	1.18	1.11	1.02	2.570e-3	0.0204	(A) -2.07--0.23
LAT_S224s	0.43	-0.59	1.29	0.83	1.02	5.887e-4	7.369e-3	(A) -2.07--0.23
LIG1_T165t	-0.09	-1.11	1.24	1.06	1.02	2.838e-3	0.0218	(A) -2.07--0.23
LRRFIP2_S312s_2	-0.16	-1.18	1.25	1.09	1.02	2.862e-3	0.0220	(A) -2.07--0.23
MCM2_S27s	0.10	-0.93	1.00	0.95	1.02	1.370e-4	2.660e-3	(A) -2.07--0.23
MED12_S698s	0.03	-0.99	1.50	1.27	1.02	7.474e-3	0.0430	(A) -2.07--0.23
MTMR3_S903s	0.13	-0.90	0.89	1.24	1.02	7.957e-4	9.095e-3	(A) -2.07--0.23
NLRC4_S533s	0.31	-0.71	1.52	1.03	1.02	3.413e-3	0.0248	(A) -2.07--0.23
PACS1_S495s	0.22	-0.80	1.30	1.11	1.02	2.125e-3	0.0178	(A) -2.07--0.23
PHF14_S280s	0.80	-0.22	0.92	0.64	1.02	6.334e-5	1.571e-3	(A) -2.07--0.23
RBM12B_S710s_S718s	0.06	-0.96	0.90	1.08	1.02	1.782e-4	3.197e-3	(A) -2.07--0.23
RSF1_S1277s_T1278t	0.18	-0.83	1.06	0.94	1.02	2.125e-4	3.623e-3	(A) -2.07--0.23
RUNX3_S228s	0.27	-0.75	1.30	0.85	1.02	7.309e-4	8.593e-3	(A) -2.07--0.23
SEPTIN9_T42t	0.52	-0.50	1.00	0.68	1.02	1.639e-4	3.011e-3	(A) -2.07--0.23
SPAG9_S315s_S318s	-0.23	-1.24	1.25	0.93	1.02	2.024e-3	0.0172	(A) -2.07--0.23
SRRM2_S1232s_S1233s	0.30	-0.72	1.14	0.65	1.02	1.473e-3	0.0138	(A) -2.07--0.23
TCOF1_T983t	-0.00	-1.02	1.20	0.84	1.02	9.369e-4	0.0102	(A) -2.07--0.23
TGIF2_S153s	0.48	-0.54	1.25	0.88	1.02	4.116e-3	0.0283	(A) -2.07--0.23
TP53BP1_S400s_S403s	0.46	-0.56	1.32	1.17	1.02	8.257e-3	0.0459	(A) -2.07--0.23
TP53BP1_S403s	0.19	-0.83	0.72	0.80	1.02	3.792e-6	2.261e-4	(A) -2.07--0.23
TP53BP1_T869t	0.00	-1.02	1.51	1.13	1.02	7.285e-3	0.0422	(A) -2.07--0.23
VPS13D_S2692s	0.24	-0.79	1.04	1.21	1.02	2.173e-3	0.0181	(A) -2.07--0.23
ZNF106_S1279s	0.43	-0.59	0.82	0.70	1.02	2.785e-6	1.845e-4	(A) -2.07--0.23
AGO2_S828s_T830t_S831s	0.38	-0.65	1.08	0.95	1.03	2.569e-4	4.116e-3	(A) -2.07--0.23
ARID4B_S295s_S296s	0.03	-1.00	1.03	1.10	1.03	3.760e-4	5.437e-3	(A) -2.07--0.23
ATP11C_S1108s	0.11	-0.92	1.04	1.26	1.03	1.908e-3	0.0166	(A) -2.07--0.23
C18orf25_S66s_S69s	0.32	-0.71	1.16	1.37	1.03	3.141e-3	0.0235	(A) -2.07--0.23
CENPU_S232s	0.51	-0.51	0.83	1.02	1.03	9.222e-4	0.0101	(A) -2.07--0.23
CHAMP1_S286s_S297s	0.23	-0.79	1.35	1.00	1.03	1.425e-3	0.0136	(A) -2.07--0.23
DPF2_T176t	0.27	-0.76	1.17	0.84	1.03	3.808e-4	5.479e-3	(A) -2.07--0.23
EOMES_S615s	0.23	-0.80	1.42	0.97	1.03	1.736e-3	0.0155	(A) -2.07--0.23
FYB1_S245s	0.18	-0.85	1.54	0.85	1.03	8.857e-3	0.0480	(A) -2.07--0.23
KMT2A_T337t	0.67	-0.35	1.48	0.74	1.03	3.944e-3	0.0275	(A) -2.07--0.23
MDC1_S1814s	0.07	-0.96	1.00	0.73	1.03	2.893e-5	9.201e-4	(A) -2.07--0.23
MYO9B_S1115s_S1122s	0.09	-0.94	0.81	0.75	1.03	1.302e-4	2.571e-3	(A) -2.07--0.23
NAA10_S213s_S216s	0.08	-0.95	0.59	0.71	1.03	2.593e-3	0.0205	(A) -2.07--0.23
NFXL1_S331s	0.45	-0.58	0.89	0.79	1.03	2.571e-4	4.116e-3	(A) -2.07--0.23
NUP188_S1523s	0.20	-0.82	1.41	0.90	1.03	2.749e-3	0.0214	(A) -2.07--0.23
NUP88_S430s	0.74	-0.30	0.72	0.52	1.03	2.968e-5	9.367e-4	(A) -2.07--0.23
PPIG_S546s	-0.44	-1.47	1.18	1.23	1.03	2.023e-3	0.0172	(A) -2.07--0.23
PRR12_T1705t	0.45	-0.58	0.94	0.86	1.03	3.681e-5	1.092e-3	(A) -2.07--0.23
PRRC2C_S203s_T204t	0.58	-0.44	0.73	0.71	1.03	3.001e-6	1.945e-4	(A) -2.07--0.23
PYGO2_S40s	0.17	-0.86	1.08	1.05	1.03	1.180e-3	0.0119	(A) -2.07--0.23
RBM12B_S839s	0.01	-1.02	1.05	0.83	1.03	3.469e-4	5.112e-3	(A) -2.07--0.23
REV1_S1144s	0.49	-0.54	0.91	0.74	1.03	1.174e-5	4.843e-4	(A) -2.07--0.23
RIF1_T1047t	0.05	-0.98	0.86	1.20	1.03	1.241e-3	0.0123	(A) -2.07--0.23
RPRD2_S16s	0.27	-0.76	0.67	0.56	1.03	2.189e-5	7.629e-4	(A) -2.07--0.23
SIPA1L2_S1478s	0.53	-0.49	1.38	1.04	1.03	4.037e-3	0.0279	(A) -2.07--0.23
SNAPC4_S1400s	-0.09	-1.12	0.97	0.65	1.03	6.163e-3	0.0375	(A) -2.07--0.23
SRRM2_S2067s_T2069t	0.14	-0.89	1.00	1.18	1.03	1.869e-3	0.0164	(A) -2.07--0.23
t_SC22D4_S189s	0.26	-0.77	1.11	1.22	1.03	1.399e-3	0.0134	(A) -2.07--0.23
TMPO_S424s	0.46	-0.56	1.20	0.98	1.03	7.634e-3	0.0436	(A) -2.07--0.23
XAB2_S851s	0.47	-0.56	0.92	0.83	1.03	1.906e-4	3.363e-3	(A) -2.07--0.23
ARHGEF18_S733s	0.33	-0.71	1.07	0.80	1.04	8.243e-5	1.892e-3	(A) -2.07--0.23
ARHGEF2_S645s_S648s	0.14	-0.90	0.89	0.60	1.04	3.095e-3	0.0232	(A) -2.07--0.23
BAG4_S245s	0.19	-0.85	0.74	0.91	1.04	1.174e-3	0.0119	(A) -2.07--0.23
BOD1L1_T2478t	0.43	-0.61	0.66	0.84	1.04	3.676e-6	2.222e-4	(A) -2.07--0.23
CEP55_S425s_T430t_S436s	0.18	-0.86	1.27	1.10	1.04	6.526e-3	0.0390	(A) -2.07--0.23
DEPDC5_S445s	-0.35	-1.39	1.45	1.05	1.04	3.227e-3	0.0239	(A) -2.07--0.23
DOCK2_S1784s	0.32	-0.72	1.10	0.86	1.04	3.418e-4	5.053e-3	(A) -2.07--0.23
EIF3F_S258s	0.46	-0.58	0.86	0.77	1.04	6.210e-6	3.089e-4	(A) -2.07--0.23
EVI2B_S263s	0.61	-0.43	1.01	0.81	1.04	6.501e-3	0.0390	(A) -2.07--0.23
FBRS_S333s	-0.16	-1.20	1.44	1.34	1.04	6.246e-3	0.0379	(A) -2.07--0.23
FMNL1_S624s	0.28	-0.75	1.51	0.87	1.04	2.061e-3	0.0175	(A) -2.07--0.23
HNRNPL_T487t	0.69	-0.34	1.14	0.71	1.04	7.525e-3	0.0432	(A) -2.07--0.23
INt_S10_S231s	0.48	-0.56	1.24	0.98	1.04	1.249e-3	0.0124	(A) -2.07--0.23
KHSRP_S274s	0.43	-0.61	1.37	0.82	1.04	2.229e-3	0.0184	(A) -2.07--0.23
KLC2_S445s	-0.42	-1.45	1.35	1.04	1.04	2.680e-3	0.0210	(A) -2.07--0.23
PHF3_S1133s	0.43	-0.62	0.76	0.50	1.04	7.95e-8	2.026e-5	(A) -2.07--0.23
PRRC2A_S1226s	0.49	-0.56	0.65	0.51	1.04	2.430e-4	3.979e-3	(A) -2.07--0.23
RAB8A_S181s	0.36	-0.69	0.83	0.85	1.04	1.711e-5	6.351e-4	(A) -2.07--0.23
RBM12B_S718s	-0.07	-1.11	1.26	1.10	1.04	4.311e-3	0.0293	(A) -2.07--0.23
RIF1_T1980t	0.47	-0.56	0.90	0.79	1.04	1.160e-3	0.0117	(A) -2.07--0.23
s_SRP1_S672s	-0.37	-1.41	1.65	0.98	1.04	7.495e-3	0.0431	(A) -2.07--0.23
SMARCC1_S328s_S330s_T335t	0.16	-0.88	1.15	0.96	1.04	3.516e-4	5.163e-3	(A) -2.07--0.23
TCF20_S583s	0.16	-0.88	1.15	1.24	1.04	1.261e-3	0.0124	(A) -2.07--0.23
TFAP4_S124s	0.51	-0.53	0.98	0.64	1.04	1.109e-5	4.640e-4	(A) -2.07--0.23
UBASH3A_S384s	0.65	-0.39	0.97	1.05	1.04	7.287e-3	0.0422	(A) -2.07--0.23
CENPC_T734t	0.60	-0.45	0.96	0.62	1.05	4.475e-3	0.0300	(A) -2.07--0.23
YY1_S118s	0.07	-0.98	0.76	0.78	1.05	9.576e-5	2.080e-3	(A) -2.07--0.23
CCNL1_S374s	0.30	-0.75	1.00	0.51	1.05	6.827e-6	3.320e-4	(A) -2.07--0.23
CENPF_S2900s_S2911s	0.59	-0.46	1.43	0.76	1.05	4.097e-3	0.0282	(A) -2.07--0.23
CHAMP1_S405s	0.46	-0.59	1.02	0.72	1.05	2.430e-5	8.133e-4	(A) -2.07--0.23
CHD8_S2008s	0.17	-0.89	1.21	1.09	1.05	1.547e-3	0.0143	(A) -2.07--0.23
DSP_S2526s	-0.31	-1.35	1.40	1.09	1.05	1.937e-3	0.0167	(A) -2.07--0.23
GAPVD1_S758s_S766s	-0.11	-1.16	1.30	0.91	1.05	6.300e-4	7.724e-3	(A) -2.07--0.23
GON4L_S1902s	0.37	-0.68	0.77	0.73	1.05	2.012e-3	0.0172	(A) -2.07--0.23
ICE1_S925s	0.10	-0.95	0.93	0.83	1.05	1.781e-5	6.545e-4	(A) -2.07--0.23
LIG3_S236s	0.16	-0.89	1.51	1.44	1.05	8.961e-3	0.0484	(A) -2.07--0.23
LIN9_T313t	-0.02	-1.08	0.89	0.96	1.05	1.104e-4	2.278e-3	(A) -2.07--0.23
MGA_S607s	0.43	-0.62	1.48	0.80	1.05	2.300e-3	0.0188	(A) -2.07--0.23
MSI1_S12s	0.09	-0.95	1.52	0.79	1.05	5.793e-3	0.0359	(A) -2.07--0.23
NOC2L_S56s	0.40	-0.65	1.53	1.13	1.05	5.619e-3	0.0351	(A) -2.07--0.23
NOC2L_S672s_S673s	0.49	-0.56	0.87	0.89	1.05	1.872e-5	6.786e-4	(A) -2.07--0.23
OFD1_S686s	0.56	-0.49	1.07	1.17	1.05	6.272e-3	0.0380	(A) -2.07--0.23
PHIP_S1783s	0.63	-0.41	1.05	0.89	1.05	9.337e-5	2.045e-3	(A) -2.07--0.23
PTK2_S843s	0.16	-0.89	1.16	1.09	1.05	8.242e-4	9.319e-3	(A) -2.07--0.23
s_TAT1_S532s	0.04	-1.01	1.35	1.22	1.05	2.956e-3	0.0225	(A) -2.07--0.23
s_TAU2_S188s	0.61	-0.44	0.85	0.95	1.05	5.461e-4	6.993e-3	(A) -2.07--0.23
SCRIB_S688s	0.50	-0.55	0.88	1.20	1.05	5.690e-3	0.0354	(A) -2.07--0.23
SF3B2_S307s	0.45	-0.60	0.97	0.78	1.05	2.023e-5	7.233e-4	(A) -2.07--0.23
SRRM1_S727s	0.06	-0.98	1.24	1.01	1.05	2.551e-3	0.0203	(A) -2.07--0.23
SRRM2_S1073s	-0.03	-1.08	1.61	1.21	1.05	7.935e-3	0.0447	(A) -2.07--0.23
TCEA1_S100s_S107s	0.73	-0.33	1.09	0.58	1.05	2.200e-3	0.0183	(A) -2.07--0.23
TFAP4_S139s	0.57	-0.48	0.94	0.80	1.05	1.643e-5	6.147e-4	(A) -2.07--0.23
TXLNA_S19s	0.30	-0.76	1.07	1.11	1.05	1.433e-3	0.0136	(A) -2.07--0.23
ZNF622_S143s	0.03	-1.02	1.40	1.04	1.05	1.625e-3	0.0148	(A) -2.07--0.23
ZNF687_S266s_S271s	0.35	-0.70	0.99	1.14	1.05	3.327e-4	4.954e-3	(A) -2.07--0.23
ANP32B_T15t	-0.02	-1.09	1.42	1.10	1.06	4.608e-3	0.0307	(A) -2.07--0.23
ARHGAP39_T692t	0.48	-0.57	1.16	0.83	1.06	5.423e-4	6.958e-3	(A) -2.07--0.23
C19orf47_S280s	0.70	-0.36	1.13	0.97	1.06	2.072e-3	0.0175	(A) -2.07--0.23
C5AR1_S327s	0.20	-0.86	1.52	0.89	1.06	1.861e-3	0.0163	(A) -2.07--0.23
CIT_S480s	0.18	-0.89	0.90	0.99	1.06	7.190e-5	1.715e-3	(A) -2.07--0.23
CSNK2B_S205s	0.50	-0.56	1.15	0.76	1.06	1.076e-4	2.243e-3	(A) -2.07--0.23
Ft_SJ3_S335s_S336s	0.36	-0.70	0.88	0.88	1.06	1.686e-5	6.271e-4	(A) -2.07--0.23
HEATR6_S643s	-0.27	-1.33	1.50	0.82	1.06	1.421e-3	0.0135	(A) -2.07--0.23
HTAt_SF1_S494s_S498s	0.23	-0.83	1.29	0.76	1.06	5.364e-4	6.922e-3	(A) -2.07--0.23
MFF_T80t	-0.21	-1.28	0.97	0.93	1.06	4.414e-3	0.0298	(A) -2.07--0.23
MSL2_S211s	0.14	-0.91	1.05	1.04	1.06	2.180e-4	3.681e-3	(A) -2.07--0.23
NAT10_S934s	0.31	-0.75	0.62	0.70	1.06	1.386e-4	2.685e-3	(A) -2.07--0.23
NCL_S479s	0.12	-0.94	0.74	0.61	1.06	8.643e-5	1.951e-3	(A) -2.07--0.23
OSBPL8_T39t	0.30	-0.76	1.24	0.70	1.06	7.620e-3	0.0436	(A) -2.07--0.23
PHB2_S293s	0.45	-0.61	1.09	1.05	1.06	1.447e-3	0.0137	(A) -2.07--0.23
PHLPP1_S412s	0.17	-0.89	1.44	1.23	1.06	5.608e-3	0.0351	(A) -2.07--0.23
PRRC2C_T204t	0.22	-0.84	1.03	0.80	1.06	5.211e-3	0.0334	(A) -2.07--0.23
RANBP2_S788s_1	0.45	-0.61	1.01	1.14	1.06	1.024e-3	0.0108	(A) -2.07--0.23
RFC1_S190s	0.11	-0.95	1.54	0.89	1.06	3.886e-3	0.0272	(A) -2.07--0.23
SCRIB_S1541s_S1547s_T1549t	0.78	-0.28	1.60	0.80	1.06	6.883e-3	0.0405	(A) -2.07--0.23
SCRIB_S504s	0.51	-0.55	1.03	0.87	1.06	5.836e-5	1.490e-3	(A) -2.07--0.23
SENP1_T102t	0.41	-0.65	1.10	1.16	1.06	8.768e-3	0.0477	(A) -2.07--0.23
SMCHD1_S1974s	-0.40	-1.46	1.49	1.05	1.06	2.328e-3	0.0190	(A) -2.07--0.23
SRFBP1_S203s	0.42	-0.64	0.95	0.81	1.06	1.769e-5	6.517e-4	(A) -2.07--0.23
TCOF1_S233s	-0.18	-1.24	1.49	1.29	1.06	4.295e-3	0.0292	(A) -2.07--0.23
TRPS1_T764t	0.61	-0.45	1.18	1.18	1.06	1.928e-3	0.0167	(A) -2.07--0.23
ZC2HC1A_T244t	0.47	-0.59	1.05	0.69	1.06	1.774e-3	0.0157	(A) -2.07--0.23
ZC3H18_S46s	-0.36	-1.43	1.37	1.04	1.06	1.930e-3	0.0167	(A) -2.07--0.23
ZC3H18_T109t	0.32	-0.74	1.21	1.12	1.06	5.600e-3	0.0351	(A) -2.07--0.23
ZNF318_S1267s	0.34	-0.72	1.10	0.55	1.06	2.643e-5	8.542e-4	(A) -2.07--0.23
AKAP8_S323s_S328s_S339s	0.40	-0.67	0.84	0.96	1.07	1.049e-4	2.197e-3	(A) -2.07--0.23
ANKRD17_S2067s	0.09	-0.98	1.13	0.87	1.07	1.274e-4	2.536e-3	(A) -2.07--0.23
BRD1_S128s	0.17	-0.90	0.89	0.68	1.07	2.540e-6	1.770e-4	(A) -2.07--0.23
CBX5_S92s	-0.40	-1.47	1.65	1.01	1.07	4.990e-3	0.0324	(A) -2.07--0.23
CCNL1_S372s_S374s	0.44	-0.62	0.67	0.39	1.07	1.505e-4	2.850e-3	(A) -2.07--0.23
CLUH_S664s	0.37	-0.70	1.11	1.13	1.07	2.867e-3	0.0220	(A) -2.07--0.23
DDX52_S22s	0.56	-0.51	1.17	0.95	1.07	2.553e-4	4.102e-3	(A) -2.07--0.23
FUBP3_S296s	0.34	-0.73	0.81	0.86	1.07	9.249e-6	4.045e-4	(A) -2.07--0.23
HTAt_SF1_S521s_S529s	0.10	-0.96	1.24	0.89	1.07	2.391e-3	0.0193	(A) -2.07--0.23
KMT2A_S2394s_S2395s	0.27	-0.80	1.07	0.93	1.07	3.167e-3	0.0236	(A) -2.07--0.23
MDN1_S4538s	0.18	-0.90	0.92	0.75	1.07	2.471e-5	8.207e-4	(A) -2.07--0.23
MSL3_S367s	0.24	-0.83	1.24	0.83	1.07	2.577e-4	4.125e-3	(A) -2.07--0.23
NCL_S206s	-0.12	-1.19	1.42	1.44	1.07	4.846e-3	0.0317	(A) -2.07--0.23
NCOR1_T1465t	0.28	-0.78	0.97	0.95	1.07	8.582e-3	0.0471	(A) -2.07--0.23
NIPBL_S350s	0.32	-0.75	0.94	0.66	1.07	4.287e-6	2.443e-4	(A) -2.07--0.23
NOLC1_S696s	0.58	-0.50	1.26	1.18	1.07	2.629e-3	0.0207	(A) -2.07--0.23
RANBP2_T799t_2	0.07	-1.01	0.83	0.89	1.07	9.109e-6	4.011e-4	(A) -2.07--0.23
RECQL5_S815s	0.07	-1.00	0.93	1.19	1.07	2.501e-4	4.051e-3	(A) -2.07--0.23
SF3B2_T217t	0.52	-0.55	0.76	0.69	1.07	6.771e-3	0.0400	(A) -2.07--0.23
SKA3_S110s	-0.15	-1.22	1.50	0.94	1.07	3.130e-3	0.0234	(A) -2.07--0.23
SMARCC1_S310s	-0.17	-1.24	1.18	1.43	1.07	2.291e-3	0.0188	(A) -2.07--0.23
TGS1_S412s	0.11	-0.96	0.96	0.73	1.07	1.146e-3	0.0116	(A) -2.07--0.23
UBTF_S638s	0.26	-0.80	0.91	0.83	1.07	1.500e-4	2.847e-3	(A) -2.07--0.23
XRN2_S526s	-0.32	-1.38	1.68	1.11	1.07	5.316e-3	0.0338	(A) -2.07--0.23
ZC3H11A_S295s	0.44	-0.64	1.07	1.26	1.07	1.412e-3	0.0135	(A) -2.07--0.23
ZCCHC7_S482s	0.31	-0.76	1.05	0.73	1.07	2.647e-5	8.542e-4	(A) -2.07--0.23
ARID1A_S1600s	0.30	-0.77	1.50	1.28	1.08	6.552e-3	0.0392	(A) -2.07--0.23
BCL9_T115t	0.37	-0.71	0.70	0.77	1.08	6.61e-7	7.573e-5	(A) -2.07--0.23
CCDC137_S19s	0.56	-0.52	1.18	1.00	1.08	3.039e-4	4.647e-3	(A) -2.07--0.23
CDYL_S34s	0.09	-1.00	0.89	1.12	1.08	9.562e-5	2.080e-3	(A) -2.07--0.23
DLGAP5_S662s	0.39	-0.69	1.14	0.93	1.08	1.634e-4	3.005e-3	(A) -2.07--0.23
EXO1_S639s	0.30	-0.78	1.15	0.79	1.08	2.855e-4	4.431e-3	(A) -2.07--0.23
H1-5_T9t_T11t	0.02	-1.06	1.73	1.35	1.08	9.057e-3	0.0488	(A) -2.07--0.23
INO80E_T90t	0.09	-0.99	1.12	0.82	1.08	1.665e-3	0.0151	(A) -2.07--0.23
KRBA1_S527s	0.83	-0.25	0.79	0.96	1.08	7.099e-3	0.0414	(A) -2.07--0.23
MCM9_S76s_T79t_S91s	-0.05	-1.13	1.34	0.73	1.08	4.706e-3	0.0311	(A) -2.07--0.23
MCM9_S915s	0.34	-0.74	0.69	0.59	1.08	1.73e-8	7.381e-6	(A) -2.07--0.23
MDC1_S402s_T404t	0.53	-0.55	0.67	0.58	1.08	5.76e-8	1.705e-5	(A) -2.07--0.23
MDC1_T1239t	0.30	-0.78	1.35	1.04	1.08	1.537e-3	0.0142	(A) -2.07--0.23
NCL_S619s	0.36	-0.71	0.77	0.81	1.08	1.574e-6	1.338e-4	(A) -2.07--0.23
NUP98_T653t	0.74	-0.34	0.83	0.70	1.08	4.097e-6	2.377e-4	(A) -2.07--0.23
PARG_S68s	0.23	-0.84	0.82	0.88	1.08	3.744e-3	0.0265	(A) -2.07--0.23
PHF3_S299s	0.64	-0.44	0.94	0.59	1.08	1.553e-4	2.913e-3	(A) -2.07--0.23
PHF8_S120s	0.37	-0.71	0.84	0.99	1.08	2.328e-5	7.913e-4	(A) -2.07--0.23
PHIP_S676s	0.78	-0.30	0.89	0.92	1.08	5.088e-4	6.693e-3	(A) -2.07--0.23
PHIP_S911s	0.38	-0.70	1.22	0.91	1.08	2.398e-4	3.937e-3	(A) -2.07--0.23
PPM1G_S183s	0.29	-0.78	0.94	0.60	1.08	4.302e-4	5.941e-3	(A) -2.07--0.23
RANBP3_S108s	-0.21	-1.29	1.36	1.15	1.08	1.460e-3	0.0137	(A) -2.07--0.23
TASOR_T819t	0.40	-0.69	1.08	1.04	1.08	1.662e-3	0.0150	(A) -2.07--0.23
VCPIP1_S757s_T761t	0.55	-0.54	1.14	0.91	1.08	4.152e-4	5.805e-3	(A) -2.07--0.23
XRCC6_T455t	0.38	-0.70	0.94	0.89	1.08	3.926e-5	1.135e-3	(A) -2.07--0.23
ZC3H14_S421s	0.83	-0.25	0.58	0.64	1.08	4.809e-4	6.422e-3	(A) -2.07--0.23
ATXN7L2_S575s	0.45	-0.64	0.82	0.77	1.09	4.652e-5	1.285e-3	(A) -2.07--0.23
CARMIL2_S1423s	0.03	-1.06	1.13	0.82	1.09	1.991e-3	0.0170	(A) -2.07--0.23
CHAF1A_T259t	0.16	-0.93	1.09	1.01	1.09	6.052e-4	7.519e-3	(A) -2.07--0.23
DCLRE1A_S590s	0.50	-0.59	0.95	1.14	1.09	3.347e-4	4.973e-3	(A) -2.07--0.23
DDX54_S782s	0.35	-0.74	0.93	1.08	1.09	9.070e-5	2.015e-3	(A) -2.07--0.23
EZH2_T372t	-0.12	-1.21	1.20	0.76	1.09	4.095e-4	5.764e-3	(A) -2.07--0.23
FAM53B_S118s	0.64	-0.45	0.99	1.26	1.09	4.021e-4	5.697e-3	(A) -2.07--0.23
KDM2B_S914s	0.06	-1.03	1.17	0.56	1.09	8.483e-4	9.503e-3	(A) -2.07--0.23
MDC1_S1820s	0.18	-0.91	0.83	0.90	1.09	2.518e-4	4.069e-3	(A) -2.07--0.23
MDC1_S964s_T966t	0.66	-0.43	1.31	1.42	1.09	5.892e-3	0.0363	(A) -2.07--0.23
MFF_S131s	0.05	-1.04	1.55	0.85	1.09	1.508e-3	0.0141	(A) -2.07--0.23
MTDH_S308s	0.14	-0.94	1.39	0.81	1.09	5.489e-4	7.015e-3	(A) -2.07--0.23
MTX3_S188s	0.47	-0.62	1.02	1.13	1.09	1.959e-4	3.424e-3	(A) -2.07--0.23
NFATC2_S326s	0.52	-0.57	1.19	0.89	1.09	1.921e-3	0.0167	(A) -2.07--0.23
PELP1_S531s	0.01	-1.08	0.98	0.67	1.09	5.493e-6	2.859e-4	(A) -2.07--0.23
PLEK_S117s	0.57	-0.52	1.62	1.40	1.09	6.696e-3	0.0397	(A) -2.07--0.23
PSIP1_S273s_S275s	0.33	-0.76	1.20	0.69	1.09	7.861e-5	1.823e-3	(A) -2.07--0.23
PTPN1_S50s	0.32	-0.77	1.10	1.18	1.09	4.127e-4	5.785e-3	(A) -2.07--0.23
QSER1_S1211s	0.56	-0.53	0.96	0.83	1.09	1.471e-5	5.701e-4	(A) -2.07--0.23
SRRM2_S1441s_S1444s	0.28	-0.81	1.02	1.10	1.09	1.727e-4	3.130e-3	(A) -2.07--0.23
t_SC22D4_T211t	0.42	-0.67	1.34	1.13	1.09	5.777e-3	0.0358	(A) -2.07--0.23
TBC1D23_S474s	0.24	-0.85	1.04	0.64	1.09	3.920e-3	0.0274	(A) -2.07--0.23
TOP2A_S4s	0.39	-0.70	0.96	1.03	1.09	6.621e-5	1.618e-3	(A) -2.07--0.23
TRPS1_S816s	0.30	-0.79	1.15	1.16	1.09	5.160e-4	6.746e-3	(A) -2.07--0.23
USP10_S547s	0.06	-1.03	1.18	1.07	1.09	4.019e-4	5.697e-3	(A) -2.07--0.23
y_THDF1_S350s	0.43	-0.67	0.91	0.96	1.09	8.270e-4	9.335e-3	(A) -2.07--0.23
YEAt_S2_S627s	0.41	-0.67	0.93	0.75	1.09	1.114e-5	4.647e-4	(A) -2.07--0.23
ZBP1_S309s	0.18	-0.90	1.15	0.77	1.09	7.215e-5	1.717e-3	(A) -2.07--0.23
ZKSCAN4_S445s	0.71	-0.38	1.04	0.85	1.09	7.121e-3	0.0415	(A) -2.07--0.23
ZNF106_S1302s	0.65	-0.44	0.52	1.15	1.09	2.696e-3	0.0211	(A) -2.07--0.23
BIN2_S305s_S309s	0.87	-0.23	1.23	0.79	1.10	1.153e-3	0.0117	(A) -2.07--0.23
C2orf49_T198t	-0.04	-1.14	1.53	1.14	1.10	4.093e-3	0.0282	(A) -2.07--0.23
CHAF1B_S410s	0.19	-0.91	1.18	1.12	1.10	4.330e-4	5.966e-3	(A) -2.07--0.23
CLASP1_S558s_S559s	0.05	-1.05	1.12	0.71	1.10	6.414e-3	0.0386	(A) -2.07--0.23
EHBP1L1_S964s	0.07	-1.03	0.90	0.95	1.10	7.863e-3	0.0444	(A) -2.07--0.23
ENSA_S2s	0.26	-0.84	1.51	1.34	1.10	4.077e-3	0.0281	(A) -2.07--0.23
ICE1_S516s	0.10	-1.00	0.97	0.69	1.10	1.003e-4	2.140e-3	(A) -2.07--0.23
LARP4B_S649s	0.07	-1.03	1.32	0.90	1.10	5.683e-4	7.185e-3	(A) -2.07--0.23
MARCKSL1_T85t	-0.17	-1.27	1.35	1.15	1.10	1.185e-3	0.0119	(A) -2.07--0.23
MDC1_T1287t_T1302t	0.13	-0.97	1.03	1.10	1.10	6.272e-4	7.706e-3	(A) -2.07--0.23
NFAT5_S579s	0.48	-0.62	1.21	0.91	1.10	4.407e-4	6.048e-3	(A) -2.07--0.23
NOL12_T124t	0.46	-0.64	0.92	0.94	1.10	4.544e-4	6.178e-3	(A) -2.07--0.23
NTHL1_S71s	0.25	-0.84	1.25	1.16	1.10	7.511e-4	8.749e-3	(A) -2.07--0.23
NUFIP1_S403s	0.05	-1.05	1.33	1.30	1.10	1.853e-3	0.0162	(A) -2.07--0.23
PHF23_S309s	0.14	-0.96	0.66	0.99	1.10	8.075e-3	0.0452	(A) -2.07--0.23
PNISR_S563s	-0.23	-1.33	1.72	1.33	1.10	7.259e-3	0.0421	(A) -2.07--0.23
RALBP1_S92s_S93s_S99s	0.54	-0.56	0.84	1.02	1.10	2.026e-4	3.496e-3	(A) -2.07--0.23
RHPN2_S654s	0.08	-1.02	1.54	0.94	1.10	2.318e-3	0.0189	(A) -2.07--0.23
RSRP1_S107s	0.29	-0.82	1.06	0.97	1.10	2.491e-3	0.0199	(A) -2.07--0.23
SCAF1_S725s	-0.28	-1.38	1.19	1.06	1.10	3.469e-4	5.112e-3	(A) -2.07--0.23
SCRIB_S668s	0.31	-0.80	1.12	1.26	1.10	4.273e-3	0.0291	(A) -2.07--0.23
TCOF1_S1339s	0.44	-0.67	0.97	0.70	1.10	8.544e-6	3.841e-4	(A) -2.07--0.23
TUBA1B_S48s	0.41	-0.69	1.24	1.30	1.10	1.290e-3	0.0126	(A) -2.07--0.23
USP37_S650s	0.27	-0.84	0.76	0.98	1.10	3.627e-4	5.272e-3	(A) -2.07--0.23
ZC3H18_T120t	-0.45	-1.56	1.14	1.60	1.10	8.024e-3	0.0451	(A) -2.07--0.23
ZC3HC1_S335s_S338s	0.30	-0.80	1.40	1.41	1.10	3.518e-3	0.0254	(A) -2.07--0.23
ZNF318_S1037s_S1043s	0.43	-0.67	0.91	0.70	1.10	1.102e-4	2.276e-3	(A) -2.07--0.23
AP3B1_T661t	-0.02	-1.12	1.05	1.14	1.11	5.329e-3	0.0339	(A) -2.07--0.23
C12orf45_S178s	0.45	-0.66	1.19	1.11	1.11	5.205e-4	6.785e-3	(A) -2.07--0.23
C9orf40_S76s	0.16	-0.96	1.35	1.38	1.11	2.493e-3	0.0199	(A) -2.07--0.23
CAMSAP3_S685s	0.21	-0.91	0.87	1.21	1.11	6.364e-4	7.767e-3	(A) -2.07--0.23
CCDC82_S131s	0.20	-0.91	1.47	0.89	1.11	8.639e-4	9.626e-3	(A) -2.07--0.23
CEP350_S2115s	0.30	-0.81	1.06	0.92	1.11	1.475e-3	0.0138	(A) -2.07--0.23
CHD4_S508s_T510t_T522t	0.46	-0.65	0.74	0.61	1.11	3.38e-7	4.979e-5	(A) -2.07--0.23
CIT_S2013s	0.21	-0.89	1.26	0.86	1.11	4.411e-4	6.051e-3	(A) -2.07--0.23
DOT1L_S834s	0.53	-0.58	0.95	0.88	1.11	2.647e-5	8.542e-4	(A) -2.07--0.23
GTF2I_S517s	0.20	-0.91	1.09	0.75	1.11	7.826e-4	9.002e-3	(A) -2.07--0.23
HMGA1_T53t	0.04	-1.07	1.42	1.00	1.11	9.206e-4	0.0101	(A) -2.07--0.23
HMGXB4_S497s	0.23	-0.88	0.88	1.23	1.11	3.876e-4	5.532e-3	(A) -2.07--0.23
IWS1_S313s_S315s	0.26	-0.85	1.03	1.25	1.11	2.773e-3	0.0215	(A) -2.07--0.23
KAT6A_T1144t	0.12	-0.99	1.37	0.82	1.11	1.050e-3	0.0110	(A) -2.07--0.23
KMT2B_S351s	0.65	-0.47	0.94	0.51	1.11	8.10e-7	8.723e-5	(A) -2.07--0.23
MAP7D1_S517s	-0.22	-1.33	1.18	1.16	1.11	2.410e-3	0.0194	(A) -2.07--0.23
MEX3A_S338s	0.11	-0.99	1.78	1.31	1.11	7.829e-3	0.0443	(A) -2.07--0.23
MGA_S2921s	0.27	-0.84	1.03	0.69	1.11	4.365e-4	6.003e-3	(A) -2.07--0.23
MYSM1_S110s	-0.08	-1.19	1.23	0.93	1.11	4.937e-4	6.549e-3	(A) -2.07--0.23
NASP_S244s	-0.71	-1.81	1.28	1.61	1.11	4.298e-3	0.0292	(A) -2.07--0.23
NIPBL_T592t_T599t	-0.01	-1.12	1.20	1.01	1.11	6.291e-3	0.0380	(A) -2.07--0.23
NUDT5_S3s	-0.35	-1.45	1.32	1.22	1.11	1.996e-3	0.0171	(A) -2.07--0.23
NUP88_S517s	0.12	-0.99	0.88	0.88	1.11	1.576e-5	5.966e-4	(A) -2.07--0.23
PHF3_S1642s	0.30	-0.81	0.97	1.08	1.11	8.422e-5	1.917e-3	(A) -2.07--0.23
PRPF4B_S387s	0.62	-0.49	0.94	1.00	1.11	4.227e-3	0.0289	(A) -2.07--0.23
RBBP6_S1646s_S1648s_S1651s	0.53	-0.57	0.57	0.64	1.11	1.07e-8	5.420e-6	(A) -2.07--0.23
RBM12B_S101s_S105s	0.26	-0.84	1.01	1.17	1.11	3.303e-4	4.930e-3	(A) -2.07--0.23
RCOR3_S430s_S433s_T434t	0.68	-0.43	0.55	0.75	1.11	1.502e-3	0.0140	(A) -2.07--0.23
RHBDF2_S171s	0.51	-0.61	1.15	0.87	1.11	1.538e-4	2.893e-3	(A) -2.07--0.23
SIPA1L2_S148s	0.32	-0.79	0.92	0.88	1.11	2.327e-5	7.913e-4	(A) -2.07--0.23
SKA2_S101s	0.09	-1.03	0.93	0.98	1.11	5.667e-4	7.179e-3	(A) -2.07--0.23
SNAPC4_S599s	0.51	-0.60	1.01	0.98	1.11	2.484e-4	4.031e-3	(A) -2.07--0.23
SRRM2_T2599t	0.04	-1.07	1.66	0.94	1.11	2.552e-3	0.0203	(A) -2.07--0.23
TIMELEs_S_S1173s	0.33	-0.78	0.75	1.04	1.11	2.093e-5	7.388e-4	(A) -2.07--0.23
USP36_S546s	0.50	-0.62	0.96	0.75	1.11	1.274e-4	2.536e-3	(A) -2.07--0.23
ZC3H18_S95s	-0.20	-1.30	0.98	0.91	1.11	5.561e-5	1.447e-3	(A) -2.07--0.23
ZNF638_T1851t	0.58	-0.54	1.38	0.66	1.11	5.114e-3	0.0329	(A) -2.07--0.23
DNMT1_S732s	0.36	-0.76	1.46	0.88	1.12	2.032e-3	0.0173	(A) -2.07--0.23
AFF4_S680s	0.36	-0.76	0.60	0.79	1.12	3.809e-5	1.112e-3	(A) -2.07--0.23
AKIRIN2_S21s	0.47	-0.65	0.96	0.99	1.12	5.317e-5	1.411e-3	(A) -2.07--0.23
DEK_T13t	0.35	-0.77	0.67	0.68	1.12	2.23e-8	8.731e-6	(A) -2.07--0.23
ESRP1_S543s	0.28	-0.84	0.82	0.69	1.12	3.29e-7	4.921e-5	(A) -2.07--0.23
FAM53B_S167s	0.60	-0.52	0.89	1.04	1.12	4.911e-5	1.335e-3	(A) -2.07--0.23
GAS2L3_S570s	0.36	-0.76	1.17	0.90	1.12	6.199e-4	7.640e-3	(A) -2.07--0.23
IVNS1ABP_S322s_S326s	-0.30	-1.42	1.49	0.96	1.12	1.667e-3	0.0151	(A) -2.07--0.23
MACROH2A1_T129t	0.59	-0.53	0.79	0.67	1.12	8.66e-7	9.165e-5	(A) -2.07--0.23
MDC1_S329s	0.23	-0.89	1.32	0.53	1.12	1.108e-4	2.282e-3	(A) -2.07--0.23
MDC1_S505s	0.43	-0.69	1.13	0.76	1.12	1.041e-3	0.0109	(A) -2.07--0.23
MIS18BP1_T1024t	0.15	-0.96	0.94	0.66	1.12	5.793e-4	7.282e-3	(A) -2.07--0.23
NFATC1_S245s	0.33	-0.79	0.95	0.96	1.12	1.212e-4	2.447e-3	(A) -2.07--0.23
PALB2_S387s	0.34	-0.77	0.70	0.53	1.12	1.194e-6	1.127e-4	(A) -2.07--0.23
POLR1F_S60s	0.67	-0.45	1.39	1.19	1.12	3.345e-3	0.0245	(A) -2.07--0.23
RABGAP1L_S119s	0.65	-0.47	0.94	0.83	1.12	2.319e-5	7.900e-4	(A) -2.07--0.23
RAPGEF6_S1494s	0.19	-0.93	1.05	1.04	1.12	2.765e-4	4.349e-3	(A) -2.07--0.23
REPS1_S540s	0.26	-0.87	1.39	1.51	1.12	4.703e-3	0.0311	(A) -2.07--0.23
RESF1_T1240t	0.79	-0.33	0.80	0.70	1.12	6.287e-5	1.564e-3	(A) -2.07--0.23
RIF1_S1422s	0.36	-0.76	1.25	0.96	1.12	2.664e-4	4.238e-3	(A) -2.07--0.23
RSF1_S524s	0.63	-0.49	1.30	0.81	1.12	8.066e-3	0.0452	(A) -2.07--0.23
RUNX3_T28t	0.34	-0.79	1.42	0.82	1.12	7.036e-4	8.349e-3	(A) -2.07--0.23
s_TOM_S10s	0.47	-0.65	1.54	1.30	1.12	5.793e-3	0.0359	(A) -2.07--0.23
SF3B2_S307s_S309s	0.42	-0.70	0.85	0.81	1.12	2.138e-6	1.609e-4	(A) -2.07--0.23
SLC12A7_S50s	0.38	-0.74	1.05	0.84	1.12	9.494e-4	0.0103	(A) -2.07--0.23
SVIL_S1120s	-0.13	-1.25	1.82	1.07	1.12	5.213e-3	0.0334	(A) -2.07--0.23
TAF1D_S40s	0.19	-0.94	1.17	0.79	1.12	3.206e-4	4.819e-3	(A) -2.07--0.23
TCF20_S1019s	0.12	-1.00	1.34	0.92	1.12	4.096e-4	5.764e-3	(A) -2.07--0.23
TGIF2_S4s	0.40	-0.71	0.98	0.90	1.12	3.509e-5	1.058e-3	(A) -2.07--0.23
TMX2_S211s	-0.36	-1.48	1.08	1.30	1.12	1.571e-3	0.0144	(A) -2.07--0.23
TRRAP_S1628s	0.32	-0.80	1.05	0.71	1.12	2.841e-3	0.0218	(A) -2.07--0.23
UBAP2L_S416s	-0.01	-1.13	1.60	1.22	1.12	3.329e-3	0.0244	(A) -2.07--0.23
ARID4B_S912s	0.25	-0.88	0.98	0.51	1.13	1.674e-3	0.0151	(A) -2.07--0.23
BAZ1A_S1320s	0.54	-0.59	1.32	0.81	1.13	6.415e-3	0.0386	(A) -2.07--0.23
BMS1_S552s	0.25	-0.89	0.85	0.97	1.13	2.226e-5	7.703e-4	(A) -2.07--0.23
BOP1_S126s_S127s	0.33	-0.80	0.82	1.02	1.13	1.217e-5	4.974e-4	(A) -2.07--0.23
BRPF1_S75s	0.21	-0.93	0.84	0.73	1.13	6.598e-6	3.240e-4	(A) -2.07--0.23
CDK18_S117s	-0.39	-1.52	1.66	1.16	1.13	9.083e-3	0.0489	(A) -2.07--0.23
CHAMP1_S386s	0.74	-0.39	0.66	0.65	1.13	4.970e-4	6.584e-3	(A) -2.07--0.23
CHAMP1_S603s	0.24	-0.88	1.47	0.90	1.13	7.706e-4	8.900e-3	(A) -2.07--0.23
CIP2A_T585t	0.48	-0.65	1.16	0.98	1.13	4.701e-4	6.323e-3	(A) -2.07--0.23
DNPH1_S123s	0.28	-0.85	1.31	1.09	1.13	8.250e-3	0.0459	(A) -2.07--0.23
GMPS_T318t	0.20	-0.92	1.34	0.93	1.13	3.862e-4	5.522e-3	(A) -2.07--0.23
MARCKSL1_S48s	0.11	-1.02	1.21	1.10	1.13	7.542e-4	8.773e-3	(A) -2.07--0.23
NFIB_S410s_1	0.06	-1.07	1.55	1.10	1.13	1.816e-3	0.0160	(A) -2.07--0.23
PHF3_S125s	0.10	-1.03	1.28	0.85	1.13	1.768e-4	3.177e-3	(A) -2.07--0.23
PRRC2A_S1386s	-0.15	-1.27	1.57	1.06	1.13	3.911e-3	0.0273	(A) -2.07--0.23
PRRC2C_T2673t	0.18	-0.94	1.13	1.38	1.13	9.272e-4	0.0101	(A) -2.07--0.23
PUM1_T112t	0.39	-0.74	1.31	0.94	1.13	2.859e-4	4.433e-3	(A) -2.07--0.23
RBM12B_T276t_S278s_S280s	0.68	-0.45	0.78	0.96	1.13	7.896e-6	3.638e-4	(A) -2.07--0.23
REXO4_S111s	0.18	-0.95	1.60	1.20	1.13	2.910e-3	0.0222	(A) -2.07--0.23
SRSF5_S233s	-0.16	-1.30	1.51	0.97	1.13	1.079e-3	0.0112	(A) -2.07--0.23
SUDS3_S45s_S53s	-0.34	-1.47	1.62	1.06	1.13	3.436e-3	0.0250	(A) -2.07--0.23
ZC3H13_S316s_T317t_S318s	0.08	-1.05	1.18	1.48	1.13	8.775e-3	0.0478	(A) -2.07--0.23
ZNF217_S795s	-0.15	-1.28	1.73	0.87	1.13	2.476e-3	0.0198	(A) -2.07--0.23
BUD13_S197s_S201s	0.32	-0.83	0.77	0.81	1.14	6.12e-7	7.304e-5	(A) -2.07--0.23
CLSPN_S810s	0.14	-1.01	1.58	1.14	1.14	3.740e-3	0.0265	(A) -2.07--0.23
DDX21_S168s_S171s_S173s	0.35	-0.79	1.33	0.79	1.14	1.951e-4	3.417e-3	(A) -2.07--0.23
DROSHA_S373s	0.59	-0.56	0.85	0.85	1.14	1.049e-4	2.197e-3	(A) -2.07--0.23
DTL_S447s	-0.03	-1.16	1.13	1.53	1.14	2.859e-3	0.0220	(A) -2.07--0.23
ESF1_S198s	0.35	-0.80	1.03	0.89	1.14	3.964e-5	1.141e-3	(A) -2.07--0.23
GASK1A_S131s_T132t	0.53	-0.61	0.83	1.11	1.14	1.429e-3	0.0136	(A) -2.07--0.23
HJURP_S520s	0.00	-1.14	1.44	0.59	1.14	6.524e-3	0.0390	(A) -2.07--0.23
HNRNPAB_S266s	0.56	-0.58	1.51	1.21	1.14	3.187e-3	0.0237	(A) -2.07--0.23
INt_S9_S167s	0.80	-0.33	1.33	0.67	1.14	4.608e-3	0.0307	(A) -2.07--0.23
KIF22_T463t	0.28	-0.85	1.03	0.68	1.14	8.786e-5	1.973e-3	(A) -2.07--0.23
KMT2A_S279s	0.04	-1.10	1.53	1.24	1.14	2.241e-3	0.0185	(A) -2.07--0.23
MDC1_S495s_S498s_S505s	0.45	-0.69	0.90	0.73	1.14	1.335e-6	1.197e-4	(A) -2.07--0.23
MFF_S146s_2	0.21	-0.93	1.24	1.18	1.14	5.323e-4	6.891e-3	(A) -2.07--0.23
OBI1_S719s	0.24	-0.90	1.62	1.08	1.14	2.285e-3	0.0188	(A) -2.07--0.23
OIP5_S48s	0.47	-0.67	1.11	1.46	1.14	1.188e-3	0.0119	(A) -2.07--0.23
PKN1_S568s	0.40	-0.74	1.21	1.08	1.14	1.176e-3	0.0119	(A) -2.07--0.23
RACGAP1_S215s	0.37	-0.77	1.21	1.40	1.14	1.212e-3	0.0121	(A) -2.07--0.23
RAI1_S1135s_T1136t	0.31	-0.83	1.67	1.06	1.14	8.723e-3	0.0476	(A) -2.07--0.23
TASOR2_S1541s	0.19	-0.95	1.06	0.71	1.14	1.693e-3	0.0152	(A) -2.07--0.23
TCF20_S544s	0.25	-0.88	0.92	0.83	1.14	1.178e-4	2.401e-3	(A) -2.07--0.23
TET2_S1107s	0.26	-0.88	0.98	1.02	1.14	2.011e-3	0.0172	(A) -2.07--0.23
WASHC2A_S539s	0.58	-0.56	1.68	1.40	1.14	7.359e-3	0.0425	(A) -2.07--0.23
WDR74_S361s	0.43	-0.71	1.01	1.30	1.14	2.166e-3	0.0181	(A) -2.07--0.23
ARHGEF19_S338s	0.36	-0.79	1.26	1.22	1.15	9.788e-4	0.0105	(A) -2.07--0.23
BRPF3_S943s	0.18	-0.97	0.97	1.03	1.15	4.453e-4	6.096e-3	(A) -2.07--0.23
CARMIL1_S122s	0.45	-0.70	1.45	1.11	1.15	1.459e-3	0.0137	(A) -2.07--0.23
CBX8_S332s	0.66	-0.49	1.22	1.25	1.15	2.444e-3	0.0196	(A) -2.07--0.23
EZH2_T492t	0.26	-0.89	0.86	0.68	1.15	3.60e-7	5.144e-5	(A) -2.07--0.23
KDM2B_S445s	0.39	-0.75	0.88	0.84	1.15	2.582e-6	1.774e-4	(A) -2.07--0.23
LEO1_T188t_S197s	-0.52	-1.67	1.44	1.53	1.15	5.500e-3	0.0347	(A) -2.07--0.23
MIS18BP1_S1104s	0.46	-0.69	1.12	0.88	1.15	6.977e-5	1.677e-3	(A) -2.07--0.23
NUP107_S11s	0.67	-0.48	1.03	0.75	1.15	3.372e-3	0.0247	(A) -2.07--0.23
NUP210_T1844t	-0.03	-1.18	1.47	1.07	1.15	1.034e-3	0.0109	(A) -2.07--0.23
PDS5B_S1383s	0.30	-0.84	1.79	1.06	1.15	3.959e-3	0.0275	(A) -2.07--0.23
PELP1_S1093s	-0.18	-1.33	1.10	1.15	1.15	1.877e-4	3.320e-3	(A) -2.07--0.23
PRMT6_T21t	-0.09	-1.24	1.26	1.13	1.15	1.097e-3	0.0113	(A) -2.07--0.23
RBM12B_S710s	-0.04	-1.18	1.28	1.11	1.15	4.489e-4	6.128e-3	(A) -2.07--0.23
RRP1B_S732s_S736s	0.33	-0.82	1.21	1.09	1.15	2.668e-4	4.241e-3	(A) -2.07--0.23
SF3B2_S303s	-0.18	-1.32	0.77	0.98	1.15	4.030e-4	5.705e-3	(A) -2.07--0.23
SMARCA4_S1484s	0.35	-0.80	0.75	0.56	1.15	1.01e-8	5.325e-6	(A) -2.07--0.23
SMC3_S886s	0.60	-0.55	0.95	0.69	1.15	6.679e-5	1.627e-3	(A) -2.07--0.23
AEBP2_T242t	0.66	-0.50	0.89	0.56	1.16	2.156e-4	3.657e-3	(A) -2.07--0.23
ANK3_S1817s	0.07	-1.09	1.70	1.55	1.16	7.187e-3	0.0418	(A) -2.07--0.23
C2orf49_S193s_T197t	0.18	-0.98	1.12	1.34	1.16	9.838e-4	0.0105	(A) -2.07--0.23
CASP8AP2_S29s	0.53	-0.63	0.78	0.76	1.16	1.600e-5	6.024e-4	(A) -2.07--0.23
CDCA5_T159t	-0.11	-1.27	1.21	0.90	1.16	4.111e-4	5.778e-3	(A) -2.07--0.23
CEP55_S428s	0.19	-0.97	1.39	0.98	1.16	4.575e-4	6.205e-3	(A) -2.07--0.23
DGCR8_S377s	0.31	-0.84	1.27	1.16	1.16	4.743e-4	6.368e-3	(A) -2.07--0.23
EOMES_S665s	-0.22	-1.38	1.52	1.16	1.16	1.460e-3	0.0137	(A) -2.07--0.23
ERCC6_S486s_S489s	0.33	-0.84	1.19	1.04	1.16	3.538e-4	5.186e-3	(A) -2.07--0.23
FIP1L1_S259s	0.40	-0.76	0.89	0.73	1.16	1.388e-6	1.235e-4	(A) -2.07--0.23
FLNB_S983s	0.02	-1.14	1.46	1.19	1.16	1.264e-3	0.0124	(A) -2.07--0.23
FRMD4A_S727s	0.43	-0.72	0.88	0.72	1.16	6.60e-7	7.573e-5	(A) -2.07--0.23
HMGXB4_S502s_S512s	0.54	-0.62	1.03	0.63	1.16	9.059e-6	3.998e-4	(A) -2.07--0.23
ITGB7_S795s	0.59	-0.57	1.36	0.68	1.16	4.539e-3	0.0303	(A) -2.07--0.23
MSH6_S309s	0.56	-0.60	1.47	1.05	1.16	9.049e-4	9.939e-3	(A) -2.07--0.23
PDCD2L_S139s	0.26	-0.90	1.16	0.85	1.16	7.577e-5	1.772e-3	(A) -2.07--0.23
POLR1E_S35s	0.23	-0.93	1.13	1.01	1.16	4.693e-3	0.0311	(A) -2.07--0.23
PTPRC_S994s	0.02	-1.14	1.67	1.02	1.16	4.893e-3	0.0320	(A) -2.07--0.23
RCOR1_S127s	0.37	-0.80	0.94	0.64	1.16	8.27e-7	8.824e-5	(A) -2.07--0.23
RMI1_S292s	0.18	-0.97	1.08	1.09	1.16	3.816e-4	5.482e-3	(A) -2.07--0.23
RSL1D1_S361s	0.83	-0.33	1.36	1.10	1.16	5.713e-4	7.211e-3	(A) -2.07--0.23
SKP2_S57s	0.37	-0.79	1.12	1.23	1.16	2.447e-3	0.0196	(A) -2.07--0.23
SRRM2_S1329s	-0.09	-1.24	0.98	0.96	1.16	2.972e-5	9.370e-4	(A) -2.07--0.23
TMEM214_T97t	-0.19	-1.35	1.27	1.00	1.16	7.083e-4	8.379e-3	(A) -2.07--0.23
TUT4_S104s	0.04	-1.12	1.46	0.79	1.16	1.720e-3	0.0154	(A) -2.07--0.23
WDR43_S77s	0.18	-0.97	1.33	0.78	1.16	1.503e-4	2.850e-3	(A) -2.07--0.23
RIOK1_S21s_S22s	0.47	-0.70	1.30	0.79	1.17	1.619e-4	2.988e-3	(A) -2.07--0.23
SPEN_T1633t_S1636s	0.24	-0.93	1.07	1.72	1.17	7.313e-3	0.0423	(A) -2.07--0.23
ADAR_S614s	0.03	-1.14	1.36	1.24	1.17	1.749e-3	0.0156	(A) -2.07--0.23
BUB1B_S543s	0.13	-1.04	1.06	0.78	1.17	9.457e-6	4.109e-4	(A) -2.07--0.23
CDYL_S147s	0.49	-0.67	1.36	1.30	1.17	1.141e-3	0.0116	(A) -2.07--0.23
CENPE_S2654s	0.70	-0.47	0.78	0.76	1.17	1.165e-4	2.377e-3	(A) -2.07--0.23
DNt_TIP2_S184s	0.46	-0.71	1.08	0.90	1.17	6.893e-5	1.664e-3	(A) -2.07--0.23
DNt_TIP2_S434s	0.41	-0.76	1.15	0.74	1.17	1.396e-4	2.695e-3	(A) -2.07--0.23
FNBP4_S966s	0.55	-0.62	0.98	0.35	1.17	2.019e-3	0.0172	(A) -2.07--0.23
Gt_SE1_S555s	0.60	-0.57	0.68	0.77	1.17	1.042e-4	2.191e-3	(A) -2.07--0.23
HDGFL2_S633s_S634s_1	-0.51	-1.68	1.20	0.66	1.17	3.324e-3	0.0244	(A) -2.07--0.23
HNRNPCL4_S240s	0.26	-0.91	0.86	1.49	1.17	4.375e-3	0.0296	(A) -2.07--0.23
HSPH1_S557s	0.08	-1.09	1.21	1.55	1.17	1.761e-3	0.0157	(A) -2.07--0.23
KIF4A_S1038s	0.20	-0.97	1.38	1.16	1.17	2.102e-3	0.0177	(A) -2.07--0.23
MORC2_S743s	0.41	-0.76	0.89	0.84	1.17	5.643e-6	2.900e-4	(A) -2.07--0.23
PDIA6_S480s	-0.03	-1.20	1.61	0.98	1.17	3.439e-3	0.0250	(A) -2.07--0.23
RBL1_T332t	0.29	-0.88	1.09	1.10	1.17	1.748e-4	3.156e-3	(A) -2.07--0.23
RBPJ_S18s	0.35	-0.82	0.79	1.12	1.17	2.116e-3	0.0178	(A) -2.07--0.23
RNF19A_S284s	0.04	-1.13	1.77	0.96	1.17	8.643e-3	0.0473	(A) -2.07--0.23
SCRIB_S23s	0.79	-0.39	1.48	0.83	1.17	3.636e-3	0.0259	(A) -2.07--0.23
SFSWAP_S743s	0.65	-0.52	1.04	0.93	1.17	5.286e-4	6.860e-3	(A) -2.07--0.23
SLF2_S68s	0.11	-1.07	1.20	0.79	1.17	1.216e-3	0.0121	(A) -2.07--0.23
SMC3_S1083s	0.30	-0.88	0.77	0.76	1.17	2.568e-6	1.770e-4	(A) -2.07--0.23
TACC3_S402s	0.06	-1.11	1.19	0.98	1.17	9.783e-5	2.106e-3	(A) -2.07--0.23
TPR_T641t	0.46	-0.71	0.90	0.76	1.17	6.137e-4	7.597e-3	(A) -2.07--0.23
TRIM28_S697s_1	0.38	-0.79	1.07	1.00	1.17	7.780e-4	8.959e-3	(A) -2.07--0.23
USP1_S313s	0.18	-0.99	1.33	0.97	1.17	7.078e-4	8.376e-3	(A) -2.07--0.23
VRK3_S136s	-0.01	-1.18	1.52	1.21	1.17	3.047e-3	0.0230	(A) -2.07--0.23
YWHAZ_T205t	0.24	-0.92	0.96	1.15	1.17	6.453e-5	1.592e-3	(A) -2.07--0.23
ZNF318_S1238s_S1243s	0.52	-0.65	1.18	1.08	1.17	5.111e-3	0.0329	(A) -2.07--0.23
DNMT1_S1105s	0.40	-0.78	1.86	1.17	1.18	8.183e-3	0.0457	(A) -2.07--0.23
CAD_S1406s	0.45	-0.72	1.38	0.89	1.18	4.956e-4	6.570e-3	(A) -2.07--0.23
Gt_SE1_S262s	-0.08	-1.26	1.51	0.94	1.18	1.327e-3	0.0129	(A) -2.07--0.23
KNL1_S956s	0.26	-0.92	1.18	0.87	1.18	1.820e-3	0.0161	(A) -2.07--0.23
MCM3AP_T530t_S538s	0.39	-0.79	1.04	0.69	1.18	7.356e-6	3.478e-4	(A) -2.07--0.23
MED13_S890s	0.43	-0.75	0.92	0.94	1.18	6.239e-6	3.100e-4	(A) -2.07--0.23
MKI67_S1815s	-0.41	-1.58	1.69	1.40	1.18	6.600e-3	0.0394	(A) -2.07--0.23
MSH6_S91s	0.72	-0.46	1.24	1.02	1.18	2.215e-3	0.0183	(A) -2.07--0.23
MYBBP1A_S1267s	0.23	-0.96	1.07	0.72	1.18	6.150e-6	3.071e-4	(A) -2.07--0.23
NASP_S189s	-0.45	-1.63	1.19	1.42	1.18	1.247e-3	0.0123	(A) -2.07--0.23
PBRM1_T174t	0.74	-0.44	1.22	0.93	1.18	2.942e-3	0.0224	(A) -2.07--0.23
RBBP6_S1695s_S1699s	0.41	-0.77	0.86	0.89	1.18	1.691e-3	0.0152	(A) -2.07--0.23
SETD5_S541s	0.40	-0.78	0.73	0.97	1.18	7.018e-4	8.340e-3	(A) -2.07--0.23
TET2_S817s	0.47	-0.71	0.93	0.97	1.18	2.159e-3	0.0180	(A) -2.07--0.23
TRPM2_S38s	0.44	-0.74	1.49	0.92	1.18	1.392e-3	0.0133	(A) -2.07--0.23
USP36_S952s	0.50	-0.69	0.64	0.59	1.18	8.121e-5	1.872e-3	(A) -2.07--0.23
ACIN1_S377s	0.46	-0.74	1.30	1.22	1.19	3.064e-3	0.0231	(A) -2.07--0.23
ANLN_S54s	0.05	-1.13	1.40	1.43	1.19	2.570e-3	0.0204	(A) -2.07--0.23
CCNL1_S335s	0.11	-1.09	0.85	0.72	1.19	5.57e-7	6.890e-5	(A) -2.07--0.23
CCNL1_S352s	0.26	-0.93	0.76	0.84	1.19	2.73e-7	4.232e-5	(A) -2.07--0.23
CENPI_S284s	0.18	-1.01	1.01	0.86	1.19	1.501e-5	5.780e-4	(A) -2.07--0.23
CSNK2B_S209s	0.50	-0.69	0.90	0.91	1.19	5.874e-4	7.355e-3	(A) -2.07--0.23
GPATCH4_S133s_S135s	0.42	-0.77	1.42	1.07	1.19	5.308e-4	6.882e-3	(A) -2.07--0.23
Gt_SE1_S594s	0.47	-0.72	1.00	0.71	1.19	8.228e-6	3.738e-4	(A) -2.07--0.23
LENG8_S351s	0.24	-0.95	0.77	0.76	1.19	9.09e-8	2.230e-5	(A) -2.07--0.23
MKI67_S1256s	0.54	-0.65	1.30	1.19	1.19	4.999e-3	0.0324	(A) -2.07--0.23
NARF_S29s	0.54	-0.65	0.98	0.70	1.19	1.518e-5	5.832e-4	(A) -2.07--0.23
NKAP_S149s	-0.12	-1.31	1.24	1.14	1.19	2.515e-4	4.069e-3	(A) -2.07--0.23
RSF1_T1305t	0.20	-0.99	1.34	1.21	1.19	7.587e-3	0.0434	(A) -2.07--0.23
SCRIB_S1140s	0.44	-0.76	1.31	1.13	1.19	1.023e-3	0.0108	(A) -2.07--0.23
YBX1_S176s	0.11	-1.08	0.91	1.55	1.19	6.393e-4	7.785e-3	(A) -2.07--0.23
ZMYND8_T462t	0.57	-0.62	1.00	0.94	1.19	7.986e-3	0.0449	(A) -2.07--0.23
ZNF250_S134s	0.26	-0.93	1.22	0.95	1.19	4.314e-4	5.951e-3	(A) -2.07--0.23
ARHGAP30_S678s	0.13	-1.06	1.17	1.26	1.20	3.465e-3	0.0251	(A) -2.07--0.23
ATAD2_S1151s_T1152t	0.50	-0.69	1.20	1.21	1.20	9.213e-3	0.0493	(A) -2.07--0.23
BCL11A_S327s_S328s	0.33	-0.87	1.55	0.70	1.20	2.473e-3	0.0198	(A) -2.07--0.23
BOD1L1_S2986s	-0.06	-1.27	1.16	1.70	1.20	3.279e-3	0.0242	(A) -2.07--0.23
CENPF_S2900s	0.40	-0.80	1.06	1.12	1.20	6.822e-5	1.653e-3	(A) -2.07--0.23
CHAMP1_S282s_S284s_S286s	0.05	-1.15	1.34	1.18	1.20	4.840e-4	6.459e-3	(A) -2.07--0.23
CHD7_S1874s	-0.91	-2.12	1.13	1.56	1.20	3.305e-3	0.0243	(A) -2.07--0.23
CLASP1_S559s	0.13	-1.07	1.26	0.94	1.20	1.810e-3	0.0160	(A) -2.07--0.23
DDX41_S23s	0.55	-0.65	1.02	1.09	1.20	6.076e-4	7.541e-3	(A) -2.07--0.23
EHD1_T468t	0.10	-1.10	1.60	1.13	1.20	2.091e-3	0.0176	(A) -2.07--0.23
HTAt_SF1_S713s_S714s	-0.12	-1.32	1.16	1.03	1.20	7.468e-5	1.758e-3	(A) -2.07--0.23
LMNA_T19t_S22s	0.12	-1.08	1.35	1.10	1.20	5.217e-4	6.791e-3	(A) -2.07--0.23
MEAF6_T124t_S125s	0.38	-0.82	0.75	0.75	1.20	3.162e-5	9.809e-4	(A) -2.07--0.23
MIS18BP1_S365s	0.27	-0.93	0.75	0.89	1.20	5.118e-5	1.376e-3	(A) -2.07--0.23
NOP58_S351s	0.70	-0.50	0.86	0.94	1.20	1.926e-4	3.387e-3	(A) -2.07--0.23
PPP4R3B_S840s	0.54	-0.66	0.88	0.91	1.20	2.239e-6	1.659e-4	(A) -2.07--0.23
RASAL3_S819s	0.34	-0.86	1.42	1.05	1.20	1.276e-3	0.0125	(A) -2.07--0.23
RBM12B_S101s	0.43	-0.77	0.93	0.80	1.20	2.549e-6	1.770e-4	(A) -2.07--0.23
RLF_S632s	0.12	-1.08	0.83	0.99	1.20	3.741e-6	2.244e-4	(A) -2.07--0.23
RPLP2_S16s	0.32	-0.89	1.27	1.37	1.20	7.450e-4	8.696e-3	(A) -2.07--0.23
SAMSN1_S90s	0.70	-0.49	1.16	1.49	1.20	1.567e-3	0.0144	(A) -2.07--0.23
SCRIB_S1220s	0.03	-1.18	0.96	0.95	1.20	1.325e-5	5.276e-4	(A) -2.07--0.23
TCOF1_T173t	0.38	-0.81	0.92	0.94	1.20	6.283e-6	3.118e-4	(A) -2.07--0.23
ZC3H12A_S344s	0.96	-0.24	0.82	0.86	1.20	1.783e-3	0.0158	(A) -2.07--0.23
ACBD5_T172t	-0.01	-1.23	1.44	1.30	1.21	1.044e-3	0.0109	(A) -2.07--0.23
ARHGEF26_S98s	0.46	-0.75	1.43	0.66	1.21	1.542e-3	0.0143	(A) -2.07--0.23
C6orf47_S112s	-0.20	-1.41	1.32	1.29	1.21	9.788e-4	0.0105	(A) -2.07--0.23
CCNL1_S329s_T330t	0.47	-0.74	0.67	0.67	1.21	2.13e-9	2.295e-6	(A) -2.07--0.23
CD44_S704s_S706s	0.04	-1.17	1.50	0.92	1.21	4.365e-4	6.003e-3	(A) -2.07--0.23
CEP295_S654s	0.48	-0.73	1.21	1.09	1.21	8.871e-3	0.0481	(A) -2.07--0.23
HEATR6_S336s	-0.34	-1.55	1.63	1.01	1.21	5.875e-3	0.0363	(A) -2.07--0.23
KDM2B_S907s_S920s_T921t	0.50	-0.71	0.58	0.59	1.21	4.599e-4	6.226e-3	(A) -2.07--0.23
KIF23_S160s	0.63	-0.58	0.94	0.88	1.21	2.720e-6	1.816e-4	(A) -2.07--0.23
MLF2_S238s	0.26	-0.94	1.68	1.06	1.21	1.527e-3	0.0142	(A) -2.07--0.23
MYC_T73t_S77s	0.40	-0.81	1.20	1.10	1.21	1.217e-4	2.452e-3	(A) -2.07--0.23
PLEKHO2_S278s	0.50	-0.71	1.63	1.44	1.21	7.952e-3	0.0448	(A) -2.07--0.23
PRRC2C_S187s	0.36	-0.85	0.81	0.90	1.21	1.308e-5	5.246e-4	(A) -2.07--0.23
RSBN1_S81s	0.42	-0.79	1.25	0.71	1.21	5.548e-5	1.447e-3	(A) -2.07--0.23
SAFB_S344s	0.06	-1.14	1.04	2.17	1.21	8.991e-3	0.0485	(A) -2.07--0.23
SAP30BP_S72s_S77s	0.05	-1.16	1.22	1.41	1.21	6.922e-4	8.258e-3	(A) -2.07--0.23
SMARCAD1_T54t	0.01	-1.20	0.98	0.92	1.21	6.467e-3	0.0388	(A) -2.07--0.23
TCOF1_S446s	-0.07	-1.29	1.63	1.10	1.21	1.327e-3	0.0129	(A) -2.07--0.23
TMCO1_S239s	0.38	-0.82	1.12	0.88	1.21	1.474e-4	2.811e-3	(A) -2.07--0.23
AMER1_S868s	0.56	-0.66	1.80	1.04	1.22	4.021e-3	0.0278	(A) -2.07--0.23
ANKRD17_T1938t	0.04	-1.19	1.64	1.39	1.22	8.544e-3	0.0470	(A) -2.07--0.23
ARHGAP11A_T323t	0.32	-0.90	0.84	0.41	1.22	8.049e-5	1.859e-3	(A) -2.07--0.23
[truncated: 5,251 more rows]
[truncated: 2 more columns]

## Sheet: totalProteome_SETD7protein
Gene	Cytoband	(A) -2.07--0.23	(D) 0.90-3.23	(A) -2.07--0.23	(D) 0.90-3.23	Log Ratio	p-Value	q-Value	Higher expression in
BRAT1	7p22.3	0.21	-0.20	0.59	0.65	0.40	0.0137	0.0401	(A) -2.07--0.23
CHD2	15q26.1	0.25	-0.15	0.51	0.34	0.40	6.975e-4	3.620e-3	(A) -2.07--0.23
EXOSC8	13q13.3	0.23	-0.17	0.52	0.49	0.40	3.096e-3	0.0121	(A) -2.07--0.23
HELZ	17q24.2	0.26	-0.14	0.47	0.73	0.40	0.0151	0.0433	(A) -2.07--0.23
IK	5q31.3	0.36	-0.03	0.61	0.37	0.40	3.810e-3	0.0143	(A) -2.07--0.23
PHF5A	22q13.2	0.42	0.03	0.61	0.59	0.40	0.0125	0.0372	(A) -2.07--0.23
ACTR6	12q23.1	0.28	-0.14	0.43	0.50	0.41	1.113e-3	5.320e-3	(A) -2.07--0.23
FAM76A	1p35.3	0.23	-0.18	0.73	0.45	0.41	0.0114	0.0347	(A) -2.07--0.23
FAM91A1	8q24.13	0.36	-0.04	0.56	0.71	0.41	0.0160	0.0454	(A) -2.07--0.23
INTS2	17q23.2	0.19	-0.22	0.49	0.44	0.41	9.747e-4	4.770e-3	(A) -2.07--0.23
KDM3B	5q31.2	0.16	-0.25	0.57	0.53	0.41	5.284e-3	0.0187	(A) -2.07--0.23
MED7	5q33.3	0.22	-0.19	0.55	0.65	0.41	9.645e-3	0.0302	(A) -2.07--0.23
SGF29	16p11.2	0.34	-0.07	0.62	0.60	0.41	0.0108	0.0331	(A) -2.07--0.23
SRSF2	17q25.2	0.33	-0.08	0.54	0.41	0.41	1.417e-3	6.447e-3	(A) -2.07--0.23
TSC22D4	7q22.1	0.14	-0.27	0.60	0.69	0.41	0.0156	0.0444	(A) -2.07--0.23
UBQLN4	1q22	0.31	-0.09	0.73	0.54	0.41	0.0167	0.0469	(A) -2.07--0.23
YEATS4	12q15	0.33	-0.08	0.67	0.48	0.41	9.239e-3	0.0291	(A) -2.07--0.23
BANP	16q24.2	0.21	-0.21	0.61	0.58	0.42	8.613e-3	0.0275	(A) -2.07--0.23
CSTF1	20q13.2-q13.31	0.24	-0.18	0.44	0.65	0.42	4.531e-3	0.0165	(A) -2.07--0.23
CTNNBL1	20q11.23	0.47	0.05	0.55	0.43	0.42	1.902e-3	8.220e-3	(A) -2.07--0.23
IPO5	13q32.2	0.05	-0.37	0.74	0.56	0.42	0.0157	0.0447	(A) -2.07--0.23
KPNB1	17q21.32	0.19	-0.22	0.55	0.44	0.42	1.881e-3	8.141e-3	(A) -2.07--0.23
MFN2	1p36.22	0.18	-0.24	0.67	0.62	0.42	0.0142	0.0411	(A) -2.07--0.23
POT1	7q31.33	0.16	-0.26	0.64	0.54	0.42	8.096e-3	0.0262	(A) -2.07--0.23
PPIL4	6q25.1	0.34	-0.08	0.61	0.60	0.42	8.466e-3	0.0271	(A) -2.07--0.23
PRPF4	9q32	0.24	-0.18	0.61	0.57	0.42	6.889e-3	0.0231	(A) -2.07--0.23
RANBP2	2q13	0.38	-0.04	0.43	0.44	0.42	3.613e-4	2.122e-3	(A) -2.07--0.23
RBBP5	1q32.1	0.13	-0.29	0.53	0.62	0.42	6.233e-3	0.0213	(A) -2.07--0.23
RPS2	16p13.3	0.34	-0.08	0.48	0.54	0.42	1.800e-3	7.868e-3	(A) -2.07--0.23
SAE1	19q13.32	0.25	-0.17	0.72	0.47	0.42	9.916e-3	0.0308	(A) -2.07--0.23
ZCCHC8	12q24.31	0.43	0.00	0.63	0.45	0.42	4.008e-3	0.0149	(A) -2.07--0.23
CHD8	14q11.2	0.37	-0.06	0.49	0.47	0.43	7.372e-4	3.775e-3	(A) -2.07--0.23
DHX36	3q25.2	0.33	-0.10	0.71	0.51	0.43	8.698e-3	0.0277	(A) -2.07--0.23
FXR2	17p13.1	0.03	-0.40	0.75	0.55	0.43	0.0130	0.0383	(A) -2.07--0.23
HNRNPH1	5q35.3	0.38	-0.05	0.51	0.30	0.43	2.195e-4	1.420e-3	(A) -2.07--0.23
MGA	15q15	0.42	-0.01	0.50	0.48	0.43	1.107e-3	5.298e-3	(A) -2.07--0.23
PRDM10	11q24.3	0.43	0.00	0.61	0.49	0.43	7.682e-3	0.0252	(A) -2.07--0.23
PRPF40A	2q23.3	0.22	-0.21	0.48	0.44	0.43	5.213e-4	2.847e-3	(A) -2.07--0.23
SETDB1	1q21.3	0.31	-0.12	0.49	0.77	0.43	0.0116	0.0351	(A) -2.07--0.23
SND1	7q32.1	0.19	-0.23	0.76	0.53	0.43	0.0142	0.0413	(A) -2.07--0.23
TAF1	Xq13.1	0.45	0.02	0.49	0.36	0.43	2.461e-4	1.568e-3	(A) -2.07--0.23
THOC7	3p14.1	0.42	-0.01	0.60	0.50	0.43	3.523e-3	0.0134	(A) -2.07--0.23
TTI1	20q11.23	0.20	-0.23	0.57	0.70	0.43	0.0115	0.0348	(A) -2.07--0.23
UBXN7	3q29	0.18	-0.24	0.56	0.58	0.43	4.987e-3	0.0178	(A) -2.07--0.23
CWC15	11q21	0.44	0.00	0.58	0.63	0.44	6.037e-3	0.0207	(A) -2.07--0.23
INIP	9q32	0.31	-0.13	0.62	0.65	0.44	9.384e-3	0.0295	(A) -2.07--0.23
MED22	9q34.2	0.39	-0.05	0.60	0.48	0.44	2.652e-3	0.0107	(A) -2.07--0.23
NELFB	9q34.3	0.20	-0.25	0.78	0.46	0.44	9.545e-3	0.0299	(A) -2.07--0.23
RPL21	13q12.2	0.43	-0.01	0.72	0.67	0.44	0.0174	0.0484	(A) -2.07--0.23
RPUSD2	15q15.1	0.35	-0.09	0.56	0.61	0.44	4.522e-3	0.0165	(A) -2.07--0.23
TRIM26	6p22.1	0.35	-0.09	0.64	0.65	0.44	0.0102	0.0314	(A) -2.07--0.23
BRPF1	3p25.3	0.26	-0.19	0.76	0.50	0.45	8.730e-3	0.0278	(A) -2.07--0.23
CWF19L1	10q24.31	0.25	-0.20	0.66	0.45	0.45	3.493e-3	0.0134	(A) -2.07--0.23
DCP2	5q22.2	0.36	-0.09	0.67	0.60	0.45	7.283e-3	0.0241	(A) -2.07--0.23
EMC2	8q23.1	0.31	-0.14	0.58	0.81	0.45	0.0153	0.0438	(A) -2.07--0.23
ILF2	1q21.3	0.34	-0.11	0.54	0.32	0.45	2.777e-4	1.717e-3	(A) -2.07--0.23
KHSRP	19p13.3	0.38	-0.07	0.72	0.40	0.45	4.268e-3	0.0157	(A) -2.07--0.23
MFF	2q36.3	0.09	-0.37	0.77	0.67	0.45	0.0178	0.0494	(A) -2.07--0.23
RBM10	Xp11.3	0.30	-0.15	0.58	0.44	0.45	1.307e-3	6.057e-3	(A) -2.07--0.23
SMG8	17q22	0.24	-0.21	0.60	0.58	0.45	4.108e-3	0.0152	(A) -2.07--0.23
SNRPD1	18q11.2	0.28	-0.17	0.63	0.52	0.45	3.823e-3	0.0143	(A) -2.07--0.23
TAF5L	1q42.13	0.26	-0.20	0.40	0.40	0.45	4.241e-5	3.790e-4	(A) -2.07--0.23
ZMYM2	13q12.11	0.17	-0.28	0.89	0.45	0.45	0.0170	0.0475	(A) -2.07--0.23
AAR2	20q11.23	0.43	-0.04	0.60	0.68	0.46	6.179e-3	0.0211	(A) -2.07--0.23
ATF7IP	12p13.1	0.43	-0.03	0.56	0.59	0.46	2.850e-3	0.0113	(A) -2.07--0.23
BRD2	6p21.32	0.23	-0.23	0.59	0.48	0.46	1.612e-3	7.169e-3	(A) -2.07--0.23
BTAF1	10q23.32	0.06	-0.40	0.55	0.50	0.46	1.116e-3	5.333e-3	(A) -2.07--0.23
C2ORF49	2q12.2	0.32	-0.15	0.58	0.58	0.46	2.793e-3	0.0111	(A) -2.07--0.23
DHX35	20q11.23-q12	0.51	0.04	0.55	0.65	0.46	3.729e-3	0.0140	(A) -2.07--0.23
HERC2	15q13.1	0.15	-0.32	0.51	0.48	0.46	5.896e-4	3.166e-3	(A) -2.07--0.23
HNRNPA3	2q31.2	0.24	-0.22	0.63	0.62	0.46	5.796e-3	0.0201	(A) -2.07--0.23
NRF1	7q32.2	0.48	0.02	0.44	0.70	0.46	3.566e-3	0.0136	(A) -2.07--0.23
RBM8A	1q21.1	0.23	-0.23	0.68	0.48	0.46	3.707e-3	0.0140	(A) -2.07--0.23
SNRPD2	19q13.2-q13.3	0.40	-0.05	0.62	0.40	0.46	1.279e-3	5.938e-3	(A) -2.07--0.23
TAF6	7q22.1	0.33	-0.13	0.47	0.41	0.46	1.313e-4	9.351e-4	(A) -2.07--0.23
TRMT2A	22q11.21	-0.01	-0.47	0.73	0.74	0.46	0.0172	0.0480	(A) -2.07--0.23
AHSA1	14q24.3	0.25	-0.22	0.62	0.64	0.47	5.269e-3	0.0187	(A) -2.07--0.23
ATP6V0A2	12q24.31	-0.17	-0.64	0.68	0.83	0.47	0.0177	0.0490	(A) -2.07--0.23
CEP76	18p11.21	0.15	-0.32	0.55	0.73	0.47	8.268e-3	0.0266	(A) -2.07--0.23
DDX42	17q23.3	0.19	-0.29	0.79	0.46	0.47	6.498e-3	0.0220	(A) -2.07--0.23
EDC4	16q22.1	0.25	-0.23	0.60	0.72	0.47	6.971e-3	0.0233	(A) -2.07--0.23
EIF4A3	17q25.3	0.37	-0.10	0.46	0.40	0.47	8.103e-5	6.272e-4	(A) -2.07--0.23
NARS1	18q21.31	0.28	-0.18	0.90	0.51	0.47	0.0166	0.0466	(A) -2.07--0.23
PPP4R3B	2p16.1	0.26	-0.21	0.80	0.63	0.47	0.0148	0.0427	(A) -2.07--0.23
RBM14-RBM4	11q13.2	0.31	-0.15	0.37	0.53	0.47	1.989e-4	1.318e-3	(A) -2.07--0.23
RBM22	5q33.1	0.35	-0.12	0.44	0.43	0.47	7.445e-5	5.895e-4	(A) -2.07--0.23
RBM6	3p21.31	0.36	-0.11	0.61	0.40	0.47	7.624e-4	3.882e-3	(A) -2.07--0.23
RSBN1	1p13.2	0.20	-0.27	0.77	0.56	0.47	9.199e-3	0.0290	(A) -2.07--0.23
RUVBL1	3q21.3	0.25	-0.22	0.61	0.65	0.47	5.322e-3	0.0188	(A) -2.07--0.23
TADA3	3p25.3	0.34	-0.13	0.67	0.41	0.47	1.936e-3	8.339e-3	(A) -2.07--0.23
ZMYND11	10p15.3	0.40	-0.08	0.86	0.57	0.47	0.0143	0.0414	(A) -2.07--0.23
AGO2	8q24.3	0.48	0.00	0.65	0.48	0.48	2.032e-3	8.677e-3	(A) -2.07--0.23
API5	11p12	0.33	-0.15	0.55	0.51	0.48	7.863e-4	3.974e-3	(A) -2.07--0.23
DDX5	17q23.3	0.33	-0.15	0.68	0.73	0.48	0.0105	0.0322	(A) -2.07--0.23
EMSY	11q13.5	0.37	-0.11	0.68	0.63	0.48	6.284e-3	0.0214	(A) -2.07--0.23
GON4L	1q22	0.36	-0.12	0.62	0.57	0.48	2.857e-3	0.0113	(A) -2.07--0.23
IWS1	2q14.3	0.33	-0.15	0.67	0.52	0.48	2.839e-3	0.0113	(A) -2.07--0.23
KHDC4	1q22	0.23	-0.25	0.72	0.49	0.48	3.624e-3	0.0137	(A) -2.07--0.23
LARP1	5q33.2	0.25	-0.22	0.49	0.55	0.48	6.731e-4	3.514e-3	(A) -2.07--0.23
RBM27	5q32	0.26	-0.23	0.43	0.61	0.48	7.968e-4	4.017e-3	(A) -2.07--0.23
RBM42	19q13.12	0.17	-0.31	0.78	0.49	0.48	6.623e-3	0.0224	(A) -2.07--0.23
RSBN1L	7q11.23	0.09	-0.39	0.60	0.67	0.48	4.992e-3	0.0178	(A) -2.07--0.23
TAF6L	11q12.3	0.14	-0.33	0.69	0.69	0.48	9.144e-3	0.0289	(A) -2.07--0.23
TSEN34	19q13.42	0.09	-0.39	0.87	0.56	0.48	0.0138	0.0403	(A) -2.07--0.23
USP24	1p32.3	0.08	-0.41	0.60	0.50	0.48	1.177e-3	5.569e-3	(A) -2.07--0.23
ZNF622	5p15.1	0.34	-0.14	0.80	0.72	0.48	0.0155	0.0443	(A) -2.07--0.23
ABCF1	6p21.33	0.32	-0.17	0.65	0.38	0.49	7.743e-4	3.922e-3	(A) -2.07--0.23
ARIH2	3p21.31	0.27	-0.23	0.64	0.47	0.49	1.242e-3	5.802e-3	(A) -2.07--0.23
ATR	3q23	-0.00	-0.49	0.72	0.70	0.49	9.342e-3	0.0294	(A) -2.07--0.23
CPSF3	2p25.1	0.30	-0.18	0.53	0.43	0.49	2.339e-4	1.502e-3	(A) -2.07--0.23
FAM32A	19p13.11	0.31	-0.17	0.84	0.61	0.49	0.0131	0.0386	(A) -2.07--0.23
SF3B6	2p23.3	0.33	-0.16	0.51	0.47	0.49	2.672e-4	1.668e-3	(A) -2.07--0.23
SNRPF	12q23.1	0.40	-0.09	0.59	0.62	0.49	2.362e-3	9.777e-3	(A) -2.07--0.23
TADA2B	4p16.1	0.37	-0.12	0.66	0.71	0.49	0.0101	0.0312	(A) -2.07--0.23
YJU2	19p13.3	0.21	-0.28	0.77	0.51	0.49	5.756e-3	0.0200	(A) -2.07--0.23
ARMC8	3q22.3	0.21	-0.29	0.44	0.48	0.50	9.316e-5	7.060e-4	(A) -2.07--0.23
BUD31	7q22.1	0.23	-0.27	0.64	0.66	0.50	3.648e-3	0.0138	(A) -2.07--0.23
CLP1	11q12.1	0.19	-0.31	0.62	0.53	0.50	1.237e-3	5.787e-3	(A) -2.07--0.23
DHX30	3p21.31	0.19	-0.30	0.78	0.55	0.50	6.131e-3	0.0210	(A) -2.07--0.23
DHX37	12q24.31	0.39	-0.10	0.60	0.58	0.50	1.709e-3	7.551e-3	(A) -2.07--0.23
ENY2	8q23.1	0.43	-0.07	0.67	0.63	0.50	4.063e-3	0.0151	(A) -2.07--0.23
ESS2	22q11.21	0.17	-0.33	0.76	0.49	0.50	5.173e-3	0.0184	(A) -2.07--0.23
PAPOLA	14q32.2	0.26	-0.24	0.63	0.60	0.50	2.744e-3	0.0110	(A) -2.07--0.23
PQBP1	Xp11.23	0.33	-0.17	0.74	0.63	0.50	5.876e-3	0.0203	(A) -2.07--0.23
PRPF4B	6p25.2	0.27	-0.22	0.72	0.44	0.50	2.191e-3	9.220e-3	(A) -2.07--0.23
RPL18A	19p13.11	0.37	-0.12	0.77	0.82	0.50	0.0176	0.0489	(A) -2.07--0.23
SART1	11q13.1	0.42	-0.08	0.54	0.47	0.50	2.665e-4	1.665e-3	(A) -2.07--0.23
SRCAP	16p11.2	0.29	-0.21	0.59	0.43	0.50	3.728e-4	2.173e-3	(A) -2.07--0.23
UBA2	19q13.11	0.24	-0.26	0.73	0.45	0.50	2.286e-3	9.495e-3	(A) -2.07--0.23
CDK11B	1p36.33	0.48	-0.03	0.58	0.41	0.51	2.319e-4	1.490e-3	(A) -2.07--0.23
GLE1	9q34.11	0.49	-0.02	0.46	0.43	0.51	4.247e-5	3.790e-4	(A) -2.07--0.23
GNB1L	22q11.21	-0.10	-0.61	0.83	0.77	0.51	0.0159	0.0452	(A) -2.07--0.23
GTF3C3	2q33.1	0.28	-0.23	0.49	0.48	0.51	1.259e-4	9.099e-4	(A) -2.07--0.23
HAUS3	4p16.3	0.32	-0.19	0.61	0.48	0.51	6.338e-4	3.352e-3	(A) -2.07--0.23
MAU2	19p13.11	0.09	-0.42	0.58	0.49	0.51	4.286e-4	2.441e-3	(A) -2.07--0.23
MTREX	5q11.2	0.38	-0.12	0.46	0.43	0.51	3.907e-5	3.564e-4	(A) -2.07--0.23
NKAP	Xq24	0.31	-0.20	0.87	0.75	0.51	0.0179	0.0494	(A) -2.07--0.23
PHF14	7p21.3	0.35	-0.17	0.57	0.56	0.51	7.449e-4	3.813e-3	(A) -2.07--0.23
PPP6R1	19q13.42	0.14	-0.38	0.58	0.66	0.51	2.105e-3	8.927e-3	(A) -2.07--0.23
RALY	20q11.22	0.50	-0.01	0.77	0.76	0.51	0.0117	0.0353	(A) -2.07--0.23
RBM14	11q13.2	0.35	-0.15	0.54	0.45	0.51	1.894e-4	1.266e-3	(A) -2.07--0.23
SENP6	6q14.1	0.34	-0.16	0.76	0.79	0.51	0.0131	0.0386	(A) -2.07--0.23
SNRNP70	19q13.33	0.20	-0.31	0.81	0.66	0.51	0.0101	0.0312	(A) -2.07--0.23
SNRPB2	20p12.1	0.38	-0.13	0.41	0.58	0.51	2.143e-4	1.393e-3	(A) -2.07--0.23
XAB2	19p13.2	0.27	-0.24	0.53	0.42	0.51	1.211e-4	8.773e-4	(A) -2.07--0.23
ZMYM4	1p34.3	0.04	-0.47	0.67	0.64	0.51	3.823e-3	0.0143	(A) -2.07--0.23
CELF1	11p11.2	0.32	-0.20	0.61	0.58	0.52	1.187e-3	5.596e-3	(A) -2.07--0.23
CEP85	1p36.11	0.23	-0.30	0.79	0.81	0.52	0.0126	0.0375	(A) -2.07--0.23
EML4	2p21	0.35	-0.17	0.84	0.75	0.52	0.0141	0.0411	(A) -2.07--0.23
FMC1-LUC7L2	7q34	0.21	-0.31	0.69	0.40	0.52	7.677e-4	3.901e-3	(A) -2.07--0.23
MED11	17p13.2	0.18	-0.35	0.79	0.79	0.52	0.0123	0.0368	(A) -2.07--0.23
MED25	19q13.33	0.40	-0.12	0.43	0.49	0.52	4.669e-5	4.069e-4	(A) -2.07--0.23
NAA15	4q31.1	0.08	-0.44	0.72	0.91	0.52	0.0166	0.0465	(A) -2.07--0.23
NSL1	1q32.3	0.32	-0.20	0.91	0.68	0.52	0.0148	0.0425	(A) -2.07--0.23
PPIE	1p34.2	0.05	-0.47	0.69	0.69	0.52	4.595e-3	0.0167	(A) -2.07--0.23
PPP4R3A	14q32.12	0.06	-0.46	0.62	0.49	0.52	6.321e-4	3.348e-3	(A) -2.07--0.23
PRPF18	10p13	0.04	-0.48	0.75	0.72	0.52	7.758e-3	0.0253	(A) -2.07--0.23
RB1CC1	8q11.23	0.22	-0.30	0.78	0.69	0.52	8.524e-3	0.0273	(A) -2.07--0.23
SAFB2	19p13.3	0.29	-0.23	0.73	0.53	0.52	2.262e-3	9.418e-3	(A) -2.07--0.23
ZC3H13	13q14.13	0.28	-0.24	0.81	0.47	0.52	3.522e-3	0.0134	(A) -2.07--0.23
CLASP1	2q14.2-q14.3	0.29	-0.24	0.63	0.59	0.53	1.110e-3	5.308e-3	(A) -2.07--0.23
GPATCH8	17q21.31	0.27	-0.26	0.68	0.62	0.53	2.561e-3	0.0104	(A) -2.07--0.23
GTF3C2	2p23.3	0.33	-0.20	0.34	0.52	0.53	1.628e-5	1.798e-4	(A) -2.07--0.23
HDAC1	1p35.2-p35.1	0.23	-0.30	0.59	0.42	0.53	1.695e-4	1.156e-3	(A) -2.07--0.23
NSMCE3	15q13.1	0.23	-0.31	0.77	0.72	0.53	7.043e-3	0.0234	(A) -2.07--0.23
SRRM2	16p13.3	0.25	-0.29	0.52	0.38	0.53	3.381e-5	3.180e-4	(A) -2.07--0.23
TAF5	10q24.33	0.36	-0.17	0.56	0.37	0.53	7.336e-5	5.828e-4	(A) -2.07--0.23
VPS72	1q21.3	0.24	-0.29	0.62	0.70	0.53	2.828e-3	0.0113	(A) -2.07--0.23
CUL1	7q36.1	0.14	-0.40	0.56	0.39	0.54	6.972e-5	5.592e-4	(A) -2.07--0.23
ABCF2-H2BE1	7q36.1	0.20	-0.34	0.85	0.56	0.54	4.878e-3	0.0175	(A) -2.07--0.23
ANKRD27	19q13.11	0.30	-0.24	0.84	0.63	0.54	6.794e-3	0.0228	(A) -2.07--0.23
BRD8	5q31.2	0.38	-0.16	0.62	0.48	0.54	3.998e-4	2.302e-3	(A) -2.07--0.23
DHX40	17q23.1	0.32	-0.22	0.94	0.58	0.54	9.573e-3	0.0300	(A) -2.07--0.23
DKC1	Xq28	0.39	-0.15	0.76	0.50	0.54	2.191e-3	9.220e-3	(A) -2.07--0.23
ING3	7q31.31	0.29	-0.24	0.73	0.58	0.54	2.474e-3	0.0101	(A) -2.07--0.23
MALT1	18q21.32	0.43	-0.11	0.82	0.85	0.54	0.0151	0.0434	(A) -2.07--0.23
MED17	11q21	0.32	-0.22	0.51	0.30	0.54	7.892e-6	1.039e-4	(A) -2.07--0.23
MPHOSPH6	16q23.3	0.13	-0.40	0.51	0.57	0.54	2.802e-4	1.726e-3	(A) -2.07--0.23
PAF1	19q13.2	0.40	-0.13	0.44	0.45	0.54	1.741e-5	1.888e-4	(A) -2.07--0.23
POLR2H	3q27.1	0.25	-0.29	0.61	0.56	0.54	6.137e-4	3.270e-3	(A) -2.07--0.23
PRPF6	20q13.33	0.31	-0.23	0.62	0.42	0.54	2.071e-4	1.357e-3	(A) -2.07--0.23
PUF60	8q24.3	0.57	0.03	0.65	0.50	0.54	6.620e-4	3.478e-3	(A) -2.07--0.23
RAMAC	15q25.2	0.42	-0.12	0.62	0.99	0.54	0.0134	0.0393	(A) -2.07--0.23
RPL32	3p25.2	0.36	-0.18	0.74	0.78	0.54	7.701e-3	0.0252	(A) -2.07--0.23
RPL5	1p22.1	0.34	-0.20	0.49	0.58	0.54	2.319e-4	1.490e-3	(A) -2.07--0.23
SNRNP200	2q11.2	0.31	-0.23	0.45	0.38	0.54	5.463e-6	7.957e-5	(A) -2.07--0.23
VARS1	6p21.33	0.18	-0.35	0.68	0.61	0.54	2.037e-3	8.690e-3	(A) -2.07--0.23
XPO1	2p15	0.22	-0.33	0.55	0.46	0.54	1.003e-4	7.504e-4	(A) -2.07--0.23
ARID4B	1q42.3	0.27	-0.28	0.53	0.66	0.55	6.230e-4	3.309e-3	(A) -2.07--0.23
BRMS1	11q13.2	0.39	-0.16	0.77	0.72	0.55	5.523e-3	0.0193	(A) -2.07--0.23
CEP350	1q25.2	0.27	-0.28	0.38	0.49	0.55	1.007e-5	1.248e-4	(A) -2.07--0.23
EP300	22q13.2	0.25	-0.30	0.53	0.42	0.55	4.137e-5	3.738e-4	(A) -2.07--0.23
EP400	12q24.33	0.33	-0.22	0.47	0.39	0.55	7.282e-6	9.811e-5	(A) -2.07--0.23
EXOSC3	9p13.2	0.29	-0.26	0.58	0.45	0.55	1.035e-4	7.679e-4	(A) -2.07--0.23
HSPBP1	19q13.42	0.33	-0.23	0.72	0.71	0.55	3.707e-3	0.0140	(A) -2.07--0.23
MED29	19q13.2	0.33	-0.22	0.58	0.54	0.55	2.808e-4	1.729e-3	(A) -2.07--0.23
RIPK2	8q21.3	0.15	-0.39	0.79	0.94	0.55	0.0165	0.0462	(A) -2.07--0.23
RNF169	11q13.4	0.44	-0.12	0.87	0.70	0.55	8.748e-3	0.0278	(A) -2.07--0.23
SMG5	1q22	0.38	-0.17	0.57	0.43	0.55	9.293e-5	7.048e-4	(A) -2.07--0.23
SNRPA1	15q26.3	0.49	-0.06	0.50	0.44	0.55	2.707e-5	2.678e-4	(A) -2.07--0.23
SUPT20H	13q13.3	0.46	-0.09	0.64	0.62	0.55	1.155e-3	5.477e-3	(A) -2.07--0.23
TRMT1L	1q25.3	0.09	-0.46	0.56	0.82	0.55	3.428e-3	0.0132	(A) -2.07--0.23
ZNF574	19q13.2	0.20	-0.35	0.92	0.67	0.55	0.0102	0.0314	(A) -2.07--0.23
CENPC	4q13.2	0.43	-0.13	0.78	0.79	0.56	7.139e-3	0.0237	(A) -2.07--0.23
AGAP3	7q36.1	-0.06	-0.63	0.73	0.88	0.56	8.142e-3	0.0263	(A) -2.07--0.23
AIMP2	7p22.1	0.22	-0.33	0.62	0.73	0.56	4.342e-3	0.0159	(A) -2.07--0.23
CDC40	6q21	0.12	-0.44	0.61	0.45	0.56	1.470e-4	1.021e-3	(A) -2.07--0.23
GEMIN5	5q33.2	0.31	-0.25	0.54	0.54	0.56	1.792e-4	1.211e-3	(A) -2.07--0.23
KAT6A	8p11.21	0.44	-0.12	0.88	0.82	0.56	0.0126	0.0374	(A) -2.07--0.23
KMT2A	11q23.3	0.31	-0.25	0.69	0.81	0.56	4.848e-3	0.0174	(A) -2.07--0.23
NSUN5	7q11.23	0.16	-0.39	0.55	0.54	0.56	1.853e-4	1.242e-3	(A) -2.07--0.23
NUP42	7p15.3	0.46	-0.10	0.49	0.47	0.56	2.950e-5	2.865e-4	(A) -2.07--0.23
PRRC2A	6p21.33	0.21	-0.35	0.53	0.52	0.56	9.160e-5	6.964e-4	(A) -2.07--0.23
RBM33	7q36.3	0.35	-0.21	0.42	0.40	0.56	1.954e-6	3.639e-5	(A) -2.07--0.23
SF3B1	2q33.1	0.30	-0.26	0.39	0.39	0.56	5.84e-7	1.477e-5	(A) -2.07--0.23
SMARCE1	17q21.2	0.30	-0.26	0.56	0.53	0.56	2.031e-4	1.339e-3	(A) -2.07--0.23
SMCR8	17p11.2	0.25	-0.32	0.77	0.70	0.56	3.964e-3	0.0148	(A) -2.07--0.23
SRSF6	20q13.11	0.24	-0.32	0.66	0.60	0.56	1.062e-3	5.101e-3	(A) -2.07--0.23
UHRF2	9p24.1	0.31	-0.26	0.80	0.73	0.56	5.803e-3	0.0201	(A) -2.07--0.23
HTATSF1	Xq26.3	0.08	-0.49	1.02	0.64	0.57	0.0118	0.0355	(A) -2.07--0.23
AAAS	12q13.13	0.35	-0.21	0.52	0.63	0.57	3.196e-4	1.922e-3	(A) -2.07--0.23
BRD4	19p13.12	0.42	-0.15	0.65	0.39	0.57	1.374e-4	9.656e-4	(A) -2.07--0.23
CENPB	20p13	0.17	-0.40	0.92	0.62	0.57	6.588e-3	0.0223	(A) -2.07--0.23
EMC1	1p36.13	0.25	-0.32	0.76	0.72	0.57	3.808e-3	0.0143	(A) -2.07--0.23
GPKOW	Xp11.23	0.40	-0.16	0.72	0.51	0.57	8.639e-4	4.309e-3	(A) -2.07--0.23
INO80	15q15.1	0.35	-0.22	0.66	0.92	0.57	7.110e-3	0.0236	(A) -2.07--0.23
MBD2	18q21.2	0.34	-0.23	0.63	0.54	0.57	3.372e-4	2.007e-3	(A) -2.07--0.23
MORF4L1	15q25.1	0.38	-0.19	0.80	0.46	0.57	1.339e-3	6.160e-3	(A) -2.07--0.23
PAPOLG	2p16.1	0.26	-0.31	0.67	1.05	0.57	0.0149	0.0427	(A) -2.07--0.23
POLR3C	1q21.1	0.27	-0.31	0.68	0.37	0.57	1.937e-4	1.288e-3	(A) -2.07--0.23
RPL10A	6p21.31	0.30	-0.27	0.49	0.52	0.57	4.362e-5	3.863e-4	(A) -2.07--0.23
RXRB	6p21.32	0.20	-0.37	0.61	0.62	0.57	6.219e-4	3.305e-3	(A) -2.07--0.23
SAP130	2q14.3	0.24	-0.33	0.47	0.38	0.57	3.158e-6	5.308e-5	(A) -2.07--0.23
ZCCHC17	1p35.2	0.28	-0.29	0.79	0.93	0.57	0.0125	0.0374	(A) -2.07--0.23
APTX	9p21.1	-0.09	-0.67	1.04	0.74	0.58	0.0159	0.0451	(A) -2.07--0.23
EHMT2	6p21.33	0.37	-0.21	0.52	0.30	0.58	2.797e-6	4.817e-5	(A) -2.07--0.23
HAUS4	14q11.2	0.46	-0.12	0.79	0.46	0.58	1.042e-3	5.020e-3	(A) -2.07--0.23
IVNS1ABP	1q25.3	-0.24	-0.83	1.00	0.81	0.58	0.0149	0.0428	(A) -2.07--0.23
LSM14A	19q13.11	0.31	-0.28	0.84	0.52	0.58	2.178e-3	9.184e-3	(A) -2.07--0.23
NSMCE4A	10q26.13	0.42	-0.15	0.73	0.97	0.58	0.0113	0.0343	(A) -2.07--0.23
OGT	Xq13.1	0.36	-0.22	0.49	0.53	0.58	4.220e-5	3.783e-4	(A) -2.07--0.23
POU2F1	1q24.2	0.51	-0.07	0.67	0.54	0.58	4.874e-4	2.703e-3	(A) -2.07--0.23
RBBP6	16p12.1	0.32	-0.26	0.62	0.42	0.58	7.753e-5	6.066e-4	(A) -2.07--0.23
RBM25	14q24.2	0.23	-0.35	0.41	0.48	0.58	4.264e-6	6.576e-5	(A) -2.07--0.23
RPL7	8q21.11	0.32	-0.25	0.81	0.96	0.58	0.0136	0.0399	(A) -2.07--0.23
RPRD2	1q21.2	0.42	-0.16	0.70	0.75	0.58	2.971e-3	0.0117	(A) -2.07--0.23
SIN3A	15q24.2	0.28	-0.30	0.53	0.43	0.58	1.528e-5	1.711e-4	(A) -2.07--0.23
TFIP11	22q12.1	0.22	-0.36	0.47	0.55	0.58	4.019e-5	3.659e-4	(A) -2.07--0.23
UIMC1	5q35.2	0.23	-0.35	0.76	0.49	0.58	8.185e-4	4.118e-3	(A) -2.07--0.23
CYTH1	17q25.3	0.14	-0.45	0.80	0.69	0.59	3.221e-3	0.0125	(A) -2.07--0.23
GATAD2A	19p13.11	0.36	-0.23	0.59	0.49	0.59	8.257e-5	6.377e-4	(A) -2.07--0.23
GTF3C1	16p12.1	0.31	-0.27	0.48	0.55	0.59	4.184e-5	3.770e-4	(A) -2.07--0.23
LRIF1	1p13.3	0.46	-0.14	0.67	0.85	0.59	3.566e-3	0.0136	(A) -2.07--0.23
PATL1	11q12.1	0.22	-0.37	0.92	0.73	0.59	7.971e-3	0.0259	(A) -2.07--0.23
PDRG1	20q11.21	0.46	-0.13	0.85	0.74	0.59	5.590e-3	0.0195	(A) -2.07--0.23
RBM39	20q11.22	0.42	-0.18	0.41	0.42	0.59	5.53e-7	1.443e-5	(A) -2.07--0.23
SMG7	1q25.3	0.25	-0.33	0.62	0.59	0.59	3.869e-4	2.239e-3	(A) -2.07--0.23
SNU13	22q13.2	0.35	-0.23	0.75	0.64	0.59	1.719e-3	7.578e-3	(A) -2.07--0.23
TRIR	19p13.13	0.02	-0.56	0.91	0.77	0.59	8.762e-3	0.0278	(A) -2.07--0.23
C19ORF47	19q13.2	0.37	-0.23	0.95	0.69	0.60	6.878e-3	0.0230	(A) -2.07--0.23
CBX3	7p15.2	0.57	-0.03	0.69	0.79	0.60	2.247e-3	9.390e-3	(A) -2.07--0.23
EEF1G	11q12.3	0.29	-0.31	0.73	0.80	0.60	3.340e-3	0.0129	(A) -2.07--0.23
GTF3C5	9q34.13	0.40	-0.20	0.51	0.51	0.60	2.410e-5	2.434e-4	(A) -2.07--0.23
HAUS5	19q13.12	0.30	-0.31	0.63	0.62	0.60	3.834e-4	2.224e-3	(A) -2.07--0.23
HIRA	22q11.21	0.37	-0.22	0.54	0.53	0.60	4.749e-5	4.119e-4	(A) -2.07--0.23
MLLT1	19p13.3	0.13	-0.48	1.03	0.62	0.60	8.448e-3	0.0271	(A) -2.07--0.23
PARP12	7q34	0.26	-0.34	0.74	0.74	0.60	2.633e-3	0.0106	(A) -2.07--0.23
RPS8	1p34.1	0.41	-0.19	0.75	0.93	0.60	7.744e-3	0.0253	(A) -2.07--0.23
SAFB	19p13.3	0.34	-0.26	0.57	0.48	0.60	3.824e-5	3.508e-4	(A) -2.07--0.23
SCAMP3	1q22	0.02	-0.58	0.85	0.94	0.60	0.0116	0.0352	(A) -2.07--0.23
TIMM44	19p13.2	0.46	-0.14	1.09	0.73	0.60	0.0150	0.0431	(A) -2.07--0.23
ZFR	5p13.3	0.41	-0.19	0.60	0.47	0.60	5.701e-5	4.779e-4	(A) -2.07--0.23
AQR	15q14	0.32	-0.29	0.39	0.46	0.61	6.18e-7	1.527e-5	(A) -2.07--0.23
CSTF3	11p13	0.38	-0.23	0.60	0.61	0.61	2.447e-4	1.561e-3	(A) -2.07--0.23
GAR1	4q25	0.34	-0.27	0.86	0.82	0.61	6.339e-3	0.0216	(A) -2.07--0.23
NAA25	12q24.13	0.16	-0.45	0.60	0.72	0.61	6.140e-4	3.270e-3	(A) -2.07--0.23
PABPC1	8q22.3	0.33	-0.28	0.54	0.44	0.61	1.193e-5	1.417e-4	(A) -2.07--0.23
POGZ	1q21.3	0.33	-0.28	0.83	0.56	0.61	1.572e-3	7.019e-3	(A) -2.07--0.23
POLR1F	7p21.1	0.39	-0.22	0.74	0.68	0.61	1.473e-3	6.654e-3	(A) -2.07--0.23
SYMPK	19q13.32	0.19	-0.43	0.57	0.68	0.61	3.169e-4	1.915e-3	(A) -2.07--0.23
VIRMA	8q22.1	0.21	-0.40	0.47	0.44	0.61	2.230e-6	4.041e-5	(A) -2.07--0.23
DHX8	17q21.31	0.40	-0.22	0.53	0.46	0.62	7.911e-6	1.040e-4	(A) -2.07--0.23
EXOSC6	16q22.1	0.28	-0.34	0.43	0.51	0.62	3.791e-6	6.027e-5	(A) -2.07--0.23
GLRX3	10q26.3	0.26	-0.36	0.83	0.82	0.62	4.857e-3	0.0174	(A) -2.07--0.23
ILKAP	2q37.3	0.19	-0.43	0.68	0.68	0.62	6.641e-4	3.482e-3	(A) -2.07--0.23
JMJD6	17q25.1	0.14	-0.48	0.83	1.11	0.62	0.0162	0.0456	(A) -2.07--0.23
MED6	14q24.2	0.33	-0.30	0.50	0.52	0.62	1.292e-5	1.507e-4	(A) -2.07--0.23
NCOA3	20q13.12	0.42	-0.20	0.67	0.96	0.62	4.791e-3	0.0172	(A) -2.07--0.23
PCNP	3q12.3	0.24	-0.38	0.77	0.81	0.62	3.527e-3	0.0134	(A) -2.07--0.23
PLD3	19q13.2	0.23	-0.39	0.89	1.05	0.62	0.0150	0.0431	(A) -2.07--0.23
SCAF1	19q13.3-q13.4	0.20	-0.42	0.68	0.56	0.62	2.799e-4	1.725e-3	(A) -2.07--0.23
SFSWAP	12q24.33	0.40	-0.23	0.59	0.37	0.62	9.480e-6	1.190e-4	(A) -2.07--0.23
TGIF1	18p11.31	0.22	-0.40	1.05	0.68	0.62	8.655e-3	0.0276	(A) -2.07--0.23
TRMT1	19p13.13	0.04	-0.57	0.82	0.83	0.62	4.986e-3	0.0178	(A) -2.07--0.23
UBR2	6p21.1	0.31	-0.31	0.80	0.60	0.62	1.252e-3	5.830e-3	(A) -2.07--0.23
XPO6	16p12.1	0.10	-0.52	0.58	0.78	0.62	7.684e-4	3.902e-3	(A) -2.07--0.23
YWHAZ	8q22.3	0.26	-0.36	0.79	0.56	0.62	8.957e-4	4.440e-3	(A) -2.07--0.23
ZBTB14	18p11.31	0.36	-0.26	0.83	1.00	0.62	0.0108	0.0332	(A) -2.07--0.23
CPSF6	12q15	0.37	-0.27	0.52	0.48	0.63	6.799e-6	9.303e-5	(A) -2.07--0.23
CRNKL1	20p11.23	0.40	-0.23	0.57	0.54	0.63	4.370e-5	3.866e-4	(A) -2.07--0.23
CSNK1A1	5q32	0.26	-0.38	0.78	0.69	0.63	1.336e-3	6.148e-3	(A) -2.07--0.23
CTCF	16q22.1	0.40	-0.23	0.89	0.70	0.63	3.152e-3	0.0123	(A) -2.07--0.23
DNAJA1	9p21.1	0.28	-0.35	0.65	0.71	0.63	5.726e-4	3.090e-3	(A) -2.07--0.23
EXOSC1	10q24.1	0.47	-0.16	0.56	0.50	0.63	1.970e-5	2.069e-4	(A) -2.07--0.23
FOXP4	6p21.1	0.35	-0.28	1.11	0.82	0.63	0.0148	0.0426	(A) -2.07--0.23
ING5	2q37.3	0.31	-0.32	0.99	0.63	0.63	6.455e-3	0.0219	(A) -2.07--0.23
INTS13	12p11.23	0.28	-0.35	0.62	0.38	0.63	1.945e-5	2.056e-4	(A) -2.07--0.23
LIN9	1q42.12	0.23	-0.39	1.10	0.73	0.63	0.0117	0.0354	(A) -2.07--0.23
LRRC42	1p32.3	0.10	-0.52	0.94	0.85	0.63	8.346e-3	0.0268	(A) -2.07--0.23
PNN	14q21.1	0.32	-0.31	0.69	0.45	0.63	9.785e-5	7.352e-4	(A) -2.07--0.23
PRPF8	17p13.3	0.29	-0.33	0.46	0.42	0.63	7.44e-7	1.745e-5	(A) -2.07--0.23
REPIN1	7q36.1	0.13	-0.50	1.07	0.80	0.63	0.0124	0.0372	(A) -2.07--0.23
SMPD4	2q21.1	-0.08	-0.71	0.91	1.08	0.63	0.0176	0.0489	(A) -2.07--0.23
USP10	16q24.1	0.24	-0.40	0.76	0.82	0.63	2.739e-3	0.0110	(A) -2.07--0.23
WAPL	10q23.2	0.31	-0.31	0.63	0.44	0.63	4.444e-5	3.911e-4	(A) -2.07--0.23
ZFC3H1	12q21.1	0.31	-0.32	0.69	0.66	0.63	5.899e-4	3.166e-3	(A) -2.07--0.23
BICRAL	6p21.1	0.36	-0.28	0.87	0.87	0.64	7.957e-3	0.0259	(A) -2.07--0.23
CFAP20	16q21	0.32	-0.32	0.76	0.67	0.64	1.017e-3	4.922e-3	(A) -2.07--0.23
EXOSC7	3p21.31	0.38	-0.25	0.60	0.62	0.64	1.468e-4	1.020e-3	(A) -2.07--0.23
EXOSC9	4q27	0.34	-0.30	0.56	0.63	0.64	8.967e-5	6.841e-4	(A) -2.07--0.23
INTS3	1q21.3	0.30	-0.34	0.36	0.38	0.64	7.22e-9	7.60e-7	(A) -2.07--0.23
MTA1	14q32.33	0.30	-0.33	0.96	0.66	0.64	4.089e-3	0.0151	(A) -2.07--0.23
NELFCD	20q13.32	0.23	-0.41	0.63	0.45	0.64	3.329e-5	3.143e-4	(A) -2.07--0.23
PNPT1	2p16.1	0.38	-0.27	1.10	0.95	0.64	0.0180	0.0497	(A) -2.07--0.23
RAB12	18p11.22	0.14	-0.50	1.00	1.03	0.64	0.0165	0.0463	(A) -2.07--0.23
RBBP8NL	20q13.33	0.44	-0.20	0.65	0.85	0.64	1.655e-3	7.353e-3	(A) -2.07--0.23
SENP1	12q13.11	0.47	-0.17	0.52	0.69	0.64	1.264e-4	9.099e-4	(A) -2.07--0.23
TIMM8A	Xq22.1	0.38	-0.26	1.08	0.98	0.64	0.0180	0.0496	(A) -2.07--0.23
BUD23	7q11.23	0.09	-0.56	0.75	0.76	0.65	1.377e-3	6.303e-3	(A) -2.07--0.23
C12ORF43	12q24.31	0.32	-0.34	0.75	0.63	0.65	5.125e-4	2.814e-3	(A) -2.07--0.23
DDX20	1p13.2	0.35	-0.30	0.63	0.50	0.65	4.486e-5	3.941e-4	(A) -2.07--0.23
DGCR8	22q11.21	0.43	-0.23	0.55	0.55	0.65	1.955e-5	2.057e-4	(A) -2.07--0.23
EMC4	15q14	-0.08	-0.72	0.82	1.19	0.65	0.0170	0.0475	(A) -2.07--0.23
HLTF	3q24	0.32	-0.33	0.81	0.95	0.65	5.494e-3	0.0193	(A) -2.07--0.23
IPO7	11p15.4	0.21	-0.44	0.78	0.71	0.65	1.146e-3	5.450e-3	(A) -2.07--0.23
NCOA2	8q13.3	0.28	-0.38	1.05	0.57	0.65	4.215e-3	0.0155	(A) -2.07--0.23
NSUN2	5p15.31	0.03	-0.62	0.74	0.72	0.65	9.830e-4	4.801e-3	(A) -2.07--0.23
PRPF3	1q21.2	0.33	-0.32	0.76	0.59	0.65	4.739e-4	2.637e-3	(A) -2.07--0.23
RBPJ	4p15.2	0.42	-0.22	0.64	0.50	0.65	4.746e-5	4.119e-4	(A) -2.07--0.23
TGS1	8q12.1	0.32	-0.33	0.74	0.50	0.65	2.117e-4	1.380e-3	(A) -2.07--0.23
THOC5	22q12.2	0.43	-0.22	0.57	0.45	0.65	8.473e-6	1.096e-4	(A) -2.07--0.23
YBX1	1p34.2	0.14	-0.51	0.89	0.87	0.65	5.626e-3	0.0196	(A) -2.07--0.23
ZHX2	8q24.13	0.19	-0.46	1.15	0.62	0.65	8.944e-3	0.0284	(A) -2.07--0.23
KAT2A	17q21.2	0.37	-0.29	0.58	0.60	0.66	5.342e-5	4.549e-4	(A) -2.07--0.23
M6PR	12p13.31	-0.07	-0.73	0.89	1.15	0.66	0.0147	0.0424	(A) -2.07--0.23
PARP2	14q11.2	0.18	-0.48	0.92	0.88	0.66	5.676e-3	0.0197	(A) -2.07--0.23
RNMT	18p11.21	0.55	-0.11	0.69	0.73	0.66	5.793e-4	3.118e-3	(A) -2.07--0.23
TBP	6q27	0.34	-0.33	0.82	0.81	0.66	2.277e-3	9.465e-3	(A) -2.07--0.23
TCEA1	8q11.23	0.37	-0.29	0.89	0.50	0.66	8.537e-4	4.260e-3	(A) -2.07--0.23
TERF2IP	16q23.1	0.00	-0.65	1.00	0.63	0.66	3.631e-3	0.0138	(A) -2.07--0.23
TIA1	2p13.3	0.26	-0.41	0.90	0.75	0.66	2.837e-3	0.0113	(A) -2.07--0.23
USP13	3q26.33	0.03	-0.63	0.92	0.98	0.66	8.202e-3	0.0265	(A) -2.07--0.23
YME1L1	10p12.1	0.16	-0.50	0.87	0.86	0.66	4.070e-3	0.0151	(A) -2.07--0.23
ANP32B	9q22.33	0.39	-0.28	0.74	0.70	0.67	5.660e-4	3.058e-3	(A) -2.07--0.23
ARHGEF1	19q13.2	0.37	-0.30	0.77	0.54	0.67	2.594e-4	1.628e-3	(A) -2.07--0.23
CDK2AP1	12q24.31	0.41	-0.26	0.91	0.75	0.67	2.752e-3	0.0110	(A) -2.07--0.23
CEP192	18p11.21	0.52	-0.15	0.53	0.59	0.67	1.809e-5	1.951e-4	(A) -2.07--0.23
DHPS	19p13.13	0.03	-0.64	0.94	0.91	0.67	6.463e-3	0.0219	(A) -2.07--0.23
DIMT1	5q12.1	0.42	-0.25	0.83	0.98	0.67	5.237e-3	0.0186	(A) -2.07--0.23
GTF3C4	9q34.13	0.38	-0.28	0.51	0.58	0.67	1.161e-5	1.392e-4	(A) -2.07--0.23
MAGOHB	12p13.2	0.26	-0.41	0.79	0.55	0.67	3.671e-4	2.149e-3	(A) -2.07--0.23
MED24	17q21.1	0.09	-0.58	0.52	0.75	0.67	1.658e-4	1.134e-3	(A) -2.07--0.23
RBM19	12q24.13-q24.21	0.42	-0.25	0.78	0.72	0.67	9.493e-4	4.672e-3	(A) -2.07--0.23
RBMX2	Xq26.1	0.13	-0.54	1.05	0.71	0.67	5.473e-3	0.0192	(A) -2.07--0.23
RLF	1p34.2	0.31	-0.36	0.77	1.00	0.67	4.745e-3	0.0171	(A) -2.07--0.23
RPL13	16q24.3	0.55	-0.12	1.09	1.02	0.67	0.0158	0.0449	(A) -2.07--0.23
RPP25	15q24.2	0.05	-0.62	1.04	0.98	0.67	0.0125	0.0372	(A) -2.07--0.23
SNIP1	1p34.3	0.42	-0.25	0.86	0.65	0.67	1.241e-3	5.801e-3	(A) -2.07--0.23
STAG1	3q22.3	0.40	-0.27	0.71	0.48	0.67	7.593e-5	5.987e-4	(A) -2.07--0.23
TDP1	14q32.11	0.22	-0.45	0.77	0.58	0.67	2.946e-4	1.805e-3	(A) -2.07--0.23
TERF2	16q22.1	0.15	-0.52	0.84	0.66	0.67	1.095e-3	5.246e-3	(A) -2.07--0.23
TRUB2	9q34.11	0.23	-0.44	1.20	0.81	0.67	0.0167	0.0468	(A) -2.07--0.23
CCNL2	1p36.33	0.55	-0.13	0.87	0.61	0.68	8.678e-4	4.324e-3	(A) -2.07--0.23
ELF3	1q32.1	0.31	-0.38	1.28	0.74	0.68	0.0148	0.0427	(A) -2.07--0.23
LENG1	19q13.42	0.18	-0.50	0.89	0.95	0.68	5.144e-3	0.0183	(A) -2.07--0.23
MED13	17q23.2	0.15	-0.53	0.74	0.71	0.68	5.171e-4	2.834e-3	(A) -2.07--0.23
MED14	Xp11.4	0.22	-0.45	0.43	0.35	0.68	1.03e-8	9.18e-7	(A) -2.07--0.23
MED28	4p15.32	0.25	-0.42	0.67	0.82	0.68	8.715e-4	4.337e-3	(A) -2.07--0.23
NDC1	1p32.3	-0.02	-0.70	0.87	1.11	0.68	9.753e-3	0.0305	(A) -2.07--0.23
NIPBL	5p13.2	0.20	-0.48	0.70	0.44	0.68	4.163e-5	3.755e-4	(A) -2.07--0.23
NUP107	12q15	0.45	-0.23	0.38	0.39	0.68	4.50e-9	5.27e-7	(A) -2.07--0.23
RAD21	8q24.11	0.53	-0.14	0.51	0.45	0.68	9.79e-7	2.156e-5	(A) -2.07--0.23
TPR	1q31.1	0.52	-0.16	0.61	0.35	0.68	3.024e-6	5.149e-5	(A) -2.07--0.23
TRIM24	7q33-q34	0.22	-0.45	0.96	0.54	0.68	1.566e-3	7.000e-3	(A) -2.07--0.23
U2AF1	21q22.3	0.35	-0.33	0.61	0.88	0.68	8.904e-4	4.420e-3	(A) -2.07--0.23
ZNF318	6p21.1	0.49	-0.19	0.77	0.43	0.68	1.014e-4	7.564e-4	(A) -2.07--0.23
C11ORF98	11q12.3	0.46	-0.23	1.04	0.94	0.69	8.990e-3	0.0285	(A) -2.07--0.23
EGLN1	1q42.2	0.37	-0.32	0.94	0.99	0.69	6.895e-3	0.0231	(A) -2.07--0.23
EIF3K	19q13.2	0.19	-0.49	0.72	0.74	0.69	5.192e-4	2.840e-3	(A) -2.07--0.23
IRF2BP1	19q13.32	0.19	-0.50	0.97	0.53	0.69	1.326e-3	6.115e-3	(A) -2.07--0.23
KDM1B	6p22.3	0.35	-0.34	1.12	0.69	0.69	5.803e-3	0.0201	(A) -2.07--0.23
LTV1	6q24.2	0.11	-0.58	1.16	0.90	0.69	0.0124	0.0371	(A) -2.07--0.23
MRPS5	2q11.1	0.03	-0.67	1.10	1.10	0.69	0.0166	0.0466	(A) -2.07--0.23
NAA40	11q13.1	-0.18	-0.86	1.06	1.10	0.69	0.0155	0.0443	(A) -2.07--0.23
RBM15	1p13.3	0.42	-0.27	0.58	0.33	0.69	8.02e-7	1.842e-5	(A) -2.07--0.23
RPP25L	9p13.3	0.26	-0.43	0.88	1.02	0.69	6.828e-3	0.0229	(A) -2.07--0.23
ZBTB33	Xq24	0.49	-0.20	0.65	0.69	0.69	1.537e-4	1.060e-3	(A) -2.07--0.23
KAT7	17q21.33	0.25	-0.45	0.82	0.70	0.70	6.702e-4	3.504e-3	(A) -2.07--0.23
MED27	9q34.13	0.32	-0.38	0.47	0.61	0.70	5.418e-6	7.916e-5	(A) -2.07--0.23
MED8	1p34.2	0.38	-0.32	0.64	0.41	0.70	6.390e-6	8.880e-5	(A) -2.07--0.23
MRGBP	20q13.33	0.23	-0.47	1.02	0.58	0.70	2.066e-3	8.795e-3	(A) -2.07--0.23
NOL9	1p36.31	0.49	-0.21	0.62	0.57	0.70	2.038e-5	2.129e-4	(A) -2.07--0.23
PAXBP1	21q22.11	0.31	-0.39	0.59	0.59	0.70	2.278e-5	2.330e-4	(A) -2.07--0.23
PSMG2	18p11.21	0.06	-0.64	0.91	1.11	0.70	8.990e-3	0.0285	(A) -2.07--0.23
RPL13A	19q13.33	0.34	-0.36	0.85	0.86	0.70	2.252e-3	9.395e-3	(A) -2.07--0.23
STEEP1	Xq24	0.36	-0.34	0.79	0.64	0.70	3.447e-4	2.038e-3	(A) -2.07--0.23
TAF8	6p21.1	0.48	-0.22	0.65	0.64	0.70	1.357e-4	9.603e-4	(A) -2.07--0.23
TFB1M	6q25.3	0.15	-0.55	1.01	1.22	0.70	0.0167	0.0469	(A) -2.07--0.23
THOC6	16p13.3	0.45	-0.25	0.52	0.49	0.70	1.050e-6	2.269e-5	(A) -2.07--0.23
BRD1	22q13.33	0.12	-0.59	0.86	0.62	0.71	5.380e-4	2.927e-3	(A) -2.07--0.23
CLNS1A	11q14.1	0.23	-0.49	1.17	0.61	0.71	4.840e-3	0.0174	(A) -2.07--0.23
DROSHA	5p13.3	0.32	-0.38	0.94	0.61	0.71	1.801e-3	7.870e-3	(A) -2.07--0.23
IPO8	12p11.21	-0.19	-0.91	0.88	0.71	0.71	1.004e-3	4.878e-3	(A) -2.07--0.23
MED16	19p13.3	0.12	-0.59	0.67	0.62	0.71	6.976e-5	5.592e-4	(A) -2.07--0.23
MGME1	20p11.23	0.32	-0.39	0.95	0.83	0.71	2.996e-3	0.0118	(A) -2.07--0.23
MORF4L2	Xq22.2	0.23	-0.48	0.94	1.09	0.71	8.337e-3	0.0268	(A) -2.07--0.23
PDS5B	13q13.1	0.27	-0.44	0.93	0.50	0.71	5.704e-4	3.080e-3	(A) -2.07--0.23
PRR14L	22q12.2	0.12	-0.59	1.06	0.81	0.71	4.558e-3	0.0166	(A) -2.07--0.23
SBNO1	12q24.31	0.35	-0.36	0.79	0.52	0.71	1.399e-4	9.804e-4	(A) -2.07--0.23
SRSF8	11q21	0.41	-0.30	0.66	0.70	0.71	1.478e-4	1.025e-3	(A) -2.07--0.23
TP53BP2	1q41	0.55	-0.16	0.92	0.82	0.71	2.248e-3	9.390e-3	(A) -2.07--0.23
TRABD	22q13.33	0.09	-0.61	0.90	0.87	0.71	2.791e-3	0.0111	(A) -2.07--0.23
TRMT10C	3q12.3	0.33	-0.38	0.94	0.97	0.71	5.495e-3	0.0193	(A) -2.07--0.23
WDR18	19p13.3	0.43	-0.27	0.57	0.41	0.71	1.086e-6	2.317e-5	(A) -2.07--0.23
WDR83	19p13.13	0.37	-0.35	0.77	0.56	0.71	1.301e-4	9.304e-4	(A) -2.07--0.23
WRNIP1	6p25.2	0.30	-0.41	1.11	0.53	0.71	2.625e-3	0.0106	(A) -2.07--0.23
YARS2	12p11.21	0.19	-0.52	1.11	0.84	0.71	6.709e-3	0.0226	(A) -2.07--0.23
ZNF618	9q32	0.55	-0.16	0.69	0.68	0.71	1.592e-4	1.095e-3	(A) -2.07--0.23
AFF4	5q31.1	0.27	-0.45	0.59	0.68	0.72	4.593e-5	4.013e-4	(A) -2.07--0.23
MED12	Xq13.1	0.26	-0.46	0.49	0.44	0.72	1.30e-7	5.391e-6	(A) -2.07--0.23
NTHL1	16p13.3	0.41	-0.31	1.03	0.90	0.72	5.324e-3	0.0188	(A) -2.07--0.23
NUP93	16q13	0.39	-0.32	0.49	0.40	0.72	6.49e-8	3.441e-6	(A) -2.07--0.23
PCGF6	10q24.33	0.41	-0.31	0.77	0.95	0.72	2.229e-3	9.332e-3	(A) -2.07--0.23
PHF6	Xq26.2	0.02	-0.69	1.22	1.01	0.72	0.0156	0.0445	(A) -2.07--0.23
POLDIP3	22q13.2	0.41	-0.31	0.87	0.87	0.72	4.879e-3	0.0175	(A) -2.07--0.23
RELB	19q13.32	0.37	-0.35	1.33	0.72	0.72	0.0127	0.0377	(A) -2.07--0.23
RFX5	1q21.3	0.24	-0.48	1.09	0.55	0.72	2.222e-3	9.322e-3	(A) -2.07--0.23
RSRC2	12q24.31	0.52	-0.20	0.68	0.69	0.72	1.173e-4	8.544e-4	(A) -2.07--0.23
SAP30BP	17q25.1	0.49	-0.23	0.56	0.58	0.72	7.346e-6	9.848e-5	(A) -2.07--0.23
SCRIB	8q24.3	0.33	-0.40	0.94	0.80	0.72	2.032e-3	8.677e-3	(A) -2.07--0.23
TELO2	16p13.3	0.25	-0.47	0.62	0.79	0.72	1.924e-4	1.281e-3	(A) -2.07--0.23
TMX3	18q22.1	-0.01	-0.73	1.11	0.94	0.72	8.685e-3	0.0277	(A) -2.07--0.23
UBE2O	17q25.1	0.31	-0.41	0.85	0.57	0.72	3.226e-4	1.932e-3	(A) -2.07--0.23
ZNF800	7q31.33	0.17	-0.55	1.15	1.00	0.72	0.0118	0.0356	(A) -2.07--0.23
ATAD1	10q23.31	-0.07	-0.80	0.89	1.05	0.73	5.929e-3	0.0204	(A) -2.07--0.23
GNL3L	Xp11.22	0.33	-0.40	0.78	0.76	0.73	4.595e-4	2.570e-3	(A) -2.07--0.23
NEPRO	3q13.2	0.34	-0.39	0.62	0.53	0.73	6.968e-6	9.494e-5	(A) -2.07--0.23
ORC3	6q15	0.25	-0.48	0.67	0.54	0.73	1.925e-5	2.041e-4	(A) -2.07--0.23
POM121C	7q11.23	0.31	-0.43	0.49	0.65	0.73	6.108e-6	8.570e-5	(A) -2.07--0.23
PRRC2C	1q24.3	0.32	-0.40	0.57	0.38	0.73	4.12e-7	1.156e-5	(A) -2.07--0.23
SLC12A7	5p15.33	-0.41	-1.14	1.29	0.99	0.73	0.0164	0.0462	(A) -2.07--0.23
TIMM23	10q11.22	0.41	-0.32	0.86	1.11	0.73	5.838e-3	0.0202	(A) -2.07--0.23
USP22	17p11.2	0.05	-0.68	0.79	0.65	0.73	2.565e-4	1.616e-3	(A) -2.07--0.23
XRN1	3q23	0.36	-0.37	0.52	0.46	0.73	3.37e-7	1.011e-5	(A) -2.07--0.23
CMTR1	6p21.2	0.30	-0.45	0.73	0.60	0.74	6.109e-5	5.047e-4	(A) -2.07--0.23
CYRIB	8q24.21	0.44	-0.30	0.77	0.81	0.74	5.232e-4	2.856e-3	(A) -2.07--0.23
DNAJC2	7q22.1	0.28	-0.46	0.95	0.67	0.74	9.944e-4	4.840e-3	(A) -2.07--0.23
GMPS	3q25.31	0.38	-0.36	0.82	0.71	0.74	3.824e-4	2.219e-3	(A) -2.07--0.23
INTS14	15q22.31	0.34	-0.40	0.71	0.63	0.74	6.861e-5	5.518e-4	(A) -2.07--0.23
KLHDC3	6p21.1	0.47	-0.27	0.83	0.71	0.74	5.893e-4	3.166e-3	(A) -2.07--0.23
MED19	11q12.1	0.41	-0.33	0.72	0.63	0.74	6.986e-5	5.592e-4	(A) -2.07--0.23
MSL2	3q22.3	0.24	-0.50	0.83	0.83	0.74	1.485e-3	6.690e-3	(A) -2.07--0.23
PWWP2B	10q26.3	0.31	-0.44	1.02	1.06	0.74	0.0165	0.0462	(A) -2.07--0.23
UPF2	10p14	0.29	-0.45	0.63	0.41	0.74	1.913e-6	3.581e-5	(A) -2.07--0.23
WTAP	6q25.3	0.42	-0.32	0.58	0.39	0.74	3.46e-7	1.022e-5	(A) -2.07--0.23
DPH7	9q34.3	0.26	-0.49	0.79	0.97	0.75	7.709e-3	0.0252	(A) -2.07--0.23
EEF1D	8q24.3	0.51	-0.25	0.73	0.98	0.75	1.183e-3	5.585e-3	(A) -2.07--0.23
ELAC2	17p12	0.29	-0.46	0.72	0.70	0.75	1.261e-4	9.099e-4	(A) -2.07--0.23
LCP2	5q35.1	0.38	-0.37	1.12	0.97	0.75	6.981e-3	0.0233	(A) -2.07--0.23
MBD1	18q21.1	0.36	-0.39	0.96	0.58	0.75	5.608e-4	3.035e-3	(A) -2.07--0.23
RPL3	22q13.1	0.33	-0.42	0.79	0.92	0.75	1.214e-3	5.709e-3	(A) -2.07--0.23
RPP30	10q23.31	0.36	-0.39	0.59	0.58	0.75	5.309e-6	7.768e-5	(A) -2.07--0.23
TLK2	17q23.2	0.27	-0.48	0.79	0.71	0.75	2.694e-4	1.679e-3	(A) -2.07--0.23
TOE1	1p34.1	0.12	-0.63	0.80	0.99	0.75	1.987e-3	8.531e-3	(A) -2.07--0.23
CDK19	6q21	0.35	-0.41	0.76	0.47	0.76	2.428e-5	2.447e-4	(A) -2.07--0.23
CHERP	19p13.11	0.45	-0.31	0.58	0.43	0.76	3.52e-7	1.026e-5	(A) -2.07--0.23
FAM136A	2p13.3	0.36	-0.40	1.06	0.92	0.76	4.284e-3	0.0157	(A) -2.07--0.23
IMP3	15q24.2	0.27	-0.49	0.88	0.79	0.76	7.304e-4	3.748e-3	(A) -2.07--0.23
LLPH	12q14.3	0.62	-0.14	1.16	1.01	0.76	8.391e-3	0.0269	(A) -2.07--0.23
NCOA5	20q13.12	0.52	-0.25	0.69	0.46	0.76	5.816e-6	8.303e-5	(A) -2.07--0.23
NHSL1	6q24.1	0.26	-0.49	1.11	0.77	0.76	3.303e-3	0.0128	(A) -2.07--0.23
NOSIP	19q13.33	0.30	-0.46	0.90	1.07	0.76	3.865e-3	0.0144	(A) -2.07--0.23
PABPC4	1p34.3	0.06	-0.69	1.08	1.14	0.76	0.0102	0.0315	(A) -2.07--0.23
PDCD2L	19q13.11	0.25	-0.51	1.26	0.85	0.76	7.846e-3	0.0256	(A) -2.07--0.23
PRCC	1q23.1	0.56	-0.20	0.73	0.59	0.76	3.803e-5	3.499e-4	(A) -2.07--0.23
PSME4	2p16.2	0.03	-0.73	1.06	0.88	0.76	3.693e-3	0.0139	(A) -2.07--0.23
SMC5	9q21.12	0.35	-0.41	0.53	0.65	0.76	6.715e-6	9.227e-5	(A) -2.07--0.23
SURF6	9q34.2	0.28	-0.48	0.94	0.96	0.76	2.796e-3	0.0111	(A) -2.07--0.23
THEMIS2	1p35.3	0.26	-0.50	1.32	0.94	0.76	0.0127	0.0376	(A) -2.07--0.23
TTI2	8p12	0.34	-0.41	0.73	0.81	0.76	2.922e-4	1.793e-3	(A) -2.07--0.23
CPSF1	8q24.3	0.46	-0.31	0.39	0.44	0.77	1.13e-9	2.23e-7	(A) -2.07--0.23
CUTC	10q24.2	0.49	-0.28	1.06	0.81	0.77	2.417e-3	9.957e-3	(A) -2.07--0.23
DDX50	10q22.1	0.33	-0.44	0.87	0.54	0.77	1.465e-4	1.019e-3	(A) -2.07--0.23
GPATCH1	19q13.11	0.54	-0.23	0.77	0.60	0.77	5.537e-5	4.673e-4	(A) -2.07--0.23
GRWD1	19q13.33	0.39	-0.39	0.70	0.63	0.77	2.943e-5	2.862e-4	(A) -2.07--0.23
PNISR	6q16.2	0.43	-0.35	1.05	0.74	0.77	1.746e-3	7.680e-3	(A) -2.07--0.23
PNO1	2p14	0.33	-0.44	0.88	0.88	0.77	1.093e-3	5.240e-3	(A) -2.07--0.23
RPL15	3p24.2	0.11	-0.66	1.17	0.97	0.77	7.188e-3	0.0238	(A) -2.07--0.23
RPL27	17q21.31	0.29	-0.47	0.77	0.84	0.77	4.552e-4	2.561e-3	(A) -2.07--0.23
SUMO1	2q33.1	0.53	-0.24	0.99	0.91	0.77	2.370e-3	9.805e-3	(A) -2.07--0.23
TBXAS1	7q34	0.17	-0.60	1.29	0.76	0.77	6.813e-3	0.0229	(A) -2.07--0.23
TNPO3	7q32.1	0.03	-0.73	0.82	0.80	0.77	4.608e-4	2.574e-3	(A) -2.07--0.23
ZNF326	1p22.2	0.19	-0.58	0.99	0.80	0.77	1.521e-3	6.831e-3	(A) -2.07--0.23
CYFIP2	5q33.3	-0.26	-1.04	1.26	0.83	0.78	6.722e-3	0.0226	(A) -2.07--0.23
EXOSC2	9q34.12	0.42	-0.36	0.56	0.69	0.78	9.579e-6	1.198e-4	(A) -2.07--0.23
MTPAP	10p11.23	0.09	-0.68	1.16	1.20	0.78	0.0129	0.0381	(A) -2.07--0.23
NUP160	11p11.2	0.32	-0.46	0.52	0.50	0.78	1.59e-7	6.196e-6	(A) -2.07--0.23
RBBP4	1p35.1	0.42	-0.37	0.69	0.51	0.78	5.228e-6	7.707e-5	(A) -2.07--0.23
RSF1	11q14.1	0.14	-0.64	1.26	0.69	0.78	4.394e-3	0.0161	(A) -2.07--0.23
SCAF4	21q22.11	0.28	-0.50	0.73	0.71	0.78	8.599e-5	6.614e-4	(A) -2.07--0.23
SEC63	6q21	-0.56	-1.33	1.19	1.22	0.78	0.0143	0.0415	(A) -2.07--0.23
SMC1A	Xp11.22	0.49	-0.29	0.57	0.41	0.78	1.32e-7	5.448e-6	(A) -2.07--0.23
SNRPA	19q13.2	0.26	-0.52	0.66	0.93	0.78	3.861e-4	2.235e-3	(A) -2.07--0.23
TNFAIP3	6q23.3	0.44	-0.35	1.26	0.90	0.78	7.147e-3	0.0237	(A) -2.07--0.23
UBR5	8q22.3	0.43	-0.35	0.33	0.33	0.78	4.04e-13	9.82e-10	(A) -2.07--0.23
WIZ	19p13.12	0.35	-0.43	0.68	0.50	0.78	4.849e-6	7.203e-5	(A) -2.07--0.23
BUD13	11q23.3	0.47	-0.32	0.82	0.63	0.79	9.592e-5	7.241e-4	(A) -2.07--0.23
DDX31	9q34.13	0.34	-0.45	0.68	0.71	0.79	4.293e-5	3.809e-4	(A) -2.07--0.23
NUP188	9q34.11	0.37	-0.42	0.50	0.51	0.79	8.30e-8	4.091e-6	(A) -2.07--0.23
PHF3	6q12	0.32	-0.48	0.85	0.56	0.79	7.748e-5	6.066e-4	(A) -2.07--0.23
SP4	7p15.3	0.45	-0.34	1.08	0.85	0.79	2.446e-3	0.0100	(A) -2.07--0.23
THAP12	11q13.5	0.48	-0.31	0.58	0.58	0.79	1.690e-6	3.219e-5	(A) -2.07--0.23
WDR89	14q23.2	0.35	-0.44	0.85	0.67	0.79	1.631e-4	1.117e-3	(A) -2.07--0.23
ZFAND1	8q21.13	0.14	-0.65	0.93	0.94	0.79	1.661e-3	7.371e-3	(A) -2.07--0.23
CCDC134	22q13.2	0.50	-0.31	1.09	1.01	0.80	4.088e-3	0.0151	(A) -2.07--0.23
COQ8A	1q42.13	0.67	-0.14	1.23	1.34	0.80	0.0178	0.0493	(A) -2.07--0.23
DDX55	12q24.31	0.47	-0.33	0.59	0.51	0.80	5.64e-7	1.448e-5	(A) -2.07--0.23
FOXK2	17q25.3	0.42	-0.38	0.65	0.58	0.80	4.139e-6	6.413e-5	(A) -2.07--0.23
GINS1	20p11.21	0.18	-0.62	0.96	1.26	0.80	0.0129	0.0381	(A) -2.07--0.23
HSPA13	21q11.2	0.20	-0.60	1.25	0.79	0.80	4.584e-3	0.0166	(A) -2.07--0.23
IPO9	1q32.1	-0.05	-0.85	0.87	1.02	0.80	1.694e-3	7.494e-3	(A) -2.07--0.23
MED23	6q23.2	0.20	-0.60	0.56	0.63	0.80	2.357e-6	4.217e-5	(A) -2.07--0.23
MPHOSPH10	2p13.3	0.32	-0.48	0.72	0.63	0.80	2.163e-5	2.230e-4	(A) -2.07--0.23
OGFOD1	16q13	0.27	-0.53	0.94	0.82	0.80	7.612e-4	3.878e-3	(A) -2.07--0.23
PELP1	17p13.2	0.34	-0.45	0.44	0.47	0.80	5.09e-9	5.81e-7	(A) -2.07--0.23
POLR1A	2p11.2	0.49	-0.31	0.69	0.68	0.80	2.676e-5	2.651e-4	(A) -2.07--0.23
SAP30	4q34.1	0.15	-0.65	1.17	0.84	0.80	3.496e-3	0.0134	(A) -2.07--0.23
SMNDC1	10q25.2	0.53	-0.27	0.65	0.46	0.80	9.24e-7	2.069e-5	(A) -2.07--0.23
TIMELESS	12q13.3	0.29	-0.51	0.90	0.99	0.80	2.958e-3	0.0117	(A) -2.07--0.23
TOP3A	17p11.2	0.32	-0.47	0.73	0.73	0.80	7.632e-5	6.003e-4	(A) -2.07--0.23
ADGRE5	19p13.12	0.49	-0.32	1.10	1.16	0.81	6.901e-3	0.0231	(A) -2.07--0.23
HELZ2	20q13.33	0.11	-0.70	1.33	0.97	0.81	9.101e-3	0.0288	(A) -2.07--0.23
MFN1	3q26.33	0.24	-0.56	0.78	0.67	0.81	5.878e-5	4.897e-4	(A) -2.07--0.23
ORC5	7q22.1-q22.2	0.15	-0.66	0.63	0.69	0.81	1.128e-5	1.365e-4	(A) -2.07--0.23
PPM1G	2p23.3	0.13	-0.68	0.79	0.79	0.81	1.773e-4	1.199e-3	(A) -2.07--0.23
PUS1	12q24.33	0.15	-0.66	0.97	0.75	0.81	6.064e-4	3.239e-3	(A) -2.07--0.23
RFC5	12q24.23	0.43	-0.38	0.56	0.79	0.81	6.323e-5	5.180e-4	(A) -2.07--0.23
SAMSN1	21q11.2	0.35	-0.45	1.22	0.88	0.81	4.877e-3	0.0175	(A) -2.07--0.23
SMC3	10q25.2	0.54	-0.27	0.56	0.41	0.81	4.25e-8	2.571e-6	(A) -2.07--0.23
SPOUT1	9q34.11	0.44	-0.37	1.08	0.64	0.81	9.174e-4	4.538e-3	(A) -2.07--0.23
SRFBP1	5q23.1	0.42	-0.40	0.65	0.69	0.81	1.375e-5	1.579e-4	(A) -2.07--0.23
TFAP2C	20q13.31	0.33	-0.48	1.29	1.06	0.81	0.0101	0.0312	(A) -2.07--0.23
THOC1	18p11.32	0.51	-0.30	0.53	0.40	0.81	1.41e-8	1.128e-6	(A) -2.07--0.23
ADNP	20q13.13	0.58	-0.24	0.78	0.65	0.82	3.810e-5	3.499e-4	(A) -2.07--0.23
ARHGAP30	1q23.3	0.20	-0.62	1.46	0.91	0.82	0.0118	0.0356	(A) -2.07--0.23
CMC2	16q23.2	0.25	-0.57	1.16	1.00	0.82	4.655e-3	0.0168	(A) -2.07--0.23
COA7	1p32.3	0.18	-0.64	0.97	1.02	0.82	2.008e-3	8.605e-3	(A) -2.07--0.23
DNA2	10q21.3	0.13	-0.69	0.85	1.52	0.82	0.0117	0.0353	(A) -2.07--0.23
EMC3	3p25.3	-0.17	-0.99	1.02	1.15	0.82	4.327e-3	0.0158	(A) -2.07--0.23
FRMD4A	10p13	0.47	-0.35	0.91	0.79	0.82	4.418e-4	2.504e-3	(A) -2.07--0.23
KDM2A	11q13.2	0.45	-0.37	0.71	0.63	0.82	1.279e-5	1.499e-4	(A) -2.07--0.23
KRI1	19p13.2	0.47	-0.35	1.19	0.78	0.82	2.606e-3	0.0105	(A) -2.07--0.23
LSM14B	20q13.33	0.00	-0.82	1.00	1.03	0.82	2.499e-3	0.0102	(A) -2.07--0.23
MLKL	16q23.1	0.20	-0.62	1.47	1.04	0.82	0.0150	0.0431	(A) -2.07--0.23
NECTIN4	1q23.3	0.25	-0.57	1.20	1.07	0.82	6.503e-3	0.0220	(A) -2.07--0.23
PRPF38B	1p13.3	0.29	-0.53	0.64	0.62	0.82	4.622e-6	6.941e-5	(A) -2.07--0.23
PTMA	2q37.1	-0.17	-0.99	1.34	0.85	0.82	6.275e-3	0.0214	(A) -2.07--0.23
RBM17	10p15.1	0.43	-0.39	0.57	0.46	0.82	8.57e-8	4.161e-6	(A) -2.07--0.23
RCC2	1p36.13	0.38	-0.44	0.97	0.60	0.82	2.459e-4	1.568e-3	(A) -2.07--0.23
RPL27A	11p15.4	0.59	-0.24	0.78	0.80	0.82	1.430e-4	9.983e-4	(A) -2.07--0.23
SPCS3	4q34.2	0.12	-0.70	1.56	0.98	0.82	0.0179	0.0494	(A) -2.07--0.23
ATAD2B	2p24.1-p23.3	0.47	-0.36	0.80	0.69	0.83	5.764e-5	4.811e-4	(A) -2.07--0.23
DPY30	2p22.3	0.58	-0.25	0.78	1.17	0.83	2.001e-3	8.581e-3	(A) -2.07--0.23
GRHL2	8q22.3	0.33	-0.50	0.89	0.84	0.83	3.989e-4	2.299e-3	(A) -2.07--0.23
GTF2I	7q11.23	0.37	-0.46	1.00	0.64	0.83	3.543e-4	2.087e-3	(A) -2.07--0.23
HAT1	2q31.1	0.12	-0.71	1.01	0.82	0.83	8.730e-4	4.341e-3	(A) -2.07--0.23
MBTD1	17q21.33	0.61	-0.22	0.80	1.07	0.83	0.0141	0.0411	(A) -2.07--0.23
MLLT10	10p12.31	0.40	-0.43	0.91	1.27	0.83	0.0154	0.0439	(A) -2.07--0.23
PHIP	6q14.1	0.51	-0.32	0.82	0.57	0.83	3.372e-5	3.175e-4	(A) -2.07--0.23
SUPV3L1	10q22.1	0.22	-0.61	1.05	0.77	0.83	9.529e-4	4.687e-3	(A) -2.07--0.23
TXLNG	Xp22.2	0.23	-0.59	0.84	0.67	0.83	9.011e-5	6.866e-4	(A) -2.07--0.23
UTP15	5q13.2	0.33	-0.50	0.67	0.58	0.83	3.150e-6	5.303e-5	(A) -2.07--0.23
UXT	Xp11.23	0.15	-0.68	1.04	1.07	0.83	3.224e-3	0.0125	(A) -2.07--0.23
ARHGEF10L	1p36.13	0.21	-0.63	0.98	0.77	0.84	4.585e-4	2.570e-3	(A) -2.07--0.23
CTPS1	1p34.2	-0.14	-0.98	1.24	1.32	0.84	0.0127	0.0378	(A) -2.07--0.23
DNTTIP2	1p22.1	0.36	-0.48	0.75	0.61	0.84	1.216e-5	1.440e-4	(A) -2.07--0.23
DUS3L	19p13.3	0.34	-0.50	1.08	0.47	0.84	3.511e-4	2.070e-3	(A) -2.07--0.23
FMNL1	17q21.31	0.39	-0.45	1.43	0.89	0.84	8.900e-3	0.0282	(A) -2.07--0.23
KNL1	15q15.1	-0.05	-0.89	1.14	1.43	0.84	0.0157	0.0446	(A) -2.07--0.23
ORC2	2q33.1	0.22	-0.61	0.83	0.66	0.84	5.932e-5	4.934e-4	(A) -2.07--0.23
ORC4	2q23.1	0.31	-0.53	0.63	0.61	0.84	1.543e-6	3.028e-5	(A) -2.07--0.23
RPP38	10p13	0.39	-0.45	0.60	0.60	0.84	8.78e-7	1.979e-5	(A) -2.07--0.23
SS18L2	3p22.1	0.43	-0.40	0.63	1.01	0.84	8.368e-4	4.195e-3	(A) -2.07--0.23
TFDP1	13q34	0.40	-0.44	1.06	0.81	0.84	1.033e-3	4.990e-3	(A) -2.07--0.23
AATF	17q12	0.29	-0.55	1.15	0.95	0.85	2.787e-3	0.0111	(A) -2.07--0.23
BPTF	17q24.2	0.37	-0.48	0.86	0.93	0.85	4.645e-4	2.592e-3	(A) -2.07--0.23
CCDC86	11q12.2	0.16	-0.69	1.26	0.88	0.85	3.677e-3	0.0139	(A) -2.07--0.23
CD4	12p13.31	0.32	-0.53	1.56	1.06	0.85	0.0162	0.0457	(A) -2.07--0.23
CHD4	12p13.31	0.44	-0.41	0.57	0.38	0.85	1.01e-8	9.18e-7	(A) -2.07--0.23
DAXX	6p21.32	0.29	-0.56	0.72	0.44	0.85	1.297e-6	2.647e-5	(A) -2.07--0.23
EBAG9	8q23.2	-0.09	-0.94	1.31	0.94	0.85	5.510e-3	0.0193	(A) -2.07--0.23
FNBP4	11p11.2	0.40	-0.45	0.73	0.43	0.85	1.517e-6	2.999e-5	(A) -2.07--0.23
L3MBTL3	6q23.1	0.29	-0.55	1.07	0.90	0.85	1.551e-3	6.946e-3	(A) -2.07--0.23
MED31	17p13.1	0.39	-0.45	1.03	0.86	0.85	2.437e-3	0.0100	(A) -2.07--0.23
RASAL3	19p13.12	0.12	-0.72	1.25	0.81	0.85	3.067e-3	0.0120	(A) -2.07--0.23
TARBP1	1q42.2	0.31	-0.53	0.96	0.99	0.85	1.187e-3	5.596e-3	(A) -2.07--0.23
TRIM22	11p15.4	0.14	-0.71	1.58	0.90	0.85	0.0133	0.0389	(A) -2.07--0.23
ADAR	1q21.3	0.36	-0.50	0.81	0.86	0.86	1.707e-4	1.160e-3	(A) -2.07--0.23
ARMC6	19p13.11	0.35	-0.52	0.83	1.10	0.86	1.014e-3	4.915e-3	(A) -2.07--0.23
CSE1L	20q13.13	0.29	-0.57	0.98	0.84	0.86	5.150e-4	2.825e-3	(A) -2.07--0.23
CWC22	2q31.3	0.45	-0.41	0.70	0.53	0.86	1.570e-6	3.056e-5	(A) -2.07--0.23
DHX16	6p21.33	0.41	-0.45	0.54	0.37	0.86	2.35e-9	3.75e-7	(A) -2.07--0.23
EDRF1	10q26.2	0.40	-0.46	0.86	0.61	0.86	3.886e-5	3.549e-4	(A) -2.07--0.23
MRPS12	19q13.2	0.26	-0.60	0.87	1.04	0.86	8.417e-4	4.208e-3	(A) -2.07--0.23
NUP205	7q33	0.33	-0.53	0.55	0.55	0.86	1.02e-7	4.640e-6	(A) -2.07--0.23
PET100	19p13.2	0.45	-0.41	1.11	1.16	0.86	5.788e-3	0.0201	(A) -2.07--0.23
PGBD2	1q	0.56	-0.31	1.00	0.69	0.86	9.246e-3	0.0291	(A) -2.07--0.23
PRKCB	16p12.2-p12.1	0.20	-0.67	1.62	1.06	0.86	0.0175	0.0487	(A) -2.07--0.23
SUPT4H1	17q22	0.61	-0.25	1.00	0.91	0.86	9.287e-4	4.577e-3	(A) -2.07--0.23
TOP2B	3p24.2	0.37	-0.49	0.97	0.53	0.86	8.928e-5	6.821e-4	(A) -2.07--0.23
USF1	1q23.3	0.50	-0.37	0.61	0.74	0.86	5.995e-6	8.503e-5	(A) -2.07--0.23
ZNF217	20q13.2	0.16	-0.69	1.04	0.96	0.86	1.411e-3	6.433e-3	(A) -2.07--0.23
ASPM	1q31.3	0.10	-0.77	1.12	1.10	0.87	3.397e-3	0.0131	(A) -2.07--0.23
HCCS	Xp22.2	0.33	-0.54	1.11	1.20	0.87	4.707e-3	0.0170	(A) -2.07--0.23
MICALL1	22q13.1	0.06	-0.81	1.21	0.62	0.87	1.048e-3	5.038e-3	(A) -2.07--0.23
NPC1	18q11.2	0.04	-0.83	1.15	1.46	0.87	0.0123	0.0369	(A) -2.07--0.23
PCID2	13q34	0.26	-0.61	0.65	0.43	0.87	1.30e-7	5.391e-6	(A) -2.07--0.23
PINX1	8p23.1	0.80	-0.07	1.14	0.95	0.87	0.0178	0.0492	(A) -2.07--0.23
SERBP1	1p31.3	-0.24	-1.11	1.01	1.18	0.87	4.816e-3	0.0173	(A) -2.07--0.23
SMN2	5q13.2	0.27	-0.60	0.85	0.92	0.87	3.143e-4	1.905e-3	(A) -2.07--0.23
CDC73	1q31.2	0.28	-0.60	0.57	0.69	0.88	1.109e-6	2.358e-5	(A) -2.07--0.23
CLUH	17p13.3	0.28	-0.60	0.95	0.83	0.88	3.043e-4	1.854e-3	(A) -2.07--0.23
LARP4B	10p15.3	0.30	-0.58	0.87	0.82	0.88	1.573e-4	1.083e-3	(A) -2.07--0.23
MBD4	3q21.3	0.44	-0.43	1.03	0.72	0.88	3.410e-4	2.024e-3	(A) -2.07--0.23
NCKAP1L	12q13.13-q13.2	0.27	-0.61	1.27	0.95	0.88	3.669e-3	0.0139	(A) -2.07--0.23
POLR1D	13q12.2	0.39	-0.50	0.87	0.70	0.88	5.589e-5	4.703e-4	(A) -2.07--0.23
POLR1G	19q13.32	0.34	-0.54	1.00	0.90	0.88	6.036e-4	3.229e-3	(A) -2.07--0.23
RRP7A	22q13.2	0.37	-0.51	0.81	0.87	0.88	1.362e-4	9.611e-4	(A) -2.07--0.23
SH3BP1	22q13.1	0.43	-0.45	0.87	0.68	0.88	5.718e-5	4.785e-4	(A) -2.07--0.23
SHPRH	6q24.3	0.25	-0.63	0.91	0.76	0.88	2.469e-4	1.571e-3	(A) -2.07--0.23
SMARCA5	4q31.21	0.36	-0.52	0.58	0.73	0.88	2.553e-6	4.493e-5	(A) -2.07--0.23
CCDC137	17q25.3	0.90	0.01	1.26	1.03	0.89	0.0125	0.0372	(A) -2.07--0.23
CDK2	12q13.2	0.27	-0.62	0.88	0.90	0.89	2.551e-4	1.613e-3	(A) -2.07--0.23
CTDSPL2	15q15.3-q21.1	0.48	-0.42	0.81	0.64	0.89	1.413e-5	1.608e-4	(A) -2.07--0.23
CYHR1	8q24.3	0.70	-0.19	0.78	0.67	0.89	1.360e-5	1.565e-4	(A) -2.07--0.23
DCUN1D5	11q22.3	0.29	-0.59	1.07	0.71	0.89	3.817e-4	2.217e-3	(A) -2.07--0.23
FIGNL1	7p12.2	0.56	-0.33	1.00	1.08	0.89	1.484e-3	6.690e-3	(A) -2.07--0.23
IQGAP3	1q22	0.18	-0.71	1.08	1.05	0.89	1.864e-3	8.083e-3	(A) -2.07--0.23
KDM3A	2p11.2	0.34	-0.55	1.24	0.69	0.89	1.243e-3	5.803e-3	(A) -2.07--0.23
NXF1	11q12.3	0.45	-0.44	0.52	0.35	0.89	3.42e-10	1.23e-7	(A) -2.07--0.23
RHBDF2	17q25.1	0.21	-0.67	1.09	0.77	0.89	6.260e-4	3.320e-3	(A) -2.07--0.23
RNF114	20q13.13	0.46	-0.44	1.01	0.80	0.89	3.395e-4	2.018e-3	(A) -2.07--0.23
RPF1	1p22.3	0.52	-0.37	0.96	1.21	0.89	2.291e-3	9.508e-3	(A) -2.07--0.23
SENP3	17p13	0.41	-0.48	0.67	0.76	0.89	9.557e-6	1.198e-4	(A) -2.07--0.23
UTP14A	Xq26.1	0.41	-0.49	0.80	0.74	0.89	3.025e-5	2.918e-4	(A) -2.07--0.23
BIN2	12q13.13	0.26	-0.64	1.49	1.02	0.90	8.136e-3	0.0263	(A) -2.07--0.23
GNL3	3p21.1	0.57	-0.33	0.87	0.84	0.90	1.179e-4	8.572e-4	(A) -2.07--0.23
HMGXB4	22q12.3	0.31	-0.58	0.61	0.54	0.90	1.27e-7	5.324e-6	(A) -2.07--0.23
KIT	4q12	0.22	-0.68	1.17	1.58	0.90	0.0142	0.0413	(A) -2.07--0.23
LRWD1	7q22.1	0.32	-0.58	0.71	0.58	0.90	1.445e-6	2.882e-5	(A) -2.07--0.23
MLF2	12p13.31	0.37	-0.53	1.56	0.85	0.90	7.658e-3	0.0251	(A) -2.07--0.23
SAAL1	11p15.1	0.10	-0.79	0.95	0.84	0.90	2.522e-4	1.598e-3	(A) -2.07--0.23
ABCD1	Xq28	0.05	-0.87	1.46	1.46	0.91	0.0174	0.0484	(A) -2.07--0.23
AGPAT5	8p23.1	-0.33	-1.24	1.17	1.02	0.91	1.991e-3	8.544e-3	(A) -2.07--0.23
CYP2S1	19q13.2	0.35	-0.56	1.25	1.29	0.91	8.212e-3	0.0265	(A) -2.07--0.23
DDX52	17q12	0.48	-0.43	0.77	1.05	0.91	2.775e-4	1.717e-3	(A) -2.07--0.23
FYB1	5p13.1	0.35	-0.55	1.57	1.12	0.91	0.0126	0.0374	(A) -2.07--0.23
HSPA14	10p13	0.43	-0.49	0.90	0.76	0.91	7.755e-5	6.066e-4	(A) -2.07--0.23
KIF20B	10q23.31	0.40	-0.51	1.19	1.08	0.91	5.514e-3	0.0193	(A) -2.07--0.23
NOP16	5q35.2	0.43	-0.48	0.89	1.05	0.91	5.790e-4	3.118e-3	(A) -2.07--0.23
RSL24D1	15q21.3	0.76	-0.15	0.97	1.15	0.91	1.467e-3	6.631e-3	(A) -2.07--0.23
UTP3	4q13.3	0.28	-0.63	0.81	0.81	0.91	4.789e-5	4.151e-4	(A) -2.07--0.23
CD74	5q33.1	0.54	-0.38	1.21	0.97	0.92	2.546e-3	0.0103	(A) -2.07--0.23
DDX51	12q24.33	0.43	-0.49	0.67	0.54	0.92	2.56e-7	8.484e-6	(A) -2.07--0.23
FAS	10q23.31	0.45	-0.47	1.73	1.00	0.92	0.0150	0.0430	(A) -2.07--0.23
MEN1	11q13	0.30	-0.61	0.85	0.57	0.92	9.253e-6	1.173e-4	(A) -2.07--0.23
NOP58	2q33.1	0.38	-0.53	0.75	0.62	0.92	3.117e-6	5.267e-5	(A) -2.07--0.23
NUP50	22q13.31	0.38	-0.54	0.82	0.61	0.92	7.669e-6	1.014e-4	(A) -2.07--0.23
PTPN7	1q32.1	0.17	-0.74	1.51	1.27	0.92	0.0132	0.0389	(A) -2.07--0.23
WDR74	11q12.3	0.39	-0.53	0.97	0.78	0.92	1.432e-4	9.987e-4	(A) -2.07--0.23
ZNF462	9q31.2	0.33	-0.60	1.49	0.99	0.92	6.379e-3	0.0217	(A) -2.07--0.23
DEF6	6p21.31	0.40	-0.54	1.14	0.92	0.93	8.854e-4	4.397e-3	(A) -2.07--0.23
KMT2B	19q13.12	0.58	-0.34	0.93	0.51	0.93	1.820e-5	1.958e-4	(A) -2.07--0.23
MTDH	8q22.1	0.14	-0.78	1.20	0.87	0.93	1.116e-3	5.332e-3	(A) -2.07--0.23
NOL8	9q22.31	0.31	-0.62	0.89	0.57	0.93	1.242e-5	1.468e-4	(A) -2.07--0.23
PDK1	2q31.1	0.31	-0.62	1.40	1.13	0.93	6.183e-3	0.0211	(A) -2.07--0.23
SMC6	2p24.2	0.36	-0.58	0.71	0.64	0.93	1.296e-6	2.647e-5	(A) -2.07--0.23
UTP18	17q21.33	0.36	-0.56	0.75	0.78	0.93	1.342e-5	1.549e-4	(A) -2.07--0.23
AKAP8	19p13.12	0.50	-0.44	0.68	0.58	0.94	2.70e-7	8.758e-6	(A) -2.07--0.23
CDC27	17q21.32	0.14	-0.80	1.50	1.17	0.94	8.596e-3	0.0275	(A) -2.07--0.23
DDX24	14q32.12	0.55	-0.40	0.79	0.93	0.94	7.538e-5	5.949e-4	(A) -2.07--0.23
ELL	19p13.11	0.35	-0.59	0.80	0.63	0.94	4.392e-6	6.709e-5	(A) -2.07--0.23
HGH1	8q24.3	0.57	-0.37	0.89	0.98	0.94	2.463e-4	1.568e-3	(A) -2.07--0.23
MCMBP	10q26.11	0.30	-0.65	0.77	0.70	0.94	5.518e-6	8.000e-5	(A) -2.07--0.23
POLA1	Xp22.11-p21.3	0.37	-0.56	0.76	0.70	0.94	5.623e-6	8.080e-5	(A) -2.07--0.23
PTBP3	9q32	0.17	-0.76	1.26	1.05	0.94	8.573e-3	0.0274	(A) -2.07--0.23
RPP40	6p25.1	0.41	-0.53	0.52	0.73	0.94	3.48e-7	1.023e-5	(A) -2.07--0.23
UBAP2	9p13.3	0.17	-0.77	0.93	0.70	0.94	4.229e-5	3.783e-4	(A) -2.07--0.23
AGTPBP1	9q21.33	0.42	-0.52	1.09	0.84	0.95	3.648e-4	2.138e-3	(A) -2.07--0.23
AHCTF1	1q44	0.64	-0.31	0.61	0.58	0.95	5.86e-8	3.236e-6	(A) -2.07--0.23
GIMAP4	7q36.1	0.08	-0.87	1.66	1.08	0.95	0.0112	0.0342	(A) -2.07--0.23
GRK6	5q35.3	0.25	-0.70	1.05	0.83	0.95	2.513e-4	1.594e-3	(A) -2.07--0.23
HAUS6	9p22.1	0.43	-0.52	0.84	0.48	0.95	2.118e-6	3.883e-5	(A) -2.07--0.23
HDAC2	6q21	0.47	-0.48	0.76	0.52	0.95	6.72e-7	1.627e-5	(A) -2.07--0.23
ILF3	19p13.2	0.52	-0.43	0.89	1.08	0.95	5.525e-4	2.992e-3	(A) -2.07--0.23
IMP4	2q21.1	0.35	-0.60	0.85	0.80	0.95	3.137e-5	3.009e-4	(A) -2.07--0.23
RRP9	3p21.2	0.25	-0.70	0.94	0.80	0.95	7.657e-5	6.014e-4	(A) -2.07--0.23
STAG2	Xq25	0.40	-0.56	0.81	0.39	0.95	7.33e-7	1.732e-5	(A) -2.07--0.23
WDR46	6p21.32	0.34	-0.61	0.75	0.76	0.95	7.361e-6	9.850e-5	(A) -2.07--0.23
C18ORF25	18q21.1	0.35	-0.61	1.15	0.80	0.96	4.151e-4	2.381e-3	(A) -2.07--0.23
CHTOP	1q21.3	0.51	-0.45	1.23	1.02	0.96	1.602e-3	7.137e-3	(A) -2.07--0.23
CTSS	1q21.3	0.24	-0.72	1.51	1.48	0.96	0.0147	0.0425	(A) -2.07--0.23
DENND1C	19p13.3	0.30	-0.66	1.42	1.05	0.96	4.151e-3	0.0153	(A) -2.07--0.23
DOCK2	5q35.1	0.34	-0.62	1.50	1.05	0.96	5.551e-3	0.0194	(A) -2.07--0.23
GATAD2B	1q21.3	0.48	-0.48	0.79	0.51	0.96	8.70e-7	1.970e-5	(A) -2.07--0.23
GEMIN4	17p13.3	0.35	-0.61	0.63	0.66	0.96	2.63e-7	8.677e-6	(A) -2.07--0.23
KNTC1	12q24.31	0.39	-0.57	0.84	0.96	0.96	1.042e-4	7.725e-4	(A) -2.07--0.23
MARCKSL1	1p35.1	-0.25	-1.21	1.40	1.30	0.96	7.708e-3	0.0252	(A) -2.07--0.23
OAS3	12q24.13	0.07	-0.89	1.56	1.30	0.96	0.0118	0.0356	(A) -2.07--0.23
POP4	19q12	0.46	-0.50	0.90	0.89	0.96	8.674e-5	6.656e-4	(A) -2.07--0.23
RBM12B	8q22.1	0.40	-0.57	0.63	0.47	0.96	1.09e-8	9.45e-7	(A) -2.07--0.23
RNGTT	6q15	0.29	-0.67	0.92	0.54	0.96	9.173e-6	1.165e-4	(A) -2.07--0.23
SDAD1	4q21.1	0.33	-0.63	0.93	0.80	0.96	5.970e-5	4.957e-4	(A) -2.07--0.23
SLC4A1AP	2p23.3	0.56	-0.40	0.69	0.69	0.96	1.137e-6	2.406e-5	(A) -2.07--0.23
AKAP1	17q22	0.26	-0.71	1.31	1.12	0.97	3.035e-3	0.0119	(A) -2.07--0.23
ALKBH2	12q24.11	0.07	-0.90	1.36	0.90	0.97	2.894e-3	0.0115	(A) -2.07--0.23
HCK	20q11.21	0.65	-0.31	1.23	1.01	0.97	1.474e-3	6.659e-3	(A) -2.07--0.23
KSR1	17q11.2	0.17	-0.81	1.06	1.69	0.97	0.0174	0.0485	(A) -2.07--0.23
NCBP2	3q29	0.40	-0.57	0.69	0.67	0.97	7.19e-7	1.707e-5	(A) -2.07--0.23
NDUFAF4	6q16.1	0.27	-0.70	0.90	1.04	0.97	2.410e-4	1.541e-3	(A) -2.07--0.23
NUP153	6p22.3	0.58	-0.39	0.73	0.43	0.97	9.94e-8	4.556e-6	(A) -2.07--0.23
POP5	12q24.31	0.08	-0.89	0.59	1.07	0.97	4.943e-4	2.732e-3	(A) -2.07--0.23
RAD18	3p25.3	0.33	-0.63	1.08	0.93	0.97	4.225e-4	2.417e-3	(A) -2.07--0.23
RPS19BP1	22q13.1	0.46	-0.51	0.82	1.00	0.97	1.531e-4	1.057e-3	(A) -2.07--0.23
TFAP4	16p13.3	0.38	-0.59	1.11	1.10	0.97	1.190e-3	5.605e-3	(A) -2.07--0.23
ZC3H11A	1q32.1	0.46	-0.50	0.73	0.51	0.97	2.05e-7	7.352e-6	(A) -2.07--0.23
CACYBP	1q25.1	0.42	-0.56	1.07	0.94	0.98	3.768e-4	2.193e-3	(A) -2.07--0.23
HAUS8	19p13.11	0.41	-0.57	0.89	0.77	0.98	2.599e-5	2.589e-4	(A) -2.07--0.23
PABPC3	13q12.13	0.04	-0.95	0.89	1.33	0.98	1.272e-3	5.911e-3	(A) -2.07--0.23
PDS5A	4p14	0.41	-0.57	0.64	0.59	0.98	6.04e-8	3.277e-6	(A) -2.07--0.23
SUZ12	17q11.2	0.42	-0.56	0.62	0.49	0.98	8.36e-9	8.01e-7	(A) -2.07--0.23
THOC2	Xq25	0.48	-0.51	0.66	0.44	0.98	1.06e-8	9.30e-7	(A) -2.07--0.23
TRIM27	6p22.1	-0.00	-0.98	1.11	0.94	0.98	4.528e-4	2.556e-3	(A) -2.07--0.23
TRMT61A	14q32.33	0.30	-0.68	0.80	0.69	0.98	4.040e-6	6.324e-5	(A) -2.07--0.23
APOBEC3C	22q13.1	0.29	-0.70	1.55	1.19	0.99	7.151e-3	0.0237	(A) -2.07--0.23
CHORDC1	11q14.3	0.19	-0.80	1.33	0.89	0.99	1.333e-3	6.136e-3	(A) -2.07--0.23
FAM111A	11q12.1	0.33	-0.66	1.13	0.87	0.99	3.409e-4	2.024e-3	(A) -2.07--0.23
NPL	1q25.3	0.30	-0.69	1.34	1.30	0.99	4.842e-3	0.0174	(A) -2.07--0.23
RBBP7	Xp22.2	0.40	-0.58	0.85	0.74	0.99	9.567e-6	1.198e-4	(A) -2.07--0.23
SPNS1	16p11.2	-0.17	-1.16	1.09	1.72	0.99	9.648e-3	0.0302	(A) -2.07--0.23
SUPT5H	19q13.2	0.60	-0.39	0.79	0.41	0.99	2.57e-7	8.484e-6	(A) -2.07--0.23
TCF20	22q13.2	0.36	-0.63	0.76	0.62	0.99	8.45e-7	1.931e-5	(A) -2.07--0.23
TEX10	9q31.1	0.36	-0.62	0.68	0.61	0.99	1.75e-7	6.631e-6	(A) -2.07--0.23
TOP1	20q12	0.59	-0.40	0.85	0.73	0.99	7.824e-6	1.033e-4	(A) -2.07--0.23
UPP1	7p12.3	0.43	-0.56	1.40	1.31	0.99	6.160e-3	0.0211	(A) -2.07--0.23
CDKAL1	6p22.3	0.19	-0.81	1.08	0.63	1.00	6.434e-5	5.244e-4	(A) -2.07--0.23
DHFR	5q14.1	0.07	-0.93	1.27	1.49	1.00	6.598e-3	0.0223	(A) -2.07--0.23
EPSTI1	13q14.11	0.36	-0.64	1.58	1.22	1.00	7.867e-3	0.0256	(A) -2.07--0.23
FAM241B	10q22.1	-0.08	-1.09	1.67	1.43	1.00	0.0145	0.0419	(A) -2.07--0.23
H1-10	3q21.3	0.85	-0.15	1.55	1.18	1.00	6.846e-3	0.0230	(A) -2.07--0.23
KNOP1	16p12.3	0.43	-0.57	1.02	1.21	1.00	9.205e-4	4.546e-3	(A) -2.07--0.23
RP9	7p14.3	0.32	-0.68	1.12	1.25	1.00	1.673e-3	7.420e-3	(A) -2.07--0.23
RPL6	12q24.13	0.67	-0.33	1.13	1.18	1.00	1.249e-3	5.818e-3	(A) -2.07--0.23
SASS6	1p21.2	0.09	-0.91	1.14	0.85	1.00	2.616e-4	1.640e-3	(A) -2.07--0.23
SFMBT1	3p21.1	0.53	-0.48	0.58	0.85	1.00	9.516e-5	7.195e-4	(A) -2.07--0.23
SNAPC3	9p22.3	0.34	-0.66	0.94	1.05	1.00	1.678e-3	7.438e-3	(A) -2.07--0.23
TIMM50	19q13.2	0.57	-0.43	1.08	0.78	1.00	1.281e-4	9.200e-4	(A) -2.07--0.23
TOPBP1	3q22.1	0.61	-0.39	0.55	0.76	1.00	2.08e-7	7.388e-6	(A) -2.07--0.23
UBN2	7q34	0.34	-0.67	0.88	0.73	1.00	9.411e-6	1.187e-4	(A) -2.07--0.23
BAZ1A	14q13.1-q13.2	0.50	-0.51	0.92	0.85	1.01	3.854e-5	3.529e-4	(A) -2.07--0.23
FBL	19q13.2	0.50	-0.51	0.63	0.63	1.01	5.22e-8	2.931e-6	(A) -2.07--0.23
GIMAP1-GIMAP5	7q36.1	0.18	-0.83	1.79	1.06	1.01	0.0104	0.0319	(A) -2.07--0.23
KIN	10p14	0.21	-0.80	0.79	0.68	1.01	1.563e-6	3.050e-5	(A) -2.07--0.23
POLE	12q24.33	0.28	-0.73	0.94	1.58	1.01	3.686e-3	0.0139	(A) -2.07--0.23
SAMD1	19p13.12	0.34	-0.66	0.88	0.89	1.01	4.060e-5	3.676e-4	(A) -2.07--0.23
TGIF2	20q11.23	0.30	-0.71	1.07	1.54	1.01	6.117e-3	0.0209	(A) -2.07--0.23
TOMM5	9p13.2	-0.00	-1.02	0.98	1.43	1.01	0.0118	0.0356	(A) -2.07--0.23
UTP20	12q23.2	0.19	-0.83	0.68	0.78	1.01	1.294e-6	2.647e-5	(A) -2.07--0.23
ARHGEF2	1q22	0.33	-0.69	0.95	0.69	1.02	1.385e-5	1.587e-4	(A) -2.07--0.23
BMS1	10q11.21	0.40	-0.62	0.69	0.73	1.02	5.63e-7	1.448e-5	(A) -2.07--0.23
C1ORF131	1q42.2	0.37	-0.65	0.78	0.78	1.02	8.280e-6	1.078e-4	(A) -2.07--0.23
CDPF1	22q13.31	0.41	-0.61	1.43	0.84	1.02	5.056e-3	0.0180	(A) -2.07--0.23
DHX34	19q13.32	0.36	-0.66	0.83	0.51	1.02	5.79e-7	1.476e-5	(A) -2.07--0.23
LAS1L	Xq12	0.62	-0.39	0.61	0.53	1.02	3.99e-9	4.98e-7	(A) -2.07--0.23
NOP53	19q13.33	0.48	-0.54	1.11	1.27	1.02	1.417e-3	6.446e-3	(A) -2.07--0.23
NSMCE2	8q24.13	0.46	-0.56	0.70	0.80	1.02	1.648e-6	3.170e-5	(A) -2.07--0.23
SAYSD1	6p21.2	0.22	-0.80	1.17	1.18	1.02	1.956e-3	8.415e-3	(A) -2.07--0.23
USP39	2p11.2	0.42	-0.60	0.54	0.59	1.02	1.72e-9	2.98e-7	(A) -2.07--0.23
KRR1	12q21.2	0.60	-0.43	0.88	0.81	1.03	1.541e-5	1.720e-4	(A) -2.07--0.23
PLCH1	3q25.31	0.33	-0.69	1.56	1.35	1.03	8.323e-3	0.0268	(A) -2.07--0.23
PTPN1	20q13.13	0.40	-0.63	1.15	0.90	1.03	2.581e-4	1.624e-3	(A) -2.07--0.23
RCOR2	11q13.1	0.12	-0.91	1.28	1.09	1.03	1.363e-3	6.250e-3	(A) -2.07--0.23
SFXN4	10q26.11	0.24	-0.79	1.14	1.16	1.03	1.218e-3	5.723e-3	(A) -2.07--0.23
TBL3	16p13.3	0.49	-0.54	0.63	0.68	1.03	8.04e-8	4.048e-6	(A) -2.07--0.23
ATP11A	13q34	0.08	-0.96	1.53	1.54	1.04	0.0158	0.0448	(A) -2.07--0.23
CRLF3	17q11.2	0.37	-0.66	1.27	1.13	1.04	1.419e-3	6.450e-3	(A) -2.07--0.23
HMCES	3q21.3	0.39	-0.65	1.11	0.80	1.04	1.052e-4	7.775e-4	(A) -2.07--0.23
MTA2	11q12.3	0.51	-0.52	0.69	0.53	1.04	1.96e-8	1.407e-6	(A) -2.07--0.23
NCBP1	9q22.33	0.27	-0.77	0.59	0.75	1.04	1.33e-7	5.465e-6	(A) -2.07--0.23
NOP9	14q12	0.19	-0.85	0.86	0.79	1.04	7.162e-6	9.678e-5	(A) -2.07--0.23
PLK1	16p12.2	0.11	-0.93	1.41	1.14	1.04	2.532e-3	0.0103	(A) -2.07--0.23
RHPN2	19q13.11	0.33	-0.71	1.54	1.07	1.04	3.589e-3	0.0136	(A) -2.07--0.23
RPL10L	14q21.2	0.44	-0.61	1.45	1.42	1.04	6.113e-3	0.0209	(A) -2.07--0.23
SP110	2q37.1	0.15	-0.89	1.71	1.08	1.04	6.812e-3	0.0229	(A) -2.07--0.23
SPC25	2q31.1	0.34	-0.69	0.86	1.00	1.04	5.416e-5	4.584e-4	(A) -2.07--0.23
TCOF1	5q32-q33.1	0.36	-0.68	0.86	0.94	1.04	2.870e-5	2.805e-4	(A) -2.07--0.23
ZC3H18	16q24.2	0.37	-0.67	0.77	0.64	1.04	3.62e-7	1.046e-5	(A) -2.07--0.23
ZNF106	15q15.1	0.45	-0.59	1.04	0.64	1.04	2.606e-5	2.593e-4	(A) -2.07--0.23
GZMA	5q11.2	-0.12	-1.17	1.69	1.16	1.05	6.696e-3	0.0226	(A) -2.07--0.23
RNF213	17q25.3	0.07	-0.97	1.39	0.88	1.05	1.017e-3	4.922e-3	(A) -2.07--0.23
ZNF3	7q22.1	0.18	-0.87	1.20	0.87	1.05	3.663e-4	2.145e-3	(A) -2.07--0.23
CHD1	5q15-q21.1	0.00	-1.06	1.45	0.82	1.06	1.012e-3	4.905e-3	(A) -2.07--0.23
CHD7	8q12.2	0.23	-0.84	1.50	1.39	1.06	8.153e-3	0.0263	(A) -2.07--0.23
DDX49	19p13.11	0.41	-0.64	0.80	0.62	1.06	4.22e-7	1.177e-5	(A) -2.07--0.23
DHX33	17p13.2	0.41	-0.66	0.96	0.76	1.06	1.338e-5	1.545e-4	(A) -2.07--0.23
NCL	2q37.1	0.38	-0.68	1.15	0.72	1.06	7.782e-5	6.082e-4	(A) -2.07--0.23
POLD2	7p13	0.29	-0.77	1.05	0.69	1.06	2.471e-5	2.485e-4	(A) -2.07--0.23
RFC4	3q27.3	0.37	-0.69	0.72	0.66	1.06	1.35e-7	5.507e-6	(A) -2.07--0.23
ZNF628	19q13.42	0.31	-0.74	1.03	1.49	1.06	9.632e-3	0.0302	(A) -2.07--0.23
AFG3L2	18p11.21	0.07	-1.00	1.29	1.33	1.07	2.229e-3	9.332e-3	(A) -2.07--0.23
ASF1A	6q22.31	0.30	-0.77	1.44	0.93	1.07	1.178e-3	5.573e-3	(A) -2.07--0.23
ETV3	1q23.1	0.58	-0.49	0.95	0.83	1.07	1.709e-5	1.863e-4	(A) -2.07--0.23
FAM83F	22q13.1	-0.44	-1.51	1.73	1.57	1.07	0.0141	0.0411	(A) -2.07--0.23
ISG20L2	1q23.1	0.64	-0.43	0.88	0.73	1.07	3.516e-6	5.703e-5	(A) -2.07--0.23
MSH2	2p21-p16.3	0.54	-0.53	0.97	0.64	1.07	5.989e-6	8.503e-5	(A) -2.07--0.23
POLR1B	2q14.1	0.55	-0.51	0.86	0.82	1.07	7.184e-6	9.694e-5	(A) -2.07--0.23
TSR1	17p13.3	0.39	-0.68	0.83	0.80	1.07	3.409e-6	5.619e-5	(A) -2.07--0.23
ZXDC	3q21.3	0.39	-0.68	0.80	1.11	1.07	2.897e-4	1.781e-3	(A) -2.07--0.23
ATG9A	2q35	-0.10	-1.18	1.43	1.35	1.08	3.721e-3	0.0140	(A) -2.07--0.23
DDX56	7p13	0.57	-0.52	0.76	0.62	1.08	1.17e-7	5.109e-6	(A) -2.07--0.23
NOP14	4p16.3	0.28	-0.80	0.92	0.80	1.08	7.669e-6	1.014e-4	(A) -2.07--0.23
SSRP1	11q12.1	0.44	-0.64	0.87	0.69	1.08	1.519e-6	2.999e-5	(A) -2.07--0.23
TIMM17A	1q32.1	0.27	-0.81	1.34	1.39	1.08	2.991e-3	0.0118	(A) -2.07--0.23
UBASH3B	11q24.1	0.13	-0.95	1.37	1.01	1.08	9.733e-4	4.769e-3	(A) -2.07--0.23
EED	11q14.2	0.32	-0.77	0.96	0.43	1.09	1.082e-6	2.317e-5	(A) -2.07--0.23
ERCC6L	Xq13.1	0.41	-0.68	1.15	1.14	1.09	4.325e-4	2.459e-3	(A) -2.07--0.23
ETV6	12p13.2	0.41	-0.68	1.29	0.76	1.09	2.290e-4	1.475e-3	(A) -2.07--0.23
RFC3	13q13.2	0.32	-0.78	0.65	0.52	1.09	1.51e-9	2.82e-7	(A) -2.07--0.23
SINHCAF	12p11.21	0.25	-0.84	1.58	1.67	1.09	0.0130	0.0384	(A) -2.07--0.23
UCK2	1q24.1	0.30	-0.79	1.06	0.88	1.09	5.396e-5	4.575e-4	(A) -2.07--0.23
ZCCHC3	20p13	0.60	-0.49	1.63	1.04	1.09	3.216e-3	0.0125	(A) -2.07--0.23
APOBEC3G	22q13.1	0.12	-0.98	1.41	1.21	1.10	1.945e-3	8.377e-3	(A) -2.07--0.23
BLM	15q26.1	0.52	-0.58	1.12	0.96	1.10	1.360e-4	9.611e-4	(A) -2.07--0.23
MAIP1	2q33.1	0.30	-0.80	0.85	1.21	1.10	1.323e-4	9.399e-4	(A) -2.07--0.23
MTERF3	8q22.1	0.26	-0.84	1.62	1.37	1.10	5.790e-3	0.0201	(A) -2.07--0.23
MYO1G	7p13	0.53	-0.57	1.39	1.11	1.10	1.218e-3	5.723e-3	(A) -2.07--0.23
NOC4L	12q24.33	0.42	-0.68	0.64	0.82	1.10	2.67e-7	8.744e-6	(A) -2.07--0.23
NOL6	9p13.3	0.44	-0.66	0.73	0.73	1.10	2.21e-7	7.679e-6	(A) -2.07--0.23
NSD2	4p16.3	0.32	-0.78	1.07	0.59	1.10	1.145e-5	1.378e-4	(A) -2.07--0.23
RNF115	1q21.1	0.39	-0.70	0.87	1.23	1.10	1.826e-4	1.227e-3	(A) -2.07--0.23
ATP1B3	3q23	0.25	-0.86	1.69	1.73	1.11	0.0139	0.0405	(A) -2.07--0.23
DXO	6p21.33	0.01	-1.10	0.88	1.54	1.11	5.455e-3	0.0192	(A) -2.07--0.23
E2F3	6p22.3	0.50	-0.61	1.23	0.83	1.11	2.393e-4	1.533e-3	(A) -2.07--0.23
IL4I1	19q13.33	0.60	-0.51	1.53	1.76	1.11	0.0108	0.0331	(A) -2.07--0.23
NOL10	2p25.1	0.34	-0.78	1.00	0.95	1.11	3.683e-5	3.411e-4	(A) -2.07--0.23
RFC1	4p14	0.50	-0.61	0.70	0.62	1.11	1.76e-8	1.285e-6	(A) -2.07--0.23
RRP36	6p21.1	0.47	-0.64	0.93	0.86	1.11	1.019e-5	1.261e-4	(A) -2.07--0.23
SEPTIN1	16p11.2	-0.03	-1.14	1.96	1.51	1.11	0.0170	0.0476	(A) -2.07--0.23
SLBP	4p16.3	0.51	-0.60	1.19	0.90	1.11	1.415e-4	9.890e-4	(A) -2.07--0.23
USP42	7p22.1	0.60	-0.51	0.84	1.02	1.11	2.141e-4	1.392e-3	(A) -2.07--0.23
WDR62	19q13.12	0.62	-0.49	1.58	1.07	1.11	0.0137	0.0401	(A) -2.07--0.23
ANKRD46	8q22.3	0.95	-0.17	1.08	0.70	1.12	8.588e-3	0.0274	(A) -2.07--0.23
CYTIP	2q24.1	0.38	-0.75	0.92	1.80	1.12	5.888e-3	0.0203	(A) -2.07--0.23
ESF1	20p12.1	0.45	-0.67	0.82	0.79	1.12	1.048e-6	2.269e-5	(A) -2.07--0.23
IFIH1	2q24.2	-0.02	-1.14	1.77	1.04	1.12	4.410e-3	0.0161	(A) -2.07--0.23
PAK1IP1	6p24.2	0.48	-0.64	1.12	0.83	1.12	4.721e-5	4.102e-4	(A) -2.07--0.23
POLA2	11q13.1	0.55	-0.58	0.83	0.73	1.12	6.09e-7	1.521e-5	(A) -2.07--0.23
TIPIN	15q22.31	0.18	-0.95	1.30	1.34	1.12	2.288e-3	9.501e-3	(A) -2.07--0.23
UQCR10	22q12.2	0.36	-0.76	1.29	1.41	1.12	2.018e-3	8.628e-3	(A) -2.07--0.23
URB2	1q42.13	0.28	-0.84	0.75	0.76	1.12	2.56e-7	8.484e-6	(A) -2.07--0.23
ZNF292	6q14.3	0.58	-0.55	1.38	1.03	1.12	7.072e-4	3.664e-3	(A) -2.07--0.23
PARP1	1q42.12	0.41	-0.73	0.93	1.09	1.13	4.889e-5	4.215e-4	(A) -2.07--0.23
AKAP8L	19p13.12	0.42	-0.70	0.66	0.59	1.13	2.65e-9	3.95e-7	(A) -2.07--0.23
DSP	6p24.3	-0.35	-1.48	1.78	1.65	1.13	0.0127	0.0378	(A) -2.07--0.23
HNRNPA1	12q13.13	0.37	-0.77	0.86	1.25	1.13	1.264e-4	9.099e-4	(A) -2.07--0.23
MASTL	10p12.1	0.28	-0.85	1.13	1.06	1.13	1.692e-4	1.155e-3	(A) -2.07--0.23
MMGT1	Xq26.3	-0.03	-1.16	1.04	1.41	1.13	7.470e-4	3.820e-3	(A) -2.07--0.23
RASSF4	10q11.21	-0.22	-1.35	1.65	1.66	1.13	0.0101	0.0313	(A) -2.07--0.23
SUPT16H	14q11.2	0.45	-0.68	0.84	0.66	1.13	2.74e-7	8.807e-6	(A) -2.07--0.23
URB1	21q22.11	0.31	-0.82	0.76	0.73	1.13	1.74e-7	6.603e-6	(A) -2.07--0.23
ZWINT	10q21.1	0.37	-0.75	1.16	1.20	1.13	4.317e-4	2.456e-3	(A) -2.07--0.23
BYSL	6p21.1	0.36	-0.79	0.90	0.95	1.14	1.029e-5	1.272e-4	(A) -2.07--0.23
FAM207A	21q22.3	0.42	-0.72	0.96	0.94	1.14	1.635e-5	1.803e-4	(A) -2.07--0.23
ICAM1	19p13.2	0.48	-0.67	2.04	1.32	1.14	0.0123	0.0370	(A) -2.07--0.23
ITGB2	21q22.3	0.35	-0.79	1.79	1.24	1.14	5.910e-3	0.0204	(A) -2.07--0.23
NOL7	6p23	0.45	-0.69	0.93	0.71	1.14	1.640e-6	3.167e-5	(A) -2.07--0.23
NSA2	5q13.3	0.71	-0.43	0.95	1.27	1.14	1.901e-4	1.268e-3	(A) -2.07--0.23
PCDHAC2	5q31.3	0.25	-0.89	1.39	1.69	1.14	5.501e-3	0.0193	(A) -2.07--0.23
QSER1	11p13	0.33	-0.81	1.06	0.86	1.14	2.571e-5	2.567e-4	(A) -2.07--0.23
RAD51C	17q22	0.15	-0.99	1.31	1.48	1.14	0.0110	0.0336	(A) -2.07--0.23
TSEN2	3p25.2	0.09	-1.05	1.27	1.25	1.14	1.872e-3	8.106e-3	(A) -2.07--0.23
UTP11	1p34.3	0.36	-0.78	1.28	1.14	1.14	7.360e-4	3.771e-3	(A) -2.07--0.23
ATAD3B	1p36.33	0.54	-0.61	1.78	1.72	1.15	0.0150	0.0430	(A) -2.07--0.23
CDYL	6p25.1	0.45	-0.71	0.95	0.58	1.15	8.11e-7	1.857e-5	(A) -2.07--0.23
FBXL4	6q16.1-q16.2	0.65	-0.50	1.42	1.30	1.15	9.938e-3	0.0309	(A) -2.07--0.23
FERMT3	11q13.1	0.54	-0.61	1.45	1.14	1.15	1.103e-3	5.282e-3	(A) -2.07--0.23
MORC2	22q12.2	0.12	-1.03	0.94	0.87	1.15	6.546e-6	9.020e-5	(A) -2.07--0.23
MTF2	1p22.1	0.20	-0.96	1.23	1.50	1.15	2.748e-3	0.0110	(A) -2.07--0.23
NARF	17q25.3	0.58	-0.57	1.33	1.03	1.15	1.835e-3	7.981e-3	(A) -2.07--0.23
TMEM230	20p13-p12.3	-0.46	-1.60	1.32	1.74	1.15	6.406e-3	0.0218	(A) -2.07--0.23
USP36	17q25.3	0.35	-0.80	1.03	0.73	1.15	6.464e-6	8.959e-5	(A) -2.07--0.23
WDR12	2q33.2	0.53	-0.62	0.88	0.97	1.15	8.505e-6	1.099e-4	(A) -2.07--0.23
WDR3	1p12	0.44	-0.71	0.68	0.81	1.15	1.24e-7	5.312e-6	(A) -2.07--0.23
ZNF267	16p11.2	0.19	-0.97	1.81	1.46	1.15	0.0124	0.0371	(A) -2.07--0.23
COIL	17q22	0.30	-0.86	0.88	0.90	1.16	3.629e-6	5.837e-5	(A) -2.07--0.23
GNL2	1p34.3	0.54	-0.63	0.95	1.20	1.16	9.062e-5	6.899e-4	(A) -2.07--0.23
HLA-F	6p22.1	0.04	-1.12	2.08	1.26	1.16	0.0114	0.0346	(A) -2.07--0.23
POLE3	9q32	0.60	-0.56	0.83	1.25	1.16	7.960e-5	6.196e-4	(A) -2.07--0.23
RFC2	7q11.23	0.34	-0.82	0.72	0.65	1.16	1.50e-8	1.145e-6	(A) -2.07--0.23
SMC1B	22q13.31	0.69	-0.47	0.74	0.90	1.16	9.55e-7	2.123e-5	(A) -2.07--0.23
SQLE	8q24.13	0.15	-1.02	1.64	1.26	1.16	3.092e-3	0.0121	(A) -2.07--0.23
ZNF384	12p13.31	0.41	-0.75	1.13	0.63	1.16	1.112e-5	1.350e-4	(A) -2.07--0.23
CDK8	13q12.13	0.05	-1.12	1.63	1.14	1.17	0.0116	0.0350	(A) -2.07--0.23
CHEK2	22q12.1	-0.01	-1.17	1.33	0.98	1.17	2.695e-4	1.679e-3	(A) -2.07--0.23
EMG1	12p13.31	0.52	-0.66	1.11	0.80	1.17	1.771e-5	1.914e-4	(A) -2.07--0.23
ETS1	11q24.3	0.47	-0.69	1.25	1.08	1.17	2.557e-4	1.613e-3	(A) -2.07--0.23
GBP4	1p22.2	-0.04	-1.21	1.88	1.38	1.17	8.063e-3	0.0261	(A) -2.07--0.23
NOP56	20p13	0.50	-0.67	0.81	0.68	1.17	9.01e-8	4.293e-6	(A) -2.07--0.23
NPAT	11q22.3	0.50	-0.67	0.84	1.21	1.17	7.119e-5	5.678e-4	(A) -2.07--0.23
PWP2	21q22.3	0.40	-0.76	0.61	0.84	1.17	6.52e-8	3.441e-6	(A) -2.07--0.23
SPCS2	11q13.4	-0.37	-1.54	1.93	1.45	1.17	9.747e-3	0.0305	(A) -2.07--0.23
UTP6	17q11.2	0.37	-0.80	0.72	0.75	1.17	6.42e-8	3.441e-6	(A) -2.07--0.23
ACAP1	17p13.1	0.19	-0.99	1.61	1.44	1.18	3.704e-3	0.0140	(A) -2.07--0.23
C5ORF15	5q31.1	0.43	-0.75	1.76	1.13	1.18	0.0133	0.0392	(A) -2.07--0.23
RRP12	10q24.1	0.29	-0.89	0.99	0.89	1.18	8.955e-6	1.146e-4	(A) -2.07--0.23
ZCCHC7	9p13.2	0.72	-0.46	1.15	1.70	1.18	0.0139	0.0405	(A) -2.07--0.23
ASNS	7q21.3	-0.07	-1.26	2.06	1.69	1.19	0.0169	0.0473	(A) -2.07--0.23
DDX10	11q22.3	0.54	-0.65	0.80	0.74	1.19	1.26e-7	5.324e-6	(A) -2.07--0.23
GTSE1	22q13.31	-0.44	-1.63	1.68	1.59	1.19	8.092e-3	0.0262	(A) -2.07--0.23
MAD2L1	4q27	0.27	-0.92	0.91	1.03	1.19	1.077e-5	1.316e-4	(A) -2.07--0.23
SPN	16p11.2	0.45	-0.74	1.66	1.24	1.19	5.713e-3	0.0198	(A) -2.07--0.23
ZNF749	19q13.43	-0.10	-1.29	1.83	1.41	1.19	0.0126	0.0376	(A) -2.07--0.23
CIT	12q24.23	0.35	-0.85	1.05	0.81	1.20	6.214e-6	8.670e-5	(A) -2.07--0.23
MCOLN3	1p22.3	0.18	-1.02	1.49	1.12	1.20	7.933e-4	4.002e-3	(A) -2.07--0.23
PLCG2	16q24.1	0.34	-0.85	1.50	1.25	1.20	1.313e-3	6.067e-3	(A) -2.07--0.23
RNF168	3q29	0.68	-0.52	1.10	1.22	1.20	7.600e-4	3.874e-3	(A) -2.07--0.23
TRAF1	9q33.2	0.26	-0.94	1.54	1.25	1.20	1.589e-3	7.086e-3	(A) -2.07--0.23
WDR36	5q22.1	0.43	-0.77	0.66	0.73	1.20	7.61e-9	7.68e-7	(A) -2.07--0.23
WDR75	2q32.2	0.45	-0.75	0.80	0.88	1.20	6.57e-7	1.605e-5	(A) -2.07--0.23
ZWILCH	15q22.31	0.63	-0.57	0.97	0.89	1.20	5.277e-6	7.756e-5	(A) -2.07--0.23
IKZF3	17q12-q21.1	-0.33	-1.54	1.94	1.62	1.21	0.0106	0.0326	(A) -2.07--0.23
MELK	9p13.2	0.53	-0.68	1.17	1.37	1.21	4.559e-4	2.562e-3	(A) -2.07--0.23
NOM1	7q36.3	0.11	-1.10	1.10	1.06	1.21	5.362e-5	4.557e-4	(A) -2.07--0.23
SEMA4D	9q22.2	0.61	-0.60	1.21	0.73	1.21	2.048e-5	2.137e-4	(A) -2.07--0.23
TMPO	12q23.1	-0.47	-1.69	1.22	1.46	1.21	8.210e-4	4.128e-3	(A) -2.07--0.23
ZNF512B	20q13.33	0.56	-0.65	1.57	1.08	1.21	9.640e-4	4.735e-3	(A) -2.07--0.23
EEF1AKMT4	3q27.1	0.16	-1.06	1.56	1.51	1.22	2.916e-3	0.0115	(A) -2.07--0.23
PTPN2	18p11.21	0.54	-0.68	0.72	0.77	1.22	3.14e-8	2.008e-6	(A) -2.07--0.23
PYHIN1	1q23.1	0.12	-1.10	1.81	1.52	1.22	9.086e-3	0.0287	(A) -2.07--0.23
SPAG5	17q11.2	-0.12	-1.34	1.21	2.31	1.22	0.0124	0.0372	(A) -2.07--0.23
U2SURP	3q23	0.63	-0.59	0.93	1.43	1.22	1.220e-3	5.730e-3	(A) -2.07--0.23
UTP4	16q22.1	0.54	-0.68	0.82	0.79	1.22	1.57e-7	6.144e-6	(A) -2.07--0.23
ZNF706	8q22.3	0.40	-0.81	1.14	0.83	1.22	1.505e-5	1.694e-4	(A) -2.07--0.23
DDX54	12q24.13	0.89	-0.34	0.95	0.91	1.23	2.144e-5	2.215e-4	(A) -2.07--0.23
FTSJ3	17q23.3	0.58	-0.65	0.78	1.06	1.23	3.306e-6	5.509e-5	(A) -2.07--0.23
IKBKE	1q32.1	0.39	-0.83	1.23	0.88	1.23	4.268e-5	3.801e-4	(A) -2.07--0.23
LILRB4	19q13.42	0.53	-0.70	1.68	1.48	1.23	5.847e-3	0.0202	(A) -2.07--0.23
PLSCR1	3q24	-0.26	-1.49	1.99	1.36	1.23	6.929e-3	0.0232	(A) -2.07--0.23
USP18	22q11.2	0.20	-1.04	1.92	1.20	1.23	0.0110	0.0337	(A) -2.07--0.23
ZNF771	16p11.2	1.28	0.05	1.76	1.09	1.23	0.0176	0.0489	(A) -2.07--0.23
ZNHIT6	1p22.3	0.50	-0.72	1.05	0.65	1.23	1.645e-6	3.170e-5	(A) -2.07--0.23
EBNA1BP2	1p34.2	0.58	-0.66	0.90	0.96	1.24	2.449e-6	4.358e-5	(A) -2.07--0.23
MORC1	3q13.13	-0.01	-1.25	1.40	1.37	1.24	2.148e-3	9.083e-3	(A) -2.07--0.23
NCAPD3	11q25	0.34	-0.90	0.93	0.52	1.24	8.36e-8	4.100e-6	(A) -2.07--0.23
PRKDC	8q11.21	0.36	-0.87	0.67	0.66	1.24	9.82e-10	2.07e-7	(A) -2.07--0.23
PUS7	7q22.3	0.28	-0.96	1.35	0.76	1.24	6.387e-5	5.214e-4	(A) -2.07--0.23
STAT1	2q32.2	0.11	-1.13	1.63	1.31	1.24	1.883e-3	8.144e-3	(A) -2.07--0.23
STXBP5L	3q13.33	0.39	-0.85	1.66	0.94	1.24	6.900e-3	0.0231	(A) -2.07--0.23
TAF2	8q24.12	0.57	-0.67	0.92	0.50	1.24	5.22e-8	2.931e-6	(A) -2.07--0.23
TAPBPL	12p13.31	0.43	-0.81	1.74	1.64	1.24	5.648e-3	0.0197	(A) -2.07--0.23
C1ORF35	1q42.13	0.44	-0.81	1.18	0.97	1.25	3.418e-5	3.205e-4	(A) -2.07--0.23
KIF20A	5q31.2	0.59	-0.65	1.11	1.22	1.25	9.625e-5	7.260e-4	(A) -2.07--0.23
LDHB	12p12.1	0.16	-1.08	1.96	1.70	1.25	0.0104	0.0320	(A) -2.07--0.23
REXO4	9q34.2	0.58	-0.67	1.00	1.04	1.25	1.254e-5	1.477e-4	(A) -2.07--0.23
RIOK1	6p24.3	0.34	-0.91	1.31	0.65	1.26	2.530e-5	2.532e-4	(A) -2.07--0.23
NGDN	14q11.2	0.45	-0.81	0.82	1.07	1.26	3.209e-6	5.366e-5	(A) -2.07--0.23
STMN4	8p21.2	-0.27	-1.53	2.16	1.66	1.26	0.0141	0.0410	(A) -2.07--0.23
GNA15	19p13.3	0.22	-1.05	1.20	1.55	1.27	9.885e-3	0.0308	(A) -2.07--0.23
HSF1	8q24.3	0.61	-0.66	0.97	0.66	1.27	2.54e-7	8.484e-6	(A) -2.07--0.23
JPH1	8q21.11	1.12	-0.15	1.52	1.13	1.27	0.0120	0.0360	(A) -2.07--0.23
MTHFD2L	4q13.3	0.00	-1.27	1.62	2.07	1.27	9.778e-3	0.0305	(A) -2.07--0.23
OAS1	12q24.13	-0.04	-1.31	2.06	1.79	1.27	0.0127	0.0377	(A) -2.07--0.23
PCNA	20p12.3	0.31	-0.96	1.07	0.87	1.27	4.712e-6	7.065e-5	(A) -2.07--0.23
PTRH2	17q23.1	-0.31	-1.58	1.47	1.21	1.27	5.455e-4	2.961e-3	(A) -2.07--0.23
DLGAP5	14q22.3	0.27	-1.02	1.36	1.03	1.28	1.260e-4	9.099e-4	(A) -2.07--0.23
MPHOSPH9	12q24.31	-0.07	-1.35	1.11	1.59	1.28	1.197e-3	5.637e-3	(A) -2.07--0.23
PDCD11	10q24.33	0.56	-0.71	0.84	0.81	1.28	1.09e-7	4.836e-6	(A) -2.07--0.23
RPL7L1	6p21.1	0.48	-0.80	1.02	1.10	1.28	1.528e-5	1.711e-4	(A) -2.07--0.23
SLC5A6	2p23.3	0.25	-1.03	1.38	1.63	1.28	1.560e-3	6.977e-3	(A) -2.07--0.23
UBE2J1	6q15	0.15	-1.13	1.47	0.82	1.28	1.284e-4	9.215e-4	(A) -2.07--0.23
ZNF146	19q13.1	0.47	-0.80	1.21	0.89	1.28	3.403e-5	3.194e-4	(A) -2.07--0.23
BRIX1	5p13.2	0.61	-0.68	0.84	1.09	1.29	3.042e-6	5.166e-5	(A) -2.07--0.23
BUB1B	15q15.1	0.29	-1.00	1.01	1.34	1.29	7.833e-5	6.112e-4	(A) -2.07--0.23
DEK	6p22.3	0.55	-0.74	0.82	0.58	1.29	3.87e-9	4.98e-7	(A) -2.07--0.23
DHRS3	1p36.21	0.42	-0.87	1.98	1.58	1.29	7.154e-3	0.0237	(A) -2.07--0.23
LYSMD2	15q21.2	0.36	-0.94	1.40	1.02	1.29	1.357e-4	9.603e-4	(A) -2.07--0.23
MED30	8q24.11	0.57	-0.72	0.67	1.05	1.29	4.67e-7	1.270e-5	(A) -2.07--0.23
POLD1	19q13.3	0.38	-0.91	1.10	0.64	1.29	1.272e-6	2.626e-5	(A) -2.07--0.23
CD5	11q12.2	0.08	-1.21	2.31	1.36	1.30	0.0157	0.0447	(A) -2.07--0.23
PHF20L1	8q24.22	0.79	-0.51	0.90	0.74	1.30	7.67e-8	3.950e-6	(A) -2.07--0.23
TRAF3IP3	1q32.2	0.26	-1.04	1.63	1.19	1.30	8.410e-4	4.208e-3	(A) -2.07--0.23
CIP2A	3q13.13	0.52	-0.79	0.88	1.16	1.31	6.734e-6	9.241e-5	(A) -2.07--0.23
NCAPG2	7q36.3	0.45	-0.86	0.70	0.78	1.31	3.57e-9	4.68e-7	(A) -2.07--0.23
NIFK	2q14.3	0.54	-0.77	0.98	1.04	1.31	4.524e-6	6.814e-5	(A) -2.07--0.23
NOL11	17q24.2	0.53	-0.78	0.73	0.82	1.31	1.18e-8	1.003e-6	(A) -2.07--0.23
BOP1	8q24.3	0.61	-0.71	0.68	0.77	1.32	2.21e-9	3.64e-7	(A) -2.07--0.23
DCAF13	8q22.3	0.40	-0.92	0.77	0.69	1.32	2.55e-9	3.87e-7	(A) -2.07--0.23
HMGB2	4q34.1	0.08	-1.24	1.25	1.11	1.32	5.753e-5	4.810e-4	(A) -2.07--0.23
NPM3	10q24.32	0.14	-1.18	1.52	1.19	1.32	4.228e-4	2.418e-3	(A) -2.07--0.23
SHCBP1	16q11.2	0.47	-0.86	1.27	1.49	1.32	6.107e-4	3.258e-3	(A) -2.07--0.23
ZNF639	3q26.33	0.93	-0.39	0.76	1.54	1.32	5.366e-4	2.924e-3	(A) -2.07--0.23
FAM111B	11q12.1	-0.19	-1.51	1.36	1.24	1.33	1.898e-4	1.267e-3	(A) -2.07--0.23
HJURP	2q37.1	0.88	-0.45	1.18	1.16	1.33	3.581e-3	0.0136	(A) -2.07--0.23
CDCA2	8p21.2	0.02	-1.32	1.80	1.32	1.34	3.732e-3	0.0140	(A) -2.07--0.23
EPCAM	2p21	-0.08	-1.43	1.51	1.64	1.34	1.548e-3	6.936e-3	(A) -2.07--0.23
WDR43	2p23.2	0.57	-0.76	0.75	0.72	1.34	1.66e-9	2.93e-7	(A) -2.07--0.23
CHTF18	16p13.3	0.45	-0.90	1.16	0.82	1.35	3.026e-6	5.149e-5	(A) -2.07--0.23
MTHFD2	2p13.1	0.24	-1.10	1.63	1.75	1.35	2.861e-3	0.0113	(A) -2.07--0.23
NCAPH2	22q13.33	0.45	-0.91	0.96	0.64	1.35	4.42e-8	2.632e-6	(A) -2.07--0.23
POLD3	11q13.4	0.32	-1.03	1.28	0.83	1.35	1.284e-5	1.503e-4	(A) -2.07--0.23
PUM3	9p24.2	0.52	-0.83	1.16	0.84	1.35	3.592e-6	5.787e-5	(A) -2.07--0.23
RNF4	4p16.3	-0.34	-1.69	1.94	1.99	1.35	0.0135	0.0395	(A) -2.07--0.23
SELENOK	3p21.1	-0.34	-1.70	2.48	1.55	1.35	0.0140	0.0409	(A) -2.07--0.23
BAZ1B	7q11.23	0.48	-0.89	0.95	0.83	1.36	1.70e-7	6.523e-6	(A) -2.07--0.23
DDX11	12p11.21	-0.59	-1.95	1.52	1.04	1.36	1.660e-4	1.134e-3	(A) -2.07--0.23
NUP210	3p25.1	0.18	-1.18	1.18	1.16	1.36	2.952e-5	2.865e-4	(A) -2.07--0.23
SOAT1	1q25.2	-0.01	-1.36	1.83	1.50	1.36	2.566e-3	0.0104	(A) -2.07--0.23
CD8A	2p11.2	-0.04	-1.41	2.14	1.60	1.37	7.802e-3	0.0255	(A) -2.07--0.23
DNAJC9	10q22.2	0.53	-0.84	0.86	0.88	1.37	7.47e-8	3.901e-6	(A) -2.07--0.23
LYAR	4p16.3	0.53	-0.84	1.18	0.80	1.37	2.506e-6	4.435e-5	(A) -2.07--0.23
MAP4K1	19q13.2	0.37	-1.00	1.78	1.43	1.37	2.068e-3	8.795e-3	(A) -2.07--0.23
NOC2L	1p36.33	0.50	-0.87	0.87	0.80	1.37	2.81e-8	1.868e-6	(A) -2.07--0.23
PRIM2	6p11.2	0.66	-0.71	0.83	0.84	1.37	2.65e-8	1.777e-6	(A) -2.07--0.23
RNF5	6p21.32	-0.02	-1.38	1.18	1.66	1.37	4.710e-4	2.624e-3	(A) -2.07--0.23
SCNM1	1q21.3	0.78	-0.59	1.06	1.00	1.37	4.042e-5	3.664e-4	(A) -2.07--0.23
SMARCC1	3p21.31	0.51	-0.86	1.03	0.74	1.37	2.38e-7	8.107e-6	(A) -2.07--0.23
ZAP70	2q11.2	0.07	-1.30	1.84	1.35	1.37	1.680e-3	7.441e-3	(A) -2.07--0.23
DDX47	12p13.1	0.64	-0.74	1.00	0.75	1.38	1.15e-7	5.070e-6	(A) -2.07--0.23
POP1	8q22.2	0.50	-0.88	0.94	0.85	1.38	1.19e-7	5.143e-6	(A) -2.07--0.23
RCL1	9p24.1	0.57	-0.81	0.75	0.79	1.38	2.54e-9	3.87e-7	(A) -2.07--0.23
ASF1B	19p13.12	0.46	-0.92	1.40	1.08	1.39	6.441e-5	5.245e-4	(A) -2.07--0.23
CEP55	10q23.33	0.40	-0.98	1.30	0.93	1.39	1.517e-5	1.703e-4	(A) -2.07--0.23
DDX27	20q13.13	0.65	-0.74	1.08	0.92	1.39	1.390e-6	2.808e-5	(A) -2.07--0.23
FANCD2	3p25.3	0.21	-1.19	1.04	1.03	1.39	2.235e-6	4.043e-5	(A) -2.07--0.23
HEATR1	1q43	0.31	-1.08	0.76	0.85	1.39	7.47e-9	7.64e-7	(A) -2.07--0.23
PES1	22q12.2	0.42	-0.98	0.65	0.97	1.39	1.77e-8	1.286e-6	(A) -2.07--0.23
RRP15	1q41	0.42	-0.97	1.16	0.88	1.39	2.591e-6	4.528e-5	(A) -2.07--0.23
SPINT2	19q13.2	-0.46	-1.85	2.13	1.63	1.39	6.068e-3	0.0208	(A) -2.07--0.23
WARS1	14q32.2	0.11	-1.29	1.73	1.06	1.39	4.588e-4	2.570e-3	(A) -2.07--0.23
BEND3	6q21	0.65	-0.75	0.79	0.85	1.40	9.84e-9	9.11e-7	(A) -2.07--0.23
CENPH	5q13.2	0.44	-0.96	1.29	1.61	1.40	3.849e-4	2.230e-3	(A) -2.07--0.23
ESRP1	8q22.1	0.36	-1.05	1.00	0.93	1.40	4.52e-7	1.240e-5	(A) -2.07--0.23
MSH6	2p16.3	0.51	-0.90	1.15	0.77	1.40	9.67e-7	2.144e-5	(A) -2.07--0.23
NOC3L	10q23.33	0.60	-0.80	0.97	0.82	1.40	1.03e-7	4.677e-6	(A) -2.07--0.23
SKP2	5p13.2	0.32	-1.08	1.27	0.97	1.40	2.242e-3	9.375e-3	(A) -2.07--0.23
SPC24	19p13.2	0.57	-0.83	1.02	1.30	1.40	1.796e-5	1.938e-4	(A) -2.07--0.23
TFRC	3q29	0.00	-1.40	2.30	1.95	1.40	0.0132	0.0387	(A) -2.07--0.23
UTP25	1q32.2	0.52	-0.88	0.82	0.84	1.40	1.23e-8	1.031e-6	(A) -2.07--0.23
DDX39A	19p13.12	0.43	-0.98	0.89	1.13	1.41	1.195e-6	2.501e-5	(A) -2.07--0.23
MEX3A	1q22	0.51	-0.91	1.42	1.49	1.41	3.443e-4	2.037e-3	(A) -2.07--0.23
MRTO4	1p36.13	0.80	-0.61	0.82	0.81	1.41	7.27e-9	7.60e-7	(A) -2.07--0.23
PRIM1	12q13.3	0.41	-1.01	0.65	0.87	1.41	1.82e-9	3.10e-7	(A) -2.07--0.23
TRMT6	20p12.3	0.39	-1.02	0.76	0.66	1.41	2.12e-10	1.03e-7	(A) -2.07--0.23
ZNF280C	Xq26.1	0.55	-0.87	1.25	0.90	1.41	5.715e-6	8.176e-5	(A) -2.07--0.23
COX15	10q24.2	0.34	-1.08	1.67	1.36	1.42	4.174e-3	0.0154	(A) -2.07--0.23
FAM204A	10q26.11	0.61	-0.81	1.22	1.52	1.42	5.159e-4	2.828e-3	(A) -2.07--0.23
MDN1	6q15	0.44	-0.98	0.84	0.75	1.42	3.51e-9	4.67e-7	(A) -2.07--0.23
CHAF1A	19p13.3	0.30	-1.13	1.16	0.91	1.43	1.846e-6	3.475e-5	(A) -2.07--0.23
HMMR	5q34	0.34	-1.08	1.32	1.38	1.43	2.584e-4	1.624e-3	(A) -2.07--0.23
NIP7	16q22.1	0.51	-0.92	1.55	1.03	1.43	1.018e-4	7.590e-4	(A) -2.07--0.23
CEBPZ	2p22.2	0.53	-0.91	1.00	0.87	1.44	1.44e-7	5.734e-6	(A) -2.07--0.23
HK3	5q35.2	0.32	-1.12	1.94	1.73	1.44	3.361e-3	0.0130	(A) -2.07--0.23
MBD3	19p13.3	0.62	-0.82	1.04	0.76	1.44	9.91e-8	4.556e-6	(A) -2.07--0.23
SCARB1	12q24.31	0.65	-0.79	1.60	1.03	1.44	1.991e-4	1.318e-3	(A) -2.07--0.23
SUV39H2	10p13	0.49	-0.96	1.16	0.92	1.44	1.552e-6	3.039e-5	(A) -2.07--0.23
DDX18	2q14.1	0.62	-0.83	1.02	0.89	1.45	1.99e-7	7.191e-6	(A) -2.07--0.23
FOXC1	6p25.3	0.63	-0.82	1.88	1.43	1.45	4.091e-3	0.0151	(A) -2.07--0.23
IGF2BP2	3q27.2	-0.31	-1.76	2.40	1.34	1.45	5.685e-3	0.0198	(A) -2.07--0.23
INCENP	11q12.3	0.41	-1.04	1.25	0.95	1.45	4.477e-6	6.783e-5	(A) -2.07--0.23
LIG1	19q13.33	0.28	-1.16	1.07	0.91	1.45	5.10e-7	1.348e-5	(A) -2.07--0.23
RECQL4	8q24.3	0.42	-1.02	1.44	1.39	1.45	3.001e-4	1.831e-3	(A) -2.07--0.23
ABT1	6p22.2	0.50	-0.95	0.82	1.01	1.46	6.51e-8	3.441e-6	(A) -2.07--0.23
CHRAC1	8q24.3	0.83	-0.63	0.94	1.26	1.46	3.412e-6	5.619e-5	(A) -2.07--0.23
EEF1AKMT4-ECE2	3q27.1	0.10	-1.36	2.46	1.49	1.46	0.0174	0.0484	(A) -2.07--0.23
KIF15	3p21.31	0.49	-0.98	1.13	0.99	1.46	1.492e-6	2.957e-5	(A) -2.07--0.23
LBR	1q42.12	0.58	-0.87	1.44	1.22	1.46	7.685e-5	6.031e-4	(A) -2.07--0.23
USP1	1p31.3	0.00	-1.45	1.51	1.06	1.46	6.581e-5	5.337e-4	(A) -2.07--0.23
UTP23	8q24.11	0.74	-0.72	1.15	0.71	1.46	3.04e-7	9.416e-6	(A) -2.07--0.23
DYRK1B	19q13.2	0.30	-1.16	1.69	2.04	1.47	0.0118	0.0355	(A) -2.07--0.23
KMT5C	19q13.42	-0.11	-1.59	1.45	1.86	1.47	4.296e-3	0.0157	(A) -2.07--0.23
RBM28	7q32.1	0.35	-1.12	1.40	1.24	1.47	5.621e-5	4.719e-4	(A) -2.07--0.23
TACC3	4p16.3	0.36	-1.11	1.09	0.96	1.47	6.77e-7	1.635e-5	(A) -2.07--0.23
WDR76	15q15.3	0.20	-1.27	1.11	1.47	1.47	2.600e-4	1.631e-3	(A) -2.07--0.23
DNMT1	19p13.2	0.07	-1.41	1.62	0.77	1.48	4.671e-5	4.069e-4	(A) -2.07--0.23
DIAPH3	13q21.2	0.41	-1.07	1.69	1.27	1.48	3.208e-4	1.924e-3	(A) -2.07--0.23
FEN1	11q12.2	0.22	-1.26	0.97	1.03	1.48	2.99e-7	9.326e-6	(A) -2.07--0.23
NASP	1p34.1	-0.08	-1.56	1.21	1.16	1.48	8.674e-6	1.119e-4	(A) -2.07--0.23
RIOX2	3q11.2	0.57	-0.90	1.19	1.15	1.48	7.349e-6	9.848e-5	(A) -2.07--0.23
SRGN	10q22.1	0.39	-1.09	1.78	1.70	1.48	3.311e-3	0.0128	(A) -2.07--0.23
CD40	20q13.12	0.11	-1.38	2.12	1.15	1.49	1.454e-3	6.581e-3	(A) -2.07--0.23
CD47	3q13.12	0.33	-1.16	1.77	1.37	1.49	5.277e-4	2.878e-3	(A) -2.07--0.23
DSC2	18q12.1	0.04	-1.45	2.21	1.73	1.49	4.921e-3	0.0176	(A) -2.07--0.23
RRP1B	21q22.3	0.60	-0.89	1.07	0.73	1.49	6.20e-8	3.349e-6	(A) -2.07--0.23
CCDC71L	7q22.3	0.31	-1.19	1.34	0.95	1.50	2.368e-5	2.399e-4	(A) -2.07--0.23
CYBA	16q24.2	0.16	-1.34	2.13	1.34	1.50	1.992e-3	8.544e-3	(A) -2.07--0.23
SKA3	13q12.11	0.28	-1.22	1.46	1.27	1.50	1.804e-4	1.215e-3	(A) -2.07--0.23
ZBP1	20q13.31	0.40	-1.10	1.72	1.34	1.50	4.857e-4	2.695e-3	(A) -2.07--0.23
ZBTB10	8q21.13	0.23	-1.27	1.68	1.22	1.50	2.064e-4	1.354e-3	(A) -2.07--0.23
ZC3H12D	6q25.1	0.58	-0.92	1.26	1.47	1.50	4.246e-3	0.0156	(A) -2.07--0.23
PPAN-P2RY11	19p13.2	0.47	-1.04	1.44	1.08	1.51	2.346e-5	2.379e-4	(A) -2.07--0.23
SLC25A19	17q25.1	0.01	-1.49	1.24	1.35	1.51	2.797e-5	2.750e-4	(A) -2.07--0.23
TFCP2L1	2q14.2	0.66	-0.85	1.39	1.74	1.51	6.463e-3	0.0219	(A) -2.07--0.23
TONSL	8q24.3	0.47	-1.04	1.27	0.90	1.51	2.004e-6	3.716e-5	(A) -2.07--0.23
CENPQ	6p12.3	0.53	-0.99	0.98	1.26	1.52	5.198e-5	4.438e-4	(A) -2.07--0.23
DNMT3A	2p23.3	0.60	-0.91	1.23	0.99	1.52	2.070e-6	3.809e-5	(A) -2.07--0.23
GINS3	16q21	0.38	-1.14	1.29	1.48	1.52	6.814e-5	5.489e-4	(A) -2.07--0.23
OASL	12q24.31	0.09	-1.43	1.91	1.06	1.52	3.953e-4	2.282e-3	(A) -2.07--0.23
SH2D1A	Xq25	-0.39	-1.91	2.43	1.59	1.52	5.808e-3	0.0201	(A) -2.07--0.23
NUDCD1	8q23.1	0.59	-0.95	1.01	0.91	1.54	5.82e-8	3.230e-6	(A) -2.07--0.23
WDHD1	14q22.2-q22.3	0.45	-1.09	1.17	0.98	1.54	7.59e-7	1.772e-5	(A) -2.07--0.23
OTUD6B	8q21.3	0.38	-1.17	1.04	1.03	1.55	2.36e-7	8.101e-6	(A) -2.07--0.23
PTPRC	1q31.3-q32.1	0.29	-1.26	1.96	1.19	1.55	5.420e-4	2.947e-3	(A) -2.07--0.23
SLC25A32	8q22.3	0.83	-0.72	1.14	1.10	1.55	5.688e-3	0.0198	(A) -2.07--0.23
SRPK1	6p21.31	0.28	-1.26	0.93	0.79	1.55	2.93e-9	4.31e-7	(A) -2.07--0.23
TYMS	18p11.32	0.39	-1.16	1.28	0.86	1.55	2.590e-6	4.528e-5	(A) -2.07--0.23
SYNGAP1	6p21.32	-0.22	-1.78	1.69	2.78	1.56	0.0104	0.0322	(A) -2.07--0.23
CCNA2	4q27	0.04	-1.53	1.60	1.47	1.57	1.758e-4	1.192e-3	(A) -2.07--0.23
GINS2	16q24.1	0.40	-1.17	1.34	1.59	1.57	9.961e-5	7.473e-4	(A) -2.07--0.23
GINS4	8p11.21	0.33	-1.24	1.44	1.64	1.57	1.948e-4	1.294e-3	(A) -2.07--0.23
MIS18A	21q22.11	0.49	-1.08	1.52	1.46	1.57	2.737e-4	1.701e-3	(A) -2.07--0.23
SEMA4A	1q22	0.51	-1.06	1.50	1.28	1.57	1.206e-4	8.743e-4	(A) -2.07--0.23
ANP32E	1q21.2	0.06	-1.53	1.89	1.17	1.58	2.767e-4	1.713e-3	(A) -2.07--0.23
ZMYM3	Xq13.1	0.32	-1.25	2.04	1.92	1.58	7.100e-3	0.0236	(A) -2.07--0.23
EVI2B	17q11.2	0.43	-1.16	1.99	1.05	1.59	3.413e-4	2.024e-3	(A) -2.07--0.23
HLA-DQB1	6p21.32	0.90	-0.69	1.73	1.41	1.59	1.361e-3	6.245e-3	(A) -2.07--0.23
APOBEC3B	22q13.1	0.44	-1.17	1.48	1.30	1.61	3.233e-5	3.077e-4	(A) -2.07--0.23
KIF22	16p11.2	0.43	-1.18	1.26	1.17	1.61	3.011e-6	5.149e-5	(A) -2.07--0.23
RPF2	6q21	0.70	-0.91	1.21	1.38	1.61	9.430e-6	1.187e-4	(A) -2.07--0.23
ZC3H8	2q14.1	0.49	-1.12	1.33	1.22	1.61	7.322e-6	9.848e-5	(A) -2.07--0.23
ITGAL	16p11.2	0.31	-1.31	1.82	1.17	1.62	1.453e-4	1.011e-3	(A) -2.07--0.23
PSMC3IP	17q21.2	0.18	-1.44	1.37	1.20	1.62	3.198e-4	1.922e-3	(A) -2.07--0.23
DERL1	8q24.13	0.10	-1.53	1.71	1.80	1.63	5.938e-4	3.185e-3	(A) -2.07--0.23
DTL	1q32.3	-0.21	-1.84	1.80	1.95	1.63	1.754e-3	7.704e-3	(A) -2.07--0.23
SMCHD1	18p11.32	0.67	-0.96	0.80	0.66	1.63	6.31e-12	1.23e-8	(A) -2.07--0.23
CEBPG	19q13.11	0.83	-0.82	1.43	1.43	1.65	9.651e-5	7.265e-4	(A) -2.07--0.23
CHAF1B	21q22.12-q22.13	0.46	-1.19	1.10	1.03	1.65	1.27e-7	5.324e-6	(A) -2.07--0.23
CHEK1	11q24.2	0.11	-1.54	1.33	1.35	1.65	1.750e-5	1.895e-4	(A) -2.07--0.23
LMNB1	5q23.2	0.34	-1.31	1.03	1.49	1.65	5.584e-6	8.037e-5	(A) -2.07--0.23
RRM2	2p25.1	0.33	-1.32	1.18	1.50	1.65	1.268e-5	1.490e-4	(A) -2.07--0.23
RRP1	21q22.3	0.42	-1.23	1.24	0.98	1.65	4.02e-7	1.138e-5	(A) -2.07--0.23
TAPBP	6p21.32	0.29	-1.36	1.59	1.51	1.65	1.083e-4	7.979e-4	(A) -2.07--0.23
ZNF432	19q13.41	1.02	-0.63	1.51	1.55	1.65	2.086e-4	1.365e-3	(A) -2.07--0.23
ARID3A	19p13.3	0.80	-0.86	1.52	1.70	1.66	1.705e-4	1.160e-3	(A) -2.07--0.23
SKA1	18q21.1	0.52	-1.14	1.62	1.88	1.66	2.898e-3	0.0115	(A) -2.07--0.23
RBM34	1q42.3	0.64	-1.03	1.18	1.02	1.67	2.25e-7	7.780e-6	(A) -2.07--0.23
EZH2	7q36.1	0.35	-1.34	0.94	0.80	1.68	4.37e-10	1.31e-7	(A) -2.07--0.23
PCLAF	15q22.31	0.16	-1.52	1.67	1.50	1.68	1.171e-4	8.544e-4	(A) -2.07--0.23
NAT10	11p13	0.55	-1.15	0.96	0.86	1.69	1.03e-9	2.08e-7	(A) -2.07--0.23
RPL36A	Xq22.1	0.31	-1.38	2.02	2.03	1.69	4.523e-3	0.0165	(A) -2.07--0.23
STMN1	1p36.11	0.13	-1.56	1.61	1.25	1.69	2.891e-5	2.822e-4	(A) -2.07--0.23
AZIN2	1p35.1	-0.13	-1.83	2.30	1.57	1.70	1.483e-3	6.690e-3	(A) -2.07--0.23
KNSTRN	15q15.1	0.58	-1.11	1.30	1.38	1.70	1.165e-5	1.393e-4	(A) -2.07--0.23
LAD1	1q32.1	-0.24	-1.94	1.90	1.99	1.70	1.199e-3	5.642e-3	(A) -2.07--0.23
NOLC1	10q24.32	0.35	-1.34	1.33	0.92	1.70	4.47e-7	1.229e-5	(A) -2.07--0.23
RRS1	8q13.1	0.77	-0.93	1.07	1.24	1.70	3.30e-7	9.951e-6	(A) -2.07--0.23
VRK1	14q32.2	0.67	-1.03	0.99	0.78	1.70	7.02e-10	1.75e-7	(A) -2.07--0.23
GTPBP4	10p15.3	0.60	-1.11	1.10	1.10	1.71	9.72e-8	4.556e-6	(A) -2.07--0.23
POLR1E	9p13.2	0.50	-1.20	1.20	0.84	1.71	4.58e-8	2.679e-6	(A) -2.07--0.23
PRF1	10q22.1	0.47	-1.24	1.75	1.35	1.71	5.447e-4	2.958e-3	(A) -2.07--0.23
FAM83D	20q11.23	0.34	-1.38	1.57	1.29	1.72	1.173e-4	8.544e-4	(A) -2.07--0.23
TTK	6q14.1	0.36	-1.37	1.56	1.30	1.73	1.708e-5	1.863e-4	(A) -2.07--0.23
CDCA8	1p34.3	0.60	-1.12	1.68	1.41	1.73	3.271e-4	1.957e-3	(A) -2.07--0.23
MDC1	6p21.33	0.53	-1.20	1.11	0.54	1.73	1.60e-9	2.92e-7	(A) -2.07--0.23
SEPTIN3	22q13.2	0.03	-1.70	2.11	1.37	1.73	4.209e-4	2.411e-3	(A) -2.07--0.23
CKS1B	1q21.3	0.20	-1.53	1.53	1.67	1.74	7.996e-5	6.215e-4	(A) -2.07--0.23
FANCI	15q26.1	0.39	-1.35	1.28	1.04	1.74	3.20e-7	9.819e-6	(A) -2.07--0.23
ISG20	15q26.1	-0.01	-1.75	2.18	1.54	1.74	7.112e-4	3.679e-3	(A) -2.07--0.23
KIF23	15q23	0.71	-1.04	1.25	1.25	1.74	1.001e-6	2.185e-5	(A) -2.07--0.23
LRRCC1	8q21.2	0.23	-1.51	2.30	1.70	1.74	2.483e-3	0.0101	(A) -2.07--0.23
GLDC	9p24.1	-0.00	-1.75	3.04	1.78	1.75	9.040e-3	0.0286	(A) -2.07--0.23
SLC2A3	12p13.31	0.61	-1.14	1.86	1.85	1.75	6.769e-4	3.528e-3	(A) -2.07--0.23
CENPS-CORT	1p36.22	0.85	-0.91	1.10	1.55	1.76	1.836e-4	1.234e-3	(A) -2.07--0.23
NOL12	22q13.1	0.87	-0.89	1.45	0.84	1.76	1.138e-5	1.372e-4	(A) -2.07--0.23
CEBPB	20q13.13	0.63	-1.14	1.75	1.12	1.77	2.293e-5	2.342e-4	(A) -2.07--0.23
CENPU	4q35.1	0.89	-0.89	0.77	0.89	1.78	9.324e-6	1.179e-4	(A) -2.07--0.23
ICAM3	19p13.2	0.28	-1.49	1.97	1.47	1.78	4.883e-4	2.704e-3	(A) -2.07--0.23
HERC5	4q22.1	0.34	-1.45	1.66	1.21	1.79	1.435e-5	1.625e-4	(A) -2.07--0.23
MYBBP1A	17p13.2	0.48	-1.31	0.93	0.78	1.79	4.77e-11	3.86e-8	(A) -2.07--0.23
PBK	8p21.1	0.48	-1.33	1.71	1.87	1.80	2.240e-4	1.446e-3	(A) -2.07--0.23
XIRP1	3p22.2	0.61	-1.19	2.54	1.42	1.80	1.403e-3	6.406e-3	(A) -2.07--0.23
MYO18B	22q12.1	0.46	-1.35	1.92	1.78	1.81	0.0110	0.0337	(A) -2.07--0.23
TK1	17q25.3	0.15	-1.67	1.37	1.80	1.82	4.210e-5	3.780e-4	(A) -2.07--0.23
AURKA	20q13.2	0.39	-1.44	1.75	1.32	1.83	8.048e-5	6.245e-4	(A) -2.07--0.23
KIF14	1q32.1	0.33	-1.50	1.26	1.32	1.83	7.74e-7	1.797e-5	(A) -2.07--0.23
GPATCH4	1q22-q23.1	0.72	-1.12	1.22	1.21	1.84	1.85e-7	6.858e-6	(A) -2.07--0.23
SLC16A1	1p13.2	-0.57	-2.42	2.07	2.12	1.84	1.089e-3	5.226e-3	(A) -2.07--0.23
CMSS1	3q12.1	0.68	-1.17	1.18	1.06	1.85	2.57e-8	1.747e-6	(A) -2.07--0.23
ECT2	3q26.31	0.71	-1.13	1.08	1.32	1.85	1.56e-7	6.144e-6	(A) -2.07--0.23
HELLS	10q23.33	0.58	-1.27	0.94	1.03	1.85	7.82e-10	1.81e-7	(A) -2.07--0.23
IGFLR1	19q13.12	0.01	-1.84	1.79	1.50	1.85	8.949e-4	4.438e-3	(A) -2.07--0.23
RIF1	2q23.3	0.63	-1.22	0.93	0.85	1.85	4.14e-11	3.66e-8	(A) -2.07--0.23
SLC3A2	11q12.3	0.19	-1.67	1.81	1.41	1.85	4.150e-5	3.747e-4	(A) -2.07--0.23
ZKSCAN5	7q22.1	1.09	-0.75	1.42	1.34	1.85	1.687e-5	1.845e-4	(A) -2.07--0.23
H2BC17	6p22.1	-0.20	-2.07	2.23	2.01	1.86	1.134e-3	5.400e-3	(A) -2.07--0.23
CD48	1q23.3	0.13	-1.75	2.31	1.62	1.87	6.076e-4	3.243e-3	(A) -2.07--0.23
PSIP1	9p22.3	0.41	-1.47	1.39	0.92	1.89	9.80e-8	4.556e-6	(A) -2.07--0.23
TRPS1	8q23.3	0.62	-1.27	1.81	1.70	1.89	9.101e-5	6.923e-4	(A) -2.07--0.23
NOP2	12p13.31	0.73	-1.16	1.56	1.22	1.90	2.258e-6	4.078e-5	(A) -2.07--0.23
CCDC18	1p22.1	0.20	-1.71	1.99	1.97	1.91	3.750e-3	0.0141	(A) -2.07--0.23
CDCA7L	7p15.3	0.37	-1.54	1.77	1.72	1.91	2.900e-4	1.782e-3	(A) -2.07--0.23
RSL1D1	16p13.13	0.73	-1.19	1.12	1.35	1.91	1.26e-7	5.324e-6	(A) -2.07--0.23
CCNB1	5q13.2	0.58	-1.34	1.43	1.18	1.92	4.44e-7	1.226e-5	(A) -2.07--0.23
DSCC1	8q24.12	0.58	-1.34	1.39	1.11	1.92	1.82e-7	6.824e-6	(A) -2.07--0.23
IDO1	8p11.21	0.37	-1.54	2.22	2.15	1.92	2.838e-3	0.0113	(A) -2.07--0.23
MCM8	20p12.3	0.44	-1.48	1.61	1.53	1.92	6.098e-5	5.042e-4	(A) -2.07--0.23
SEC11C	18q21.32	-0.65	-2.57	2.39	1.72	1.92	7.208e-4	3.713e-3	(A) -2.07--0.23
RACGAP1	12q13.12	0.65	-1.30	1.20	1.22	1.95	4.26e-8	2.571e-6	(A) -2.07--0.23
RBL1	20q11.23	0.58	-1.37	1.07	1.36	1.95	4.037e-5	3.664e-4	(A) -2.07--0.23
MCM2	3q21.3	0.40	-1.56	1.31	1.19	1.96	8.64e-8	4.176e-6	(A) -2.07--0.23
PTPRCAP	11q13.2	-0.15	-2.11	2.09	1.25	1.96	1.809e-3	7.897e-3	(A) -2.07--0.23
RBM38	20q13.31	0.65	-1.31	1.82	1.31	1.96	1.289e-5	1.506e-4	(A) -2.07--0.23
EPB41	1p35.3	1.01	-0.95	2.11	1.81	1.97	1.267e-3	5.893e-3	(A) -2.07--0.23
FCN1	9q34.3	-0.13	-2.10	3.11	2.45	1.97	8.208e-3	0.0265	(A) -2.07--0.23
NUSAP1	15q14	0.78	-1.19	1.51	1.26	1.97	4.086e-6	6.360e-5	(A) -2.07--0.23
CD2	1p13.1	0.13	-1.84	2.25	1.62	1.98	4.358e-4	2.472e-3	(A) -2.07--0.23
CGAS	6q13	0.36	-1.62	1.95	1.25	1.98	2.089e-5	2.171e-4	(A) -2.07--0.23
NDC80	18p11.32	0.63	-1.34	1.17	1.16	1.98	1.10e-8	9.46e-7	(A) -2.07--0.23
NCAPG	4p15.31	0.61	-1.38	1.19	1.17	1.99	1.49e-8	1.145e-6	(A) -2.07--0.23
PM20D2	6q15	-0.88	-2.87	2.90	1.89	1.99	2.700e-3	0.0109	(A) -2.07--0.23
UBE2S	19q13.42	0.27	-1.72	1.44	1.44	1.99	1.268e-6	2.626e-5	(A) -2.07--0.23
TET1	10q21.3	-0.25	-2.24	2.27	2.43	2.00	2.252e-3	9.395e-3	(A) -2.07--0.23
GZMH	14q12	0.40	-1.61	2.22	1.41	2.01	5.127e-4	2.814e-3	(A) -2.07--0.23
TAP1	6p21.32	0.02	-1.99	2.13	1.54	2.01	1.035e-4	7.679e-4	(A) -2.07--0.23
XPO5	6p21.1	0.58	-1.43	1.19	0.82	2.01	4.33e-10	1.31e-7	(A) -2.07--0.23
TAP2	6p21.32	0.01	-2.00	2.09	1.53	2.02	7.476e-5	5.915e-4	(A) -2.07--0.23
IGF2BP3	7p15.3	-1.14	-3.18	3.95	1.73	2.03	0.0132	0.0389	(A) -2.07--0.23
SLC7A1	13q12.3	-0.06	-2.09	1.87	1.77	2.03	5.549e-5	4.679e-4	(A) -2.07--0.23
SMC4	3q25.33	0.52	-1.51	1.09	1.10	2.03	9.48e-10	2.07e-7	(A) -2.07--0.23
CBX2	17q25.3	0.38	-1.66	2.44	1.70	2.04	6.011e-4	3.219e-3	(A) -2.07--0.23
CCNB2	15q22.2	0.76	-1.28	1.36	1.29	2.04	3.36e-7	1.010e-5	(A) -2.07--0.23
SCML2	Xp22.13	0.60	-1.44	1.53	0.93	2.04	9.77e-8	4.556e-6	(A) -2.07--0.23
CCL5	17q12	0.21	-1.84	2.30	1.69	2.06	3.421e-4	2.027e-3	(A) -2.07--0.23
CENPF	1q41	0.49	-1.58	1.51	1.32	2.06	4.71e-7	1.275e-5	(A) -2.07--0.23
NCAPH	2q11.2	0.58	-1.48	1.27	1.29	2.06	4.58e-8	2.679e-6	(A) -2.07--0.23
NCAPD2	12p13.31	0.62	-1.47	1.25	1.24	2.09	1.47e-8	1.145e-6	(A) -2.07--0.23
BIRC5	17q25.3	0.76	-1.35	1.66	1.43	2.11	6.191e-6	8.654e-5	(A) -2.07--0.23
CYBB	Xp21.1-p11.4	0.22	-1.89	2.39	1.44	2.11	1.368e-4	9.627e-4	(A) -2.07--0.23
KIF4A	Xq13.1	0.73	-1.38	1.43	1.51	2.11	6.14e-7	1.524e-5	(A) -2.07--0.23
NUF2	1q23.3	0.71	-1.40	1.41	1.13	2.11	2.85e-8	1.870e-6	(A) -2.07--0.23
SLC2A1	1p34.2	-0.09	-2.20	2.93	1.80	2.11	1.478e-3	6.674e-3	(A) -2.07--0.23
SMC2	9q31.1	0.60	-1.51	1.01	1.17	2.11	3.98e-10	1.31e-7	(A) -2.07--0.23
DDX21	10q22.1	0.61	-1.51	1.36	1.11	2.12	1.28e-8	1.050e-6	(A) -2.07--0.23
GBP1	1p22.2	0.14	-1.99	2.08	1.50	2.13	2.987e-5	2.891e-4	(A) -2.07--0.23
MCM5	22q12.3	0.28	-1.85	1.49	1.26	2.13	1.23e-7	5.300e-6	(A) -2.07--0.23
MZB1	5q31.2	-0.41	-2.55	2.89	2.50	2.13	3.124e-3	0.0122	(A) -2.07--0.23
PRTN3	19p13.3	-0.65	-2.79	3.97	2.53	2.14	0.0159	0.0451	(A) -2.07--0.23
ANLN	7p14.2	0.23	-1.92	1.89	1.91	2.15	4.357e-5	3.862e-4	(A) -2.07--0.23
IQCD	12q24.13	0.91	-1.24	1.89	1.88	2.15	0.0123	0.0369	(A) -2.07--0.23
MCM7	7q22.1	0.41	-1.76	1.40	1.24	2.16	3.22e-8	2.045e-6	(A) -2.07--0.23
GMNN	6p22.3	0.35	-1.82	1.86	1.31	2.17	8.716e-6	1.120e-4	(A) -2.07--0.23
CD3G	11q23.3	1.18	-1.00	1.48	1.41	2.18	5.525e-4	2.992e-3	(A) -2.07--0.23
MCM4	8q11.21	0.46	-1.72	1.41	1.30	2.18	4.99e-8	2.869e-6	(A) -2.07--0.23
ZDBF2	2q33.3	1.22	-0.96	1.68	1.13	2.18	6.033e-4	3.229e-3	(A) -2.07--0.23
RDH10	8q21.11	-0.14	-2.34	2.88	1.78	2.20	8.281e-4	4.158e-3	(A) -2.07--0.23
UHRF1	19p13.3	0.44	-1.80	1.31	1.14	2.24	2.07e-9	3.46e-7	(A) -2.07--0.23
CAMP	3p21.31	-1.30	-3.55	4.03	2.94	2.25	0.0163	0.0459	(A) -2.07--0.23
KLRG2	7q34	-0.09	-2.34	2.98	2.29	2.25	3.409e-3	0.0131	(A) -2.07--0.23
PSAT1	9q21.2	-0.13	-2.39	3.15	2.59	2.26	3.408e-3	0.0131	(A) -2.07--0.23
IRF4	6p25.3	0.30	-1.96	2.25	1.64	2.27	5.763e-5	4.811e-4	(A) -2.07--0.23
MCM6	2q21.3	0.46	-1.83	1.43	1.41	2.29	4.41e-8	2.632e-6	(A) -2.07--0.23
RAD51AP1	12p13.32	0.47	-1.81	1.53	1.30	2.29	2.96e-7	9.260e-6	(A) -2.07--0.23
TRPC1	3q23	0.52	-1.77	1.25	1.62	2.29	7.72e-8	3.950e-6	(A) -2.07--0.23
E2F5	8q21.2	0.81	-1.52	1.33	1.69	2.33	1.164e-5	1.393e-4	(A) -2.07--0.23
CKAP2	13q14.3	0.56	-1.78	1.60	1.67	2.34	5.94e-7	1.496e-5	(A) -2.07--0.23
KIF11	10q23.33	0.38	-1.96	1.42	1.25	2.34	5.77e-9	6.37e-7	(A) -2.07--0.23
TRIP13	5p15.33	0.48	-1.86	1.37	1.28	2.34	4.17e-9	5.13e-7	(A) -2.07--0.23
CDC20	1p34.2	0.25	-2.10	1.65	1.73	2.35	1.061e-6	2.286e-5	(A) -2.07--0.23
TOP2A	17q21.2	0.12	-2.24	1.58	2.40	2.36	3.173e-5	3.034e-4	(A) -2.07--0.23
ATAD2	8q24.13	0.85	-1.52	1.13	1.39	2.37	8.55e-10	1.93e-7	(A) -2.07--0.23
IMPA2	18p11.21	0.72	-1.65	2.01	1.89	2.37	1.419e-5	1.613e-4	(A) -2.07--0.23
KPNA2	17q24.2	0.58	-1.79	1.62	1.79	2.37	1.149e-6	2.421e-5	(A) -2.07--0.23
KIFC1	6p21.32	0.35	-2.05	1.53	1.02	2.40	3.04e-9	4.32e-7	(A) -2.07--0.23
MCM3	6p12.2	0.37	-2.03	1.42	1.23	2.40	2.45e-9	3.83e-7	(A) -2.07--0.23
KIF2C	1p34.1	0.45	-1.99	1.43	1.53	2.44	2.34e-8	1.615e-6	(A) -2.07--0.23
ZBTB24	6q21	0.43	-2.04	0.91	1.85	2.47	3.723e-3	0.0140	(A) -2.07--0.23
UBE2T	1q32.1	0.25	-2.24	1.65	1.57	2.49	1.10e-7	4.843e-6	(A) -2.07--0.23
S100A9	1q21.3	-1.36	-3.88	3.87	3.22	2.53	7.632e-3	0.0250	(A) -2.07--0.23
SLC43A3	11q12.1	-0.98	-3.53	2.65	2.27	2.55	7.750e-3	0.0253	(A) -2.07--0.23
CDK1	10q21.2	0.62	-1.94	1.51	1.35	2.56	3.14e-9	4.36e-7	(A) -2.07--0.23
CXCL10	4q21.1	0.37	-2.19	2.40	2.74	2.56	1.535e-3	6.887e-3	(A) -2.07--0.23
UBE2C	20q13.12	0.85	-1.77	1.89	1.46	2.62	1.38e-7	5.601e-6	(A) -2.07--0.23
EN1	2q14.2	0.80	-1.86	3.04	1.38	2.66	3.312e-3	0.0128	(A) -2.07--0.23
CDCA5	11q13.1	0.54	-2.13	1.41	1.57	2.67	9.45e-9	8.87e-7	(A) -2.07--0.23
GBP5	1p22.2	0.40	-2.28	2.34	1.64	2.68	3.899e-6	6.149e-5	(A) -2.07--0.23
CXCL9	4q21.1	0.28	-2.46	2.39	2.33	2.74	1.172e-4	8.544e-4	(A) -2.07--0.23
SRSF12	6q15	0.76	-2.02	3.94	2.19	2.78	0.0112	0.0341	(A) -2.07--0.23
RSAD2	2p25.2	0.87	-1.94	2.51	1.50	2.80	7.214e-4	3.713e-3	(A) -2.07--0.23
TPX2	20q11.21	0.53	-2.26	1.87	1.32	2.80	1.29e-8	1.050e-6	(A) -2.07--0.23
A2ML1	12p13.31	-0.76	-3.64	4.29	3.30	2.88	4.889e-3	0.0175	(A) -2.07--0.23
MAPK8IP1	11p11.2	-0.49	-3.39	3.52	3.18	2.90	1.319e-3	6.091e-3	(A) -2.07--0.23
HIPK1	1p13.2	0.70	-2.24	2.97	3.80	2.94	2.164e-3	9.135e-3	(A) -2.07--0.23
SLC7A6	16q22.1	0.09	-2.85	2.40	2.50	2.94	4.579e-5	4.004e-4	(A) -2.07--0.23
S100A8	1q21.3	-1.83	-4.80	4.16	3.55	2.96	4.164e-3	0.0154	(A) -2.07--0.23
CD38	4p15.32	-0.25	-3.22	2.81	1.55	2.98	6.759e-6	9.261e-5	(A) -2.07--0.23
LIME1	20q13.33	-0.40	-3.47	3.13	2.20	3.07	7.219e-5	5.744e-4	(A) -2.07--0.23
PAGE2B	Xp11.21	-4.95	-8.02	4.57	3.02	3.07	8.378e-3	0.0269	(A) -2.07--0.23
SLC7A5	16q24.2	0.07	-3.02	2.16	2.46	3.09	2.512e-6	4.436e-5	(A) -2.07--0.23
MKI67	10q26.2	0.80	-2.30	1.57	1.28	3.10	1.66e-11	2.31e-8	(A) -2.07--0.23
PIMREG	17p13.2	0.60	-2.56	1.60	1.64	3.16	5.130e-5	4.395e-4	(A) -2.07--0.23
CRABP1	15q25.1	-1.80	-5.00	4.50	3.30	3.20	2.572e-3	0.0104	(A) -2.07--0.23
AURKB	17p13.1	0.64	-2.69	1.50	2.02	3.33	1.01e-9	2.08e-7	(A) -2.07--0.23
APOBEC3A	22q13.1	0.38	-3.12	3.18	1.95	3.50	1.047e-4	7.750e-4	(A) -2.07--0.23
MAGEA4	Xq28	-1.14	-4.75	4.29	3.14	3.61	6.007e-4	3.219e-3	(A) -2.07--0.23
BCL11A	2p16.1	0.71	-3.23	2.87	2.11	3.94	3.578e-6	5.775e-5	(A) -2.07--0.23
BLZF1	1q24.2	0.02	0.42	0.48	0.48	-0.40	1.920e-3	8.283e-3	(D) 0.90-3.23
COMMD5	8q24.3	0.20	0.60	0.48	0.52	-0.40	3.124e-3	0.0122	(D) 0.90-3.23
GOLGA3	12q24.33	0.01	0.41	0.67	0.55	-0.40	0.0145	0.0420	(D) 0.90-3.23
WDR91	7q33	-0.03	0.37	0.53	0.57	-0.40	5.695e-3	0.0198	(D) 0.90-3.23
ABRAXAS2	10q26.13	0.03	0.44	0.56	0.62	-0.41	8.741e-3	0.0278	(D) 0.90-3.23
COMMD4	15q24.2	-0.01	0.41	0.44	0.48	-0.41	8.414e-4	4.208e-3	(D) 0.90-3.23
DNAJC8	1p35.3	-0.02	0.38	0.64	0.59	-0.41	0.0123	0.0368	(D) 0.90-3.23
RIC8A	11p15.5	-0.00	0.41	0.61	0.59	-0.41	9.614e-3	0.0301	(D) 0.90-3.23
RIPOR1	16q22.1	0.16	0.56	0.40	0.58	-0.41	2.302e-3	9.546e-3	(D) 0.90-3.23
SNX15	11q13.1	-0.05	0.35	0.61	0.56	-0.41	9.478e-3	0.0297	(D) 0.90-3.23
STXBP3	1p13.3	0.07	0.48	0.67	0.52	-0.41	9.025e-3	0.0286	(D) 0.90-3.23
BLOC1S3	19q13.32	0.04	0.45	0.52	0.54	-0.42	3.199e-3	0.0124	(D) 0.90-3.23
BRCC3	Xq28	-0.09	0.33	0.36	0.51	-0.42	5.115e-4	2.811e-3	(D) 0.90-3.23
EXOC4	7q33	-0.20	0.21	0.55	0.44	-0.42	1.979e-3	8.502e-3	(D) 0.90-3.23
MTMR6	13q12.13	-0.07	0.34	0.43	0.59	-0.42	2.546e-3	0.0103	(D) 0.90-3.23
NAP1L4	11p15.4	-0.07	0.36	0.60	0.74	-0.42	0.0171	0.0476	(D) 0.90-3.23
NDUFA12	12q22	0.10	0.52	0.55	0.75	-0.42	0.0158	0.0449	(D) 0.90-3.23
ODF2	9q34.11	0.06	0.48	0.51	0.75	-0.42	0.0143	0.0415	(D) 0.90-3.23
PTPN11	12q24.13	-0.12	0.31	0.66	0.64	-0.42	0.0132	0.0389	(D) 0.90-3.23
UBE2R2	9p13.3	-0.02	0.40	0.63	0.57	-0.42	8.773e-3	0.0279	(D) 0.90-3.23
UBR3	2q31.1	-0.00	0.42	0.68	0.55	-0.42	0.0100	0.0311	(D) 0.90-3.23
VCP	9p13.3	-0.00	0.42	0.46	0.84	-0.42	0.0174	0.0484	(D) 0.90-3.23
ALS2	2q33.1	-0.02	0.41	0.66	0.63	-0.43	0.0160	0.0453	(D) 0.90-3.23
ARAF	Xp11.3	-0.14	0.29	0.62	0.68	-0.43	0.0128	0.0380	(D) 0.90-3.23
COMMD2	3q25.1	0.15	0.58	0.55	0.63	-0.43	6.397e-3	0.0217	(D) 0.90-3.23
ETF1	5q31.2	-0.06	0.37	0.67	0.58	-0.43	9.468e-3	0.0297	(D) 0.90-3.23
FRMD8	11q13.1	0.09	0.52	0.43	0.84	-0.43	0.0139	0.0405	(D) 0.90-3.23
MAP3K2	2q14.3	-0.02	0.41	0.51	0.52	-0.43	1.865e-3	8.083e-3	(D) 0.90-3.23
TARBP2	12q13.13	0.03	0.46	0.51	0.61	-0.43	4.179e-3	0.0154	(D) 0.90-3.23
TBC1D23	3q12.1-q12.2	-0.14	0.29	0.53	0.50	-0.43	2.089e-3	8.869e-3	(D) 0.90-3.23
VPS18	15q15.1	-0.03	0.40	0.59	0.50	-0.43	3.301e-3	0.0128	(D) 0.90-3.23
ARFGAP2	11p11.2	0.01	0.45	0.66	0.72	-0.44	0.0153	0.0436	(D) 0.90-3.23
DENND4C	9p22.1	-0.11	0.33	0.60	0.49	-0.44	2.638e-3	0.0106	(D) 0.90-3.23
EIF4H	7q11.23	0.03	0.47	0.50	0.65	-0.44	4.481e-3	0.0163	(D) 0.90-3.23
ELF1	13q14.11	0.11	0.55	0.66	0.50	-0.44	5.020e-3	0.0179	(D) 0.90-3.23
GBF1	10q24.32	-0.20	0.24	0.54	0.59	-0.44	3.832e-3	0.0143	(D) 0.90-3.23
MAP4K2	11q13.1	-0.04	0.41	0.62	0.48	-0.44	3.171e-3	0.0123	(D) 0.90-3.23
RAC1	7p22.1	-0.19	0.25	0.63	0.60	-0.44	6.636e-3	0.0224	(D) 0.90-3.23
UBE3A	15q11.2	-0.27	0.17	0.68	0.71	-0.44	0.0161	0.0456	(D) 0.90-3.23
VPS16	20p13	0.04	0.48	0.54	0.51	-0.44	1.768e-3	7.749e-3	(D) 0.90-3.23
AP3D1	19p13.3	-0.27	0.18	0.71	0.52	-0.45	6.679e-3	0.0225	(D) 0.90-3.23
ARHGAP18	6q22.33	-0.24	0.22	0.78	0.64	-0.45	0.0163	0.0459	(D) 0.90-3.23
BABAM1	19p13.11	-0.14	0.31	0.59	0.50	-0.45	2.217e-3	9.313e-3	(D) 0.90-3.23
CDC37	19p13.2	-0.02	0.43	0.67	0.64	-0.45	9.364e-3	0.0294	(D) 0.90-3.23
CLIC1	6p21.33	-0.05	0.39	0.80	0.55	-0.45	0.0147	0.0425	(D) 0.90-3.23
TRIO	5p15.2	-0.22	0.22	0.70	0.51	-0.45	6.482e-3	0.0220	(D) 0.90-3.23
TRPT1	11q13.1	-0.35	0.11	0.73	0.70	-0.45	0.0169	0.0473	(D) 0.90-3.23
ATG2B	14q32.2	-0.27	0.18	0.62	0.59	-0.46	4.599e-3	0.0167	(D) 0.90-3.23
CHMP7	8p21.3	-0.15	0.32	0.66	0.66	-0.46	8.456e-3	0.0271	(D) 0.90-3.23
FLII	17p11.2	-0.07	0.39	0.54	0.54	-0.46	1.381e-3	6.316e-3	(D) 0.90-3.23
KXD1	19p13.11	0.21	0.66	0.65	0.68	-0.46	9.507e-3	0.0298	(D) 0.90-3.23
WASF2	1p36.11	0.03	0.49	0.75	0.53	-0.46	8.058e-3	0.0261	(D) 0.90-3.23
WDR73	15q25.2	-0.11	0.35	0.60	0.72	-0.46	9.018e-3	0.0286	(D) 0.90-3.23
AAK1	2p13.3	-0.17	0.29	0.63	0.63	-0.47	5.616e-3	0.0196	(D) 0.90-3.23
ATP6V1E1	22q11.21	0.10	0.57	0.54	0.61	-0.47	2.520e-3	0.0103	(D) 0.90-3.23
FAM120A	9q22.31	-0.22	0.24	0.73	0.52	-0.47	5.828e-3	0.0201	(D) 0.90-3.23
GALK1	17q25.1	-0.19	0.28	0.64	0.79	-0.47	0.0135	0.0396	(D) 0.90-3.23
MTMR9	8p23.1	-0.12	0.35	0.65	0.74	-0.47	9.873e-3	0.0308	(D) 0.90-3.23
NBEAL1	2q33.2	-0.16	0.31	0.62	0.68	-0.47	6.316e-3	0.0215	(D) 0.90-3.23
PPIP5K2	5q21.1	-0.23	0.24	0.52	0.65	-0.47	2.568e-3	0.0104	(D) 0.90-3.23
RNF31	14q12	-0.01	0.45	0.52	0.62	-0.47	2.442e-3	0.0100	(D) 0.90-3.23
RPS6KC1	1q32.3	0.02	0.49	0.60	0.64	-0.47	4.307e-3	0.0158	(D) 0.90-3.23
SCYL1	11q13.1	-0.15	0.32	0.78	0.62	-0.47	0.0128	0.0380	(D) 0.90-3.23
SEC24B	4q25	-0.00	0.46	0.51	0.45	-0.47	3.609e-4	2.121e-3	(D) 0.90-3.23
UBA1	Xp11.3	-0.19	0.28	0.63	0.50	-0.47	2.068e-3	8.795e-3	(D) 0.90-3.23
VPS8	3q27.2	-0.25	0.22	0.69	0.57	-0.47	5.303e-3	0.0187	(D) 0.90-3.23
BMP2K	4q21.21	-0.24	0.25	0.65	0.75	-0.48	9.760e-3	0.0305	(D) 0.90-3.23
NAPA	19q13.33	-0.16	0.32	0.73	0.77	-0.48	0.0157	0.0447	(D) 0.90-3.23
PITPNA	17p13.3	-0.17	0.30	0.43	0.65	-0.48	1.233e-3	5.780e-3	(D) 0.90-3.23
RINT1	7q22.3	-0.20	0.27	0.69	0.80	-0.48	0.0158	0.0448	(D) 0.90-3.23
SMAP2	1p34.2	-0.13	0.35	0.81	0.58	-0.48	9.737e-3	0.0304	(D) 0.90-3.23
SPRYD3	12q13.13	-0.08	0.39	0.62	0.81	-0.48	0.0129	0.0382	(D) 0.90-3.23
UBLCP1	5q33.3	0.17	0.66	0.76	0.55	-0.48	6.533e-3	0.0221	(D) 0.90-3.23
AGFG1	2q36.3	-0.01	0.49	0.56	0.63	-0.49	2.015e-3	8.622e-3	(D) 0.90-3.23
BLOC1S4	4p16.1	-0.01	0.48	0.56	0.89	-0.49	0.0130	0.0383	(D) 0.90-3.23
C7ORF25	7p14.1	-0.00	0.49	0.63	0.55	-0.49	2.252e-3	9.395e-3	(D) 0.90-3.23
CAPN7	3p25.1	-0.32	0.17	0.53	0.70	-0.49	3.554e-3	0.0135	(D) 0.90-3.23
CHURC1-FNTB	14q23.3	0.10	0.59	0.57	0.81	-0.49	7.877e-3	0.0256	(D) 0.90-3.23
EXOC5	14q22.3	-0.05	0.44	0.56	0.41	-0.49	2.964e-4	1.814e-3	(D) 0.90-3.23
HARS1	5q31.3	-0.05	0.43	0.49	0.57	-0.49	6.640e-4	3.482e-3	(D) 0.90-3.23
MAP4K3	2p22.1	-0.08	0.41	0.55	0.55	-0.49	9.257e-4	4.567e-3	(D) 0.90-3.23
RAB33B	4q31.1	-0.37	0.12	0.63	0.77	-0.49	9.352e-3	0.0294	(D) 0.90-3.23
SDHB	1p36.13	0.20	0.69	0.60	0.82	-0.49	9.788e-3	0.0305	(D) 0.90-3.23
SETD3	14q32.2	-0.14	0.35	0.64	0.57	-0.49	2.374e-3	9.816e-3	(D) 0.90-3.23
SH3BP2	4p16.3	-0.27	0.21	0.80	0.72	-0.49	0.0159	0.0452	(D) 0.90-3.23
VPS33A	12q24.31	0.02	0.51	0.50	0.36	-0.49	6.153e-5	5.062e-4	(D) 0.90-3.23
VPS41	7p14.1	0.02	0.51	0.82	0.51	-0.49	7.489e-3	0.0247	(D) 0.90-3.23
WDR61	15q25.1	0.07	0.57	0.50	0.57	-0.49	6.514e-4	3.432e-3	(D) 0.90-3.23
ACP1	2p25.3	-0.11	0.39	0.81	0.70	-0.50	0.0122	0.0367	(D) 0.90-3.23
ATG5	6q21	-0.12	0.38	0.78	0.61	-0.50	7.000e-3	0.0234	(D) 0.90-3.23
AVL9	7p14.3	-0.23	0.27	0.65	0.92	-0.50	0.0168	0.0471	(D) 0.90-3.23
DLST	14q24.3	0.14	0.64	0.52	0.82	-0.50	6.278e-3	0.0214	(D) 0.90-3.23
EXOC8	1q42.2	-0.14	0.35	0.67	0.42	-0.50	1.148e-3	5.454e-3	(D) 0.90-3.23
GDI2	10p15.1	-0.27	0.23	0.77	0.65	-0.50	7.553e-3	0.0249	(D) 0.90-3.23
GPS1	17q25.3	-0.01	0.49	0.39	0.48	-0.50	4.196e-5	3.774e-4	(D) 0.90-3.23
HDLBP	2q37.3	0.10	0.60	0.66	0.56	-0.50	2.518e-3	0.0103	(D) 0.90-3.23
MAP3K1	5q11.2	-0.10	0.40	0.72	0.82	-0.50	0.0139	0.0405	(D) 0.90-3.23
NCKIPSD	3p21.31	-0.11	0.40	0.70	0.68	-0.50	6.146e-3	0.0210	(D) 0.90-3.23
NMRK1	9q21.13	-0.39	0.12	0.68	0.91	-0.50	0.0173	0.0481	(D) 0.90-3.23
OSGEP	14q11.2	-0.22	0.28	0.59	0.79	-0.50	7.014e-3	0.0234	(D) 0.90-3.23
SELENOF	1p22.3	0.01	0.50	0.65	0.69	-0.50	5.474e-3	0.0192	(D) 0.90-3.23
STX8	17p13.1	-0.26	0.24	0.66	0.78	-0.50	8.568e-3	0.0274	(D) 0.90-3.23
SZRD1	1p36.13	-0.19	0.31	0.84	0.60	-0.50	0.0100	0.0311	(D) 0.90-3.23
TBCA	5q14.1	-0.22	0.28	0.79	0.69	-0.50	0.0115	0.0349	(D) 0.90-3.23
TRIP11	14q32.12	-0.08	0.42	0.60	0.60	-0.50	1.890e-3	8.173e-3	(D) 0.90-3.23
BCL7B	7q11.23	0.01	0.51	0.80	0.70	-0.51	0.0132	0.0389	(D) 0.90-3.23
CCDC186	10q25.3	-0.18	0.33	0.81	0.71	-0.51	0.0118	0.0355	(D) 0.90-3.23
CCDC22	Xp11.23	0.10	0.61	0.46	0.41	-0.51	2.781e-5	2.740e-4	(D) 0.90-3.23
CCM2	7p13	-0.04	0.47	0.50	0.47	-0.51	1.188e-4	8.628e-4	(D) 0.90-3.23
CFL1	11q13.1	-0.12	0.39	0.48	0.69	-0.51	1.449e-3	6.563e-3	(D) 0.90-3.23
EXOC2	6p25.3	-0.23	0.28	0.59	0.40	-0.51	2.728e-4	1.698e-3	(D) 0.90-3.23
FBXL18	7p22.1	-0.07	0.44	0.50	0.76	-0.51	3.185e-3	0.0124	(D) 0.90-3.23
NBAS	2p24.3	-0.20	0.31	0.73	0.76	-0.51	9.564e-3	0.0300	(D) 0.90-3.23
NSUN6	10p12.31	-0.19	0.32	0.89	0.67	-0.51	0.0156	0.0445	(D) 0.90-3.23
PALS1	14q23.3	-0.01	0.50	0.71	0.82	-0.51	0.0112	0.0342	(D) 0.90-3.23
PDCL	9q33.2	-0.03	0.48	0.59	0.62	-0.51	1.547e-3	6.935e-3	(D) 0.90-3.23
SCFD2	4q12	-0.11	0.40	0.60	0.81	-0.51	6.775e-3	0.0228	(D) 0.90-3.23
SNAPIN	1q21.3	0.08	0.59	0.64	0.55	-0.51	1.587e-3	7.079e-3	(D) 0.90-3.23
STX17	9q31.1	-0.16	0.35	0.87	0.71	-0.51	0.0156	0.0445	(D) 0.90-3.23
VPS39	15q15.1	0.09	0.60	0.63	0.44	-0.51	5.637e-4	3.048e-3	(D) 0.90-3.23
ZFYVE16	5q14.1	0.00	0.52	0.52	0.52	-0.51	3.184e-4	1.922e-3	(D) 0.90-3.23
ATE1	10q26.13	-0.24	0.27	0.88	0.66	-0.52	0.0121	0.0364	(D) 0.90-3.23
C1ORF50	1p34.2	-0.32	0.20	0.87	0.70	-0.52	0.0131	0.0387	(D) 0.90-3.23
CIAO3	16p13.3	-0.21	0.32	0.76	0.73	-0.52	8.164e-3	0.0264	(D) 0.90-3.23
COMMD6	13q22.2	0.29	0.81	0.47	0.62	-0.52	5.082e-4	2.795e-3	(D) 0.90-3.23
COPA	1q23.2	-0.06	0.46	0.55	0.59	-0.52	7.504e-4	3.835e-3	(D) 0.90-3.23
DENND5A	11p15.4	-0.05	0.47	0.68	0.88	-0.52	0.0159	0.0451	(D) 0.90-3.23
ERC1	12p13.33	0.15	0.67	0.94	0.69	-0.52	0.0179	0.0494	(D) 0.90-3.23
FBH1	10p15.1	-0.51	0.01	0.69	0.64	-0.52	3.555e-3	0.0135	(D) 0.90-3.23
FNTA	8p11.21	0.13	0.65	0.67	0.70	-0.52	4.480e-3	0.0163	(D) 0.90-3.23
GAK	4p16.3	-0.17	0.35	0.66	0.58	-0.52	1.759e-3	7.720e-3	(D) 0.90-3.23
GSKIP	14q32.2	-0.32	0.20	0.67	0.68	-0.52	3.802e-3	0.0142	(D) 0.90-3.23
LRRC57	15q15.2	0.00	0.53	0.76	0.67	-0.52	5.705e-3	0.0198	(D) 0.90-3.23
NF2	22q12.2	-0.23	0.28	0.74	0.46	-0.52	2.023e-3	8.649e-3	(D) 0.90-3.23
NHLRC2	10q25.3	-0.14	0.38	0.72	0.62	-0.52	4.064e-3	0.0151	(D) 0.90-3.23
PDZD11	Xq13.1	0.07	0.59	0.85	0.60	-0.52	8.489e-3	0.0272	(D) 0.90-3.23
RIOK3	18q11.2	0.01	0.53	0.63	0.76	-0.52	5.227e-3	0.0185	(D) 0.90-3.23
RO60	1q31.2	-0.22	0.29	0.72	0.58	-0.52	3.089e-3	0.0121	(D) 0.90-3.23
SH3GLB1	1p22.3	0.07	0.60	0.49	0.71	-0.52	1.481e-3	6.683e-3	(D) 0.90-3.23
SKIV2L	6p21.33	-0.16	0.36	0.51	0.73	-0.52	2.099e-3	8.904e-3	(D) 0.90-3.23
SYNJ2	6q25.3	-0.21	0.31	0.73	0.76	-0.52	7.805e-3	0.0255	(D) 0.90-3.23
TTC7B	14q32.11	-0.05	0.47	0.73	0.80	-0.52	9.808e-3	0.0306	(D) 0.90-3.23
YWHAE	17p13.3	-0.14	0.38	0.80	0.71	-0.52	9.705e-3	0.0304	(D) 0.90-3.23
ANKIB1	7q21.2	-0.17	0.36	0.72	0.60	-0.53	2.721e-3	0.0109	(D) 0.90-3.23
AP2M1	3q27.1	-0.03	0.50	0.66	0.72	-0.53	4.211e-3	0.0155	(D) 0.90-3.23
ATG7	3p25.3	-0.08	0.45	0.69	0.79	-0.53	7.411e-3	0.0245	(D) 0.90-3.23
GCC1	7q32.1	-0.19	0.35	0.58	0.62	-0.53	9.616e-4	4.725e-3	(D) 0.90-3.23
GSTK1	7q34	-0.19	0.35	0.78	0.86	-0.53	0.0142	0.0412	(D) 0.90-3.23
IGBP1	Xq13.1	-0.19	0.35	0.72	0.58	-0.53	2.372e-3	9.811e-3	(D) 0.90-3.23
IQSEC2	Xp11.22	-0.37	0.17	0.76	0.90	-0.53	0.0151	0.0431	(D) 0.90-3.23
OSBP	11q12.1	-0.29	0.25	0.57	0.60	-0.53	7.531e-4	3.845e-3	(D) 0.90-3.23
PMM1	22q13.2	-0.25	0.28	0.82	0.66	-0.53	7.614e-3	0.0250	(D) 0.90-3.23
SLK	10q24.33-q25.1	-0.09	0.44	0.87	0.64	-0.53	9.943e-3	0.0309	(D) 0.90-3.23
STRADA	17q23.3	-0.26	0.27	0.61	0.59	-0.53	1.187e-3	5.596e-3	(D) 0.90-3.23
COPB1	11p15.2	-0.09	0.45	0.52	0.47	-0.54	9.288e-5	7.048e-4	(D) 0.90-3.23
DENR	12q24.31	-0.16	0.38	0.64	0.69	-0.54	2.464e-3	0.0101	(D) 0.90-3.23
EHBP1	2p15	0.11	0.65	0.83	0.85	-0.54	0.0144	0.0417	(D) 0.90-3.23
EML3	11q12.3	-0.12	0.42	0.70	0.59	-0.54	1.769e-3	7.749e-3	(D) 0.90-3.23
EPS15L1	19p13.11	0.02	0.56	0.71	0.62	-0.54	2.532e-3	0.0103	(D) 0.90-3.23
FCHO2	5q13.2	0.02	0.55	0.77	0.59	-0.54	3.446e-3	0.0132	(D) 0.90-3.23
GNB1	1p36.33	0.06	0.60	0.55	0.84	-0.54	4.640e-3	0.0168	(D) 0.90-3.23
LIAS	4p14	-0.01	0.52	0.76	0.89	-0.54	0.0162	0.0458	(D) 0.90-3.23
MVB12A	19p13.11	0.12	0.65	0.70	0.80	-0.54	7.303e-3	0.0242	(D) 0.90-3.23
PPP2R1A	19q13.41	-0.08	0.46	0.46	0.53	-0.54	6.017e-5	4.992e-4	(D) 0.90-3.23
RASIP1	19q13.33	0.21	0.74	0.56	0.99	-0.54	0.0117	0.0354	(D) 0.90-3.23
RBX1	22q13.2	-0.04	0.51	0.55	0.57	-0.54	3.779e-4	2.197e-3	(D) 0.90-3.23
STAMBP	2p13.1	0.03	0.57	0.50	0.67	-0.54	7.456e-4	3.814e-3	(D) 0.90-3.23
TP53RK	20q13.12	-0.07	0.47	0.69	0.79	-0.54	6.721e-3	0.0226	(D) 0.90-3.23
TTC37	5q15	-0.28	0.25	0.61	0.85	-0.54	6.059e-3	0.0208	(D) 0.90-3.23
USP47	11p15.3	-0.04	0.50	0.58	0.53	-0.54	3.362e-4	2.002e-3	(D) 0.90-3.23
WDFY3	4q21.23	-0.21	0.33	0.57	0.54	-0.54	3.625e-4	2.126e-3	(D) 0.90-3.23
ZFYVE1	14q24.2	-0.14	0.40	0.68	0.58	-0.54	1.541e-3	6.911e-3	(D) 0.90-3.23
ATG14	14q22.3	-0.11	0.44	0.76	0.86	-0.55	0.0108	0.0332	(D) 0.90-3.23
ATP5F1A	18q21.1	0.08	0.62	0.62	0.71	-0.55	2.033e-3	8.677e-3	(D) 0.90-3.23
C19ORF25	19p13.3	-0.15	0.41	0.49	0.73	-0.55	9.981e-4	4.856e-3	(D) 0.90-3.23
CNDP2	18q22.3	-0.04	0.51	0.91	0.75	-0.55	0.0129	0.0382	(D) 0.90-3.23
F8A1	Xq28	-0.13	0.42	0.60	0.54	-0.55	3.556e-4	2.092e-3	(D) 0.90-3.23
FARP2	2q37.3	-0.16	0.39	0.57	0.58	-0.55	4.550e-4	2.561e-3	(D) 0.90-3.23
FCSK	16q22.1	-0.39	0.16	0.78	0.87	-0.55	0.0120	0.0362	(D) 0.90-3.23
GATD1	11p15.5	0.17	0.71	0.62	0.60	-0.55	8.645e-4	4.309e-3	(D) 0.90-3.23
IKBKG	Xq28	-0.17	0.38	0.67	0.49	-0.55	5.374e-4	2.926e-3	(D) 0.90-3.23
MOB2	11p15.5	-0.11	0.44	0.66	0.75	-0.55	3.285e-3	0.0127	(D) 0.90-3.23
PAFAH1B1	17p13.3	-0.04	0.52	0.60	0.66	-0.55	1.098e-3	5.262e-3	(D) 0.90-3.23
PLBD2	12q24.13	-0.18	0.38	0.77	0.83	-0.55	9.226e-3	0.0291	(D) 0.90-3.23
RABL3	3q13.33	-0.01	0.54	0.57	0.66	-0.55	9.191e-4	4.542e-3	(D) 0.90-3.23
TLN1	9p13.3	0.20	0.75	0.54	0.81	-0.55	2.987e-3	0.0118	(D) 0.90-3.23
TNK1	17p13.1	-0.26	0.29	0.76	0.80	-0.55	7.375e-3	0.0244	(D) 0.90-3.23
TTC21B	2q24.3	-0.16	0.38	0.86	0.67	-0.55	7.695e-3	0.0252	(D) 0.90-3.23
ARHGEF40	14q11.2	-0.00	0.56	0.73	0.63	-0.56	2.440e-3	0.0100	(D) 0.90-3.23
CCS	11q13.2	-0.26	0.30	0.89	0.76	-0.56	0.0110	0.0337	(D) 0.90-3.23
CETN2	Xq28	-0.36	0.20	0.90	0.88	-0.56	0.0174	0.0485	(D) 0.90-3.23
CFAP410	21q22.3	-0.07	0.49	0.72	0.70	-0.56	3.237e-3	0.0126	(D) 0.90-3.23
COPS8	2q37.3	0.07	0.63	0.49	0.56	-0.56	1.146e-4	8.406e-4	(D) 0.90-3.23
DUSP23	1q23.2	-0.03	0.53	0.88	0.91	-0.56	0.0173	0.0483	(D) 0.90-3.23
EIF4G3	1p36.12	-0.35	0.21	0.66	0.70	-0.56	2.015e-3	8.622e-3	(D) 0.90-3.23
GGACT	13q32.3	-0.27	0.30	0.77	0.98	-0.56	0.0152	0.0436	(D) 0.90-3.23
GPSM1	9q34.3	-0.09	0.47	0.88	0.81	-0.56	0.0127	0.0376	(D) 0.90-3.23
NKIRAS1	3p24.2	-0.08	0.48	0.83	0.67	-0.56	8.669e-3	0.0276	(D) 0.90-3.23
NOTCH2	1p12	0.01	0.57	0.84	0.72	-0.56	7.269e-3	0.0241	(D) 0.90-3.23
NUMB	14q24.3	0.01	0.57	0.39	0.62	-0.56	7.980e-5	6.207e-4	(D) 0.90-3.23
PLCB3	11q13.1	-0.15	0.41	0.74	0.59	-0.56	1.852e-3	8.040e-3	(D) 0.90-3.23
PRPS1	Xq22.3	-0.04	0.52	0.75	0.76	-0.56	5.624e-3	0.0196	(D) 0.90-3.23
SZT2	1p34.2	-0.47	0.09	0.92	0.78	-0.56	0.0130	0.0385	(D) 0.90-3.23
TWF2	3p21.2	-0.07	0.49	0.53	0.63	-0.56	3.729e-4	2.173e-3	(D) 0.90-3.23
UROS	10q26.2	-0.10	0.46	1.01	0.78	-0.56	0.0178	0.0494	(D) 0.90-3.23
WASHC2C	10q11.22	-0.10	0.46	0.83	0.62	-0.56	4.304e-3	0.0158	(D) 0.90-3.23
WDR44	Xq24	-0.25	0.31	0.59	0.53	-0.56	2.585e-4	1.624e-3	(D) 0.90-3.23
AP2S1	19q13.32	-0.01	0.56	0.61	0.54	-0.57	2.797e-4	1.725e-3	(D) 0.90-3.23
AP3M2	8p11.21	-0.39	0.18	1.13	0.58	-0.57	0.0180	0.0496	(D) 0.90-3.23
CHMP4B	20q11.22	-0.11	0.46	0.98	0.80	-0.57	0.0160	0.0453	(D) 0.90-3.23
COMMD9	11p13	0.18	0.75	0.48	1.00	-0.57	6.621e-3	0.0224	(D) 0.90-3.23
EEF2K	16p12.2	-0.22	0.35	0.76	0.82	-0.57	6.583e-3	0.0223	(D) 0.90-3.23
LAMTOR5	1p13.3	0.24	0.81	0.51	0.60	-0.57	1.580e-4	1.087e-3	(D) 0.90-3.23
LPIN2	18p11.31	-0.03	0.54	0.97	0.79	-0.57	0.0155	0.0443	(D) 0.90-3.23
PPP1R21	2p16.3	0.02	0.59	0.48	0.47	-0.57	1.724e-5	1.874e-4	(D) 0.90-3.23
RBCK1	20p13	-0.12	0.45	0.64	0.79	-0.57	2.781e-3	0.0111	(D) 0.90-3.23
SEC24C	10q22.2	-0.25	0.32	0.56	0.84	-0.57	2.939e-3	0.0116	(D) 0.90-3.23
TBCK	4q24	-0.09	0.47	0.58	0.42	-0.57	6.133e-5	5.058e-4	(D) 0.90-3.23
VPS26C	21q22.13	0.07	0.65	0.58	0.60	-0.57	3.294e-4	1.968e-3	(D) 0.90-3.23
ZC3H6	2q14.1	-0.16	0.40	1.07	0.66	-0.57	0.0170	0.0476	(D) 0.90-3.23
ADAP2	17q11.2	-0.02	0.56	0.76	0.89	-0.58	7.699e-3	0.0252	(D) 0.90-3.23
ANKFY1	17p13.2	-0.08	0.50	0.60	0.59	-0.58	3.214e-4	1.926e-3	(D) 0.90-3.23
AP2A1	19q13.33	0.00	0.59	0.52	0.74	-0.58	7.833e-4	3.961e-3	(D) 0.90-3.23
ARRDC1	9q34.3	-0.14	0.44	0.75	0.74	-0.58	3.576e-3	0.0136	(D) 0.90-3.23
COPS5	8q13.1	-0.06	0.52	0.39	0.59	-0.58	3.284e-5	3.110e-4	(D) 0.90-3.23
CRTC3	15q26.1	-0.05	0.53	0.54	0.76	-0.58	1.048e-3	5.038e-3	(D) 0.90-3.23
DGUOK	2p13.1	-0.39	0.19	0.77	0.85	-0.58	6.921e-3	0.0231	(D) 0.90-3.23
DOCK6	19p13.2	-0.27	0.31	0.95	0.64	-0.58	7.022e-3	0.0234	(D) 0.90-3.23
FBXO4	5p13.1	-0.40	0.17	0.71	0.90	-0.58	7.419e-3	0.0245	(D) 0.90-3.23
HS1BP3	2p24.1	-0.06	0.52	0.51	0.46	-0.58	2.113e-5	2.191e-4	(D) 0.90-3.23
JUND	19p13.11	-0.14	0.44	0.58	0.60	-0.58	3.443e-4	2.037e-3	(D) 0.90-3.23
MYG1	12q13.13	-0.17	0.41	0.80	0.71	-0.58	4.205e-3	0.0155	(D) 0.90-3.23
NUBP1	16p13.13	-0.23	0.35	0.77	0.64	-0.58	2.272e-3	9.448e-3	(D) 0.90-3.23
PJA2	5q21.3	-0.21	0.37	0.76	0.76	-0.58	4.123e-3	0.0153	(D) 0.90-3.23
PTAR1	9q21.12	-0.15	0.44	0.76	0.61	-0.58	1.690e-3	7.478e-3	(D) 0.90-3.23
SKP1	5q31.1	-0.11	0.47	0.49	0.54	-0.58	4.697e-5	4.085e-4	(D) 0.90-3.23
SMIM20	4p15.2	0.54	1.11	0.93	0.91	-0.58	0.0173	0.0481	(D) 0.90-3.23
THUMPD1	16p12.3	-0.24	0.34	0.88	0.67	-0.58	5.709e-3	0.0198	(D) 0.90-3.23
TXN	9q31.3	-0.09	0.48	0.88	0.89	-0.58	0.0134	0.0394	(D) 0.90-3.23
CHMP3	2p11.2	-0.05	0.54	0.66	0.77	-0.59	2.279e-3	9.471e-3	(D) 0.90-3.23
DDX19B	16q22.1	-0.09	0.50	1.05	0.77	-0.59	0.0151	0.0432	(D) 0.90-3.23
DENND10	10q26.11	-0.04	0.55	0.47	0.44	-0.59	5.562e-6	8.029e-5	(D) 0.90-3.23
ISCU	12q23.3	0.07	0.66	0.58	0.67	-0.59	4.944e-4	2.732e-3	(D) 0.90-3.23
MAPK1	22q11.22	-0.01	0.58	0.56	0.52	-0.59	7.373e-5	5.852e-4	(D) 0.90-3.23
MAPK1IP1L	14q22.3	0.07	0.67	0.90	0.76	-0.59	7.606e-3	0.0250	(D) 0.90-3.23
MCF2L	13q34	-0.20	0.39	0.99	0.64	-0.59	8.175e-3	0.0264	(D) 0.90-3.23
PLEKHA3	2q31.2	-0.11	0.48	0.67	0.82	-0.59	3.191e-3	0.0124	(D) 0.90-3.23
SHOC2	10q25.2	-0.02	0.57	0.63	0.79	-0.59	2.122e-3	8.986e-3	(D) 0.90-3.23
STK38L	12p11.23	-0.38	0.22	0.59	0.61	-0.59	2.743e-4	1.703e-3	(D) 0.90-3.23
TPRKB	2p13.1	-0.07	0.52	0.67	0.71	-0.59	1.565e-3	6.995e-3	(D) 0.90-3.23
USP8	15q21.2	-0.18	0.41	0.67	0.61	-0.59	7.142e-4	3.687e-3	(D) 0.90-3.23
XIAP	Xq25	-0.18	0.41	0.45	0.43	-0.59	2.495e-6	4.423e-5	(D) 0.90-3.23
ZHX3	20q12	0.08	0.67	0.65	0.66	-0.59	8.123e-4	4.089e-3	(D) 0.90-3.23
AIFM1	Xq26.1	-0.27	0.33	0.87	0.86	-0.60	8.735e-3	0.0278	(D) 0.90-3.23
CDR2	16p12.2	-0.22	0.37	0.80	1.00	-0.60	0.0126	0.0374	(D) 0.90-3.23
CNPY2	12q13.3	-0.12	0.48	0.65	0.84	-0.60	2.807e-3	0.0112	(D) 0.90-3.23
DCAF5	14q24.1	-0.28	0.32	1.00	0.75	-0.60	0.0106	0.0326	(D) 0.90-3.23
EVI5	1p22.1	-0.14	0.47	0.76	0.68	-0.60	2.452e-3	0.0101	(D) 0.90-3.23
HK1	10q22.1	-0.20	0.40	0.92	1.02	-0.60	0.0181	0.0499	(D) 0.90-3.23
LSM5	7p14.3	0.00	0.60	0.90	0.91	-0.60	0.0127	0.0378	(D) 0.90-3.23
MDH1	2p15	-0.07	0.53	0.43	0.71	-0.60	2.058e-4	1.351e-3	(D) 0.90-3.23
NUDT16	3q22.1	0.01	0.61	0.74	0.77	-0.60	3.031e-3	0.0119	(D) 0.90-3.23
PPIB	15q22.31	0.14	0.74	0.97	0.81	-0.60	0.0109	0.0335	(D) 0.90-3.23
PPP3CB	10q22.2	-0.01	0.59	0.67	0.79	-0.60	2.135e-3	9.035e-3	(D) 0.90-3.23
RCHY1	4q21.1	-0.13	0.47	1.00	0.66	-0.60	7.970e-3	0.0259	(D) 0.90-3.23
SBDS	7q11.21	-0.14	0.46	0.64	0.71	-0.60	1.036e-3	5.000e-3	(D) 0.90-3.23
SLAIN2	4p11	-0.19	0.41	0.71	0.65	-0.60	1.017e-3	4.922e-3	(D) 0.90-3.23
TPT1	13q14.13	0.04	0.64	0.77	0.63	-0.60	1.527e-3	6.854e-3	(D) 0.90-3.23
VPS11	11q23.3	0.03	0.63	0.56	0.55	-0.60	7.637e-5	6.003e-4	(D) 0.90-3.23
ARPC2	2q35	-0.03	0.58	0.53	0.63	-0.61	1.437e-4	1.001e-3	(D) 0.90-3.23
COMMD1	2p15	-0.00	0.60	0.56	0.49	-0.61	3.751e-5	3.464e-4	(D) 0.90-3.23
GNPDA1	5q31.3	0.09	0.71	0.59	0.70	-0.61	5.199e-4	2.841e-3	(D) 0.90-3.23
MAN1B1	9q34.3	-0.31	0.30	0.88	1.05	-0.61	0.0160	0.0454	(D) 0.90-3.23
MITF	3p13	-0.04	0.57	0.88	0.93	-0.61	0.0108	0.0331	(D) 0.90-3.23
NLRX1	11q23.3	-0.03	0.57	0.80	0.82	-0.61	4.767e-3	0.0172	(D) 0.90-3.23
OTUB1	11q13.1	-0.26	0.35	0.68	0.63	-0.61	5.728e-4	3.090e-3	(D) 0.90-3.23
PNPLA8	7q31.1	-0.20	0.41	0.86	0.87	-0.61	7.889e-3	0.0257	(D) 0.90-3.23
PXK	3p14.3	-0.07	0.54	0.51	0.61	-0.61	7.792e-5	6.085e-4	(D) 0.90-3.23
UBA6	4q13.2	-0.47	0.13	0.42	0.73	-0.61	2.194e-4	1.420e-3	(D) 0.90-3.23
VPS35L	16p12.3	-0.04	0.57	0.66	0.49	-0.61	1.610e-4	1.105e-3	(D) 0.90-3.23
PPP1R12A	12q21.2-q21.31	0.06	0.68	0.49	0.77	-0.62	4.785e-4	2.658e-3	(D) 0.90-3.23
BIRC2	11q22.2	0.03	0.65	0.57	0.63	-0.62	1.635e-4	1.118e-3	(D) 0.90-3.23
BLOC1S5	6p24.3	-0.04	0.58	0.81	0.59	-0.62	1.249e-3	5.818e-3	(D) 0.90-3.23
CHP1	15q15.1	0.05	0.67	0.72	0.90	-0.62	4.360e-3	0.0159	(D) 0.90-3.23
HDHD3	9q32	-0.09	0.54	0.95	0.87	-0.62	9.747e-3	0.0305	(D) 0.90-3.23
IFT80	3q25.33	-0.49	0.13	0.84	0.77	-0.62	3.749e-3	0.0141	(D) 0.90-3.23
IST1	16q22.2	-0.20	0.42	0.69	0.58	-0.62	4.111e-4	2.359e-3	(D) 0.90-3.23
ITFG1	16q12.1	-0.46	0.16	0.92	0.91	-0.62	0.0104	0.0321	(D) 0.90-3.23
NEK9	14q24.3	-0.34	0.28	0.83	0.62	-0.62	1.712e-3	7.557e-3	(D) 0.90-3.23
PDXK	21q22.3	-0.17	0.45	0.78	0.96	-0.62	7.843e-3	0.0256	(D) 0.90-3.23
PHETA1	12q24.12	-0.12	0.50	0.81	0.87	-0.62	7.994e-3	0.0259	(D) 0.90-3.23
PPM1F	22q11.22	0.09	0.71	0.48	0.72	-0.62	2.539e-4	1.607e-3	(D) 0.90-3.23
RASA3	13q34	0.13	0.75	0.86	0.75	-0.62	3.839e-3	0.0143	(D) 0.90-3.23
RIPK1	6p25.2	-0.16	0.46	0.69	0.53	-0.62	2.413e-4	1.541e-3	(D) 0.90-3.23
VPS37A	8p22	-0.22	0.40	0.55	0.61	-0.62	9.661e-5	7.265e-4	(D) 0.90-3.23
AKT1S1	19q13.33	-0.14	0.49	0.79	1.12	-0.63	0.0137	0.0400	(D) 0.90-3.23
EIF4E3	3p13	-0.20	0.43	0.86	1.00	-0.63	9.826e-3	0.0306	(D) 0.90-3.23
FHIP2B	8p21.3	-0.39	0.24	0.67	1.12	-0.63	9.910e-3	0.0308	(D) 0.90-3.23
MINDY3	10p13	-0.34	0.29	0.94	0.93	-0.63	0.0108	0.0331	(D) 0.90-3.23
MPST	22q12.3	-0.34	0.28	0.94	0.86	-0.63	8.828e-3	0.0280	(D) 0.90-3.23
NOTCH3	19p13.12	-0.00	0.63	1.08	0.71	-0.63	9.467e-3	0.0297	(D) 0.90-3.23
PCYT2	17q25.3	-0.59	0.04	0.81	0.98	-0.63	8.088e-3	0.0262	(D) 0.90-3.23
PDIA3	15q15.3	0.04	0.66	0.73	0.64	-0.63	7.111e-4	3.679e-3	(D) 0.90-3.23
PYM1	12q13.2	-0.29	0.34	0.86	0.90	-0.63	7.063e-3	0.0235	(D) 0.90-3.23
R3HCC1	8p21.3	-0.13	0.49	0.83	0.85	-0.63	5.010e-3	0.0179	(D) 0.90-3.23
RAPGEF2	4q32.1	-0.04	0.59	0.73	0.57	-0.63	4.435e-4	2.512e-3	(D) 0.90-3.23
RASA1	5q14.3	-0.37	0.26	0.93	0.65	-0.63	3.543e-3	0.0135	(D) 0.90-3.23
RBSN	3p25.1	-0.08	0.55	0.76	0.67	-0.63	1.185e-3	5.594e-3	(D) 0.90-3.23
UBL5	19p13.2	-0.02	0.62	0.74	0.69	-0.63	9.899e-4	4.823e-3	(D) 0.90-3.23
UBR1	15q15.2	-0.29	0.35	0.79	0.62	-0.63	9.806e-4	4.797e-3	(D) 0.90-3.23
VPS29	12q24.11	-0.02	0.61	0.56	0.48	-0.63	1.452e-5	1.641e-4	(D) 0.90-3.23
AHR	7p21.1	-0.10	0.54	1.02	1.00	-0.64	0.0168	0.0470	(D) 0.90-3.23
AP3M1	10q22.2	-0.23	0.41	0.54	0.50	-0.64	1.096e-5	1.335e-4	(D) 0.90-3.23
ARHGAP12	10p11.22	-0.18	0.46	0.73	0.62	-0.64	5.458e-4	2.961e-3	(D) 0.90-3.23
C11ORF68	11q13.1	0.06	0.71	0.78	0.78	-0.64	2.153e-3	9.099e-3	(D) 0.90-3.23
CRTC1	19p13.11	-0.41	0.24	1.04	0.79	-0.64	8.965e-3	0.0284	(D) 0.90-3.23
DDB2	11p11.2	-0.23	0.42	0.91	0.92	-0.64	7.995e-3	0.0259	(D) 0.90-3.23
FAM114A2	5q33.2	-0.28	0.35	0.83	0.67	-0.64	1.832e-3	7.973e-3	(D) 0.90-3.23
FAM126A	7p15.3	0.06	0.70	0.77	1.13	-0.64	0.0128	0.0380	(D) 0.90-3.23
MESD	15q25.1	-0.01	0.63	0.88	0.69	-0.64	2.540e-3	0.0103	(D) 0.90-3.23
MTHFS	15q25.1	-0.23	0.41	0.80	1.12	-0.64	0.0126	0.0375	(D) 0.90-3.23
NDUFA6	22q13.2	-0.13	0.50	0.90	0.92	-0.64	8.040e-3	0.0261	(D) 0.90-3.23
PPCS	1p34.2	-0.39	0.25	0.86	0.83	-0.64	4.619e-3	0.0167	(D) 0.90-3.23
PRDX6	1q25.1	0.09	0.73	0.85	0.76	-0.64	2.992e-3	0.0118	(D) 0.90-3.23
RAB28	4p15.33	-0.10	0.54	0.52	0.85	-0.64	8.396e-4	4.204e-3	(D) 0.90-3.23
CAMKK1	17p13.2	-0.49	0.16	0.99	0.86	-0.65	8.242e-3	0.0266	(D) 0.90-3.23
COPG1	3q21.3	-0.14	0.50	0.65	0.62	-0.65	2.037e-4	1.340e-3	(D) 0.90-3.23
CRYBG3	3q11.2	-0.12	0.54	0.81	0.87	-0.65	3.380e-3	0.0130	(D) 0.90-3.23
DGKH	13q14.11	-0.15	0.50	0.81	0.67	-0.65	1.149e-3	5.456e-3	(D) 0.90-3.23
DIP2A	21q22.3	-0.23	0.42	0.55	0.65	-0.65	9.919e-5	7.447e-4	(D) 0.90-3.23
EXOC1	4q12	-0.16	0.49	0.67	0.40	-0.65	3.234e-5	3.077e-4	(D) 0.90-3.23
GPALPP1	13q14.12	-0.31	0.35	0.88	0.91	-0.65	5.884e-3	0.0203	(D) 0.90-3.23
KBTBD4	11p11.2	-0.42	0.23	1.16	0.80	-0.65	0.0141	0.0410	(D) 0.90-3.23
KHNYN	14q12	-0.33	0.32	0.89	0.67	-0.65	2.069e-3	8.795e-3	(D) 0.90-3.23
MAP7D1	1p34.3	-0.13	0.52	0.72	0.79	-0.65	1.387e-3	6.339e-3	(D) 0.90-3.23
NEDD8-MDP1	14q12	-0.18	0.47	0.86	0.56	-0.65	1.010e-3	4.899e-3	(D) 0.90-3.23
NUDCD3	7p13	-0.23	0.42	0.74	0.65	-0.65	6.396e-4	3.379e-3	(D) 0.90-3.23
PCBD2	5q31.1	0.01	0.65	1.01	0.89	-0.65	9.926e-3	0.0309	(D) 0.90-3.23
PDPK1	16p13.3	-0.12	0.53	0.60	0.60	-0.65	7.611e-5	5.992e-4	(D) 0.90-3.23
POFUT1	20q11.21	0.14	0.79	0.73	0.71	-0.65	8.760e-4	4.353e-3	(D) 0.90-3.23
RWDD1	6q22.1	-0.11	0.53	0.60	0.92	-0.65	1.808e-3	7.893e-3	(D) 0.90-3.23
SNX4	3q21.2	-0.04	0.61	0.66	0.74	-0.65	5.864e-4	3.153e-3	(D) 0.90-3.23
TP53BP1	15q15.3	-0.15	0.50	0.75	0.78	-0.65	1.559e-3	6.977e-3	(D) 0.90-3.23
UBALD1	16p13.3	0.10	0.75	0.78	0.80	-0.65	4.478e-3	0.0163	(D) 0.90-3.23
VPS26B	11q25	-0.03	0.62	0.73	0.55	-0.65	2.401e-4	1.537e-3	(D) 0.90-3.23
WDR37	10p15.3	-0.29	0.35	0.64	0.70	-0.65	3.624e-4	2.126e-3	(D) 0.90-3.23
WDR45	Xp11.23	-0.16	0.49	0.53	0.56	-0.65	2.057e-5	2.142e-4	(D) 0.90-3.23
ZFYVE19	15q15.1	-0.36	0.29	0.81	0.63	-0.65	9.182e-4	4.540e-3	(D) 0.90-3.23
ACOT13	6p22.3	-0.06	0.60	0.87	1.15	-0.66	0.0148	0.0427	(D) 0.90-3.23
ARNTL	11p15.3	-0.22	0.44	0.80	0.79	-0.66	3.521e-3	0.0134	(D) 0.90-3.23
AZI2	3p24.1	-0.28	0.38	0.78	0.58	-0.66	4.453e-4	2.521e-3	(D) 0.90-3.23
CAPZA2	7q31.2	-0.04	0.63	0.41	0.58	-0.66	3.497e-6	5.700e-5	(D) 0.90-3.23
CDC37L1	9p24.1	-0.31	0.35	1.19	0.75	-0.66	0.0135	0.0395	(D) 0.90-3.23
CERT1	5q13.3	-0.27	0.39	0.72	0.61	-0.66	2.738e-4	1.701e-3	(D) 0.90-3.23
COPS4	4q21.22	-0.12	0.54	0.45	0.45	-0.66	2.91e-7	9.246e-6	(D) 0.90-3.23
CRK	17p13.3	-0.26	0.39	0.77	0.96	-0.66	4.667e-3	0.0169	(D) 0.90-3.23
DNPEP	2q35	-0.34	0.32	1.19	0.85	-0.66	0.0161	0.0456	(D) 0.90-3.23
FBXO21	12q24.22	-0.17	0.49	1.06	0.81	-0.66	0.0125	0.0372	(D) 0.90-3.23
GET3	19p13.13	-0.22	0.44	0.58	0.62	-0.66	6.795e-5	5.483e-4	(D) 0.90-3.23
HDAC8	Xq13.1	-0.24	0.42	0.88	0.72	-0.66	2.465e-3	0.0101	(D) 0.90-3.23
KCTD12	13q22.3	0.12	0.77	0.74	0.90	-0.66	2.873e-3	0.0114	(D) 0.90-3.23
MAGI3	1p13.2	-0.58	0.08	0.88	0.96	-0.66	6.751e-3	0.0227	(D) 0.90-3.23
MAPKAP1	9q33.3	-0.19	0.47	0.68	0.41	-0.66	3.172e-5	3.034e-4	(D) 0.90-3.23
RPS6KA1	1p36.11	-0.42	0.24	0.70	0.90	-0.66	2.319e-3	9.612e-3	(D) 0.90-3.23
SASH1	6q24.3-q25.1	0.08	0.74	1.05	1.04	-0.66	0.0168	0.0471	(D) 0.90-3.23
SDCCAG8	1q43-q44	-0.02	0.64	0.81	0.88	-0.66	3.525e-3	0.0134	(D) 0.90-3.23
TES	7q31.2	-0.31	0.34	1.09	0.89	-0.66	0.0124	0.0371	(D) 0.90-3.23
TMF1	3p14.1	-0.28	0.38	0.70	0.86	-0.66	1.666e-3	7.389e-3	(D) 0.90-3.23
TUSC2	3p21.31	-0.28	0.38	0.81	0.81	-0.66	2.221e-3	9.319e-3	(D) 0.90-3.23
ARAP1	11q13.4	0.10	0.77	0.60	0.65	-0.67	8.341e-5	6.426e-4	(D) 0.90-3.23
ARPP19	15q21.2	-0.26	0.41	0.67	0.74	-0.67	4.460e-4	2.523e-3	(D) 0.90-3.23
ATP5F1B	12q13.3	0.06	0.73	0.62	0.72	-0.67	2.386e-4	1.530e-3	(D) 0.90-3.23
ATP5PO	21q22.11	0.04	0.72	0.57	0.89	-0.67	8.529e-4	4.258e-3	(D) 0.90-3.23
BORCS5	12p13.2	-0.07	0.60	0.57	0.81	-0.67	4.559e-4	2.562e-3	(D) 0.90-3.23
CCDC93	2q14.1	0.01	0.68	0.47	0.43	-0.67	2.75e-7	8.807e-6	(D) 0.90-3.23
CTNNBIP1	1p36.22	0.09	0.76	0.87	1.10	-0.67	0.0104	0.0320	(D) 0.90-3.23
CUL5	11q22.3	-0.18	0.50	0.73	0.54	-0.67	1.511e-4	1.045e-3	(D) 0.90-3.23
DPP8	15q22.31	-0.16	0.51	0.81	0.68	-0.67	9.827e-4	4.801e-3	(D) 0.90-3.23
EXOC7	17q25.1	-0.06	0.62	0.58	0.44	-0.67	4.282e-6	6.583e-5	(D) 0.90-3.23
GALNS	16q24.3	-0.18	0.49	1.08	1.02	-0.67	0.0158	0.0449	(D) 0.90-3.23
MID2	Xq22.3	-0.19	0.49	0.85	0.85	-0.67	8.027e-3	0.0260	(D) 0.90-3.23
MOCS3	20q13.13	-0.15	0.52	0.88	1.01	-0.67	7.704e-3	0.0252	(D) 0.90-3.23
MRPS36	5q13.2	0.02	0.69	0.57	0.97	-0.67	1.812e-3	7.900e-3	(D) 0.90-3.23
MTPN	7q33	-0.17	0.50	0.82	0.81	-0.67	2.119e-3	8.980e-3	(D) 0.90-3.23
NUCB1	19q13.33	-0.06	0.61	0.72	0.78	-0.67	9.127e-4	4.517e-3	(D) 0.90-3.23
PACS1	11q13.1-q13.2	-0.16	0.51	0.56	0.61	-0.67	3.528e-5	3.289e-4	(D) 0.90-3.23
PLXNB2	22q13.33	-0.20	0.47	0.55	0.59	-0.67	2.607e-5	2.593e-4	(D) 0.90-3.23
PURB	7p13	-0.28	0.39	0.80	0.74	-0.67	1.235e-3	5.784e-3	(D) 0.90-3.23
RNF14	5q31.3	-0.36	0.31	0.75	0.81	-0.67	1.414e-3	6.438e-3	(D) 0.90-3.23
SESTD1	2q31.2	-0.00	0.67	0.81	0.80	-0.67	1.962e-3	8.435e-3	(D) 0.90-3.23
STK25	2q37.3	-0.20	0.46	1.06	0.75	-0.67	6.576e-3	0.0223	(D) 0.90-3.23
TBC1D9B	5q35.3	-0.29	0.38	0.65	0.72	-0.67	3.108e-4	1.886e-3	(D) 0.90-3.23
TPI1	12p13.31	-0.25	0.42	0.94	0.84	-0.67	5.214e-3	0.0185	(D) 0.90-3.23
UBFD1	16p12.2	-0.26	0.42	0.83	0.70	-0.67	1.151e-3	5.466e-3	(D) 0.90-3.23
UFM1	13q13.3	-0.19	0.48	0.75	0.88	-0.67	2.086e-3	8.863e-3	(D) 0.90-3.23
WWC3	Xp22.2	-0.35	0.32	0.74	1.32	-0.67	0.0178	0.0493	(D) 0.90-3.23
YWHAB	20q13.12	-0.07	0.60	0.44	0.71	-0.67	4.809e-5	4.164e-4	(D) 0.90-3.23
ATP5F1C	10p14	-0.11	0.56	0.86	0.93	-0.68	4.656e-3	0.0168	(D) 0.90-3.23
C12ORF4	12p13.32	-0.20	0.48	0.48	0.58	-0.68	6.220e-6	8.670e-5	(D) 0.90-3.23
CDK14	7q21.13	-0.15	0.53	1.01	1.03	-0.68	0.0111	0.0337	(D) 0.90-3.23
COG8	16q22.1	-0.49	0.19	0.59	0.66	-0.68	8.641e-5	6.638e-4	(D) 0.90-3.23
DERA	12p12.3	0.01	0.68	0.60	0.87	-0.68	7.927e-4	4.001e-3	(D) 0.90-3.23
DYNC1I2	2q31.1	-0.16	0.52	0.41	0.50	-0.68	2.73e-7	8.807e-6	(D) 0.90-3.23
EVI5L	19p13.2	-0.31	0.36	0.86	0.83	-0.68	2.805e-3	0.0112	(D) 0.90-3.23
FNIP1	5q31.1	-0.52	0.15	0.87	0.77	-0.68	2.187e-3	9.213e-3	(D) 0.90-3.23
HOOK2	19p13.13	-0.36	0.32	0.84	0.82	-0.68	2.270e-3	9.444e-3	(D) 0.90-3.23
LMNB2	19p13.3	0.06	0.75	0.71	0.79	-0.68	7.532e-4	3.845e-3	(D) 0.90-3.23
NKIRAS2	17q21.2	-0.08	0.60	0.91	0.93	-0.68	5.153e-3	0.0183	(D) 0.90-3.23
PHKG2	16p11.2	-0.43	0.25	0.76	0.75	-0.68	8.723e-4	4.339e-3	(D) 0.90-3.23
SHROOM3	4q21.1	-0.45	0.23	1.20	0.87	-0.68	0.0142	0.0412	(D) 0.90-3.23
SMAD5	5q31.1	-0.22	0.47	0.97	1.01	-0.68	9.244e-3	0.0291	(D) 0.90-3.23
TSG101	11p15.1	-0.02	0.66	0.55	0.63	-0.68	2.983e-5	2.889e-4	(D) 0.90-3.23
ALKBH3	11p11.2	-0.14	0.55	0.90	1.07	-0.69	8.616e-3	0.0275	(D) 0.90-3.23
ARHGEF5	7q35	-0.54	0.14	1.05	0.81	-0.69	5.915e-3	0.0204	(D) 0.90-3.23
COPB2	3q23	-0.12	0.57	0.65	0.51	-0.69	2.924e-5	2.846e-4	(D) 0.90-3.23
COPE	19p13.11	-0.03	0.66	0.48	0.43	-0.69	1.90e-7	7.001e-6	(D) 0.90-3.23
DCTD	4q35.1	0.00	0.69	0.80	0.68	-0.69	6.313e-4	3.346e-3	(D) 0.90-3.23
GFER	16p13.3	-0.07	0.63	0.88	0.61	-0.69	8.703e-4	4.334e-3	(D) 0.90-3.23
NAPG	18p11.22	-0.16	0.53	0.89	0.74	-0.69	1.557e-3	6.970e-3	(D) 0.90-3.23
OSBPL7	17q21.32	-0.15	0.54	0.88	0.97	-0.69	4.736e-3	0.0171	(D) 0.90-3.23
PC	11q13.2	-0.45	0.24	0.86	1.07	-0.69	7.165e-3	0.0238	(D) 0.90-3.23
PEX7	6q23.3	-0.43	0.25	0.92	0.96	-0.69	5.855e-3	0.0202	(D) 0.90-3.23
PPIP5K1	15q15.3	-0.56	0.13	0.89	1.12	-0.69	9.837e-3	0.0307	(D) 0.90-3.23
SQOR	15q21.1	-0.09	0.60	0.91	0.93	-0.69	4.809e-3	0.0173	(D) 0.90-3.23
TATDN3	1q32.3	-0.16	0.53	0.82	1.06	-0.69	6.023e-3	0.0207	(D) 0.90-3.23
TMOD3	15q21.2	0.10	0.80	0.51	0.53	-0.69	2.753e-6	4.767e-5	(D) 0.90-3.23
TPMT	6p22.3	-0.21	0.48	0.77	0.83	-0.69	1.407e-3	6.418e-3	(D) 0.90-3.23
TRIM5	11p15.4	-0.14	0.54	1.02	0.80	-0.69	5.127e-3	0.0182	(D) 0.90-3.23
UBTD2	5q35.1	-0.42	0.27	0.98	0.83	-0.69	4.258e-3	0.0156	(D) 0.90-3.23
AP3B1	5q14.1	-0.24	0.46	0.66	0.50	-0.70	1.995e-5	2.091e-4	(D) 0.90-3.23
B3GNT2	2p15	-0.13	0.58	0.90	0.76	-0.70	1.751e-3	7.696e-3	(D) 0.90-3.23
BORCS7	10q24.32	0.07	0.77	0.62	0.91	-0.70	9.294e-4	4.579e-3	(D) 0.90-3.23
CCDC6	10q21.2	-0.44	0.26	0.80	0.87	-0.70	1.725e-3	7.599e-3	(D) 0.90-3.23
CLIP2	7q11.23	-0.05	0.65	0.76	0.85	-0.70	1.281e-3	5.945e-3	(D) 0.90-3.23
DOCK5	8p21.2	-0.39	0.31	0.92	0.91	-0.70	4.310e-3	0.0158	(D) 0.90-3.23
ENAH	1q42.12	-0.24	0.46	0.92	1.01	-0.70	6.397e-3	0.0217	(D) 0.90-3.23
EPN2	17p11.2	-0.27	0.44	0.99	0.61	-0.70	1.722e-3	7.587e-3	(D) 0.90-3.23
EXOC6B	2p13.2	-0.15	0.54	0.61	0.58	-0.70	2.645e-5	2.625e-4	(D) 0.90-3.23
FNBP1L	1p22.1	-0.55	0.15	1.18	0.75	-0.70	7.855e-3	0.0256	(D) 0.90-3.23
HEXIM2	17q21.31	-0.37	0.32	1.13	1.09	-0.70	0.0177	0.0491	(D) 0.90-3.23
ISOC2	19q13.42	0.01	0.71	0.72	0.82	-0.70	7.544e-4	3.847e-3	(D) 0.90-3.23
NISCH	3p21.1	-0.13	0.56	0.49	0.56	-0.70	3.227e-6	5.386e-5	(D) 0.90-3.23
TRAPPC6B	14q21.1	-0.09	0.61	0.58	0.48	-0.70	3.477e-6	5.692e-5	(D) 0.90-3.23
TRIM32	9q33.1	-0.17	0.53	0.64	0.53	-0.70	2.165e-5	2.230e-4	(D) 0.90-3.23
UBE2K	4p14	-0.24	0.46	0.91	0.83	-0.70	2.574e-3	0.0104	(D) 0.90-3.23
WDR19	4p14	-0.52	0.19	1.07	0.94	-0.70	8.655e-3	0.0276	(D) 0.90-3.23
WDTC1	1p36.11	-0.24	0.46	0.66	0.67	-0.70	1.391e-4	9.759e-4	(D) 0.90-3.23
ARSA	22q13.33	-1.11	-0.40	0.97	0.93	-0.71	5.207e-3	0.0185	(D) 0.90-3.23
CLEC16A	16p13.13	-0.09	0.62	0.57	0.42	-0.71	1.199e-6	2.505e-5	(D) 0.90-3.23
COMMD8	4p12	0.03	0.74	0.44	0.54	-0.71	6.06e-7	1.517e-5	(D) 0.90-3.23
DVL3	3q27.1	0.02	0.73	0.64	0.70	-0.71	1.027e-4	7.635e-4	(D) 0.90-3.23
ELP5	17p13.1	-0.30	0.41	1.00	0.68	-0.71	2.224e-3	9.323e-3	(D) 0.90-3.23
GNA12	7p22.3-p22.2	-0.11	0.60	0.75	0.74	-0.71	4.681e-4	2.609e-3	(D) 0.90-3.23
JMJD8	16p13.3	-0.42	0.29	0.96	0.73	-0.71	0.0103	0.0317	(D) 0.90-3.23
NPEPPS	17q21.32	-0.54	0.17	0.89	0.81	-0.71	1.857e-3	8.057e-3	(D) 0.90-3.23
SBF2	11p15.4	0.00	0.71	0.80	0.85	-0.71	1.432e-3	6.502e-3	(D) 0.90-3.23
SCFD1	14q12	-0.18	0.53	0.62	0.57	-0.71	1.915e-5	2.035e-4	(D) 0.90-3.23
SIK3	11q23.3	-0.27	0.43	0.77	1.10	-0.71	5.308e-3	0.0188	(D) 0.90-3.23
SPTBN4	19q13.2	0.08	0.80	1.11	0.84	-0.71	6.703e-3	0.0226	(D) 0.90-3.23
SRI	7q21.12	-0.32	0.39	1.01	0.69	-0.71	2.384e-3	9.841e-3	(D) 0.90-3.23
TKT	3p21.1	-0.39	0.32	0.69	0.93	-0.71	1.311e-3	6.063e-3	(D) 0.90-3.23
TRIP10	19p13.3	-0.13	0.58	0.85	0.79	-0.71	1.309e-3	6.058e-3	(D) 0.90-3.23
TTC30A	2q31.2	-0.62	0.08	1.07	0.77	-0.71	4.540e-3	0.0165	(D) 0.90-3.23
UFSP2	4q35.1	-0.24	0.47	0.81	0.79	-0.71	1.020e-3	4.932e-3	(D) 0.90-3.23
XPA	9q22.33	-0.11	0.61	0.64	0.85	-0.71	5.043e-4	2.777e-3	(D) 0.90-3.23
AFAP1L1	5q32	0.08	0.80	0.88	0.79	-0.72	1.308e-3	6.057e-3	(D) 0.90-3.23
AHCYL2	7q32.1	-0.75	-0.02	1.16	1.13	-0.72	0.0162	0.0458	(D) 0.90-3.23
CCDC102A	16q21	0.03	0.75	0.98	0.90	-0.72	4.231e-3	0.0156	(D) 0.90-3.23
DCTN3	9p13.3	0.03	0.74	0.46	0.69	-0.72	1.397e-5	1.597e-4	(D) 0.90-3.23
DPP3	11q13.2	-0.43	0.29	0.81	0.75	-0.72	6.488e-4	3.420e-3	(D) 0.90-3.23
GATD3A	21q22.3	-0.24	0.49	0.73	0.92	-0.72	1.259e-3	5.858e-3	(D) 0.90-3.23
GORASP1	3p22.2	-0.38	0.34	0.79	0.72	-0.72	4.587e-4	2.570e-3	(D) 0.90-3.23
LAMB1	7q31.1	0.28	1.00	1.05	1.16	-0.72	0.0138	0.0404	(D) 0.90-3.23
MECR	1p35.3	0.00	0.72	0.88	0.78	-0.72	1.332e-3	6.135e-3	(D) 0.90-3.23
MIA2	14q13.2	-0.86	-0.15	0.90	0.98	-0.72	4.129e-3	0.0153	(D) 0.90-3.23
MIA3	1q41	-0.78	-0.06	0.93	0.93	-0.72	3.753e-3	0.0141	(D) 0.90-3.23
PATJ	1p31.3	-0.19	0.52	0.68	0.79	-0.72	3.461e-4	2.044e-3	(D) 0.90-3.23
PGAM1	10q24.1	-0.03	0.68	0.61	0.80	-0.72	2.149e-4	1.395e-3	(D) 0.90-3.23
STK11	19p13.3	-0.17	0.55	0.78	0.80	-0.72	7.224e-4	3.715e-3	(D) 0.90-3.23
TMED7-TICAM2	5q22.3	-0.40	0.33	0.92	0.71	-0.72	1.157e-3	5.484e-3	(D) 0.90-3.23
AP4S1	14q12	-0.41	0.31	0.79	0.96	-0.73	0.0102	0.0315	(D) 0.90-3.23
APPL1	3p14.3	-0.15	0.58	0.55	0.69	-0.73	2.821e-5	2.766e-4	(D) 0.90-3.23
AUH	9q22.31	-0.32	0.41	1.09	1.14	-0.73	0.0139	0.0405	(D) 0.90-3.23
BTBD2	19p13.3	-0.24	0.49	0.84	0.74	-0.73	6.410e-4	3.383e-3	(D) 0.90-3.23
C14ORF119	14q11.2	-0.04	0.69	0.88	0.61	-0.73	4.263e-4	2.432e-3	(D) 0.90-3.23
FEZ2	2p22.2	-0.08	0.66	0.63	0.50	-0.73	5.455e-6	7.957e-5	(D) 0.90-3.23
GDPGP1	15q26.1	-0.34	0.39	0.68	0.50	-0.73	1.642e-5	1.809e-4	(D) 0.90-3.23
GORASP2	2q31.1	-0.05	0.69	0.59	0.64	-0.73	1.679e-5	1.841e-4	(D) 0.90-3.23
LZIC	1p36.22	-0.13	0.60	0.77	0.74	-0.73	4.061e-4	2.336e-3	(D) 0.90-3.23
NIBAN2	9q34.11	-0.10	0.63	0.82	0.83	-0.73	9.868e-4	4.813e-3	(D) 0.90-3.23
NIT2	3q12.2	-0.17	0.56	0.82	0.84	-0.73	1.180e-3	5.577e-3	(D) 0.90-3.23
NUBP2	16p13.3	-0.23	0.50	0.57	0.54	-0.73	3.397e-6	5.612e-5	(D) 0.90-3.23
PABIR1	9q21.11	-0.13	0.60	0.90	1.31	-0.73	0.0138	0.0402	(D) 0.90-3.23
SAR1B	5q31.1	-0.51	0.22	0.73	1.03	-0.73	2.378e-3	9.824e-3	(D) 0.90-3.23
SNAP23	15q15.1-q15.2	-0.29	0.44	0.93	0.95	-0.73	3.666e-3	0.0139	(D) 0.90-3.23
SNX29	16p13.13-p13.12	-0.07	0.66	0.62	0.65	-0.73	3.552e-5	3.305e-4	(D) 0.90-3.23
STBD1	4q21.1	-0.75	-0.03	1.20	0.87	-0.73	9.623e-3	0.0301	(D) 0.90-3.23
TALDO1	11p15.5	-0.01	0.73	0.78	0.90	-0.73	1.133e-3	5.400e-3	(D) 0.90-3.23
APRT	16q24.3	-0.52	0.23	1.15	0.88	-0.74	6.575e-3	0.0223	(D) 0.90-3.23
ARHGEF17	11q13.4	-0.01	0.72	0.95	0.72	-0.74	1.332e-3	6.135e-3	(D) 0.90-3.23
BCAR1	16q23.1	-0.47	0.27	0.80	0.80	-0.74	6.800e-4	3.538e-3	(D) 0.90-3.23
C2ORF76	2q14.2	-0.04	0.71	1.02	0.72	-0.74	2.601e-3	0.0105	(D) 0.90-3.23
COG7	16p12.2	-0.42	0.32	0.62	0.75	-0.74	8.854e-5	6.783e-4	(D) 0.90-3.23
DCAF8	1q23.2	-0.19	0.55	0.74	0.69	-0.74	1.483e-4	1.028e-3	(D) 0.90-3.23
DYNC2I2	9q34.11	-0.12	0.62	0.86	1.07	-0.74	9.864e-3	0.0307	(D) 0.90-3.23
EPB41L3	18p11.31	-0.00	0.74	0.95	1.32	-0.74	0.0144	0.0417	(D) 0.90-3.23
FAM98C	19q13.2	-0.56	0.19	1.10	1.12	-0.74	0.0110	0.0337	(D) 0.90-3.23
IQGAP1	15q26.1	-0.18	0.56	0.66	0.69	-0.74	7.533e-5	5.949e-4	(D) 0.90-3.23
MYH9	22q12.3	-0.28	0.47	0.71	0.92	-0.74	8.292e-4	4.161e-3	(D) 0.90-3.23
NTAN1	16p13.11	-0.16	0.58	0.64	0.80	-0.74	1.838e-4	1.234e-3	(D) 0.90-3.23
PEAK1	15q24.3	0.08	0.83	0.68	0.92	-0.74	7.009e-4	3.636e-3	(D) 0.90-3.23
PIGX	3q29	-0.62	0.11	0.99	0.88	-0.74	0.0144	0.0417	(D) 0.90-3.23
PSMB5	14q11.2	-0.28	0.46	1.36	0.91	-0.74	0.0163	0.0458	(D) 0.90-3.23
RABEP2	16p11.2	-0.38	0.36	0.98	0.90	-0.74	3.516e-3	0.0134	(D) 0.90-3.23
SEC22B	1p12	-0.55	0.19	0.97	1.09	-0.74	6.650e-3	0.0224	(D) 0.90-3.23
SPRYD4	12q13.3	-0.43	0.30	1.03	1.17	-0.74	0.0115	0.0349	(D) 0.90-3.23
SRGAP1	12q14.2	-0.36	0.38	0.99	0.83	-0.74	2.501e-3	0.0102	(D) 0.90-3.23
TECPR2	14q32.33	-0.19	0.55	0.69	0.61	-0.74	4.292e-5	3.809e-4	(D) 0.90-3.23
WASHC3	12q23.2	-0.04	0.70	0.57	0.43	-0.74	4.73e-7	1.277e-5	(D) 0.90-3.23
ALDH16A1	19q13.33	-0.12	0.62	0.67	1.09	-0.75	2.210e-3	9.290e-3	(D) 0.90-3.23
ARHGAP35	19q13.32	-0.64	0.11	1.27	0.94	-0.75	0.0116	0.0351	(D) 0.90-3.23
DCTN6	8p12	-0.13	0.62	0.44	0.71	-0.75	8.011e-6	1.050e-4	(D) 0.90-3.23
DLG5	10q22.3	-0.87	-0.12	1.12	1.08	-0.75	0.0103	0.0318	(D) 0.90-3.23
EPN1	19q13.42	-0.07	0.68	0.51	0.76	-0.75	3.258e-5	3.091e-4	(D) 0.90-3.23
FCHSD1	5q31.3	-0.06	0.69	0.89	0.78	-0.75	9.281e-4	4.577e-3	(D) 0.90-3.23
FHOD1	16q22.1	-0.63	0.12	0.94	0.95	-0.75	3.124e-3	0.0122	(D) 0.90-3.23
HINT1	5q23.3	-0.16	0.59	0.53	0.53	-0.75	6.34e-7	1.556e-5	(D) 0.90-3.23
IDS	Xq28	-0.39	0.36	0.71	1.01	-0.75	1.506e-3	6.778e-3	(D) 0.90-3.23
KIAA1217	10p12.2-p12.1	-0.21	0.53	0.81	0.82	-0.75	7.166e-4	3.695e-3	(D) 0.90-3.23
LIN7C	11p14.1	0.07	0.82	0.70	0.61	-0.75	3.670e-5	3.403e-4	(D) 0.90-3.23
LUZP1	1p36.12	0.00	0.75	0.84	0.95	-0.75	1.873e-3	8.111e-3	(D) 0.90-3.23
MCFD2	2p21	-0.14	0.61	0.97	1.12	-0.75	7.117e-3	0.0237	(D) 0.90-3.23
MCTS1	Xq24	-0.15	0.60	0.58	0.54	-0.75	3.019e-6	5.149e-5	(D) 0.90-3.23
SEPSECS	4p15.2	-0.09	0.65	0.93	0.80	-0.75	1.413e-3	6.438e-3	(D) 0.90-3.23
SNX30	9q32	-0.23	0.52	0.64	0.81	-0.75	1.714e-4	1.164e-3	(D) 0.90-3.23
VTI1B	14q24.1	-0.67	0.08	1.01	1.08	-0.75	7.157e-3	0.0237	(D) 0.90-3.23
AARSD1	17q21.31	-0.37	0.39	0.70	0.99	-0.76	1.028e-3	4.968e-3	(D) 0.90-3.23
ANKRD49	11q21	-0.13	0.63	0.88	0.87	-0.76	3.055e-3	0.0120	(D) 0.90-3.23
CCDC28A	6q24.1	-0.27	0.49	0.65	0.79	-0.76	1.369e-4	9.627e-4	(D) 0.90-3.23
EEPD1	7p14.2	0.15	0.91	0.91	1.03	-0.76	7.729e-3	0.0253	(D) 0.90-3.23
HSD17B4	5q23.1	-0.33	0.43	1.09	1.16	-0.76	0.0108	0.0331	(D) 0.90-3.23
IFT20	17q11.2	-0.14	0.62	0.80	0.68	-0.76	1.794e-4	1.211e-3	(D) 0.90-3.23
LYSMD3	5q14.3	-0.34	0.43	0.77	0.80	-0.76	5.000e-4	2.758e-3	(D) 0.90-3.23
MAN2A1	5q21.3	-0.76	0.01	0.83	0.82	-0.76	6.189e-4	3.291e-3	(D) 0.90-3.23
NEO1	15q24.1	-0.30	0.47	0.81	1.33	-0.76	9.132e-3	0.0288	(D) 0.90-3.23
PPP2R5B	11q13.1	-0.24	0.52	0.67	0.62	-0.76	2.373e-5	2.402e-4	(D) 0.90-3.23
SH3PXD2B	5q35.1	-0.09	0.66	0.99	1.17	-0.76	8.573e-3	0.0274	(D) 0.90-3.23
TFG	3q12.2	-0.18	0.58	0.78	0.52	-0.76	4.628e-5	4.040e-4	(D) 0.90-3.23
ARL15	5q11.2	-0.29	0.48	0.75	0.97	-0.77	1.302e-3	6.035e-3	(D) 0.90-3.23
BPNT1	1q41	-0.16	0.61	0.93	0.90	-0.77	1.833e-3	7.973e-3	(D) 0.90-3.23
COMMD10	5q23.1	0.16	0.93	0.59	0.43	-0.77	3.62e-7	1.046e-5	(D) 0.90-3.23
DPH6	15q14	-0.04	0.73	0.62	0.82	-0.77	1.173e-4	8.544e-4	(D) 0.90-3.23
FMNL3	12q13.12	0.05	0.82	0.73	0.93	-0.77	7.142e-4	3.687e-3	(D) 0.90-3.23
NUDT4	12q22	-0.41	0.36	1.02	1.09	-0.77	5.972e-3	0.0205	(D) 0.90-3.23
NUDT6	4q28.1	-0.34	0.43	1.09	1.17	-0.77	0.0103	0.0317	(D) 0.90-3.23
PITPNM1	11q13.2	-0.35	0.42	0.79	1.01	-0.77	1.603e-3	7.137e-3	(D) 0.90-3.23
PLEC	8q24.3	-0.11	0.66	1.10	0.95	-0.77	4.782e-3	0.0172	(D) 0.90-3.23
PTP4A2	1p35.2	-0.47	0.30	0.78	0.79	-0.77	3.113e-4	1.888e-3	(D) 0.90-3.23
TBC1D2	9q22.33	-0.21	0.57	0.90	1.06	-0.77	3.074e-3	0.0120	(D) 0.90-3.23
WDFY2	13q14.3	-0.08	0.69	0.71	0.98	-0.77	1.659e-3	7.365e-3	(D) 0.90-3.23
GLI3	7p14.1	-0.49	0.29	1.21	1.23	-0.78	0.0146	0.0421	(D) 0.90-3.23
ACAA1	3p22.2	-0.27	0.51	0.97	1.34	-0.78	0.0115	0.0349	(D) 0.90-3.23
ACSS2	20q11.22	-0.51	0.27	0.94	1.15	-0.78	5.374e-3	0.0189	(D) 0.90-3.23
ACTG1	17q25.3	-0.00	0.78	0.47	0.63	-0.78	1.085e-6	2.317e-5	(D) 0.90-3.23
ARHGAP32	11q24.3	-0.55	0.23	1.12	0.79	-0.78	2.864e-3	0.0113	(D) 0.90-3.23
ATP5F1D	19p13.3	0.23	1.00	0.91	1.12	-0.78	4.238e-3	0.0156	(D) 0.90-3.23
CAPN1	11q13.1	-0.29	0.49	0.66	0.63	-0.78	1.543e-5	1.721e-4	(D) 0.90-3.23
CDR2L	17q25.1	-0.04	0.74	1.13	0.92	-0.78	4.435e-3	0.0162	(D) 0.90-3.23
CTSH	15q25.1	-0.08	0.70	1.06	1.20	-0.78	9.385e-3	0.0295	(D) 0.90-3.23
DPYD	1p21.3	-0.12	0.65	1.06	1.06	-0.78	5.823e-3	0.0201	(D) 0.90-3.23
DYNLRB1	20q11.22	0.00	0.78	0.57	0.60	-0.78	2.578e-6	4.520e-5	(D) 0.90-3.23
EEF1A2	20q13.33	-1.00	-0.22	1.12	0.94	-0.78	4.708e-3	0.0170	(D) 0.90-3.23
FGD5	3p25.1	-0.07	0.71	0.95	1.11	-0.78	4.595e-3	0.0167	(D) 0.90-3.23
FOXO1	13q14.11	0.17	0.95	0.88	1.20	-0.78	9.347e-3	0.0294	(D) 0.90-3.23
GLOD4	17p13.3	-0.11	0.67	0.74	0.92	-0.78	5.978e-4	3.205e-3	(D) 0.90-3.23
HIP1	7q11.23	-0.10	0.69	0.82	0.79	-0.78	3.545e-4	2.087e-3	(D) 0.90-3.23
IDUA	4p16.3	-0.78	-0.01	1.09	1.05	-0.78	6.342e-3	0.0216	(D) 0.90-3.23
LAMA5	20q13.33	0.14	0.92	1.06	1.23	-0.78	0.0101	0.0312	(D) 0.90-3.23
MAN2C1	15q24.2	-0.38	0.40	0.80	0.89	-0.78	6.639e-4	3.482e-3	(D) 0.90-3.23
MAPRE2	18q12.1-q12.2	-0.23	0.55	1.00	0.98	-0.78	3.320e-3	0.0128	(D) 0.90-3.23
OSBPL10	3p23	-0.91	-0.13	1.02	1.08	-0.78	5.436e-3	0.0191	(D) 0.90-3.23
PGM3	6q14.1	-0.27	0.51	0.85	0.97	-0.78	1.369e-3	6.271e-3	(D) 0.90-3.23
PLEKHH3	17q21.2	-0.05	0.73	0.98	0.70	-0.78	0.0167	0.0468	(D) 0.90-3.23
PLVAP	19p13.11	-0.22	0.56	0.92	1.36	-0.78	0.0110	0.0336	(D) 0.90-3.23
PLXNB1	3p21.31	0.08	0.86	0.86	0.89	-0.78	1.010e-3	4.899e-3	(D) 0.90-3.23
SH3GL1	19p13.3	0.05	0.83	0.78	0.92	-0.78	6.580e-4	3.461e-3	(D) 0.90-3.23
SNF8	17q21.32	-0.38	0.41	0.56	0.88	-0.78	1.293e-4	9.264e-4	(D) 0.90-3.23
SPATS2L	2q33.1	-0.04	0.74	1.06	1.07	-0.78	5.677e-3	0.0197	(D) 0.90-3.23
UBIAD1	1p36.22	-0.28	0.50	0.85	0.84	-0.78	0.0129	0.0382	(D) 0.90-3.23
VHL	3p25.3	0.13	0.91	0.82	1.14	-0.78	4.519e-3	0.0165	(D) 0.90-3.23
AFAP1	4p16.1	-0.14	0.65	1.48	0.97	-0.79	0.0178	0.0493	(D) 0.90-3.23
CFAP36	2p16.1	-0.49	0.30	0.94	0.79	-0.79	7.890e-4	3.986e-3	(D) 0.90-3.23
COG5	7q22.3	-0.52	0.28	0.60	0.67	-0.79	9.434e-6	1.187e-4	(D) 0.90-3.23
DGKD	2q37.1	-0.00	0.79	0.94	0.88	-0.79	2.056e-3	8.767e-3	(D) 0.90-3.23
EPM2AIP1	3p22.2	-0.53	0.26	1.51	0.84	-0.79	0.0156	0.0444	(D) 0.90-3.23
FAHD1	16p13.3	-0.15	0.64	0.95	0.93	-0.79	1.710e-3	7.553e-3	(D) 0.90-3.23
GCOM1	15q21.3	-0.00	0.79	0.49	0.65	-0.79	1.748e-6	3.317e-5	(D) 0.90-3.23
JPT2	16p13.3	-0.19	0.61	0.91	0.91	-0.79	1.245e-3	5.811e-3	(D) 0.90-3.23
METTL18	1q24.2	-0.09	0.70	0.99	1.45	-0.79	0.0155	0.0443	(D) 0.90-3.23
NEK1	4q33	-0.35	0.45	0.59	0.85	-0.79	8.310e-5	6.412e-4	(D) 0.90-3.23
NFIC	19p13.3	-0.45	0.34	0.92	0.81	-0.79	7.660e-4	3.896e-3	(D) 0.90-3.23
NPEPL1	20q13.32	-0.38	0.41	1.21	0.58	-0.79	2.253e-3	9.395e-3	(D) 0.90-3.23
PPIL3	2q33.1	-0.21	0.59	0.77	0.85	-0.79	3.071e-4	1.864e-3	(D) 0.90-3.23
PPT1	1p34.2	-0.55	0.24	1.02	1.19	-0.79	7.472e-3	0.0246	(D) 0.90-3.23
RBM47	4p14	-0.84	-0.06	1.27	1.20	-0.79	0.0156	0.0445	(D) 0.90-3.23
RUFY2	10q21.3	-0.34	0.45	0.78	0.71	-0.79	1.162e-4	8.502e-4	(D) 0.90-3.23
STAT6	12q13.3	-0.18	0.61	0.65	0.67	-0.79	1.873e-5	2.000e-4	(D) 0.90-3.23
STON1	2p16.3	-0.03	0.76	1.20	0.84	-0.79	4.694e-3	0.0170	(D) 0.90-3.23
TRAF5	1q32.3	-0.39	0.40	0.79	1.12	-0.79	2.477e-3	0.0101	(D) 0.90-3.23
YIF1A	11q13.2	-0.69	0.11	1.13	0.88	-0.79	3.430e-3	0.0132	(D) 0.90-3.23
ALDOB	9q31.1	-0.54	0.26	1.24	1.33	-0.80	0.0174	0.0484	(D) 0.90-3.23
ALDOC	17q11.2	-0.25	0.55	1.02	1.14	-0.80	5.351e-3	0.0189	(D) 0.90-3.23
BCKDHA	19q13.2	-0.16	0.64	0.47	1.11	-0.80	6.327e-4	3.350e-3	(D) 0.90-3.23
FKBP3	14q21.2	-0.30	0.49	0.64	0.57	-0.80	3.673e-6	5.889e-5	(D) 0.90-3.23
FOXP1	3p13	-0.22	0.57	1.04	1.13	-0.80	0.0134	0.0393	(D) 0.90-3.23
GM2A	5q33.1	0.02	0.82	0.96	1.50	-0.80	0.0155	0.0443	(D) 0.90-3.23
GNPTG	16p13.3	-0.25	0.56	0.65	0.83	-0.80	8.531e-5	6.567e-4	(D) 0.90-3.23
HABP4	9q22.32	-0.43	0.37	1.14	0.79	-0.80	2.533e-3	0.0103	(D) 0.90-3.23
HEXA	15q23	-0.25	0.55	0.69	0.91	-0.80	2.783e-4	1.719e-3	(D) 0.90-3.23
KATNAL1	13q12.3	-0.22	0.58	0.54	0.76	-0.80	1.720e-5	1.871e-4	(D) 0.90-3.23
MAP2K6	17q24.3	0.08	0.87	1.30	1.17	-0.80	0.0149	0.0428	(D) 0.90-3.23
NFKB1	4q24	-0.16	0.64	0.57	0.55	-0.80	6.60e-7	1.606e-5	(D) 0.90-3.23
PAXX	9q34.3	-0.31	0.49	1.01	0.71	-0.80	7.732e-4	3.919e-3	(D) 0.90-3.23
PRKRA	2q31.2	-0.18	0.62	0.59	0.71	-0.80	1.160e-5	1.392e-4	(D) 0.90-3.23
PSMD10	Xq22.3	-0.18	0.62	0.60	0.53	-0.80	9.98e-7	2.184e-5	(D) 0.90-3.23
PTGFRN	1p13.1	-0.29	0.50	1.24	1.09	-0.80	0.0100	0.0312	(D) 0.90-3.23
PTPN23	3p21.31	-0.26	0.55	0.71	0.64	-0.80	2.078e-5	2.162e-4	(D) 0.90-3.23
VPS13C	15q22.2	-0.33	0.47	0.74	0.77	-0.80	1.289e-4	9.239e-4	(D) 0.90-3.23
BROX	1q41	-0.22	0.59	1.02	1.29	-0.81	8.267e-3	0.0266	(D) 0.90-3.23
CASP9	1p36.21	-0.44	0.38	0.65	0.69	-0.81	1.301e-5	1.514e-4	(D) 0.90-3.23
CHST14	15q15.1	0.05	0.87	1.14	1.22	-0.81	9.228e-3	0.0291	(D) 0.90-3.23
CLUAP1	16p13.3	-0.45	0.37	1.07	1.21	-0.81	7.093e-3	0.0236	(D) 0.90-3.23
COL18A1	21q22.3	-0.14	0.67	1.00	1.12	-0.81	4.006e-3	0.0149	(D) 0.90-3.23
CPT2	1p32.3	-0.39	0.42	0.81	1.00	-0.81	9.676e-4	4.745e-3	(D) 0.90-3.23
GALK2	15q21.1-q21.2	-0.33	0.48	1.06	0.75	-0.81	1.242e-3	5.802e-3	(D) 0.90-3.23
GPX1	3p21.31	0.09	0.91	0.76	0.71	-0.81	6.057e-5	5.021e-4	(D) 0.90-3.23
GPX4	19p13.3	-0.18	0.64	0.76	1.08	-0.81	1.224e-3	5.743e-3	(D) 0.90-3.23
GRHPR	9p13.2	-0.20	0.61	0.76	0.82	-0.81	1.810e-4	1.218e-3	(D) 0.90-3.23
IMPACT	18q11.2	-0.45	0.36	1.06	1.02	-0.81	3.599e-3	0.0137	(D) 0.90-3.23
LAMTOR4	7q22.1	-0.09	0.72	0.81	1.12	-0.81	2.013e-3	8.622e-3	(D) 0.90-3.23
PCYOX1	2p13.3	-0.29	0.52	0.81	0.79	-0.81	2.022e-4	1.336e-3	(D) 0.90-3.23
PRDX3	10q26.11	-0.04	0.78	1.04	1.07	-0.81	3.830e-3	0.0143	(D) 0.90-3.23
PREPL	2p21	-0.29	0.52	0.81	0.48	-0.81	1.859e-5	1.989e-4	(D) 0.90-3.23
RABEPK	9q33.3	-0.37	0.45	0.58	0.59	-0.81	1.074e-6	2.309e-5	(D) 0.90-3.23
SNX2	5q23.2	-0.05	0.76	0.71	0.66	-0.81	4.209e-5	3.780e-4	(D) 0.90-3.23
SWAP70	11p15.4	-0.16	0.66	0.70	0.61	-0.81	1.038e-5	1.280e-4	(D) 0.90-3.23
TNKS1BP1	11q12.1	-0.24	0.57	0.58	0.65	-0.81	3.083e-6	5.217e-5	(D) 0.90-3.23
WDR1	4p16.1	-0.12	0.69	0.57	0.63	-0.81	2.268e-6	4.089e-5	(D) 0.90-3.23
AGO3	1p34.3	-0.01	0.81	0.75	0.64	-0.82	2.489e-5	2.498e-4	(D) 0.90-3.23
BLVRB	19q13.2	-0.29	0.53	1.43	1.01	-0.82	0.0131	0.0386	(D) 0.90-3.23
DNAJC3	13q32.1	-0.22	0.60	0.97	0.97	-0.82	1.576e-3	7.034e-3	(D) 0.90-3.23
ENO1	1p36.23	0.02	0.84	1.37	1.10	-0.82	0.0126	0.0376	(D) 0.90-3.23
GNS	12q14.3	-0.30	0.52	0.80	0.61	-0.82	3.742e-5	3.459e-4	(D) 0.90-3.23
GOLM2	15q15.3	-0.61	0.21	1.03	1.10	-0.82	3.868e-3	0.0144	(D) 0.90-3.23
LAMTOR2	1q22	0.00	0.83	0.61	0.70	-0.82	8.403e-6	1.088e-4	(D) 0.90-3.23
MRTFB	16p13.12	-0.37	0.46	1.24	0.84	-0.82	3.946e-3	0.0147	(D) 0.90-3.23
RABL2B	22q13.33	-0.66	0.16	1.15	1.01	-0.82	4.509e-3	0.0164	(D) 0.90-3.23
RAD23B	9q31.2	-0.25	0.58	0.89	0.65	-0.82	1.405e-4	9.831e-4	(D) 0.90-3.23
RWDD2B	21q21.3	-0.34	0.48	0.96	0.82	-0.82	1.428e-3	6.487e-3	(D) 0.90-3.23
TTC38	22q13.31	-0.21	0.61	0.87	1.13	-0.82	2.475e-3	0.0101	(D) 0.90-3.23
ACTBL2	5q11.2	-0.18	0.65	0.82	0.82	-0.83	2.182e-4	1.415e-3	(D) 0.90-3.23
AP2B1	17q12	-0.13	0.70	0.43	0.53	-0.83	8.13e-9	7.98e-7	(D) 0.90-3.23
APBB1	11p15.4	-0.19	0.64	0.82	1.17	-0.83	0.0114	0.0347	(D) 0.90-3.23
ARFGAP3	22q13.2	-0.62	0.21	0.90	0.78	-0.83	3.240e-4	1.939e-3	(D) 0.90-3.23
ARHGDIA	17q25.3	-0.40	0.43	0.78	0.77	-0.83	9.448e-5	7.148e-4	(D) 0.90-3.23
CHKB	22q13.33	-0.27	0.56	0.78	0.81	-0.83	1.297e-4	9.278e-4	(D) 0.90-3.23
COG1	17q25.1	-0.50	0.33	0.65	0.81	-0.83	4.939e-5	4.254e-4	(D) 0.90-3.23
CROCC	1p36.13	-0.37	0.46	0.94	1.00	-0.83	1.490e-3	6.710e-3	(D) 0.90-3.23
DAPK3	19p13.3	0.01	0.84	0.89	1.17	-0.83	2.715e-3	0.0109	(D) 0.90-3.23
DYNC1LI2	16q22.1	-0.27	0.56	0.75	0.56	-0.83	1.001e-5	1.242e-4	(D) 0.90-3.23
FUT8	14q23.3	-0.58	0.25	1.14	1.44	-0.83	0.0149	0.0427	(D) 0.90-3.23
NUMBL	19q13.2	-0.16	0.67	1.08	1.23	-0.83	7.171e-3	0.0238	(D) 0.90-3.23
PDIA5	3q21.1	-0.13	0.70	1.10	0.87	-0.83	2.018e-3	8.628e-3	(D) 0.90-3.23
PPP3CA	4q24	-0.46	0.37	0.74	0.98	-0.83	4.475e-4	2.531e-3	(D) 0.90-3.23
PSMB7	9q33.3	-0.17	0.66	0.77	0.77	-0.83	8.691e-5	6.664e-4	(D) 0.90-3.23
SLC27A1	19p13.11	-0.88	-0.05	1.05	0.90	-0.83	1.718e-3	7.578e-3	(D) 0.90-3.23
STXBP5	6q24.3	-0.36	0.47	0.77	0.79	-0.83	1.045e-4	7.736e-4	(D) 0.90-3.23
ARRB1	11q13.4	-0.24	0.60	1.17	1.10	-0.84	0.0105	0.0323	(D) 0.90-3.23
BET1L	11p15.5	-0.59	0.25	1.03	1.45	-0.84	0.0113	0.0343	(D) 0.90-3.23
BLOC1S6	15q21.1	0.03	0.87	0.71	0.67	-0.84	1.349e-5	1.554e-4	(D) 0.90-3.23
BPHL	6p25.2	-0.32	0.52	1.10	1.11	-0.84	4.489e-3	0.0164	(D) 0.90-3.23
CPNE8	12q12	-0.15	0.69	1.20	1.30	-0.84	0.0111	0.0339	(D) 0.90-3.23
DCTN2	12q13.3	0.05	0.88	0.38	0.43	-0.84	5.41e-11	4.04e-8	(D) 0.90-3.23
DCTN5	16p12.2	-0.04	0.80	0.43	0.53	-0.84	5.84e-9	6.38e-7	(D) 0.90-3.23
FKBP1A	20p13	-0.20	0.64	0.82	0.72	-0.84	7.137e-5	5.688e-4	(D) 0.90-3.23
[truncated: 1,450 more rows]

## Sheet: totalProteome_SETD7protein_LumA
Gene	Cytoband	(A) -1.06-0.11	(D) 1.20-1.74	(A) -1.06-0.11	(D) 1.20-1.74	Log Ratio	p-Value	q-Value	Higher expression in
SETD7	4q31.1	-0.16	1.44	0.31	0.21	-1.60	8.82e-14	8.57e-10	(D) 1.20-1.74
ZBTB20	3q13.31	-0.14	1.04	0.70	0.86	-1.19	3.679e-4	0.0489	(D) 1.20-1.74
ACTR1B	2q11.2	-0.26	1.05	0.99	0.63	-1.31	3.567e-4	0.0481	(D) 1.20-1.74
CAVIN1	17q21.2	0.87	3.42	1.21	1.99	-2.54	3.508e-4	0.0481	(D) 1.20-1.74
EBAG9	8q23.2	0.24	-1.33	0.89	1.15	1.57	3.364e-4	0.0481	(A) -1.06-0.11
FEN1	11q12.2	-0.60	-1.75	0.73	0.79	1.15	3.524e-4	0.0481	(A) -1.06-0.11
HSPA12B	20p13	0.88	2.59	0.98	1.25	-1.71	3.374e-4	0.0481	(D) 1.20-1.74
RBX1	22q13.2	0.04	0.74	0.45	0.48	-0.71	3.491e-4	0.0481	(D) 1.20-1.74
RPP38	10p13	0.09	-0.73	0.54	0.54	0.82	3.508e-4	0.0481	(A) -1.06-0.11
LHPP	10q26.13	-0.00	1.19	0.76	0.78	-1.19	3.161e-4	0.0472	(D) 1.20-1.74
ACO1	9p21.1	0.09	1.48	0.89	0.91	-1.40	2.672e-4	0.0450	(D) 1.20-1.74
ARHGAP31	3q13.32-q13.33	-0.06	0.79	0.60	0.48	-0.85	2.925e-4	0.0450	(D) 1.20-1.74
CMPK1	1p33	-0.72	0.63	0.98	0.69	-1.35	2.962e-4	0.0450	(D) 1.20-1.74
FERMT2	14q22.1	0.42	2.38	1.00	1.47	-1.96	2.967e-4	0.0450	(D) 1.20-1.74
KRR1	12q21.2	0.11	-0.77	0.58	0.54	0.87	2.815e-4	0.0450	(A) -1.06-0.11
PALMD	1p21.2	-0.41	1.89	1.25	1.70	-2.31	2.914e-4	0.0450	(D) 1.20-1.74
PALS2	7p15.3	-1.02	0.19	0.70	0.85	-1.21	2.529e-4	0.0450	(D) 1.20-1.74
PI16	6p21.2	-0.37	2.08	1.04	1.91	-2.45	2.687e-4	0.0450	(D) 1.20-1.74
PTPRM	18p11.23	0.12	1.65	0.57	1.21	-1.53	2.605e-4	0.0450	(D) 1.20-1.74
SYNM	15q26.3	-1.80	1.12	1.16	2.31	-2.92	2.875e-4	0.0450	(D) 1.20-1.74
UTRN	6q24.2	0.33	1.52	0.74	0.78	-1.19	2.655e-4	0.0450	(D) 1.20-1.74
ACTR1A	10q24.32	0.23	0.96	0.45	0.48	-0.73	2.377e-4	0.0442	(D) 1.20-1.74
LIMCH1	4p13	-0.69	0.91	1.10	0.91	-1.60	2.410e-4	0.0442	(D) 1.20-1.74
RPP40	6p25.1	-0.11	-0.95	0.32	0.65	0.84	2.351e-4	0.0442	(A) -1.06-0.11
ADH5	4q23	0.43	1.43	0.68	0.57	-1.01	2.183e-4	0.0432	(D) 1.20-1.74
LAMB1	7q31.1	-0.07	1.50	0.83	1.13	-1.57	2.223e-4	0.0432	(D) 1.20-1.74
AASS	7q31.32	-0.24	1.54	1.14	1.08	-1.78	2.010e-4	0.0431	(D) 1.20-1.74
AFAP1L1	5q32	-0.09	1.17	0.86	0.67	-1.25	2.130e-4	0.0431	(D) 1.20-1.74
EHD2	19q13.33	0.61	3.21	1.31	1.88	-2.60	2.102e-4	0.0431	(D) 1.20-1.74
INPP1	2q32.2	-0.65	0.66	0.86	0.77	-1.31	2.091e-4	0.0431	(D) 1.20-1.74
CD248	11q13.2	0.44	2.21	1.02	1.18	-1.76	1.912e-4	0.0422	(D) 1.20-1.74
TNS2	12q13.13	0.47	1.65	0.67	0.80	-1.18	1.870e-4	0.0422	(D) 1.20-1.74
AKAP12	6q25.1	0.84	3.00	1.37	1.30	-2.16	1.775e-4	0.0411	(D) 1.20-1.74
LTBP4	19q13.2	-0.06	2.15	1.34	1.37	-2.21	1.571e-4	0.0372	(D) 1.20-1.74
SNTB2	16q22.1	0.51	1.71	0.48	0.88	-1.20	1.512e-4	0.0367	(D) 1.20-1.74
DCTN2	12q13.3	0.28	1.10	0.55	0.39	-0.82	1.237e-4	0.0363	(D) 1.20-1.74
DCTN5	16p12.2	0.34	1.02	0.40	0.41	-0.67	1.187e-4	0.0363	(D) 1.20-1.74
DYNC1I2	2q31.1	-0.26	0.62	0.46	0.59	-0.88	1.214e-4	0.0363	(D) 1.20-1.74
FHOD1	16q22.1	-0.90	-0.23	0.37	0.44	-0.67	1.457e-4	0.0363	(D) 1.20-1.74
GUCY1B1	4q32.1	-0.55	0.62	0.56	0.82	-1.17	1.438e-4	0.0363	(D) 1.20-1.74
ITIH5	10p14	0.50	2.75	1.19	1.49	-2.26	1.182e-4	0.0363	(D) 1.20-1.74
L3HYPDH	14q23.1	0.08	1.72	1.00	1.00	-1.64	1.440e-4	0.0363	(D) 1.20-1.74
RNMT	18p11.21	0.64	-0.31	0.48	0.65	0.95	1.282e-4	0.0363	(A) -1.06-0.11
UACA	15q23	0.42	1.59	0.65	0.78	-1.18	1.452e-4	0.0363	(D) 1.20-1.74
VAMP8	2p11.2	-0.26	-1.74	0.92	0.86	1.48	1.307e-4	0.0363	(A) -1.06-0.11
EPB41L2	6q23.1-q23.2	-0.24	1.34	0.91	0.97	-1.59	1.032e-4	0.0360	(D) 1.20-1.74
FBLN5	14q32.12	-0.07	2.57	1.46	1.66	-2.64	1.003e-4	0.0360	(D) 1.20-1.74
IDH1	2q34	-0.72	0.70	0.68	0.97	-1.42	1.024e-4	0.0360	(D) 1.20-1.74
SLIT2	4p15.31	0.18	1.70	0.77	1.01	-1.51	1.066e-4	0.0360	(D) 1.20-1.74
SSC5D	19q13.42	0.74	3.47	1.41	1.80	-2.73	1.075e-4	0.0360	(D) 1.20-1.74
LAMB2	3p21.31	0.21	2.78	1.05	1.79	-2.58	8.530e-5	0.0345	(D) 1.20-1.74
ACOT9	Xp22.11	-0.49	0.98	0.93	0.72	-1.47	7.974e-5	0.0340	(D) 1.20-1.74
ARFGEF1	8q13.2	0.78	-0.87	1.04	0.81	1.65	7.471e-5	0.0340	(A) -1.06-0.11
UBR5	8q22.3	0.13	-0.46	0.35	0.33	0.59	8.061e-5	0.0340	(A) -1.06-0.11
BCL2L1	20q11.21	1.18	-0.39	1.03	0.60	1.58	6.590e-5	0.0329	(A) -1.06-0.11
DMD	Xp21.2-p21.1	-0.23	1.57	0.72	1.23	-1.80	6.768e-5	0.0329	(D) 1.20-1.74
ADD1	4p16.3	0.00	1.38	0.79	0.62	-1.38	2.335e-5	0.0318	(D) 1.20-1.74
ADD3	10q25.1-q25.2	0.18	2.39	1.05	1.20	-2.21	1.429e-5	0.0318	(D) 1.20-1.74
AGRN	1p36.33	-0.24	1.31	0.65	1.02	-1.55	4.894e-5	0.0318	(D) 1.20-1.74
AOX1	2q33.1	-0.18	2.04	1.15	1.36	-2.22	5.844e-5	0.0318	(D) 1.20-1.74
CCDC86	11q12.2	0.17	-1.18	0.79	0.69	1.36	4.335e-5	0.0318	(A) -1.06-0.11
COL4A2	13q34	-0.58	0.99	0.71	1.02	-1.57	5.412e-5	0.0318	(D) 1.20-1.74
CRYBG3	3q11.2	-0.73	0.53	0.52	0.73	-1.26	1.440e-5	0.0318	(D) 1.20-1.74
HSPA12A	10q25.3	0.80	2.82	0.88	1.27	-2.03	3.615e-5	0.0318	(D) 1.20-1.74
LAMA5	20q13.33	-0.23	1.43	0.65	1.08	-1.66	3.883e-5	0.0318	(D) 1.20-1.74
LAMC1	1q25.3	-0.22	1.90	0.84	1.43	-2.12	5.888e-5	0.0318	(D) 1.20-1.74
MTR	1q43	0.08	1.47	0.68	0.79	-1.39	2.534e-5	0.0318	(D) 1.20-1.74
NID1	1q42.3	-0.03	2.13	0.80	1.47	-2.16	5.877e-5	0.0318	(D) 1.20-1.74
NID2	14q22.1	0.16	2.13	0.75	1.29	-1.97	4.199e-5	0.0318	(D) 1.20-1.74
PPP3CB	10q22.2	-0.09	0.68	0.35	0.49	-0.76	5.172e-5	0.0318	(D) 1.20-1.74
PRKDC	8q11.21	-0.15	-1.24	0.54	0.66	1.08	4.645e-5	0.0318	(A) -1.06-0.11
UGP2	2p15	-0.33	1.10	0.65	0.91	-1.43	4.404e-5	0.0318	(D) 1.20-1.74
GUCY1A1	4q32.1	-0.78	0.76	0.59	0.78	-1.54	2.208e-6	0.0107	(D) 1.20-1.74
